# Supplementary material for: Systematic profiling of the chicken gut microbiome reveals dietary supplementation with antibiotics alters expression of multiple microbial pathways with minimal impact on community structure
Source: Microbiome. 2022 Aug 15;10:127. doi: 10.1186/s40168-022-01319-7 (PMC9377095; doi:10.1186/s40168-022-01319-7)
Supplement: Supplementary file 15 — Additional file 14: Supplemental Table 1. Ingredient and calculated nutrient composition of experimental broiler chicken diets. [file 40168_2022_1319_MOESM14_ESM.xlsx]

## Sheet: Sheet1
Supplemental Table 1 Ingredient and calculated nutrient composition of experimental broiler chicken diets
	0 - 10 D Starter		11 - 24 D Grower		25-40 D Finisher
Ingredient Name	Corn formula (%)	Wheat formula (%)	Corn formula (%)	Wheat formula (%)	Corn formula (%)	Wheat formula (%)
Canola meal		5		8		11
Corn	55.34		59.0263		62.4826
Vegetable Oil1	0.79	1.7665	1.5856	3.1948	2.4465	4.4638
Soybean Meal	34.71	21.9283	27.4668	16.281	20.5636	9.2587
Wheat		66.8157		68.457		71.705
Calcium carbonate	1.37	1.2582	1.2731	1.0821	1.1755	0.9092
Salt (NaCl)	0.23	0.1887	0.2174	0.185	0.2043	0.1802
Monocalcium phosphate	0.88	0.9344	0.6266	0.7282	0.3708	0.5264
L - Lysine-HCL	0.19	0.3558	0.2562	0.3212	0.3116	0.3285
DL - Methionine	0.28	0.3714	0.338	0.406	0.2352	0.3
L-Threonine		0.171		0.135		0.1183
Corn Distillers Dried Grains with Solubles	5		8		11
HyD premix2	0.05	0.05	0.05	0.05	0.05	0.05
Arabinoxylanase3	0.05	0.05	0.05	0.05	0.05	0.05
Vitamin-mineral premix	0.5	0.5	0.5	0.5	0.5	0.5
Choline chloride premix	0.5	0.5	0.5	0.5	0.5	0.5
Phytase4	0.01	0.01	0.01	0.01	0.01	0.01
Coccidiostat5	variable	variable	variable	variable	variable	variable
Antibiotic Growth Promoter6	variable	variable	variable	variable	variable	variable
	100	100	100	100	100	100
1Corn oil in corn-based diets; canola oil in wheat-based diets.
2HyD premix (DSM Nutritional Products Ltd, Basel, Switzerland) provided 2,760 IU of vitamin D activity per kg diet.
3Avizyme 1300 (DuPont Animal Nutrition, Marlborough, UK).
4Axtra PHY (DuPont Animal Nutrition, Marlborough, UK).
5Coban (Elanco Canada, Ltd., Guelph, ON) at 500 g/tonne in all AGP+ diets; Nicarbazin (Nicarb 25% premix, Huvepharma Ottawa, Canada) at 400 g/tonne in AGP- grower and finisher diets.
6Bacitracin methylene disalicylate (BMD110, Zoetis Canada, Kirkland QC) at 500 g/tonne in AGP+ diets; replaced with an equivalent amount of cereal grain in AGP- diets.
