# Supplementary material for: Systematic profiling of the chicken gut microbiome reveals dietary supplementation with antibiotics alters expression of multiple microbial pathways with minimal impact on community structure
Source: Microbiome. 2022 Aug 15;10:127. doi: 10.1186/s40168-022-01319-7 (PMC9377095; doi:10.1186/s40168-022-01319-7)
Supplement: Supplementary file 16 — Additional file 15: Supplemental Table 2. Details of Samples and 16S Survey Sequencing Statistics. [file 40168_2022_1319_MOESM15_ESM.xlsx]

## Sheet: Sheet1
Supplemental Table 2 Details of Samples and 16S Survey Sequencing Statistics
Sample Name	Raw (pairs)	Merged (pairs)	Filtered (reads)	Final (reads)	Observed OTUs	Day	Pen	Bird	Site	Diet	Antibiotic Treatment	Weight at sacrifice (g)
D10-5-1-Ceca_S36	91194	78319	56931	56303	27	D10	5	1	Ceca	Corn	None	224.4
D10-5-1-Colon_S150	129812	112364	90082	89045	25	D10	5	1	Colon	Corn	None	224.4
D10-5-1-Duodenum_S169	13289	11799	4278	4258	36	D10	5	1	Duodenum	Corn	None	224.4
D10-5-1-Gizzard_S70	92667	81484	66733	66553	18	D10	5	1	Gizzard	Corn	None	224.4
D10-5-1-Ileum_S110	33755	29928	19311	19267	24	D10	5	1	Ileum	Corn	None	224.4
D10-5-1-Jejunum_S55	84027	74983	55533	55072	36	D10	5	1	Jejunum	Corn	None	224.4
D10-5-2-Ceca_S37	84609	71330	49139	47694	35	D10	5	2	Ceca	Corn	None	235.8
D10-5-2-Colon_S151	105413	92223	76671	76358	31	D10	5	2	Colon	Corn	None	235.8
D10-5-2-Duodenum_S170	1494	1285	1010	989	63	D10	5	2	Duodenum	Corn	None	235.8
D10-5-2-Gizzard_S71	69310	60361	49817	49667	14	D10	5	2	Gizzard	Corn	None	235.8
D10-5-2-Ileum_S111	131553	114531	93205	92540	27	D10	5	2	Ileum	Corn	None	235.8
D10-5-2-Jejunum_S56	51343	44138	27640	27548	30	D10	5	2	Jejunum	Corn	None	235.8
D10-5-3-Duodenum_S171	10062	8676	2811	2777	59	D10	5	3	Duodenum	Corn	None	223.8
D10-5-3-Gizzard_S72	94276	84287	70744	70581	15	D10	5	3	Gizzard	Corn	None	223.8
D10-5-3-Ileum_S112	59301	52005	40047	39948	25	D10	5	3	Ileum	Corn	None	223.8
D10-5-3-Jejunum_S57	27103	23074	16200	15966	19	D10	5	3	Jejunum	Corn	None	223.8
D10-6-1-Ceca_S38	85734	74483	53756	52970	33	D10	6	1	Ceca	Wheat	antibiotics	200.5
D10-6-1-Colon_S152	60223	52556	44154	44114	33	D10	6	1	Colon	Wheat	antibiotics	200.5
D10-6-1-Duodenum_S172	3487	2957	2368	2354	49	D10	6	1	Duodenum	Wheat	antibiotics	200.5
D10-6-1-Gizzard_S73	100868	90421	76247	76107	17	D10	6	1	Gizzard	Wheat	antibiotics	200.5
D10-6-1-Ileum_S113	58380	51893	41872	41785	27	D10	6	1	Ileum	Wheat	antibiotics	200.5
D10-6-1-Jejunum_S58	38677	32371	21960	21899	15	D10	6	1	Jejunum	Wheat	antibiotics	200.5
D10-6-2-Ceca_S39	93687	80118	58368	57715	23	D10	6	2	Ceca	Wheat	antibiotics	205.6
D10-6-2-Colon_S153	40573	35210	29539	29496	27	D10	6	2	Colon	Wheat	antibiotics	205.6
D10-6-2-Duodenum_S173	12914	11593	2180	2170	48	D10	6	2	Duodenum	Wheat	antibiotics	205.6
D10-6-2-Gizzard_S74	85644	74516	61102	60994	23	D10	6	2	Gizzard	Wheat	antibiotics	205.6
D10-6-2-Ileum_S114	36529	32607	23686	23643	21	D10	6	2	Ileum	Wheat	antibiotics	205.6
D10-6-2-Jejunum_S59	56456	48657	32826	32724	13	D10	6	2	Jejunum	Wheat	antibiotics	205.6
D10-7-1-Ceca_S40	83094	71668	51135	50341	23	D10	7	1	Ceca	Wheat	antibiotics	147.1
D10-7-1-Colon_S154	101284	87885	73450	73224	34	D10	7	1	Colon	Wheat	antibiotics	147.1
D10-7-1-Duodenum_S174	7370	6750	1887	1869	48	D10	7	1	Duodenum	Wheat	antibiotics	147.1
D10-7-1-Gizzard_S75	82080	74015	61783	61645	17	D10	7	1	Gizzard	Wheat	antibiotics	147.1
D10-7-1-Ileum_S115	87982	78830	60603	60430	12	D10	7	1	Ileum	Wheat	antibiotics	147.1
D10-7-1-Jejunum_S60	44941	38731	27694	27645	17	D10	7	1	Jejunum	Wheat	antibiotics	147.1
D10-7-2-Ceca_S41	90298	75518	53162	51944	34	D10	7	2	Ceca	Wheat	antibiotics	170.4
D10-7-2-Colon_S155	44259	35496	28036	28019	65	D10	7	2	Colon	Wheat	antibiotics	170.4
D10-7-2-Duodenum_S175	10751	9553	6018	6013	27	D10	7	2	Duodenum	Wheat	antibiotics	170.4
D10-7-2-Gizzard_S76	97355	87279	72566	72380	10	D10	7	2	Gizzard	Wheat	antibiotics	170.4
D10-7-2-Ileum_S116	102486	92230	74460	74293	13	D10	7	2	Ileum	Wheat	antibiotics	170.4
D10-7-2-Jejunum_S61	45523	39685	28629	28570	16	D10	7	2	Jejunum	Wheat	antibiotics	170.4
D10-7-3-Ceca_S42	93616	81475	58715	57744	17	D10	7	3	Ceca	Wheat	antibiotics	161
D10-7-3-Colon_S156	40436	33801	27496	27462	44	D10	7	3	Colon	Wheat	antibiotics	161
D10-7-3-Duodenum_S176	16628	14287	9627	9610	30	D10	7	3	Duodenum	Wheat	antibiotics	161
D10-7-3-Gizzard_S77	72376	64152	52885	52804	14	D10	7	3	Gizzard	Wheat	antibiotics	161
D10-7-3-Ileum_S125	45211	39961	28687	28645	18	D10	7	3	Ileum	Wheat	antibiotics	161
D10-7-3-Jejunum_S62	51236	43568	29050	28974	27	D10	7	3	Jejunum	Wheat	antibiotics	161
D10-8-1-Ceca_S43	64432	55275	37371	35840	24	D10	8	1	Ceca	Corn	antibiotics	220.7
D10-8-1-Colon_S157	119033	101495	80843	80323	33	D10	8	1	Colon	Corn	antibiotics	220.7
D10-8-1-Duodenum_S177	4337	3798	2244	2231	30	D10	8	1	Duodenum	Corn	antibiotics	220.7
D10-8-1-Gizzard_S78	124268	107942	89352	89052	23	D10	8	1	Gizzard	Corn	antibiotics	220.7
D10-8-1-Ileum_S118	88847	76644	53723	53590	46	D10	8	1	Ileum	Corn	antibiotics	220.7
D10-8-1-Jejunum_S63	10125	8544	4742	4694	29	D10	8	1	Jejunum	Corn	antibiotics	220.7
D10-8-2-Ceca_S44	74971	65218	44941	44230	27	D10	8	2	Ceca	Corn	antibiotics	209.1
D10-8-2-Colon_S158	38495	33987	26727	26701	41	D10	8	2	Colon	Corn	antibiotics	209.1
D10-8-2-Duodenum_S178	8926	8193	222	219	68	D10	8	2	Duodenum	Corn	antibiotics	209.1
D10-8-2-Gizzard_S79	94918	83010	68063	67821	23	D10	8	2	Gizzard	Corn	antibiotics	209.1
D10-8-2-Ileum_S28	41354	34746	22470	22283	16	D10	8	2	Ileum	Corn	antibiotics	209.1
D10-8-2-Jejunum_S64	42440	35850	23020	22932	14	D10	8	2	Jejunum	Corn	antibiotics	209.1
D10-9-1-Ceca_S45	110198	93165	66624	65126	36	D10	9	1	Ceca	Wheat	None	190.5
D10-9-1-Colon_S159	126745	106186	88077	87431	28	D10	9	1	Colon	Wheat	None	190.5
D10-9-1-Duodenum_S179	17010	13508	8779	8768	34	D10	9	1	Duodenum	Wheat	None	190.5
D10-9-1-Gizzard_S80	113053	98051	80818	80586	16	D10	9	1	Gizzard	Wheat	None	190.5
D10-9-1-Ileum_S127	153909	113523	79510	79184	16	D10	9	1	Ileum	Wheat	None	190.5
D10-9-1-Jejunum_S65	53113	43272	28957	28848	15	D10	9	1	Jejunum	Wheat	None	190.5
D10-9-2-Ceca_S46	88112	73842	52834	51898	18	D10	9	2	Ceca	Wheat	None	209.7
D10-9-2-Colon_S160	104749	83266	65304	65063	24	D10	9	2	Colon	Wheat	None	209.7
D10-9-2-Duodenum_S180	11045	8424	5425	5417	38	D10	9	2	Duodenum	Wheat	None	209.7
D10-9-2-Gizzard_S81	66306	57392	46210	46091	16	D10	9	2	Gizzard	Wheat	None	209.7
D10-9-2-Ileum_S119	102689	78615	56899	56603	13	D10	9	2	Ileum	Wheat	None	209.7
D10-9-2-Jejunum_S66	30799	25591	16841	16794	17	D10	9	2	Jejunum	Wheat	None	209.7
D10-10-1-Ceca_S47	87415	74155	55034	53977	45	D10	10	1	Ceca	Corn	None	206.7
D10-10-1-Colon_S161	84422	68346	48975	48820	28	D10	10	1	Colon	Corn	None	206.7
D10-10-1-Duodenum_S181	36353	31004	13556	13540	12	D10	10	1	Duodenum	Corn	None	206.7
D10-10-1-Gizzard_S82	42131	36690	30578	30526	15	D10	10	1	Gizzard	Corn	None	206.7
D10-10-1-Ileum_S120	162482	132509	102562	101432	17	D10	10	1	Ileum	Corn	None	206.7
D10-10-1-Jejunum_S67	61657	50543	35318	35237	21	D10	10	1	Jejunum	Corn	None	206.7
D10-10-2-Ceca_S48	75997	65939	49180	47754	46	D10	10	2	Ceca	Corn	None	228.6
D10-10-2-Colon_S162	98423	84505	69534	69169	55	D10	10	2	Colon	Corn	None	228.6
D10-10-2-Duodenum_S182	68365	60436	28173	28145	12	D10	10	2	Duodenum	Corn	None	228.6
D10-10-2-Gizzard_S83	53880	46629	38712	38652	19	D10	10	2	Gizzard	Corn	None	228.6
D10-10-2-Ileum_S121	119700	105891	85171	84666	27	D10	10	2	Ileum	Corn	None	228.6
D10-11-1-Ceca_S49	82958	70591	49739	49434	12	D10	11	1	Ceca	Wheat	None	200
D10-11-1-Colon_S163	90774	75977	62190	61928	32	D10	11	1	Colon	Wheat	None	200
D10-11-1-Duodenum_S183	39837	35859	11149	11114	21	D10	11	1	Duodenum	Wheat	None	200
D10-11-1-Gizzard_S84	50662	44324	35974	35898	12	D10	11	1	Gizzard	Wheat	None	200
D10-11-1-Ileum_S122	16294	14308	10320	10303	24	D10	11	1	Ileum	Wheat	None	200
D10-11-1-Jejunum_S68	64091	55088	38976	38883	21	D10	11	1	Jejunum	Wheat	None	200
D10-11-2-Ceca_S50	92674	79197	57875	57422	22	D10	11	2	Ceca	Wheat	None	178.2
D10-11-2-Colon_S164	120395	104800	85303	84776	24	D10	11	2	Colon	Wheat	None	178.2
D10-11-2-Duodenum_S184	67994	60011	37184	37098	25	D10	11	2	Duodenum	Wheat	None	178.2
D10-11-2-Gizzard_S85	63055	54576	45212	45134	21	D10	11	2	Gizzard	Wheat	None	178.2
D10-11-2-Ileum_S123	85320	71754	58904	58731	14	D10	11	2	Ileum	Wheat	None	178.2
D10-11-2-Jejunum_S69	49567	41542	29673	29617	16	D10	11	2	Jejunum	Wheat	None	178.2
D10-11-3-Ceca_S51	83571	73556	54129	53543	18	D10	11	3	Ceca	Wheat	None	205.8
D10-11-3-Colon_S165	97993	81142	65325	65079	23	D10	11	3	Colon	Wheat	None	205.8
D10-11-3-Duodenum_S185	37720	33828	7312	7293	18	D10	11	3	Duodenum	Wheat	None	205.8
D10-11-3-Gizzard_S86	52343	46077	39303	39223	16	D10	11	3	Gizzard	Wheat	None	205.8
D10-11-3-Ileum_S124	35749	30625	24534	24482	23	D10	11	3	Ileum	Wheat	None	205.8
D10-11-3-Jejunum_S70	41655	35586	24469	24410	29	D10	11	3	Jejunum	Wheat	None	205.8
D10-12-1-Ceca_S52	56595	50208	36844	36161	29	D10	12	1	Ceca	Corn	antibiotics	224.9
D10-12-1-Colon_S166	46159	38338	30594	30565	43	D10	12	1	Colon	Corn	antibiotics	224.9
D10-12-1-Duodenum_S186	6397	5869	255	246	55	D10	12	1	Duodenum	Corn	antibiotics	224.9
D10-12-1-Gizzard_S87	62402	54761	45954	45848	18	D10	12	1	Gizzard	Corn	antibiotics	224.9
D10-12-1-Ileum_S117	75728	66884	41275	41157	35	D10	12	1	Ileum	Corn	antibiotics	224.9
D10-12-1-Jejunum_S71	41885	34922	22828	22730	30	D10	12	1	Jejunum	Corn	antibiotics	224.9
D10-12-2-Ceca_S53	82231	71117	53423	52883	25	D10	12	2	Ceca	Corn	antibiotics	232.3
D10-12-2-Colon_S167	36975	31611	25561	25552	30	D10	12	2	Colon	Corn	antibiotics	232.3
D10-12-2-Duodenum_S187	32851	30214	1231	1208	61	D10	12	2	Duodenum	Corn	antibiotics	232.3
D10-12-2-Gizzard_S88	85783	75528	62785	62634	23	D10	12	2	Gizzard	Corn	antibiotics	232.3
D10-12-2-Ileum_S126	13229	11535	5616	5594	27	D10	12	2	Ileum	Corn	antibiotics	232.3
D10-12-2-Jejunum_S72	41615	35501	22774	22667	27	D10	12	2	Jejunum	Corn	antibiotics	232.3
D10-12-3-Ceca_S54	99865	85900	63685	62754	25	D10	12	3	Ceca	Corn	antibiotics	214.6
D10-12-3-Colon_S168	26854	23054	18393	18362	26	D10	12	3	Colon	Corn	antibiotics	214.6
D10-12-3-Duodenum_S188	27490	25620	665	660	67	D10	12	3	Duodenum	Corn	antibiotics	214.6
D10-12-3-Gizzard_S89	82273	71813	58611	58452	16	D10	12	3	Gizzard	Corn	antibiotics	214.6
D10-12-3-Ileum_S29	60916	50861	34974	34829	17	D10	12	3	Ileum	Corn	antibiotics	214.6
D10-12-3-Jejunum_S73	36064	30634	20010	19959	23	D10	12	3	Jejunum	Corn	antibiotics	214.6
D24-1-1-Ceca_S83	81747	69889	50408	48546	43	D24	1	1	Ceca	Wheat	None	920
D24-1-1-Colon_S35	203327	181333	154749	151317	56	D24	1	1	Colon	Wheat	None	920
D24-1-1-Duodenum_S41	8230	6716	4413	3775	66	D24	1	1	Duodenum	Wheat	None	920
D24-1-1-Ileum_S17	117453	101135	83701	83465	14	D24	1	1	Ileum	Wheat	None	920
D24-2-1-Ceca_S84	71887	61990	45756	44056	39	D24	2	1	Ceca	Wheat	antibiotics	888
D24-2-1-Duodenum_S192	21053	18463	8680	8659	27	D24	2	1	Duodenum	Wheat	antibiotics	888
D24-2-1-Gizzard_S33	31543	27694	22540	22482	26	D24	2	1	Gizzard	Wheat	antibiotics	888
D24-2-1-Ileum_S18	84617	72170	60080	60031	10	D24	2	1	Ileum	Wheat	antibiotics	888
D24-2-1-Jejunum_S120	1747	1545	1176	1146	12	D24	2	1	Jejunum	Wheat	antibiotics	888
D24-3-1-Ceca_S85	72064	61798	45774	42827	70	D24	3	1	Ceca	Corn	antibiotics	940.7
D24-3-1-Colon_S22	194462	162249	130887	125739	78	D24	3	1	Colon	Corn	antibiotics	940.7
D24-3-1-Duodenum_S1	29590	24724	17435	17346	42	D24	3	1	Duodenum	Corn	antibiotics	940.7
D24-3-1-Gizzard_S24	145439	126773	101905	101161	48	D24	3	1	Gizzard	Corn	antibiotics	940.7
D24-3-1-Ileum_S37	167886	140007	109319	108333	13	D24	3	1	Ileum	Corn	antibiotics	940.7
D24-3-1-Jejunum_S121	55263	48551	36014	35846	25	D24	3	1	Jejunum	Corn	antibiotics	940.7
D24-4-1-Ceca_S86	67234	58346	42073	41350	27	D24	4	1	Ceca	Wheat	None	496
D24-4-1-Duodenum_S2	33203	28904	19561	19174	16	D24	4	1	Duodenum	Wheat	None	496
D24-4-1-Gizzard_S26	53371	45977	37383	37240	18	D24	4	1	Gizzard	Wheat	None	496
D24-4-1-Jejunum_S122	35959	30469	22433	22345	9	D24	4	1	Jejunum	Wheat	None	496
D24-4-2-Ceca_S87	78747	68495	49896	46297	61	D24	4	2	Ceca	Wheat	None	813
D24-4-2-Duodenum_S32	43836	38646	28356	28118	45	D24	4	2	Duodenum	Wheat	None	813
D24-4-2-Gizzard_S32	113922	101047	85142	84884	25	D24	4	2	Gizzard	Wheat	None	813
D24-4-2-Ileum_S1	74768	65452	53994	53873	8	D24	4	2	Ileum	Wheat	None	813
D24-4-2-Jejunum_S123	51957	45925	33884	33820	15	D24	4	2	Jejunum	Wheat	None	813
D24-5-1-Ceca_S88	78843	66736	46716	43915	59	D24	5	1	Ceca	Corn	None	763
D24-5-1-Colon_S10	163143	144473	122300	119479	62	D24	5	1	Colon	Corn	None	763
D24-5-1-Duodenum_S3	27351	24168	15146	15086	13	D24	5	1	Duodenum	Corn	None	763
D24-5-1-Gizzard_S21	50496	44285	36500	36447	18	D24	5	1	Gizzard	Corn	None	763
D24-5-1-Ileum_S16	138690	124150	100718	99690	14	D24	5	1	Ileum	Corn	None	763
D24-6-1-Ceca_S89	101826	86634	62214	59927	41	D24	6	1	Ceca	Wheat	antibiotics	699
D24-6-1-Duodenum_S4	60651	52345	38726	38666	42	D24	6	1	Duodenum	Wheat	antibiotics	699
D24-6-1-Ileum_S15	154527	135499	108328	107470	14	D24	6	1	Ileum	Wheat	antibiotics	699
D24-7-1-Ceca_S90	89724	76856	54797	53173	38	D24	7	1	Ceca	Wheat	antibiotics	715
D24-7-1-Colon_S31	131574	115628	96358	95528	17	D24	7	1	Colon	Wheat	antibiotics	715
D24-7-1-Duodenum_S5	14222	12104	6853	6781	42	D24	7	1	Duodenum	Wheat	antibiotics	715
D24-7-1-Ileum_S2	29061	25568	21240	21201	17	D24	7	1	Ileum	Wheat	antibiotics	715
D24-7-1-Jejunum_S124	39657	34596	25230	25200	8	D24	7	1	Jejunum	Wheat	antibiotics	715
D24-7-2-Ceca_S91	62528	55095	41522	40216	33	D24	7	2	Ceca	Wheat	antibiotics	866.5
D24-7-2-Colon_S45	223259	192998	162772	159180	44	D24	7	2	Colon	Wheat	antibiotics	866.5
D24-7-2-Duodenum_S33	4708	4142	2757	2663	34	D24	7	2	Duodenum	Wheat	antibiotics	866.5
D24-7-2-Gizzard_S9	66994	59094	49889	49824	26	D24	7	2	Gizzard	Wheat	antibiotics	866.5
D24-7-2-Ileum_S4	76512	65965	55409	55254	8	D24	7	2	Ileum	Wheat	antibiotics	866.5
D24-7-2-Jejunum_S125	51974	44911	33047	32985	12	D24	7	2	Jejunum	Wheat	antibiotics	866.5
D24-8-1-Ceca_S92	80688	67623	47671	45206	68	D24	8	1	Ceca	Corn	antibiotics	1032
D24-8-1-Gizzard_S19	74110	63680	52398	52250	17	D24	8	1	Gizzard	Corn	antibiotics	1032
D24-8-1-Ileum_S11	120964	108370	88887	88241	19	D24	8	1	Ileum	Corn	antibiotics	1032
D24-9-1-Ceca_S93	51739	44330	32104	30069	58	D24	9	1	Ceca	Wheat	None	549
D24-9-1-Colon_S36	140463	121460	100173	99251	42	D24	9	1	Colon	Wheat	None	549
D24-9-1-Duodenum_S6	11903	10184	5102	5070	40	D24	9	1	Duodenum	Wheat	None	549
D24-9-1-Gizzard_S29	62009	51762	40958	40881	19	D24	9	1	Gizzard	Wheat	None	549
D24-9-1-Ileum_S12	71270	60133	49860	49684	41	D24	9	1	Ileum	Wheat	None	549
D24-9-1-Jejunum_S126	28218	25520	19708	19684	10	D24	9	1	Jejunum	Wheat	None	549
D24-10-1-Ceca_S94	70755	60422	43608	41755	62	D24	10	1	Ceca	Corn	None	962.8
D24-10-1-Colon_S25	160810	139384	116155	112601	65	D24	10	1	Colon	Corn	None	962.8
D24-10-1-Duodenum_S6	668	570	260	223	56	D24	10	1	Duodenum	Corn	None	962.8
D24-10-1-Gizzard_S42	101037	89270	73727	73572	56	D24	10	1	Gizzard	Corn	None	962.8
D24-10-1-Ileum_S43	160306	142942	115324	114320	18	D24	10	1	Ileum	Corn	None	962.8
D24-10-1-Jejunum_S127	10054	8922	6726	6713	55	D24	10	1	Jejunum	Corn	None	962.8
D24-11-1-Ceca_S95	54050	44567	30596	29567	55	D24	11	1	Ceca	Wheat	None	476.9
D24-11-1-Colon_S128	140410	118294	97532	96332	55	D24	11	1	Colon	Wheat	None	476.9
D24-11-1-Duodenum_S34	2428	2105	1442	1390	69	D24	11	1	Duodenum	Wheat	None	476.9
D24-11-1-Gizzard_S23	87425	75818	61644	61496	39	D24	11	1	Gizzard	Wheat	None	476.9
D24-11-1-Ileum_S38	56930	50798	40468	40241	14	D24	11	1	Ileum	Wheat	None	476.9
D24-11-1-Jejunum_S128	8634	7359	5152	5115	10	D24	11	1	Jejunum	Wheat	None	476.9
D24-12-1-Colon_S129	129900	115463	97564	94924	74	D24	12	1	Colon	Corn	antibiotics	807
D24-12-1-Duodenum_S27	29023	24257	15863	15670	40	D24	12	1	Duodenum	Corn	antibiotics	807
D24-12-1-Duodenum_S48	1886	1715	572	544	27	D24	12	1	Duodenum	Corn	antibiotics	807
D24-12-1-Gizzard_S30	157838	142018	118275	117575	18	D24	12	1	Gizzard	Corn	antibiotics	807
D24-12-1-Ileum_S34	73561	66084	54382	54288	14	D24	12	1	Ileum	Corn	antibiotics	807
D24-12-1-Jejunum_S129	41869	36865	26968	26926	27	D24	12	1	Jejunum	Corn	antibiotics	807
D24-13-1-Colon_S28	84752	75725	60197	59916	8	D24	13	1	Colon	Corn	None	553
D24-13-1-Duodenum_S189	15321	13557	6352	6339	25	D24	13	1	Duodenum	Corn	None	553
D24-13-1-Gizzard_S14	71257	62922	49291	49138	22	D24	13	1	Gizzard	Corn	None	553
D24-13-1-Ileum_S39	117175	104086	86487	86040	9	D24	13	1	Ileum	Corn	None	553
D24-13-1-Jejunum_S130	31340	27384	19791	19766	8	D24	13	1	Jejunum	Corn	None	553
D24-13-2-Colon_S7	113510	100039	84474	82725	70	D24	13	2	Colon	Corn	None	906
D24-13-2-Duodenum_S35	12482	11090	8001	7909	28	D24	13	2	Duodenum	Corn	None	906
D24-13-2-Ileum_S3	41990	37459	30986	30965	19	D24	13	2	Ileum	Corn	None	906
D24-13-2-Jejunum_S131	43362	38578	27913	27865	26	D24	13	2	Jejunum	Corn	None	906
D24-14-1-Ceca_S96	62777	54078	40274	38755	52	D24	14	1	Ceca	Corn	antibiotics	1036.8
D24-14-1-Duodenum_S190	29155	26737	6134	6086	62	D24	14	1	Duodenum	Corn	antibiotics	1036.8
D24-14-1-Gizzard_S8	46826	39807	31754	31712	31	D24	14	1	Gizzard	Corn	antibiotics	1036.8
D24-14-1-Ileum_S47	16093	14159	10068	10012	19	D24	14	1	Ileum	Corn	antibiotics	1036.8
D24-14-1-Jejunum_S132	19356	16046	11234	11198	42	D24	14	1	Jejunum	Corn	antibiotics	1036.8
D24-14-2-Ceca_S119	56634	48828	36376	35269	67	D24	14	2	Ceca	Corn	antibiotics	858
D24-14-2-Colon_S46	159363	138401	114325	112627	50	D24	14	2	Colon	Corn	antibiotics	858
D24-14-2-Duodenum_S191	44960	41744	5939	5914	22	D24	14	2	Duodenum	Corn	antibiotics	858
D24-14-2-Gizzard_S40	116388	103260	83388	83058	8	D24	14	2	Gizzard	Corn	antibiotics	858
D24-14-2-Jejunum_S133	9439	8292	5903	5866	15	D24	14	2	Jejunum	Corn	antibiotics	858
D24-15-1-Ceca_S97	73182	62159	45415	42706	72	D24	15	1	Ceca	Corn	None	641.6
D24-15-1-Colon_S49	89714	77457	64068	62731	53	D24	15	1	Colon	Corn	None	641.6
D24-15-1-Gizzard_S13	49418	42773	34971	34882	14	D24	15	1	Gizzard	Corn	None	641.6
D24-15-1-Ileum_S20	15308	13564	10545	10516	26	D24	15	1	Ileum	Corn	None	641.6
D24-15-1-Jejunum_S134	37134	31909	23498	23449	20	D24	15	1	Jejunum	Corn	None	641.6
D24-16-1-Ceca_S98	68646	59566	45030	43599	28	D24	16	1	Ceca	Wheat	antibiotics	510.2
D24-16-1-Colon_S27	171663	145241	120350	118696	26	D24	16	1	Colon	Wheat	antibiotics	510.2
D24-16-1-Gizzard_S44	43090	38045	31390	31333	26	D24	16	1	Gizzard	Wheat	antibiotics	510.2
D24-16-1-Ileum_S5	14736	12810	10721	10695	9	D24	16	1	Ileum	Wheat	antibiotics	510.2
D24-16-1-Jejunum_S135	51234	45110	33234	33132	27	D24	16	1	Jejunum	Wheat	antibiotics	510.2
D40-1-1-Ceca_S99	73356	63323	44713	43429	73	D40	1	1	Ceca	Wheat	None	2271
D40-1-1-Colon_S130	177311	155563	129118	126219	68	D40	1	1	Colon	Wheat	None	2271
D40-1-1-Duodenum_S7	18720	16698	11043	10988	42	D40	1	1	Duodenum	Wheat	None	2271
D40-1-1-Gizzard_S50	80317	71535	60301	60216	34	D40	1	1	Gizzard	Wheat	None	2271
D40-1-1-Ileum_S90	136230	118579	98181	97568	19	D40	1	1	Ileum	Wheat	None	2271
D40-1-1-Jejunum_S136	110969	99656	68929	68775	17	D40	1	1	Jejunum	Wheat	None	2271
D40-1-2-Ceca_S100	73963	63490	44134	42990	59	D40	1	2	Ceca	Wheat	None	513
D40-1-2-Colon_S131	157166	137870	114469	112356	59	D40	1	2	Colon	Wheat	None	513
D40-1-2-Duodenum_S8	49852	41703	28288	28149	37	D40	1	2	Duodenum	Wheat	None	513
D40-1-2-Gizzard_S51	65877	58949	50290	50211	22	D40	1	2	Gizzard	Wheat	None	513
D40-1-2-Ileum_S91	58077	51204	42191	42098	10	D40	1	2	Ileum	Wheat	None	513
D40-1-2-Jejunum_S137	46338	40659	30748	30684	25	D40	1	2	Jejunum	Wheat	None	513
D40-2-1-Ceca_S101	52819	44924	32396	31062	73	D40	2	1	Ceca	Wheat	antibiotics	2543
D40-2-1-Colon_S132	169930	143599	120396	114920	76	D40	2	1	Colon	Wheat	antibiotics	2543
D40-2-1-Duodenum_S9	45222	39631	29361	29160	42	D40	2	1	Duodenum	Wheat	antibiotics	2543
D40-2-1-Gizzard_S52	104944	94820	79718	79487	19	D40	2	1	Gizzard	Wheat	antibiotics	2543
D40-2-1-Ileum_S92	78406	67722	55706	55506	37	D40	2	1	Ileum	Wheat	antibiotics	2543
D40-2-1-Jejunum_S138	54505	47842	35977	35904	27	D40	2	1	Jejunum	Wheat	antibiotics	2543
D40-2-2-Ceca_S102	44903	39157	28506	27018	74	D40	2	2	Ceca	Wheat	antibiotics	1552
D40-2-2-Colon_S141	54303	48039	40740	40675	58	D40	2	2	Colon	Wheat	antibiotics	1552
D40-2-2-Duodenum_S10	8161	7176	4053	3875	56	D40	2	2	Duodenum	Wheat	antibiotics	1552
D40-2-2-Gizzard_S53	59932	53294	44410	44347	20	D40	2	2	Gizzard	Wheat	antibiotics	1552
D40-2-2-Ileum_S93	125324	110104	92126	91454	16	D40	2	2	Ileum	Wheat	antibiotics	1552
D40-2-2-Jejunum_S139	39141	33855	23918	23846	13	D40	2	2	Jejunum	Wheat	antibiotics	1552
D40-3-1-Ceca_S103	71457	60567	43975	42213	92	D40	3	1	Ceca	Corn	antibiotics	2728
D40-3-1-Colon_S134	173151	151499	127620	124128	77	D40	3	1	Colon	Corn	antibiotics	2728
D40-3-1-Duodenum_S11	44120	37963	26953	26886	47	D40	3	1	Duodenum	Corn	antibiotics	2728
D40-3-1-Gizzard_S54	66687	58060	47639	47563	16	D40	3	1	Gizzard	Corn	antibiotics	2728
D40-3-1-Ileum_S94	26866	23234	18017	17978	12	D40	3	1	Ileum	Corn	antibiotics	2728
D40-3-1-Jejunum_S140	65937	56432	40908	40814	12	D40	3	1	Jejunum	Corn	antibiotics	2728
D40-3-2-Ceca_S104	187736	156925	111779	107431	66	D40	3	2	Ceca	Corn	antibiotics	2347
D40-3-2-Colon_S135	190280	165832	139886	132464	92	D40	3	2	Colon	Corn	antibiotics	2347
D40-3-2-Duodenum_S12	11627	9822	4704	4549	52	D40	3	2	Duodenum	Corn	antibiotics	2347
D40-3-2-Gizzard_S55	130953	116560	96592	96173	23	D40	3	2	Gizzard	Corn	antibiotics	2347
D40-3-2-Ileum_S95	20888	18433	15149	15138	21	D40	3	2	Ileum	Corn	antibiotics	2347
D40-3-2-Jejunum_S141	42435	35239	24577	24529	45	D40	3	2	Jejunum	Corn	antibiotics	2347
D40-4-1-Ceca_S105	52419	43760	30273	29625	52	D40	4	1	Ceca	Wheat	None	676
D40-4-1-Colon_S136	131346	110917	91872	91038	49	D40	4	1	Colon	Wheat	None	676
D40-4-1-Duodenum_S13	8423	7197	3307	3173	33	D40	4	1	Duodenum	Wheat	None	676
D40-4-1-Gizzard_S56	110223	98243	82113	81894	14	D40	4	1	Gizzard	Wheat	None	676
D40-4-1-Ileum_S96	85264	75490	62649	62476	17	D40	4	1	Ileum	Wheat	None	676
D40-4-1-Jejunum_S142	10780	9158	6479	6434	13	D40	4	1	Jejunum	Wheat	None	676
D40-5-1-Ceca_S106	70962	61551	46039	43719	98	D40	5	1	Ceca	Corn	None	2353
D40-5-1-Colon_S137	130222	110971	91873	88921	106	D40	5	1	Colon	Corn	None	2353
D40-5-1-Duodenum_S14	11312	9954	5008	4948	35	D40	5	1	Duodenum	Corn	None	2353
D40-5-1-Gizzard_S57	44555	39542	33386	33348	18	D40	5	1	Gizzard	Corn	None	2353
D40-5-1-Ileum_S30	64803	59163	41358	40791	17	D40	5	1	Ileum	Corn	None	2353
D40-5-1-Jejunum_S143	48429	43089	30360	30231	23	D40	5	1	Jejunum	Corn	None	2353
D40-5-2-Ceca_S107	67539	58669	43832	41257	98	D40	5	2	Ceca	Corn	None	1762
D40-5-2-Colon_S138	148858	127827	105140	101179	101	D40	5	2	Colon	Corn	None	1762
D40-5-2-Duodenum_S15	10495	9101	3918	3863	43	D40	5	2	Duodenum	Corn	None	1762
D40-5-2-Gizzard_S58	97792	85483	70397	70261	20	D40	5	2	Gizzard	Corn	None	1762
D40-5-2-Ileum_S31	77190	68965	49969	49581	16	D40	5	2	Ileum	Corn	None	1762
D40-5-2-Jejunum_S144	52873	47830	35424	35367	15	D40	5	2	Jejunum	Corn	None	1762
D40-6-1-Ceca_S108	81800	70059	51179	49222	80	D40	6	1	Ceca	Wheat	antibiotics	1896
D40-6-1-Colon_S139	140424	118991	98306	96207	52	D40	6	1	Colon	Wheat	antibiotics	1896
D40-6-1-Duodenum_S16	19141	16562	10496	10393	47	D40	6	1	Duodenum	Wheat	antibiotics	1896
D40-6-1-Gizzard_S59	49165	43807	36642	36564	21	D40	6	1	Gizzard	Wheat	antibiotics	1896
D40-6-1-Ileum_S99	168018	151591	128716	126608	30	D40	6	1	Ileum	Wheat	antibiotics	1896
D40-6-1-Jejunum_S145	43037	37164	27116	27061	51	D40	6	1	Jejunum	Wheat	antibiotics	1896
D40-7-1-Ceca_S109	58516	50079	36356	34631	46	D40	7	1	Ceca	Wheat	antibiotics	712.4
D40-7-1-Colon_S140	118064	103834	89310	88672	59	D40	7	1	Colon	Wheat	antibiotics	712.4
D40-7-1-Duodenum_S17	38961	32854	21796	21627	75	D40	7	1	Duodenum	Wheat	antibiotics	712.4
D40-7-1-Gizzard_S60	65118	58319	49425	49274	16	D40	7	1	Gizzard	Wheat	antibiotics	712.4
D40-7-1-Ileum_S100	57056	50141	41184	41088	14	D40	7	1	Ileum	Wheat	antibiotics	712.4
D40-7-1-Jejunum_S146	22944	19340	13535	13428	18	D40	7	1	Jejunum	Wheat	antibiotics	712.4
D40-8-1-Ceca_S110	54524	46535	33325	32020	84	D40	8	1	Ceca	Corn	antibiotics	2657
D40-8-1-Colon_S133	187194	163240	139646	134094	69	D40	8	1	Colon	Corn	antibiotics	2657
D40-8-1-Duodenum_S18	6153	5210	3662	3231	29	D40	8	1	Duodenum	Corn	antibiotics	2657
D40-8-1-Ileum_S101	148009	133925	110803	109905	12	D40	8	1	Ileum	Corn	antibiotics	2657
D40-8-1-Jejunum_S147	34797	29442	20150	20104	13	D40	8	1	Jejunum	Corn	antibiotics	2657
D40-8-2-Gizzard_S61	57894	50794	41541	41465	18	D40	8	2	Gizzard	Corn	antibiotics	2657
D40-9-1-Ceca_S111	64935	54932	38570	36058	81	D40	9	1	Ceca	Wheat	None	1174
D40-9-1-Colon_S142	171511	149740	125247	122248	70	D40	9	1	Colon	Wheat	None	1174
D40-9-1-Duodenum_S19	26754	22848	15427	15289	21	D40	9	1	Duodenum	Wheat	None	1174
D40-9-1-Gizzard_S62	61600	53241	43967	43872	13	D40	9	1	Gizzard	Wheat	None	1174
D40-9-1-Ileum_S102	58845	51128	40059	39987	15	D40	9	1	Ileum	Wheat	None	1174
D40-9-1-Jejunum_S148	55853	49094	36006	35932		D40	9	1	Jejunum	Wheat	None	1174
D40-10-1-Ceca_S112	63352	53869	37052	35927	88	D40	10	1	Ceca	Corn	None	2406
D40-10-1-Colon_S143	136774	117538	96661	92291	86	D40	10	1	Colon	Corn	None	2406
D40-10-1-Duodenum_S20	13017	11448	7478	7414	51	D40	10	1	Duodenum	Corn	None	2406
D40-10-1-Gizzard_S63	41663	35512	28485	28421	15	D40	10	1	Gizzard	Corn	None	2406
D40-10-1-Ileum_S103	140659	120470	98423	97193	15	D40	10	1	Ileum	Corn	None	2406
D40-10-1-Jejunum_S149	47415	42414	30494	30217	21	D40	10	1	Jejunum	Corn	None	2406
D40-11-1-Ceca_S113	73594	60397	39465	38911	50	D40	11	1	Ceca	Wheat	None	1285
D40-11-1-Colon_S144	63474	55946	45657	45577	26	D40	11	1	Colon	Wheat	None	1285
D40-11-1-Duodenum_S21	6936	5897	3822	3757	28	D40	11	1	Duodenum	Wheat	None	1285
D40-11-1-Gizzard_S64	123413	109453	90797	90493	14	D40	11	1	Gizzard	Wheat	None	1285
D40-11-1-Ileum_S104	134849	122137	101934	100712	15	D40	11	1	Ileum	Wheat	None	1285
D40-11-1-Jejunum_S150	29391	26731	18355	18282	8	D40	11	1	Jejunum	Wheat	None	1285
D40-12-1-Ceca_S114	84022	69983	49144	47510	87	D40	12	1	Ceca	Corn	antibiotics	2332
D40-12-1-Colon_S145	155605	135227	112529	108796	84	D40	12	1	Colon	Corn	antibiotics	2332
D40-12-1-Duodenum_S22	8341	7106	4035	4002	24	D40	12	1	Duodenum	Corn	antibiotics	2332
D40-12-1-Gizzard_S65	68127	59332	48250	48135	36	D40	12	1	Gizzard	Corn	antibiotics	2332
D40-12-1-Ileum_S105	105385	94775	79866	79033	35	D40	12	1	Ileum	Corn	antibiotics	2332
D40-12-1-Jejunum_S151	84630	72532	52346	52270	21	D40	12	1	Jejunum	Corn	antibiotics	2332
D40-13-1-Ceca_S115	80497	71448	51884	49493	109	D40	13	1	Ceca	Corn	None	2060
D40-13-1-Colon_S146	160906	134403	110429	105351	79	D40	13	1	Colon	Corn	None	2060
D40-13-1-Duodenum_S23	5163	4508	2679	2631	74	D40	13	1	Duodenum	Corn	None	2060
D40-13-1-Gizzard_S66	40012	35345	29005	28975	10	D40	13	1	Gizzard	Corn	None	2060
D40-13-1-Ileum_S106	137659	121553	100960	99900	37	D40	13	1	Ileum	Corn	None	2060
D40-13-1-Jejunum_S152	1788	1556	1120	1085	20	D40	13	1	Jejunum	Corn	None	2060
D40-14-1-Ceca_S116	72127	62592	43730	42741	65	D40	14	1	Ceca	Corn	antibiotics	1853
D40-14-1-Colon_S147	113522	92515	73609	70840	66	D40	14	1	Colon	Corn	antibiotics	1853
D40-14-1-Duodenum_S24	6039	5259	3367	2531	40	D40	14	1	Duodenum	Corn	antibiotics	1853
D40-14-1-Gizzard_S67	62718	55295	45580	45516	16	D40	14	1	Gizzard	Corn	antibiotics	1853
D40-14-1-Ileum_S107	46474	40893	29962	29883	16	D40	14	1	Ileum	Corn	antibiotics	1853
D40-14-1-Jejunum_S153	23262	20195	14206	14160	22	D40	14	1	Jejunum	Corn	antibiotics	1853
D40-15-1-Ceca_S117	80515	69706	49542	46294	95	D40	15	1	Ceca	Corn	None	2224
D40-15-1-Colon_S148	105511	90322	73510	73071	43	D40	15	1	Colon	Corn	None	2224
D40-15-1-Duodenum_S25	5833	5072	3429	3344	48	D40	15	1	Duodenum	Corn	None	2224
D40-15-1-Gizzard_S68	92935	82887	68292	68145	16	D40	15	1	Gizzard	Corn	None	2224
D40-15-1-Ileum_S108	84545	75544	59926	59741	17	D40	15	1	Ileum	Corn	None	2224
D40-15-1-Jejunum_S154	32931	28102	20777	20685	22	D40	15	1	Jejunum	Corn	None	2224
D40-16-1-Ceca_S118	72869	62067	45112	44724	47	D40	16	1	Ceca	Wheat	antibiotics	1985
D40-16-1-Colon_S149	152591	132471	111150	109729	61	D40	16	1	Colon	Wheat	antibiotics	1985
D40-16-1-Duodenum_S26	8044	6671	4310	4183	19	D40	16	1	Duodenum	Wheat	antibiotics	1985
D40-16-1-Gizzard_S69	103915	91202	76341	76181	25	D40	16	1	Gizzard	Wheat	antibiotics	1985
D40-16-1-Ileum_S109	96722	78926	61202	61040	10	D40	16	1	Ileum	Wheat	antibiotics	1985
D40-16-1-Jejunum_S155	35857	31300	22047	21963	15	D40	16	1	Jejunum	Wheat	antibiotics	1985
Mockcommunity_S98	160309	139490	117772	115013		Mockcommunity_S98	NA	NA	NA	NA	NA
PAO1_S97	139839	121011	103474	103440		PAO1_S97	NA	NA	NA	NA	NA
Parkinson-neg-control1_S76	2975	2641	1931	1852		Parkinson	NA	NA	NA	NA	NA
Parkinson-negcontrol2_S156	1783	1522	1113	1067		Parkinson	NA	NA	NA	NA	NA
Undetermined_S0	1954881	435817	238164	233939		Undetermined_S0	NA	NA	NA	NA	NA
	23513050			15532459
