# Supplementary material for: Systematic profiling of the chicken gut microbiome reveals dietary supplementation with antibiotics alters expression of multiple microbial pathways with minimal impact on community structure
Source: Microbiome. 2022 Aug 15;10:127. doi: 10.1186/s40168-022-01319-7 (PMC9377095; doi:10.1186/s40168-022-01319-7)
Supplement: Supplementary file 19 — Additional file 18: Supplemental Table 5. Details of Metatranscriptome Sequencing Statistics. [file 40168_2022_1319_MOESM18_ESM.xlsx]

## Sheet: summary
Supplemental Table 5 Details of Metatranscriptome Sequencing Statistics
single-end, 151bp, 73 samples	Conditions	Total reads	Adapor & low quality reads		Dereplicated reads		Host reads		Diet reads		rRNA reads		Putative mRNA reads		Mapped Reads		Mapped Microbiome Genes	Mapped Enzymes
Sample_1	Day24_Ceca_Wheat	54930910	1796790	0.03271	21551802	0.392344	18942747	0.344847	170095	0.00309653	320574	0.00583595	33700704	0.613511	19718526	0.35897	72438	976
Sample_4	Day24_Ceca_Wheat	37116771	1453352	0.0391562	14262778	0.384268	1570461	0.0423114	219239	0.00590674	861596	0.0232131	33012123	0.889413	19403151	0.52276	59540	895
Sample_5	Day24_Ceca_Wheat	28481897	976450	0.0342832	12346624	0.43349	4898895	0.172	121141	0.00425326	1634757	0.0573964	20850654	0.732067	13583341	0.476911	89611	1061
Sample_11	Day24_Ceca_Wheat	15596825	465127	0.0298219	7793642	0.499694	3746582	0.240214	54747	0.00351014	126883	0.00813518	11203486	0.718318	7306199	0.468441	74934	1004
Sample_13	Day24_Ceca_Wheat	10625549	374613	0.0352559	5410387	0.509187	3672934	0.34567	20097	0.00189138	120135	0.0113062	6437770	0.605876	3503658	0.329739	54474	954
Sample_2	Day24_Ceca_Wheat_antibiotics	29618343	1469168	0.0496033	10219149	0.345028	1171904	0.0395668	245963	0.00830441	3769344	0.127264	22961964	0.775262	15965297	0.539034	51921	1041
Sample_7	Day24_Ceca_Wheat_antibiotics	37905717	1118230	0.0295003	12574713	0.331737	6576503	0.173496	196560	0.0051855	257684	0.00679802	29756740	0.78502	15960830	0.421067	60540	1019
Sample_8	Day24_Ceca_Wheat_antibiotics	39482298	1527700	0.0386933	18185654	0.460603	9056353	0.229378	125387	0.00317578	231104	0.00585336	28541754	0.7229	21505555	0.544689	61327	952
Sample_9	Day24_Ceca_Wheat_antibiotics	23116659	762157	0.03297	9848406	0.426031	7874559	0.340644	45754	0.00197927	244915	0.0105947	14189274	0.613812	6501269	0.281237	58458	1025
Sample_16	Day24_Ceca_Wheat_antibiotics	53492644	1968140	0.0367927	15427408	0.288402	1155303	0.0215974	156539	0.00292636	872365	0.0163081	49340297	0.922375	35429476	0.662324	47316	947
Sample_6	Day24_Ceca_Corn	59324605	1937983	0.0326674	17738645	0.29901	1232809	0.0207807	3021255	0.0509275	1415922	0.0238674	51716636	0.871757	29750837	0.501492	89721	1053
Sample_12	Day24_Ceca_Corn	36979477	1116393	0.0301895	10431635	0.282093	986129	0.0266669	149663	0.00404719	430507	0.0116418	34296785	0.927455	16363920	0.442514	79450	978
Sample_15	Day24_Ceca_Corn	41036758	1211979	0.029534	16782403	0.40896	11428279	0.278489	125108	0.00304868	528830	0.0128867	27742562	0.676042	13211197	0.321936	86418	982
Sample_3	Day24_Ceca_Corn_antibiotics	28860077	901204	0.0312267	9898603	0.342986	355735	0.0123262	189457	0.00656467	576966	0.0199918	26836715	0.929891	16918257	0.586217	80657	988
Sample_10	Day24_Ceca_Corn_antibiotics	29116533	915371	0.0314382	10435188	0.358394	3327992	0.114299	189616	0.00651231	1416620	0.0486535	23266934	0.799097	13790423	0.473629	73751	998
Sample_14	Day24_Ceca_Corn_antibiotics	34424211	1424365	0.0413768	11635120	0.337992	450203	0.0130781	1353431	0.0393163	9858025	0.286369	21338187	0.61986	14001035	0.406721	67047	1036
Sample_37	Day24_Ceca_Corn_antibiotics	34468430	1132383	0.0328528	12160061	0.352788	421122	0.0122176	193387	0.00561055	581637	0.0168745	32139901	0.932445	18337271	0.532002	89990	997
Sample_17	Day40_Ceca_Wheat	46918191	1637595	0.0349032	23266541	0.495896	28508572	0.607623	281359	0.0059968	395626	0.00843225	16095039	0.343045	10508549	0.223976	73794	891
Sample_18	Day40_Ceca_Wheat	37215714	1364567	0.0366664	17638257	0.473946	21079866	0.566424	47670	0.00128091	432336	0.011617	14291275	0.384012	6908409	0.185632	67192	972
Sample_23	Day40_Ceca_Wheat	31636387	1021560	0.0322907	13692419	0.432806	7024660	0.222044	158476	0.0050093	743617	0.0235051	22688074	0.717151	15543745	0.491325	78220	1028
Sample_29	Day40_Ceca_Wheat	51387906	1799782	0.0350235	26650789	0.51862	20116767	0.391469	261368	0.00508618	3588990	0.0698411	25620999	0.49858	16570718	0.322463	97531	808
Sample_31	Day40_Ceca_Wheat	15994281	411473	0.0257263	5254044	0.328495	1474548	0.0921922	345522	0.0216028	4142956	0.259027	9619782	0.601451	4433785	0.277211	47004	861
Sample_19	Day40_Ceca_Wheat_antibiotics	10733614	412778	0.0384566	4790077	0.446269	404299	0.0376666	52860	0.00492472	588140	0.0547942	9275537	0.864158	4182507	0.389664	70583	908
Sample_20	Day40_Ceca_Wheat_antibiotics	39426598	1500025	0.038046	16241784	0.41195	7330863	0.185937	600796	0.0152383	10158649	0.25766	19836265	0.503119	10994736	0.278866	95449	1039
Sample_26	Day40_Ceca_Wheat_antibiotics	68984694	2514596	0.0364515	35234689	0.510761	38904338	0.563956	292086	0.00423407	2401684	0.0348147	24871990	0.360544	16633073	0.241113	97191	833
Sample_27	Day40_Ceca_Wheat_antibiotics	32150709	1138503	0.0354114	19355907	0.602037	25750874	0.800943	16068	0.000499771	83696	0.00260324	5161568	0.160543	1898326	0.0590446	60177	805
Sample_36	Day40_Ceca_Wheat_antibiotics	39580258	1183853	0.0299102	16260452	0.410822	13093332	0.330805	103393	0.00261224	815578	0.0206057	24384102	0.616067	15463378	0.390684	76511	988
Sample_24	Day40_Ceca_Corn	49708720	1928016	0.0387863	24957396	0.502073	24008983	0.482993	113425	0.00228179	1051250	0.0211482	22607046	0.45479	10804580	0.217358	95058	851
Sample_25	Day40_Ceca_Corn	22393586	943101	0.0421148	10056733	0.44909	3993344	0.178325	39254	0.00175291	282220	0.0126027	17135667	0.765204	6630955	0.29611	83201	952
Sample_30	Day40_Ceca_Corn	13245624	395520	0.0298604	5447158	0.411242	2296370	0.173368	40510	0.00305837	181853	0.0137293	10331371	0.779984	3130754	0.236361	60672	764
Sample_33	Day40_Ceca_Corn	61094923	2109124	0.0345221	25461152	0.416747	11660314	0.190856	547233	0.00895709	2220486	0.0363449	44557766	0.72932	23122096	0.378462	107681	1011
Sample_35	Day40_Ceca_Corn	25597506	778713	0.0304214	9642733	0.376706	1960515	0.0765901	120114	0.00469241	895857	0.0349978	21842307	0.853298	7830015	0.30589	81763	813
Sample_21	Day40_Ceca_Corn_antibiotics	28683395	1058379	0.0368987	13109989	0.457058	6084426	0.212124	572503	0.0199594	884152	0.0308245	20083935	0.700194	9677073	0.337375	89076	915
Sample_22	Day40_Ceca_Corn_antibiotics	30056379	1129309	0.037573	14655072	0.487586	3027053	0.100712	241755	0.00804338	2606651	0.0867254	23051611	0.766946	12306669	0.409453	104165	1044
Sample_28	Day40_Ceca_Corn_antibiotics	35176338	1266392	0.0360012	18203024	0.517479	7713831	0.21929	168960	0.00480323	838235	0.0238295	25188920	0.716076	15186267	0.431718	100707	914
Sample_32	Day40_Ceca_Corn_antibiotics	47399531	1461288	0.0308292	14985383	0.31615	4437867	0.0936268	577461	0.0121828	2236047	0.0471745	38686868	0.816187	15672848	0.330654	84734	975
Sample_34	Day40_Ceca_Corn_antibiotics	13961419	544697	0.0390144	6570053	0.470586	2460638	0.176246	76425	0.00547401	195152	0.0139779	10684507	0.765288	5350000	0.383199	63368	963
Sample_40	Day24_Jejunum_Wheat	79204257	1928168	0.0243442	17017133	0.214851	76229596	0.962443	484687	0.00611946	255496	0.00322579	306310	0.00386734	72658	0.00091735	9055	479
Sample_41	Day24_Jejunum_Wheat	61568342	1247982	0.0202699	9628942	0.156394	37088957	0.602403	3460745	0.0562098	777357	0.0126259	18993301	0.308491	15526942	0.25219	12321	722
Sample_44	Day24_Jejunum_Wheat	31028551	748981	0.0241384	9253967	0.29824	26620909	0.857949	2000655	0.0644779	467970	0.0150819	1190036	0.0383529	560513	0.0180644	8285	704
Sample_46	Day24_Jejunum_Wheat	23340106	469519	0.0201164	6041905	0.258864	21387842	0.916356	1047367	0.0448741	354451	0.0151863	80927	0.00346729	11251	0.000482046	2469	333
Sample_38	Day24_Jejunum_Wheat_antibiotics	26727667	607177	0.0227172	7035826	0.263241	21152423	0.791406	2126335	0.0795556	848121	0.031732	1993611	0.0745898	1302754	0.0487418	8212	684
Sample_42	Day24_Jejunum_Wheat_antibiotics	47620943	1511995	0.0317506	6444843	0.135336	17461636	0.36668	16585991	0.348292	4818261	0.101179	7243060	0.152098	4519462	0.0949049	8722	859
Sample_43	Day24_Jejunum_Wheat_antibiotics	26104866	591784	0.0226695	6272724	0.240289	21835985	0.836472	1536046	0.0588414	508515	0.0194797	1632536	0.0625376	1386270	0.0531039	8119	721
Sample_53	Day24_Jejunum_Wheat_antibiotics	28434119	614303	0.0216044	4824666	0.169679	25543160	0.898328	1421367	0.0499881	629986	0.022156	225303	0.00792368	109481	0.00385034	4671	446
Sample_45	Day24_Jejunum_Corn	20136016	484589	0.0240658	4666257	0.231737	19098054	0.948452	308083	0.0153001	106606	0.00529429	138684	0.00688736	44670	0.00221841	5032	523
Sample_48	Day24_Jejunum_Corn	34423321	948762	0.0275616	6053832	0.175864	29681156	0.86224	2123177	0.0616784	1097872	0.0318933	572354	0.0166269	257154	0.00747034	6638	590
Sample_49	Day24_Jejunum_Corn	36029277	772372	0.0214373	5467504	0.151752	34457136	0.956365	108839	0.00302085	71180	0.00197562	619750	0.0172013	356025	0.00988155	4574	400
Sample_52	Day24_Jejunum_Corn	33814783	852053	0.0251976	5144334	0.152133	29860187	0.883051	1888472	0.0558475	1025135	0.0303162	188936	0.00558738	134881	0.00398882	4988	423
Sample_39	Day24_Jejunum_Corn_antibiotics	51707380	1278292	0.0247217	10357462	0.200309	47909573	0.926552	990536	0.0191566	449734	0.00869768	1079245	0.0208722	732991	0.0141758	8085	498
Sample_47	Day24_Jejunum_Corn_antibiotics	21759120	659089	0.0302902	6261739	0.287775	11406318	0.524209	2857467	0.131323	663496	0.0304928	6172750	0.283686	5033656	0.231335	9519	682
Sample_50	Day24_Jejunum_Corn_antibiotics	53665521	1302458	0.0242699	11393780	0.212311	44106888	0.821885	5329045	0.0993011	2085085	0.0388533	842045	0.0156906	51513	0.00095989	4379	645
Sample_51	Day24_Jejunum_Corn_antibiotics	71400145	1905602	0.026689	12857094	0.180071	66014593	0.924572	1087578	0.0152322	546292	0.00765113	1846080	0.0258554	203951	0.00285645	8422	777
Sample_54	Day40_Jejunum_Wheat	8333142	202931	0.0243523	2381389	0.285773	7399091	0.887911	325802	0.0390971	154479	0.0185379	250839	0.0301014	127677	0.0153216	4309	437
Sample_55	Day40_Jejunum_Wheat	39773853	1000137	0.0251456	6816690	0.171386	32702160	0.822202	2141023	0.0538299	649768	0.0163366	3280765	0.0824855	1065411	0.0267867	9719	786
Sample_60	Day40_Jejunum_Wheat	27754942	606440	0.0218498	5410132	0.194925	26606586	0.958625	224090	0.00807388	125018	0.00450435	192808	0.0069468	30216	0.00108867	3942	437
Sample_66	Day40_Jejunum_Wheat	22222424	640913	0.0288408	5908980	0.265902	13331378	0.599907	1763987	0.0793787	556310	0.0250337	5929836	0.26684	3470361	0.156165	7256	694
Sample_68	Day40_Jejunum_Wheat	49879593	1134708	0.0227489	9278398	0.186016	47889805	0.960108	329558	0.00660707	179033	0.0035893	346489	0.00694651	86306	0.00173029	3597	367
Sample_56	Day40_Jejunum_Wheat_antibiotics	52080647	1212959	0.02329	7680431	0.147472	27901587	0.535738	6635219	0.127403	1973547	0.0378941	14357335	0.275675	10131712	0.194539	10379	811
Sample_57	Day40_Jejunum_Wheat_antibiotics	34563466	681432	0.0197154	4823661	0.13956	29921261	0.86569	1270521	0.0367591	404659	0.0117077	2285593	0.0661274	33647	0.000973485	2306	296
Sample_63	Day40_Jejunum_Wheat_antibiotics	16216265	433225	0.0267155	4157788	0.256396	11508142	0.709667	1054975	0.0650566	403938	0.0249094	2815985	0.173652	1383654	0.0853251	9745	744
Sample_64	Day40_Jejunum_Wheat_antibiotics	40350396	634085	0.0157145	5337503	0.132279	36460264	0.903591	902558	0.022368	371460	0.00920586	1982029	0.0491204	43686	0.00108267	3238	368
Sample_73	Day40_Jejunum_Wheat_antibiotics	40153755	573261	0.0142766	5973261	0.14876	37731225	0.939669	1227748	0.0305762	239452	0.00596338	382069	0.00951515	153857	0.0038317	3326	496
Sample_61	Day40_Jejunum_Corn	25196446	670554	0.026613	5412842	0.214826	22063112	0.875644	1223349	0.0485524	349865	0.0138855	889566	0.0353052	599451	0.0237911	8784	666
Sample_62	Day40_Jejunum_Corn	44397116	1364013	0.030723	9621087	0.216705	31129373	0.701158	3981764	0.0896852	993125	0.0223691	6928841	0.156065	4492034	0.101179	12286	820
Sample_67	Day40_Jejunum_Corn	27008249	831031	0.0307695	5348162	0.19802	15980682	0.591696	4432461	0.164115	1009745	0.0373865	4754330	0.176033	3565284	0.132007	10327	808
Sample_70	Day40_Jejunum_Corn	27910267	837207	0.0299964	7610211	0.272667	14084566	0.504637	1489928	0.0533828	564921	0.0202406	10933645	0.391743	4250223	0.152282	8848	716
Sample_72	Day40_Jejunum_Corn	24489075	506415	0.0206792	4328257	0.176742	23452771	0.957683	198475	0.00810463	84658	0.00345697	246756	0.0100762	67714	0.00276507	3693	429
Sample_58	Day40_Jejunum_Corn_antibiotics	38871352	1291157	0.0332162	6455166	0.166065	27184768	0.699352	2860242	0.0735823	876280	0.0225431	6658905	0.171306	1735606	0.04465	11190	901
Sample_59	Day40_Jejunum_Corn_antibiotics	11936955	363331	0.0304375	3419218	0.28644	9924010	0.831369	474829	0.0397781	169709	0.0142171	1005076	0.0841987	433628	0.0363265	8754	634
Sample_65	Day40_Jejunum_Corn_antibiotics	58566333	1521515	0.0259793	8507877	0.145269	56339298	0.961974	239371	0.00408718	117017	0.00199803	349132	0.00596131	65723	0.0011222	6336	536
Sample_69	Day40_Jejunum_Corn_antibiotics	32406306	1045933	0.0322756	5739881	0.177122	23354923	0.720691	3776555	0.116538	1566247	0.0483316	2662648	0.0821645	1717563	0.0530009	11557	802
Sample_71	Day40_Jejunum_Corn_antibiotics	14541306	302085	0.0207743	2557163	0.175855	13108132	0.901441	806577	0.055468	283590	0.0195024	40922	0.00281419	10595	0.000728614	1931	380
