# Supplementary material for: Systematic profiling of the chicken gut microbiome reveals dietary supplementation with antibiotics alters expression of multiple microbial pathways with minimal impact on community structure
Source: Microbiome. 2022 Aug 15;10:127. doi: 10.1186/s40168-022-01319-7 (PMC9377095; doi:10.1186/s40168-022-01319-7)
Supplement: Supplementary file 20 — Additional file 19: Supplemental Table 6. List of bacterial transcripts and their relative expression (RPKM) across all samples. [file 40168_2022_1319_MOESM19_ESM.xlsx]

## Sheet: RPKM
Supplemental Table 6 List of bacterial transcripts and their relative expression (RPKM) across all samples
										Day24_Ceca_Wheat					Day24_Ceca_Wheat+AGPs					Day24_Ceca_Corn			Day24_Ceca_Corn+AGPs				Day40_Ceca_Wheat					Day40_Ceca_Wheat+AGPs					Day40_Ceca_Corn					Day40_Ceca_Corn+AGPs					Day24_Jejunum_Wheat
geneID	fullName	length	taxonID	taxonName	speciesID	speciesName	genusID	genusName	ECs	Sample_1	Sample_4	Sample_5	Sample_11	Sample_13	Sample_2	Sample_7	Sample_8	Sample_9	Sample_16	Sample_6	Sample_12	Sample_15	Sample_3	Sample_10	Sample_14	Sample_37	Sample_17	Sample_18	Sample_23	Sample_29	Sample_31	Sample_19	Sample_20	Sample_26	Sample_27	Sample_36	Sample_24	Sample_25	Sample_30	Sample_33	Sample_35	Sample_21	Sample_22	Sample_28	Sample_32	Sample_34	Sample_40	Sample_41	Sample_44
4D06_A	4D06_A Chain A, Bacterial Chalcone Isomerase Complexed With Naringenin	283	39490	Eubacterium ramulus	39490	Eubacterium ramulus	1730	Eubacterium	-	0	0	0	0	0	0	0	0	0	0	0	0	0	0.14	0.47	0	0.8	0	0	0.11	0.96	0	0.28	1.34	2.55	0	0.11	1.64	0	0	8.86	2.03	0.55	0.86	9.89	0.08	0	0	0	0
A5D1A4.1	A5D1A4.1 RecName: Full=Dihydroorotase; Short=DHOase	427	370438	Pelotomaculum thermopropionicum SI	110500	Pelotomaculum thermopropionicum	191373	Pelotomaculum	3.5.2.3	0	0	0	0	0	0	0	0	0	0	0	0	0	1.52	0	0	1.15	0	1.69	0	0	0	0	0.85	0.7	0	0	0	0	0	0	0	0	0	0	0	2.19	0	0	0
AAC28100.1	AAC28100.1 silent surface layer protein, partial [Lactobacillus crispatus]	452	47770	Lactobacillus crispatus	47770	Lactobacillus crispatus	1578	Lactobacillus	-	0	0	0	0	3.16	0	0	0	0	1970.06	0	7665.98	0	0	473.11	0	0	0	0	0.12	0	0.25	0	0	0	0	0	0	0	0	0	0	0	0	0	0	0.21	0	0	22.37
AAC44494.1	AAC44494.1 orf108; unknown function [Butyrivibrio fibrisolvens]	108	831	Butyrivibrio fibrisolvens	831	Butyrivibrio fibrisolvens	830	Butyrivibrio	-	0.94	5.73	0	0	0	1.16	0	2.58	0	0	0	0	2.1	0	0	0.66	0	2.64	0	0	0	0	0	0	6.12	4.88	8.98	1.71	2.79	0	0.8	0	0	14.3	4.27	1.18	0	0	0	0
AAD22526.1	AAD22526.1 galactose-1-phosphate transferase [Lactococcus lactis subsp. cremoris]	251	1359	Lactococcus lactis subsp. cremoris	1358	Lactococcus lactis	1357	Lactococcus	-	0	0	0	2.73	78.46	0	0	0	0	0	0.13	0	0.6	0	0	0	0	0	0	5.64	1.44	0	0	0	0	0	0	0	0	0	0	0	0	0	0	0	0	0	0	0
AAQ72363.1	AAQ72363.1 BsmAI endonuclease [Geobacillus stearothermophilus]	465	1422	Geobacillus stearothermophilus	1422	Geobacillus stearothermophilus	129337	Geobacillus	-	0	0	0	0	0	1.35	7.14	3.9	0	0	0	0	0	0	1.56	0	0	0	0	0	0	0	0	1.96	0	0	0	4.98	0.97	0	0	0	0	0	0	0	0	0	0	0
AAQ72364.1	AAQ72364.1 methylase fusion protein [Geobacillus stearothermophilus]	1007	1422	Geobacillus stearothermophilus	1422	Geobacillus stearothermophilus	129337	Geobacillus	2.1.1.37	0	0	0	0	0	1.12	1.56	0	0	0	0	0	0	0	0	0	0.32	0	1.15	0	0	0	0	0.09	0.06	3.66	0	0	0	0	0.09	0	0	0	0	0	0	0	0	0
AAX67048.1	AAX67048.1 putative cytoplasmic protein [Salmonella enterica subsp. enterica serovar Choleraesuis str. SC-B67]	213	904139	Salmonella enterica subsp. enterica serovar Choleraesuis str. SCSA50	28901	Salmonella enterica	590	Salmonella	-	1.19	12.1	0	0	0	2.06	0	0	10.11	0	0.79	0	0	0	0	0	0	0	0	0	0	0	0	0	0	0	0	0	0	0	0	0	0	0	0	0	0	0	0	0
AAZ55996.1	AAZ55996.1 conserved hypothetical protein [Thermobifida fusca YX]	247	269800	Thermobifida fusca YX	2021	Thermobifida fusca	83677	Thermobifida	-	0	0	9.24	0	27.73	0	0	0	0	0	0	0	18.39	0	0	0	0	0	0	0	0	0	0	0	0	0	0	0	0	0	0	0	0	14.47	0	0	0	0	0	0
ABC77959.1	ABC77959.1 hypothetical membrane protein [Syntrophus aciditrophicus SB]	242	56780	Syntrophus aciditrophicus SB	316277	Syntrophus aciditrophicus	43773	Syntrophus	-	0	0	0	0	0	0	0	0	0	0	0	0	0	0	13.78	0	62.87	0	0	0	0	40.08	0	0	0	0	14.16	0	0	0	0	0	0	0	135.51	0	0	0	0	0
ABD32060.1	ABD32060.1 hypothetical protein SAOUHSC_A01910 [Staphylococcus aureus subsp. aureus NCTC 8325]	82	93061	Staphylococcus aureus subsp. aureus NCTC 8325	1280	Staphylococcus aureus	1279	Staphylococcus	-	0	0	0	0	0	0	0	6.8	0	0	0	0	0	0	0	0	0	0	0	0	0	0	0	49.91	0	0	0	0	0	0	0	0	20.16	0	0	0	0	0	0	0
ABD48561.1	ABD48561.1 putative exo-xylanase [Geobacillus thermoleovorans]	604	33941	Geobacillus thermoleovorans	33941	Geobacillus thermoleovorans	129337	Geobacillus	-	0	0	0	0	0	0	0	0	0	0	0	0	0	0	0	0	0	0	0	0	0	0	0	0.9	0.1	0	0	1.53	0	0	2.08	1.9	0	3.36	0.76	0	0	0	0	0
ABJ00072.1	ABJ00072.1 conserved hypothetical protein [Escherichia coli APEC O1]	83	405955	Escherichia coli APEC O1	562	Escherichia coli	561	Escherichia	-	0	0	0	0	0	0	1371.58	0	0	0	0	0	0	0	11.36	9.47	0	0	0	0	0	5.43	0	0	0.72	6.35	14.02	0	0	0	0	0	0	0	0	0	90.08	0	0	0
ABO48560.1	ABO48560.1 S23 ribosomal protein [Desulfotomaculum reducens MI-1]	117	349161	Desulfotomaculum reducens MI-1	59610	Desulfotomaculum reducens	1562	Desulfotomaculum	-	0	0	0	0	0	0	0	0	0	0	0	0	0	0	0	0	143.33	0	0	0	0	0	0	0	0	0	0	66.84	130.83	81.9	0	0	0	0	0	0	0	0	0	0
ABO48725.1	ABO48725.1 S23 ribosomal protein [Desulfotomaculum reducens MI-1]	124	349161	Desulfotomaculum reducens MI-1	59610	Desulfotomaculum reducens	1562	Desulfotomaculum	-	0	0	0	0	0	0	0	0	0	0	0	0	0	0	0	0	135.23	0	0	0	0	0	0	0	0	0	0	63.07	123.44	77.28	0	0	0	0	0	0	0	0	0	0
ABP66491.1	ABP66491.1 transcriptional regulator, DeoR family [Caldicellulosiruptor saccharolyticus DSM 8903]	261	351627	Caldicellulosiruptor saccharolyticus DSM 8903	44001	Caldicellulosiruptor saccharolyticus	44000	Caldicellulosiruptor	-	0	0	0	0	0	0	0	0	0	0	0	7.02	0	0	0	0	0	12.03	33.83	0	0	0	0	16.73	1.38	34.31	0	4.26	5.78	74.65	0	29.36	42.36	22.42	16.4	0	0	0	0	0
ABQ46916.1	ABQ46916.1 beta-glucosidase. Glycosyl Hydrolase family 3 [Thermotoga petrophila RKU-1]	722	390874	Thermotoga petrophila RKU-1	93929	Thermotoga petrophila	2335	Thermotoga	3.2.1.21	0	0	0	0	0	0	0	0	139.76	0	4.47	0	0	0.98	0	0.89	0	0	59.74	0	0	0	0	0	0	0	0	0	0	0	0.84	0	0	0	0	0	4.14	0	0	0
ABQ83560.1	ABQ83560.1 hypothetical protein Lreu_1303 [Lactobacillus reuteri DSM 20016]	55	491077	Lactobacillus reuteri SD2112	1598	Lactobacillus reuteri	1578	Lactobacillus	-	0	0	0	0	0	1.14	0	0	2.8	0	0	0	0	0	23.73	0	2.97	0	0	0	18.65	0	0	4.96	0	0	3.53	0	0	0	3.93	0	0	0	62.26	17.4	0	0	1.17	0
ABR46627.1	ABR46627.1 conserved hypothetical protein [Alkaliphilus metalliredigens QYMF]	133	293826	Alkaliphilus metalliredigens QYMF	208226	Alkaliphilus metalliredigens	114627	Alkaliphilus	-	55.29	0	0	0	126.61	0	81.03	82.51	0	0	5.56	0	0	0	0	0	0	0	0	0	0	0	0	0	6.33	0	0	0	0	0	2.28	23.05	0	22.61	0	0	19.68	0	0	0
ABU75356.1	ABU75356.1 hypothetical protein ESA_00050 [Cronobacter sakazakii ATCC BAA-894]	44	290339	Cronobacter sakazakii ATCC BAA-894	28141	Cronobacter sakazakii	413496	Cronobacter	-	0	0	0	0	0	11.39	0	0	0	0	0	0	0	0	0	0	0	0	0	0	0	0	0	0	0	0	0	0	0	0	0	0	11.74	0	0	0	0	0	7.32	0
ABV66281.1	ABV66281.1 transposase, partial [Verrucomicrobia bacterium N20]	128	469802	Verrucomicrobia bacterium N20	469802	Verrucomicrobia bacterium N20	-	-	-	112.92	0	39.69	0	57.98	0	307.39	68.66	96.14	0	46.74	3.34	0	31.86	14.73	0	39.2	0	735.06	40.71	0	0	0	83.14	0	0	0	0	0	0	0	30.93	33.1	0	0	0	150.41	0	0	0
ABX41521.1	ABX41521.1 conserved hypothetical protein [Lachnoclostridium phytofermentans ISDg]	221	357809	Lachnoclostridium phytofermentans ISDg	66219	Lachnoclostridium phytofermentans	1506553	Lachnoclostridium	-	3.44	0	0	0	0	0	0	0	0	0	0	0	0	0	0	0	0	0	0	0	0	0	0	0	0	0	0	0	9.55	0	0	0	10.75	20.22	0	0	0	0	0	0
ABX81673.1	ABX81673.1 O-glycosyl hydrolase, family 16 [Acholeplasma laidlawii PG-8A]	818	441768	Acholeplasma laidlawii PG-8A	2148	Acholeplasma laidlawii	2147	Acholeplasma	-	0	0	0	0	0	0	0	0	0	0	0	0	0.19	0.17	0	0	0	0.23	0	0	0	0	10.23	0.56	0.1	0	0.4	0.05	0	0	2.27	0	3.92	0.3	0.14	0.08	0	0	0	0
ABX81677.1	ABX81677.1 ABC-type transport system, permease component [Acholeplasma laidlawii PG-8A]	289	441768	Acholeplasma laidlawii PG-8A	2148	Acholeplasma laidlawii	2147	Acholeplasma	-	0	0	0	0	0	0	0	0	0	0	0	0	0	0	0	0	0	0	0	0	3.34	0	10.75	0	0	0	0	0	0	0	12.42	2.21	2.5	7.03	0	0	0	0	0	0
ABZ84083.1	ABZ84083.1 dihydroxy-acid dehydratase [Heliobacterium modesticaldum Ice1]	556	498761	Heliobacterium modesticaldum Ice1	35701	Heliobacterium modesticaldum	2697	Heliobacterium	4.2.1.9	0	0	0	0	0	0	0	0	0	0	0	0	0	0	0	0	0	0	0	0	0	0	6.02	0	0	0	0	0	0	0	1.32	0	3.35	0	0	1.84	0	0	0	0
ABZ84885.1	ABZ84885.1 hypothetical protein HM1_3125 [Heliobacterium modesticaldum Ice1]	107	498761	Heliobacterium modesticaldum Ice1	35701	Heliobacterium modesticaldum	2697	Heliobacterium	-	0	0	0	0	0	656.21	0	0	0	0	95.18	0	0	0	0	2403.69	0	0	0	0	1888.25	16224.2	0	0	0	0	0	0	0	0	0	0	0	1931.94	0	211.69	0	0	0	0
ABZ84886.1	ABZ84886.1 hypothetical protein HM1_3126 [Heliobacterium modesticaldum Ice1]	108	498761	Heliobacterium modesticaldum Ice1	35701	Heliobacterium modesticaldum	2697	Heliobacterium	-	0	0	0	0	0	0	0	0	0	0	0	0	0	0	2016.29	0	0	0	0	0	0	0	0	1371.87	0	0	0	1496.28	0	0	0	0	0	0	0	47.26	0	0	0	0
ABZ84887.1	ABZ84887.1 conserved hypothetical protein [Heliobacterium modesticaldum Ice1]	106	498761	Heliobacterium modesticaldum Ice1	35701	Heliobacterium modesticaldum	2697	Heliobacterium	-	3422.7	0	0	0	0	0	0	0	0	0	0	0	0	0	0	0	0	0	0	0	0	0	0	107.26	0	0	0	0	0	0	4564.37	0	0	3217.31	0	0	0	0	0	0
ACB84338.1	ACB84338.1 integral membrane sensor signal transduction histidine kinase [Natranaerobius thermophilus JW/NM-WN-LF]	393	457570	Natranaerobius thermophilus JW/NM-WN-LF	375929	Natranaerobius thermophilus	375928	Natranaerobius	-	0	0	0	0	0	0	0	0	0	0	0	0	0	0	0	0	37.05	0	0	0	0	0	0	0	2.45	0	0	0	0	0	0	23.4	0	12.82	0	0	0	0	0	0
ACI02030.1	ACI02030.1 putative replication protein [uncultured bacterium]	483	59620	uncultured Clostridium sp.	59620	uncultured Clostridium sp.	1485	Clostridium	-	47.67	3.63	37.5	2.13	54.96	17.38	33.86	23.97	6.69	0.12	21.09	0.38	1.96	9.79	123.26	12.87	12.53	15.56	145.65	36.76	1.75	0.47	22.77	32.95	22.65	227.94	3.95	4.02	12.18	0	3.85	0.53	25.59	78.23	41.85	7.13	26.32	0	0	0
ACL18628.1	ACL18628.1 protein of unknown function DUF21 [Desulfitobacterium hafniense DCB-2]	498	272564	Desulfitobacterium hafniense DCB-2	49338	Desulfitobacterium hafniense	36853	Desulfitobacterium	-	6022.51	0	75.98	0	30512	0	0	0	0	0	2573.31	0	0.15	2.14	4923.53	0	0	0	0	0	0	0	0	0	0	0	0	0	0	0	0	0	0	9830.44	11907.6	0	0	0	0	0
ACR71863.1	ACR71863.1 DNA polymerase III subunit alpha, the Gram-positive type [[Eubacterium] eligens ATCC 27750]	1513	515620	[Eubacterium] eligens ATCC 27750	39485	[Eubacterium] eligens	1730	Eubacterium	2.7.7.7	0.1	0	0	0	0	0.04	0	0.03	0	0	0	0	0	0	0	0	0	1.07	3.64	0	0	0	0	0.06	0	0	0.47	0	0	0	0	0	0	0	1.91	0	0	0	0	0
ACV21580.1	ACV21580.1 hypothetical protein Shel_05210 [Slackia heliotrinireducens DSM 20476]	201	471855	Slackia heliotrinireducens DSM 20476	84110	Slackia heliotrinireducens	84108	Slackia	-	0	0	25.64	0	0	0	0	0	0	0	0	0	0	72.93	51.59	28.43	0	0	0	0	0	0	0	16.74	0	0	0	0	0	0	0	0	0	0	0	0	0	0	0	0
ACV21818.1	ACV21818.1 4Fe-4S protein [Slackia heliotrinireducens DSM 20476]	292	471855	Slackia heliotrinireducens DSM 20476	84110	Slackia heliotrinireducens	84108	Slackia	-	0	0	0	0	0	0	0	0	0	0	0	0	2.33	0	0	0	0	0	15.37	0	0	0	0	0	0	0	0	0	0	18.6	0	7.44	0	0	0	0	0.64	0	0	0
ACV64506.1	ACV64506.1 protein of unknown function UPF0027 [Desulfotomaculum acetoxidans DSM 771]	391	485916	Desulfotomaculum acetoxidans DSM 771	58138	Desulfotomaculum acetoxidans	1562	Desulfotomaculum	-	0	1.32	0.38	0	0	0	0	0	0	0	0.52	0	0	0	0	0	0	0.24	0	0	0	0	0	0	0	0	0	0.24	2.7	0	0.11	0	0	1.66	0	0.33	5.74	0	0	0
ACX51523.1	ACX51523.1 Uracil phosphoribosyltransferase [Ammonifex degensii KC4]	182	429009	Ammonifex degensii KC4	42838	Ammonifex degensii	42837	Ammonifex	2.4.2.9	0	0	0	0	0	0	0	0	0	0	0	0	0	0	0	0	3.3	0	0	0	0	0	11.82	0	5.62	0	0	0	0	42.12	7.37	28.07	0	4.46	0	0	7.19	0	0	0
ADC45042.1	ADC45042.1 conserved hypothetical protein [Cupriavidus metallidurans CH34]	62	266264	Cupriavidus metallidurans CH34	119219	Cupriavidus metallidurans	106589	Cupriavidus	-	0	0	1.19	0	0	1.01	0	0	0	0	0	0	0	0	0	0	0	0	0	0	0	0	0	0	0	0	0	0	0	0	0	0	0	0	0	0	0	0	15.58	546.73
ADD17009.1	ADD17009.1 beta-glucosidase [uncultured rumen bacterium]	765	136703	uncultured rumen bacterium	136703	uncultured rumen bacterium	-	-	3.2.1.21	0	0	1.64	4.29	0	4.18	1.27	0	0	0	0	0	0	0	0	0	0	0	0	0	0	0	0	0	0	0	0	0	0	0	0	1	0	0	0	0	0	0	0	0
ADE56921.1	ADE56921.1 extracellular solute-binding protein family 5 [Aminobacterium colombiense DSM 12261]	505	572547	Aminobacterium colombiense DSM 12261	81468	Aminobacterium colombiense	81466	Aminobacterium	-	0	0	0	0	0	0	0	0	0	0	0.4	0	1.95	0	0.57	0.14	0	0	0	0	0.12	0	1.42	0	3.57	0	0	1.1	3.58	13.91	2.65	8.85	21.9	24.62	2.22	0.13	21.47	0	0	0
ADH51639.1	ADH51639.1 hypothetical protein [Lactobacillus brevis]	131	1580	Lactobacillus brevis	1580	Lactobacillus brevis	1578	Lactobacillus	-	0	0	50.58	11.49	0	685.65	0	0	29.35	513.87	0	1597.26	141.56	216.13	0	16.9	5	0	0	0	0	0	293.84	41.66	1128.53	0	0	0	0	0	20.8	21.45	70.99	280.37	0	0	0	24374.4	3143.02	7395.08
ADI18832.1	ADI18832.1 hypothetical protein [uncultured beta proteobacterium HF0010_04H24]	55	710818	uncultured beta proteobacterium HF0010_04H24	710818	uncultured beta proteobacterium HF0010_04H24	-	-	-	0	0	0	0	0	1.14	3.42	0	0	0	0	0	0	0	0	0	0	0	0	0	0	0	0	0	1.09	9.58	0	1.68	2.74	0	0	0	1.88	1.48	0	0	0	0	0	778.51
ADK68943.2	ADK68943.2 hypothetical protein KTR9_4862 (plasmid) [Gordonia sp. KTR9]	1945	337191	Gordonia sp. KTR9	337191	Gordonia sp. KTR9	2053	Gordonia	-	0	0	0	0	0	0	0	0	0	0	0	0	0	0	0	0	0	0	0	0	0.11	0	0	0	0.39	0	0	0	1.59	0	0	0	0	0.29	0	22.77	0	0	0	0
ADL03175.1	ADL03175.1 ABC transporter related protein [[Clostridium] saccharolyticum WM1]	243	610130	[Clostridium] saccharolyticum WM1	84030	[Clostridium] saccharolyticum	1506553	Lachnoclostridium	-	0.83	0	0.3	1.69	0	0	0	0	0	2.56	1.66	1.01	2.49	0.24	0	3.53	0.67	0	1.19	0	0	1.86	1.97	0.75	0.25	0	0	0	0	0	0	0	0	1.34	6.77	0	1.54	0	0	0
ADL05364.1	ADL05364.1 protein of unknown function DUF21 [[Clostridium] saccharolyticum WM1]	444	610130	[Clostridium] saccharolyticum WM1	84030	[Clostridium] saccharolyticum	1506553	Lachnoclostridium	-	0	0	0	0.62	0	0	0	0	0	0.06	0.68	0	0.51	0	0	0	0	0	0	0.14	0.14	0	0	0.41	0.14	0	0.15	12.3	7.13	0.72	0.39	1.15	9.08	0.37	1.04	0	0	0	0	0
ADL06099.1	ADL06099.1 helicase domain protein [[Clostridium] saccharolyticum WM1]	2632	610130	[Clostridium] saccharolyticum WM1	84030	[Clostridium] saccharolyticum	1506553	Lachnoclostridium	-	0	0	0	0	0	0	0	0.53	0	0	0	0.02	0.63	0	0	0	0	0	0	0	0	0	0	0	0	0	0	0.04	0.11	2.06	0.16	3.25	0	0	0	0	0	0	0	0
ADL06214.1	ADL06214.1 conserved hypothetical protein [[Clostridium] saccharolyticum WM1]	1217	610130	[Clostridium] saccharolyticum WM1	84030	[Clostridium] saccharolyticum	1506553	Lachnoclostridium	-	0	0	0	0	0	0.1	0	0	0	0.05	0.33	0	0	0.29	0	0.12	0.36	0.23	0	0.21	0.15	0	0.2	0.07	0.1	0	0.05	0	0.37	0	0	0	0.08	0	0.32	0.1	2.3	0	0	0
ADL07915.1	ADL07915.1 cytidylate kinase [Thermosediminibacter oceani DSM 16646]	347	555079	Thermosediminibacter oceani DSM 16646	291990	Thermosediminibacter oceani	291988	Thermosediminibacter	2.7.4.25;2.7.4.14	5.26	0	0	0	0	0	0	0	0	0	0	0	8.73	0	0	0	0	12.34	0	0	0	45.5	181.21	54.52	0	0	0	0	0	0	0	16.19	3.57	0	9.49	0	0	0	0	0
ADL35238.1	ADL35238.1 polygalacturonase Pgl28A [Butyrivibrio proteoclasticus B316]	524	515622	Butyrivibrio proteoclasticus B316	43305	Butyrivibrio proteoclasticus	830	Butyrivibrio	3.2.1.15	0	0	1.55	0	0	0	0	0	0	0	0	0	0	0	0	0	0	0	0	0	0	0	0	0	1.49	0	0	1.41	2.59	0	0	1.22	1.77	0	0	0	0	0	0	0
ADL35905.1	ADL35905.1 two component system histidine kinase [Butyrivibrio proteoclasticus B316]	430	515622	Butyrivibrio proteoclasticus B316	43305	Butyrivibrio proteoclasticus	830	Butyrivibrio	-	0	0	0	0	0	0	0	0	0	0	0	0	1.76	0	4.05	0	0	0	0	0	1.26	5.77	0	0	0	0	0	0	0	0	0.4	0	0	3.59	0	0	0	0	0	0
ADM94948.1	ADM94948.1 hypothetical protein [uncultured Candidatus Atribacteria bacterium]	118	263865	uncultured Candidatus Atribacteria bacterium	263865	uncultured Candidatus Atribacteria bacterium	-	-	-	0	0	0	19.72	0	0	0	0	0	0	0	0	0	0	0	0	0	0	0	0	0	0	0	0	0	0	0	25.88	0	0	13.56	114.73	488.66	0	0	0	0	0	0	0
ADQ64409.1	ADQ64409.1 butyryl-CoA:acetate CoA-transferase, partial [Anaerostipes butyraticus]	339	645466	Anaerostipes butyraticus	645466	Anaerostipes butyraticus	207244	Anaerostipes	-	0	0.46	0	0	0	0.37	0	0.69	0	0	0	0	0	0.35	0	0	0	0.28	0	1.14	1.07	0	0	0	1.24	3.11	0.19	0	0.89	0.94	0.51	0	1.22	0.96	0.58	0.38	0	0	0	0
ADU21617.1	ADU21617.1 Type III site-specific deoxyribonuclease [Ruminococcus albus 7 = DSM 20455]	1036	697329	Ruminococcus albus 7 = DSM 20455	1264	Ruminococcus albus	1263	Ruminococcus	-	0	0.3	0	0	0	0.12	0	0	0	0.44	0	0	0.22	0	0	0	0.89	0	0	0.12	0.47	0	0.46	0	0.17	0	0.12	0	0	0	0	0.12	0	0	0	0	0	0	0	0
ADU23667.1	ADU23667.1 hypothetical protein Rumal_3204 [Ruminococcus albus 7 = DSM 20455]	197	697329	Ruminococcus albus 7 = DSM 20455	1264	Ruminococcus albus	1263	Ruminococcus	-	0	0	0	0	0	0	0	0	0	0	0	0	0	3.75	0	9.79	0	0	0	0	0	0	0.61	0	1.68	0	0	0	0	0	11.85	0	0	2.68	0	0	0	0	0	0
ADU26775.1	ADU26775.1 SH3 domain protein [Ethanoligenens harbinense YUAN-3]	1207	663278	Ethanoligenens harbinense YUAN-3	253239	Ethanoligenens harbinense	253238	Ethanoligenens	-	0	0	135.22	0	0	0	0	244.59	12.23	0	0	0	21.95	17.92	0	0	0	0	0	0	10.45	0	0	0	0	35.79	0	0	0	0	0	6.45	0	0	0	0	0	0	0	0
ADU27690.1	ADU27690.1 Arginine decarboxylase [Ethanoligenens harbinense YUAN-3]	455	663278	Ethanoligenens harbinense YUAN-3	253239	Ethanoligenens harbinense	253238	Ethanoligenens	4.1.1.19	0	0	0	0	0	0	0	0	0	0	0	0	4.99	0	0	0	0	0	0	0	11.27	0	0	0	0	0	0	72.62	0	0	0	0	0	0	0	40.95	0	0	0	0
ADU28017.1	ADU28017.1 lipolytic protein G-D-S-L family [Ethanoligenens harbinense YUAN-3]	417	663278	Ethanoligenens harbinense YUAN-3	253239	Ethanoligenens harbinense	253238	Ethanoligenens	-	0	0	0	0	145.1	0	0	0	0	0	4.51	0	0	0	0	0	0	0	0	0	30.97	0	21.21	0	28.11	169.28	0	0	0	0	13.48	0	0	23.97	0	0	0	0	0	0
ADU31579.1	ADU31579.1 D-alanine/D-alanine ligase [Bacillus cellulosilyticus DSM 2522]	404	649639	Bacillus cellulosilyticus DSM 2522	1413	Bacillus cellulosilyticus	1386	Bacillus	6.3.2.4	0	0	0	0	0	0	0	0	0	0	3.66	14.67	9.56	0	1.62	0	4.05	0	3.22	31.53	14.04	0	8.29	0	12.5	66.5	0	0	0	0	0	9.17	0	4.42	63.73	0	18.51	0	0	0
ADX69753.1	ADX69753.1 Predicted protein [Lactobacillus helveticus H10]	59	767462	Lactobacillus helveticus H10	1587	Lactobacillus helveticus	1578	Lactobacillus	-	0	1.75	0	0	0	18.05	0	0	0	5.74	0	0	0	1	0	0	0	0	0	0	0	0	0	0	0	0	1.1	0	0	0	0	0	0	0	3.35	0	0	0	84.05	0
ADY57129.1	ADY57129.1 homocysteine S-methyltransferase [Syntrophobotulus glycolicus DSM 8271]	613	645991	Syntrophobotulus glycolicus DSM 8271	51197	Syntrophobotulus glycolicus	51196	Syntrophobotulus	-	0	0	0	0	0	0	0	0	0	0	0	0	0	0	0	0	0	10.87	0	0	2.56	0	0.39	16.77	0.88	62.73	0	0	0	0	0	0	0	0	0	0	0	0	0	0
ADZ08063.1	ADZ08063.1 hypothetical protein LAC30SC_09820 [Lactobacillus amylovorus]	44	1604	Lactobacillus amylovorus	1604	Lactobacillus amylovorus	1578	Lactobacillus	-	24.2	56.22	1.67	3.11	0	0	0	1.06	3.5	0	0	29.17	0	8.06	4.94	0	0	0	0	0	0	0	21.74	0	10.93	0	1.47	0	0	0	0	0	4.7	11.08	0	1.45	0	0	0	162.19
ADZ84586.1	ADZ84586.1 hypothetical protein Clole_2889 [Clostridium lentocellum DSM 5427]	420	642492	Clostridium lentocellum DSM 5427	29360	Cellulosilyticum lentocellum	698776	Cellulosilyticum	-	0	0	1.05	0	0	0	0	0	0	0	0	2.91	0	0	6.39	1.36	0	0.23	0	0.92	1.15	0	0	0	0	0	0	0	12.21	0	0	3.04	7.38	3.29	5.96	1.06	17.8	0	0	0
ADZ84590.1	ADZ84590.1 hypothetical protein Clole_2893 [Clostridium lentocellum DSM 5427]	147	642492	Clostridium lentocellum DSM 5427	29360	Cellulosilyticum lentocellum	698776	Cellulosilyticum	-	8.28	10.17	0	0	0	0	0	1.58	0	0	0	0	0	0	0	0	0	0	0	0	0	0	0	0	0	0	0	3.78	0	0	0	0	0	0	0	0	0	0	0	0
AEB69780.1	AEB69780.1 xylanase A [Sorangium cellulosum]	402	56	Sorangium cellulosum	56	Sorangium cellulosum	39643	Sorangium	3.2.1.8	0	0	0	0	0	0	0	0	0	0	0	7.14	9.23	0	0	0	0	0	0	0	0	0	0	8.82	2.84	0	2.09	0	0	21.45	1.08	0	13.62	3.23	1.97	1.75	9.76	0	0	0
AEE90895.1	AEE90895.1 DNA polymerase III, alpha subunit [Tepidanaerobacter acetatoxydans Re1]	1138	1209989	Tepidanaerobacter acetatoxydans Re1	499229	Tepidanaerobacter acetatoxydans	499228	Tepidanaerobacter	2.7.7.7	0	0	0	0	0	0	0	0	0	0	0	0	0	0	0	0	0	0	0	0	0	0	0	0	0	0	0	0	0	0	0	1.57	0	0.64	0	0.53	3.61	0	0	0
AEE95580.1	AEE95580.1 Orn/Lys/Arg decarboxylase major region [Mahella australiensis 50-1 BON]	485	697281	Mahella australiensis 50-1 BON	252966	Mahella australiensis	252965	Mahella	4.1.1.19	0	0	0	0	0	0	0	0	0	0	0	0	2.81	34.98	0	31.07	76.46	0	0	0	0	0	11.83	205.53	29.63	0	0	27.29	0	9.88	97.29	57.93	0	89.63	6.38	0	0	0	0	0
AEE95711.1	AEE95711.1 Radical SAM domain protein [Mahella australiensis 50-1 BON]	196	697281	Mahella australiensis 50-1 BON	252966	Mahella australiensis	252965	Mahella	-	3.88	0	0	0	0	0	0	0	0	0	0	0	4.25	0	0	0	4.17	0	0	0	0	0	0	0	0	0	3.3	0	16.93	0	0	0	0	0	0	0	0	0	0	0
AEE96350.1	AEE96350.1 electron transport complex, RnfABCDGE type, C subunit [Mahella australiensis 50-1 BON]	442	697281	Mahella australiensis 50-1 BON	252966	Mahella australiensis	252965	Mahella	-	0	0	0	0	0	0	0	0	0	0	0	0	0	0	14.27	0	0	0	0	0	0	0	0	0	1.77	0	6.73	0	0	23.12	0	0	0	0	0	0	0	0	0	0
AEE97150.1	AEE97150.1 inosine-5'-monophosphate dehydrogenase [Mahella australiensis 50-1 BON]	488	697281	Mahella australiensis 50-1 BON	252966	Mahella australiensis	252965	Mahella	1.1.1.205	0	0	0	0	0	0	0	0	0	0	0	0	0	0	0	0	0	0	0	12.66	1.61	0	0	0	0	0	0.13	3.22	0	0	0	3.14	2.96	0	0	0	0	0	0	0
AEE97435.1	AEE97435.1 Site-specific DNA-methyltransferase (adenine-specific) [Mahella australiensis 50-1 BON]	644	697281	Mahella australiensis 50-1 BON	252966	Mahella australiensis	252965	Mahella	2.1.1.72	0	0	0	0	0	0	0	0	0	0	0	0.09	0	0	0	0	0.68	0	0	0.5	0	0	0	0	0.09	0	0	1.44	0	0	0	0	0	1.26	0	0.1	0	0	0	1.39
AEE97976.1	AEE97976.1 N-6 DNA methylase [Mahella australiensis 50-1 BON]	894	697281	Mahella australiensis 50-1 BON	252966	Mahella australiensis	252965	Mahella	2.1.1.72	0	0	0	0.46	0	0	0	0.1	0	0.16	0.04	0	0.42	0	0.16	0	0	0.32	0	0	0	0	1.07	0.31	0.07	0	0.72	0	0.34	0	0.24	0	0	0.09	0.07	0	0	0	0	0
AEF82282.1	AEF82282.1 dihydropyrimidinase [Treponema azotonutricium ZAS-9]	702	545695	Treponema azotonutricium ZAS-9	150829	Treponema azotonutricium	157	Treponema	-	0	0	0.52	0	0	5.09	0	0	0	0	0	0	0	0	1.34	0	1.86	2.3	0	0	0.69	0	0.34	4.66	0	8.25	0	0.4	0	0.46	0.31	0	0	0	0	0.36	10.12	0	0	0
AEF82753.1	AEF82753.1 endo-1,4-beta-xylanase A (Xylanase A) (1,4-beta-D-xylan xylanohydrolase A) [Treponema azotonutricium ZAS-9]	1165	545695	Treponema azotonutricium ZAS-9	150829	Treponema azotonutricium	157	Treponema	-	203.81	0	52.58	10.22	513.99	0	69.11	0	0	0	35.81	137.85	54.71	345.82	54.65	0	141.09	1808.62	195.32	294.72	217.15	0	310.31	375.83	334.46	582.85	343.44	68.56	48.41	222.63	112.41	105.24	109.55	199.06	496.27	27.27	194.14	0	0	0
AEF82791.1	AEF82791.1 hypothetical protein TREAZ_2742 [Treponema azotonutricium ZAS-9]	333	545695	Treponema azotonutricium ZAS-9	150829	Treponema azotonutricium	157	Treponema	-	0	0	4.64	0	0	39.69	0	0	0	0	0	0	1.36	0	1.96	0	5.57	8.86	3.91	7.73	6.71	11.51	0	12.84	1.81	18.98	0.39	17.51	9.96	0.96	4.68	18.03	0	0.24	1.78	7.28	19.65	0	0	0
AEF82802.1	AEF82802.1 glutaminase [Treponema azotonutricium ZAS-9]	700	545695	Treponema azotonutricium ZAS-9	150829	Treponema azotonutricium	157	Treponema	-	0	0	109.06	171.87	0	292.78	86.64	0	181.72	0	123.17	104.93	505.74	104.03	31.8	72.85	67.39	4.76	114.97	2.02	37.67	0	0	0.13	0	0	20.88	0	0	7.76	24.22	0	0	0	17.4	18.5	111.35	0	0	0
AEG14518.1	AEG14518.1 hypothetical protein Desku_0919 [Desulfotomaculum kuznetsovii DSM 6115]	212	760568	Desulfotomaculum kuznetsovii DSM 6115	58135	Desulfotomaculum kuznetsovii	1562	Desulfotomaculum	-	7.18	0	0	0	0	0	0	0	0	0	7.93	0	0	0	0	0	0	0	0	23.97	68.6	0	0	0	0	0	0	39.29	0	0	0	0	0	0	0	0	0	0	0	0
AEG15611.1	AEG15611.1 D-tyrosyl-tRNA(Tyr) deacylase [Desulfotomaculum kuznetsovii DSM 6115]	149	760568	Desulfotomaculum kuznetsovii DSM 6115	58135	Desulfotomaculum kuznetsovii	1562	Desulfotomaculum	3.1.1.96	0	0	0	0	0	0	0	0	0	0	0	0	0	0	0	0	0	0	0	0	8.1	0	0	3.05	0	0	0	0	0	0	2.61	0	0	11.45	0	0	0	0	0	0
AEG16182.1	AEG16182.1 Chaperone protein dnaJ [Desulfotomaculum kuznetsovii DSM 6115]	378	760568	Desulfotomaculum kuznetsovii DSM 6115	58135	Desulfotomaculum kuznetsovii	1562	Desulfotomaculum	-	0	0	0	0	0	0	0	0	0	0	0	0	0	0	61.58	0	0	0	0	0	0	0	0	0	0	0	0	0	0	0	0	0	152.55	78.03	40.07	636.19	0	0	0	0
AEG60962.1	AEG60962.1 transposase IS116/IS110/IS902 family protein [Desulfotomaculum ruminis DSM 2154]	409	696281	Desulfotomaculum ruminis DSM 2154	1564	Desulfotomaculum ruminis	1562	Desulfotomaculum	-	0	0	0	82.99	13.26	86.83	1.99	1274.25	11.66	0	27.53	0.45	1.11	0	0	21.65	0	0	0	15.26	25.67	0	0	190.36	117.74	0	12.33	28.06	50.88	0	9.52	0	0	248.34	13.85	0	10.97	0	0	0
AEN77739.1	AEN77739.1 Putative phage repressor [Lactobacillus ruminis ATCC 27782]	192	1069534	Lactobacillus ruminis ATCC 27782	1623	Lactobacillus ruminis	1578	Lactobacillus	-	3.43	0	6.52	2.14	2.97	0	0	0	0	0	0	0	0	0	0	0	0	0	0	6.03	3.14	0	0	0	0	0	0	0	0	0	2.03	0	0	0.85	0	0	0	0	0	0
AEN95441.1	AEN95441.1 Site-specific DNA-methyltransferase (adenine-specific) [Roseburia hominis A2-183]	239	585394	Roseburia hominis A2-183	301301	Roseburia hominis	841	Roseburia	-	0.85	0	0.31	2.29	1.19	0	1.05	2.14	3.22	0	0.28	2.56	0.95	0.25	0	1.2	0	0	0.61	0.27	1.01	0	0	3.04	2.26	6.61	1.08	2.32	0	1.34	0	0	0.86	2.38	8.54	0	1.56	0	0	0
AET66903.1	AET66903.1 hypothetical protein Desor_1240 [Desulfosporosinus orientis DSM 765]	669	768706	Desulfosporosinus orientis DSM 765	1563	Desulfosporosinus orientis	79206	Desulfosporosinus	-	0	0	0	0	0	0	0	0	0	0	0	0	0	0	0	0	0	0	0	0	0	0	0	0	1.12	0	0	13.28	1.13	3.82	50.49	45.24	0	0	0	0	0	0	0	0
AET67884.1	AET67884.1 hypothetical protein Desor_2288 [Desulfosporosinus orientis DSM 765]	192	768706	Desulfosporosinus orientis DSM 765	1563	Desulfosporosinus orientis	79206	Desulfosporosinus	-	0	11.01	0	0	0	0	0	0	0	0	0	0	0	0	0	0	0	0	0	0	2.51	0	0	0	0	0	0	0	0	0	2.03	0	0	3.39	0	0	0	0	0	0
AEV59723.1	AEV59723.1 putative cellulase [uncultured bacterium]	561	77133	uncultured bacterium	77133	uncultured bacterium	-	-	3.2.1.4	0	0	0	0	0	0	0	0	0	0	0	0	0	0	0	0	0	0	0	0	0	0	5.11	0	4.93	0	0	0.16	0	0	0.62	7.28	0.37	7.82	0	0.68	0	0	0	0
AEV70037.1	AEV70037.1 hypothetical protein Clocl_3563 [[Clostridium] clariflavum DSM 19732]	389	720554	[Clostridium] clariflavum DSM 19732	288965	[Clostridium] clariflavum	1508657	Ruminiclostridium	-	0	0	0	0	0	0	0	0	0	0	0	0	0	0	0	0	0	0	7.44	5.13	0	0	0	0	0	21.67	0	0	0	0	12.67	0	0	0	0	0	0	0	0	0
AEX64438.1	AEX64438.1 beta-glucuronidase, partial [uncultured bacterium]	239	77133	uncultured bacterium	77133	uncultured bacterium	-	-	-	7.43	0	0	1.72	1.19	0	0	2.33	0	0	0.28	0.26	0	2.23	0.3	1.79	2.97	0.8	0	1.08	0	1.89	0	3.81	0	4.41	2.98	0	0	0	0	0	3.46	0	0.28	0	0.78	0	0	0
AFA48755.1	AFA48755.1 hypothetical protein Awo_c19770 [Acetobacterium woodii DSM 1030]	411	931626	Acetobacterium woodii DSM 1030	33952	Acetobacterium woodii	33951	Acetobacterium	-	0	1.88	0	1.67	4.17	0	0	0	0	0	0	0	0	0	0	1.22	2.39	0.93	0	0	0.59	0.55	0	0	0	0	0	0	0	0	0	0	0	0	0	0	0	0	0	0
AFA54779.1	AFA54779.1 putative polysaccharide transporter/flippase [uncultured Bacteroides sp. SMG1]	479	1131821	uncultured Bacteroides sp. SMG6	1131821	uncultured Bacteroides sp. SMG6	816	Bacteroides	-	0.42	0	0	0	5.96	2.62	0	0	0	0	0	0	0	0	12.11	0	0	0	0	1.21	0	0	0	1.14	2.26	8.8	0	0	0	0	0	1.6	0	0	0	0	0	0	0	0
AFB69877.1	AFB69877.1 surface layer protein SlpC, partial [Lactobacillus crispatus]	317	47770	Lactobacillus crispatus	47770	Lactobacillus crispatus	1578	Lactobacillus	-	0	0	0	0	0	0	0	0	0	0	0	0	0	1.4	0	0	0	0	0	0	0	0	0	0	1.42	0	0	0	0	0	0	0	1.47	0.51	0	0	0	0	0.1	0
AFI63165.1	AFI63165.1 putative adenylate kinase DNA topology modulator [Bifidobacterium animalis subsp. animalis ATCC 25527]	194	703613	Bifidobacterium animalis subsp. animalis ATCC 25527	28025	Bifidobacterium animalis	1678	Bifidobacterium	-	0	0	0	7.76	1.47	0	3.55	0	0	0	0	0	0	0	0	0	0	0	0	0	0	0	1.23	0	0	2.72	0	0	0	0	0	7.24	2.13	2.51	0	0.66	0	0	0	0
AFN57709.1	AFN57709.1 xylosidase/arabinosidase GHF43 [uncultured bacterium r_09]	496	1132283	uncultured bacterium r_09	1132283	uncultured bacterium r_09	-	-	-	0.51	0	0.45	1.93	0.58	0	0	0.66	0	0	0.27	0	0	0.36	0	0	0.44	0	0	0	1.83	0	0	0.55	0	1.06	0.26	0	0	0	0.09	0	0	0	0.4	0	0	0	0	0
AFN84569.1	AFN84569.1 hypothetical protein [uncultured bacterium scaffold00090]	435	1132476	uncultured bacterium scaffold00090	1132476	uncultured bacterium scaffold00090	-	-	-	0	0	0	0	0	0	0	0	0	0	0	0	0	0	109.02	0	155.45	0	0	0	0	26.44	0	0	0	0	0	0	0	0	0	0	0	9.9	318.95	0	0	0	0	0
AFN84585.1	AFN84585.1 toxin-antitoxin system toxin component [uncultured bacterium scaffold00056]	136	1132475	uncultured bacterium scaffold00056	1132475	uncultured bacterium scaffold00056	-	-	-	0.37	0	0	0	0	0	9.21	0	0	0	2.97	8.09	0	0	0	0	0.8	0	0	0.47	0	1.66	0	0	0	0	0	0	0	0	0	1.88	5.32	2.99	0.97	0.47	1.37	0	0	0
AFN84586.1	AFN84586.1 addiction module antitoxin [uncultured bacterium scaffold00056]	93	1132475	uncultured bacterium scaffold00056	1132475	uncultured bacterium scaffold00056	-	-	-	0	1.11	22.17	4.42	3.07	70.04	104.42	0	57.89	0	5.42	10.51	12.21	1.27	12.48	0	20.52	1.02	0	0.69	1.95	4.85	203.1	1.96	4.53	11.33	33.38	2.99	6.49	6.87	1.86	6.87	17.78	13.11	4.25	2.74	0	0	0	0
AGA58921.1	AGA58921.1 hypothetical protein Theco_2837 [Thermobacillus composti KWC4]	566	717605	Thermobacillus composti KWC4	377615	Thermobacillus composti	76632	Thermobacillus	-	0	0	1.82	0	0	0	0	0	0	0	0	0	0	0	0	0	0.29	0	4.35	0	0	0	0	0	0	0	1.14	0.16	0	0	7.95	0	0	0	1.28	0	0	0	0	0
AGA70553.1	AGA70553.1 cell wall-binding protein [Desulfitobacterium dichloroeliminans LMG P-21439]	1464	871963	Desulfitobacterium dichloroeliminans LMG P-21439	233055	Desulfitobacterium dichloroeliminans	36853	Desulfitobacterium	-	0	0	0	0	0	0	0	0	0	0	0	0	0	0	0	0	0	0	0	0	0	0	13.56	0	0	0	0	0	0	25.74	0	0	0	0	2.61	0	0	0	0	0
AGF50205.1	AGF50205.1 transposase IS66 [ [[Clostridium] clostridioforme]	630	1531	[Clostridium] clostridioforme	1531	[Clostridium] clostridioforme	1506553	Lachnoclostridium	-	0.12	0	0.18	0	0.23	0	0	0	0	0	0.11	0	0.3	0	0.06	0	0.09	0	0.23	0	0	0	3.42	1.73	0.1	0	0	0.15	0.12	0.25	0.03	0.1	0.57	0.77	1.25	0	1.34	0	0	0
AGK58149.1	AGK58149.1 glycosyl transferase family protein [Hyphomicrobium denitrificans 1NES1]	662	670307	Hyphomicrobium denitrificans 1NES1	53399	Hyphomicrobium denitrificans	81	Hyphomicrobium	-	0	0	0	7.24	4.74	0	0	0	0	0	0	0	0	0	0	0	0	0	0	0	0	0	0	1.37	0	0	0	0	0	0	0	0	1.87	1.35	3.28	0	0	0	0	0
AGK99839.1	AGK99839.1 hypothetical protein Desgi_0243 [Desulfotomaculum gibsoniae DSM 7213]	535	767817	Desulfotomaculum gibsoniae DSM 7213	102134	Desulfotomaculum gibsoniae	1562	Desulfotomaculum	-	0	0	0	0	0	84.29	41.11	0	89.13	0	0	0	25.33	5.19	0	0	0	11.74	14.07	0	26.96	0	0	1.02	0	0	15.59	1.04	0.28	0	0	0	0	0	0	0	0	0	0	0
AGR65435.1	AGR65435.1 hypothetical protein N134_10110 [Lactobacillus reuteri TD1]	45	1358027	Lactobacillus reuteri TD1	1598	Lactobacillus reuteri	1578	Lactobacillus	-	0	0	1.64	0	0	0	0	0	0	0	0	0	0	0	1.61	0	0	0	0	0	0	0	26.57	0	22.71	0	0	0	0	0	0	0	0	18.06	0	0	0	0	0	0
AGW28833.1	AGW28833.1 putative membrane protein [uncultured bacterium EB5]	432	1348858	uncultured bacterium EB5	1348858	uncultured bacterium EB5	-	-	-	1.53	0	0.68	10.77	152.62	0	0.15	0	0	0	0	0.71	1.05	0	0.17	0	0	0	0	0.15	3.21	0	0	0.63	0.42	0	0.9	0	0.35	0	0	0	0	0.19	0	0	0	63.72	0	0
AGW28834.1	AGW28834.1 hypothetical protein [uncultured bacterium EB5]	51	1348858	uncultured bacterium EB5	1348858	uncultured bacterium EB5	-	-	-	22.87	0	0	0	0	0	0	0	0	0	0	0	0	1.16	0	0	10.69	0	0	31.54	17.75	0	0	65.99	61.3	0	0	0	0	0	0	0	0	3.19	0	0	0	0	0	0
AGW28835.1	AGW28835.1 asparagine synthase (glutamine-hydrolyzing) [uncultured bacterium EB5]	628	1348858	uncultured bacterium EB5	1348858	uncultured bacterium EB5	-	-	6.3.5.4	1.86	0	0.7	0.44	0.45	0.1	1.9	0	0.24	0.09	0.16	0	0.24	0.28	0	0	0.17	0.45	0	1.64	0.48	0	0.38	1.01	0.38	0.84	0.51	0.29	0	0	0	0	0	0.13	0.42	0	0	0	0	0
AGX04531.1	AGX04531.1 hypothetical protein N288_13145 [Bacillus infantis NRRL B-14911]	174	1367477	Bacillus infantis NRRL B-14911	324767	Bacillus infantis	1386	Bacillus	-	1133.48	0	0	0	2534.3	0	0	0	0	0	0	407.4	340.62	0	352.57	0	818.63	882.15	460.87	0	0	0	0	0	446.42	0	0	111.17	12.13	337.77	247.81	344.97	698.42	1096.5	0	56.84	1170.91	0	0	0
AGX44593.1	AGX44593.1 glycosyltransferases involved in cell wall biogenesis [Clostridium saccharobutylicum DSM 13864]	307	1345695	Clostridium saccharobutylicum DSM 13864	169679	Clostridium saccharobutylicum	1485	Clostridium	-	0.33	0	2.88	1.34	0.93	0	0.2	0.3	0	0.46	0.11	0	0	0	0	0	0	0	0.94	1.89	2.95	0	0	0	0	0	0.42	0	0	0	0.42	0	0	0	0	0.42	0	0	0	0
AHA98193.1	AHA98193.1 hypothetical protein T285_08740 [Lactobacillus johnsonii N6.2]	56	1408186	Lactobacillus johnsonii N6.2	33959	Lactobacillus johnsonii	1578	Lactobacillus	-	0	0	0	0	0	0	0	0	0	0	0	0	0	0	0	0	0	0	0	0	0	0	0	0	0	0	0	0	0	0	0	0	0	0	0	0	0	0	0	0
AHB40670.1	AHB40670.1 hypothetical protein P147_WWE3C00001G0764 [candidate division WWE3 bacterium RAAC2_WWE3_1]	129	1619143	candidate division WWE3 bacterium GW2011_GWF2_43_18	1619143	candidate division WWE3 bacterium GW2011_GWF2_43_18	-	-	-	0	0	0	0	0	0	0	0	0	0	0	0	0	0	0	0	0	95.9	0	0	0	0	0	0	0	0	0	13.63	0	0	0	36.63	37.65	0	0	29.18	0	0	0	0
AHE72680.1	AHE72680.1 hypothetical protein M942_05790 [Enterobacter cloacae P101]	81	550	Enterobacter cloacae	550	Enterobacter cloacae	547	Enterobacter	-	0	0	0	0	0	10258.4	0	0	0	53726.3	2809.34	696.35	0	0	0	32257.8	0	0	0	0	0	0	0	0	0	0	0	0	0	0	0	0	0	0	0	0	0	0	0	66.08
AHF08427.1	AHF08427.1 hypothetical protein DESME_02515 [Desulfitobacterium metallireducens DSM 15288]	651	871968	Desulfitobacterium metallireducens DSM 15288	142877	Desulfitobacterium metallireducens	36853	Desulfitobacterium	-	0	4.83	0	0	0	0.19	0	1.64	0	0	0.72	0	0.7	0.09	0.11	0	0	0	0	0	0	0	0	0	0	0	0	0	0	0	0	0	0.16	0.12	0	0	0	0	0	0
AHF24124.1	AHF24124.1 sugar (pentulose and hexulose) kinases [uncultured bacterium Contig46]	427	1393580	uncultured bacterium Contig46	1393580	uncultured bacterium Contig46	-	-	2.7.1.5	0	0	0.17	2.88	0.67	0	0	0	0	0.13	0	0	1.24	3.88	0.34	1.17	3.45	2.23	0	0.75	0	0.53	1.12	5.11	0.28	0	0.15	0	2.12	6.73	1.62	0.9	0.48	5.52	1.54	0.45	3.06	0	0	0
AHF24191.1	AHF24191.1 DNA methylase N-4/N-6 domain-containing protein [uncultured bacterium Contig160]	422	1393469	uncultured bacterium Contig160	1393469	uncultured bacterium Contig160	-	-	-	0	0	0	0	0	0	0	0	0	0	0	3.04	0.18	0	0.17	0	0.52	0.23	0.34	0.15	0.29	0	0	0	0.43	0	0	1.97	1.43	0	0.92	0	0.98	1.93	0	0.15	0.44	0	0	0
AHF24244.1	AHF24244.1 calcineurin-like phosphoesterase [uncultured bacterium Contig224]	3655	1393538	uncultured bacterium Contig224	1393538	uncultured bacterium Contig224	-	-	-	0	0	0.04	0	0	0	0	0	0	0	0	0	0	0.26	0	0	0	0.18	0	0	0.02	0	0.2	0.02	0.12	0	0	0.33	0.04	0.09	0.89	0	0	1.42	0	0	0	0	0	0
AHF24363.1	AHF24363.1 maltose O-acetyltransferase [uncultured bacterium Contig575]	213	1393592	uncultured bacterium Contig575	1393592	uncultured bacterium Contig575	-	-	-	0	0	0	0	0	0	0	0	0	0	0	0	0	0	4.43	0	0	0	0	0	0	14.82	0	0	0	0	4.55	0	0	0	0	0	0	0	0	3.3	0	0	0	0
AHF24380.1	AHF24380.1 phenylalanyl-tRNA synthetase beta subunit [uncultured bacterium Contig29]	801	1393550	uncultured bacterium Contig29	1393550	uncultured bacterium Contig29	-	-	6.1.1.20	0.13	0	0	0	0	0	0	0	0	0	0	0	0	0	0	0	0	0	0.18	0	0	0	2.39	0	0	0	2.34	0.12	1.32	3.59	0	2.87	0	0	0	0	0	0	0	0
AHF24654.1	AHF24654.1 putative alpha-mannosidase [uncultured bacterium Contig13]	1032	1393410	uncultured bacterium Contig13	1393410	uncultured bacterium Contig13	-	-	-	0.05	0	0	0	0	0	0	0.14	0	0	0	0	0	0.06	0	0.83	0	0	0	0	0.29	0.44	0	0.26	0.06	0	0	0.45	0.44	2.17	0.21	0.37	0	1.5	0.06	0.74	0.18	0	0	0
AHF24766.1	AHF24766.1 phosphoribosylamine-glycine ligase [uncultured bacterium Contig1495]	420	1393440	uncultured bacterium Contig1495	1393440	uncultured bacterium Contig1495	-	-	6.3.4.13	0	0	0	0	0	0	0	0	0	0	0	0	0	0	0	0	0	0	0	0	0.86	0	0	0	0	0	0	0.44	0	13.69	0.62	0	0.25	0	6.11	0	0	0	0	0
AHF24834.1	AHF24834.1 beta-glucosidase-related glycosidases [uncultured bacterium Contig2]	713	1393529	uncultured bacterium Contig2	1393529	uncultured bacterium Contig2	-	-	3.2.1.21	0	0	0	0.19	0	1.67	0	0	0	0	0.09	0.17	0.11	0	0.71	0	0.15	0.27	0.2	0.23	0	0	0	0	0.17	0.74	0	0	0	0.45	0.73	2.15	0	0.34	0	0	0.26	0	0	0
AHF24930.1	AHF24930.1 amidophosphoribosyltransferase [uncultured bacterium Contig9]	477	1393627	uncultured bacterium Contig9	1393627	uncultured bacterium Contig9	-	-	-	0	0	0	0	0	0	0	0	0	0	0	0.51	0	0	0	0	0	0	0	0	0	0	0.5	0	3.53	0	0.54	3.1	2.53	5.36	0.27	0.54	0.22	1.87	0	3.34	0	0	0	0
AHF24958.1	AHF24958.1 phosphoglycerate dehydrogenase and related dehydrogenases [uncultured bacterium Contig1477]	391	1393434	uncultured bacterium Contig1477	1393434	uncultured bacterium Contig1477	-	-	-	0	0	0	0	0	0	0	0	0	0	0	0	10.84	0	0	0	0	2.92	0	0	0	0	0	0	0	0	2.32	0	0	0	0	0	0	0	0	0	4.3	0	0	0
AHF25070.1	AHF25070.1 cof family hydrolase [uncultured bacterium Contig4]	274	1393569	uncultured bacterium Contig4	1393569	uncultured bacterium Contig4	-	-	-	0	0	0	0	0	0	0	0	0	0	0	0	0	0	52.14	0	134.94	0	0	0	0	0	0	4.98	0	0	0	0	0	0	1.1	0	0	0	0	0	12.28	0	0	0
AHF25174.1	AHF25174.1 DNA integration/recombination/inversion protein [uncultured bacterium Contig87]	201	1393621	uncultured bacterium Contig87	1393621	uncultured bacterium Contig87	-	-	-	0	0	0	0	0	0	0	0	0	0	0	0	0	0	0	0	0	0	0	0	0	794.44	0	0	0	327.6	0	0	0	14.3	0	0	0	283.79	0	0	0	0	0	0
AHF25200.1	AHF25200.1 phosphotransferase system, phosphocarrier protein HPr [uncultured bacterium Contig1578]	76	1393460	uncultured bacterium Contig1578	1393460	uncultured bacterium Contig1578	-	-	-	0	0	0	0	0	0	0	0	0	0	0	14.47	6.97	0	31.49	0	17.94	65.11	1.9	1.69	15.88	0	3.15	9.57	37.97	0	0	204.59	255.98	58.84	292.5	102.51	100.62	178.55	196.68	12.59	0	0	0	0
AHF25237.1	AHF25237.1 GTP-dependent nucleic acid-binding protein EngD [uncultured bacterium Contig90]	365	1393628	uncultured bacterium Contig90	1393628	uncultured bacterium Contig90	-	-	-	0	0	0	0	0	0	0	0	0	0	0	0	0	0	4.77	0	0	0	8.33	2.29	0	19.77	0	0.75	0	0	4.43	0	0	0	0	0	0	0	0	0	0	0	0	0
AHF25259.1	AHF25259.1 AraC family transcriptional regulator [uncultured bacterium Contig1604]	400	1393470	uncultured bacterium Contig1604	1393470	uncultured bacterium Contig1604	-	-	-	0	0	10.49	0	0	9.87	0	0	0	0	1.09	0	0	7.54	0	2.5	9	0	0	0	0.91	0	4.78	41.38	3.61	0	0	10.41	0	8.78	22.92	9.26	5.94	35.14	2.3	13.56	0	0	0	0
AHF25260.1	AHF25260.1 beta-glucosidase [uncultured bacterium Contig1604]	732	1393470	uncultured bacterium Contig1604	1393470	uncultured bacterium Contig1604	-	-	3.2.1.21	0	0	0	0	0	0	0	0	0	0	0	1.42	0.21	0.08	1.68	0	0.52	0	0	0.22	0.08	0.31	0	0.87	0.49	1.44	0	0.51	0	0	0.89	1.22	0.28	1.44	0.18	0	0.51	0	0	0
AHF25263.1	AHF25263.1 putative alfa-L-rhamnosidase [uncultured bacterium Contig1604]	847	1393470	uncultured bacterium Contig1604	1393470	uncultured bacterium Contig1604	-	-	-	0	0	0.52	0.16	0	7.76	0	0	0	0	0.08	0.07	0	0.91	0.17	0.08	0.06	0.11	0	0	0.28	0	0.28	0.32	0.78	0	0	0	0	0	0.2	0.9	0	0.19	0	0	0.44	0	0	0
AHF25264.1	AHF25264.1 sugar (pentulose and hexulose) kinases [uncultured bacterium Contig1604]	423	1393470	uncultured bacterium Contig1604	1393470	uncultured bacterium Contig1604	-	-	2.7.1.5	0	0	1.57	0	0	0	0	0	0	0	8.74	0.14	1.43	0.14	0.51	0	6.83	1.35	2.74	0	0	1.07	0	1.29	2.42	0	0	4.59	0.71	0.76	5.93	0.91	0.24	12.29	0	12.37	3.09	0	0.15	0
AHF25315.1	AHF25315.1 carbamoyl-phosphate synthase, large subunit [uncultured bacterium Contig1500]	1251	1393442	uncultured bacterium Contig1500	1393442	uncultured bacterium Contig1500	-	-	6.3.5.3	0	0	0	0	0	0	0	0	0	0	0	3.76	0	0	0	0	0.04	0	2.55	0	0	0	2.68	0	0	0	0	1.92	0	3.57	0.14	9.49	0	2.08	0	0	0	0	0	0
AHF25518.1	AHF25518.1 hypothetical protein [uncultured bacterium Contigcl_8]	488	1393678	uncultured bacterium Contigcl_8	1393678	uncultured bacterium Contigcl_8	-	-	-	0	0	0	0	0	0	0	0	0	0	0	0	0	0	0	0	0	0	15.13	1.32	0	0	0	6.9	0	0	0	0	0	0	0	6.54	0	0	0	0	0	0	0	0
AHF25576.1	AHF25576.1 alpha-N-arabinofuranosidase [uncultured bacterium Contigcl_22]	493	1393666	uncultured bacterium Contigcl_22	1393666	uncultured bacterium Contigcl_22	-	-	-	0	0	0.9	0	0	0	0	0	0	0	0	4.09	0	0	0.15	0	0	0	0	0.26	0	0	0	0.18	0	0	0	0	3.36	0.65	0	2.59	0	0	0.27	0	0	0	0	0
AHF25578.1	AHF25578.1 short-chain dehydrogenase/reductase SDR [uncultured bacterium Contigcl_22]	325	1393666	uncultured bacterium Contigcl_22	1393666	uncultured bacterium Contigcl_22	-	-	-	0	0	0	0	0	0	0	0	0	0	0.52	0	0	0	0	0	4.7	0	0	0	0	0	0	3.92	0	0	0	0	0	0	3.86	0	0	0	0	0	0	0	0	0
AHF25659.1	AHF25659.1 phenylalanyl-tRNA synthetase beta subunit [uncultured bacterium Contigcl_30]	802	1393670	uncultured bacterium Contigcl_30	1393670	uncultured bacterium Contigcl_30	-	-	6.1.1.20	0.25	0	8.35	0.68	12.46	0	0	0	0	0	0	0	0	0	0	0	0	0	0	0	1.58	0	0	0	0.07	0	0	2.54	0	0	0	2.55	0.64	0	0.9	15.83	0	0	0	0
AHF27026.1	AHF27026.1 sugar transport system permease [uncultured bacterium Contig1489]	315	1393437	uncultured bacterium Contig1489	1393437	uncultured bacterium Contig1489	-	-	-	0	0	0	0	0	0	0	0	0	0	0	0	0	0	0	2.72	0	2.42	0	0	0	0	0	0	6.49	0	0	11.17	6.7	6.08	2.2	25.54	0	8.77	6.48	0.2	0	0	0	0
AHI52770.1	AHI52770.1 HAD family hydrolase [Spiroplasma culicicola AES-1]	246	1276246	Spiroplasma culicicola AES-1	216935	Spiroplasma culicicola	2132	Spiroplasma	-	0	0	0	0	0	0	0	0	0	0	0	0	0	0	0	0	0	0	0	0	0	0	0	0	0	0	0	0	23.91	0	0	0	16.38	13.54	2.41	0	0	0	0	0
AHN16715.1	AHN16715.1 endo-1,5-arabinanase [Caldanaerobius polysaccharolyticus]	458	44256	Caldanaerobius polysaccharolyticus	44256	Caldanaerobius polysaccharolyticus	862261	Caldanaerobius	3.2.1.99	0	0	11.41	0	0	0	0	0	0	0	0	0	0	86.08	49.4	41.64	6.43	0	0	0	0	0	0	0	0	0	0	0	0	0	0	0	0	0	0	0	0	0	0	0
AIA85779.1	AIA85779.1 CAZy families GH31 protein, partial [uncultured Gluconobacter sp.]	160	563853	uncultured Gluconobacter sp.	563853	uncultured Gluconobacter sp.	441	Gluconobacter	-	0	0	0	0	0	0	0	0	0	0	0	0	0	0	0	0	0	0	0	0	0	0	0	0	0	0	0	5.21	3.77	5.99	2.7	5.59	15.5	0	0	5.18	0	0	0	0
AIA87627.1	AIA87627.1 FabA, partial [uncultured Cytophaga sp.]	149	160238	uncultured Cytophaga sp.	160238	uncultured Cytophaga sp.	978	Cytophaga	4.2.1.59	0	0	0	0	0	0	0	0	0	0	0	0	26.42	0	0	0	0	0	0	2.59	0	0	0	0	0	0	0	0	38.46	0	9.87	10.29	1.39	31.63	0	0	1.25	0	0	0
AIA87687.1	AIA87687.1 Glyco_hydro_1, partial [uncultured Ethanoligenens sp.]	132	286556	uncultured Ethanoligenens sp.	286556	uncultured Ethanoligenens sp.	253238	Ethanoligenens	3.2.1.85	0	4.69	0.56	1.04	0	0	0	1.06	6.99	0	0	0	0	0	0	0	0.83	0.72	0	0	0	0	1.81	0	4.1	3.99	3.43	0	0	0	0	0	3.91	2.46	1.5	0.97	0	0	0	0
AIA90263.1	AIA90263.1 alpha-amylase_C, partial [uncultured Marinomonas sp.]	105	179111	uncultured Marinomonas sp.	179111	uncultured Marinomonas sp.	28253	Marinomonas	-	2.9	0	0	0	0	0	0	0	0	0	0	0	0	0	0	0	0	0	0	0	4.6	0	0	8.66	0	0	0	0	0	0	0	10.95	0	0	0	0	0	0	0	0
AIA91132.1	AIA91132.1 Polysacc_deac_1, partial [uncultured Moorella sp.]	116	198439	uncultured Moorella sp.	198439	uncultured Moorella sp.	44260	Moorella	-	0.44	0	5.08	0	0	0	0	0	0	0	0	0	0	0.51	8.75	0	5.17	0	0	0.55	0	163.32	0	18.03	21.25	22.71	3.9	0	16.9	0	13.05	0	0.89	23.82	3.41	11	62.84	0	0	0
AIA92865.1	AIA92865.1 Glyco_hydro_42M, partial [uncultured Paenibacillus sp.]	139	227322	uncultured Paenibacillus sp.	227322	uncultured Paenibacillus sp.	44249	Paenibacillus	-	0	4.45	0.53	12.8	0	0	0	0	0	0	0	0	0	0	0	0	0	0	0	0	18.67	0	0	0	0	0	0	0	0	0	0	0	0	0	5.21	4.59	0	0	0	0
AIF26037.1	AIF26037.1 putative 30S ribosomal protein S20 [uncultured bacterium Ad_125_D08]	89	1489285	uncultured bacterium Ad_125_D08	1489285	uncultured bacterium Ad_125_D08	-	-	-	0	0	0	0	0	0	0	0	0	0	0	39.82	30.62	0	43.18	0	10.42	86.61	1.63	0.72	44.07	0	2.69	17.37	43.91	0	0	144.55	47.45	28.71	247.83	55.96	135.85	107.73	91	1.43	0	0	0	0
AIF26745.1	AIF26745.1 hypothetical protein [uncultured bacterium fosmid pJB84G2]	669	1478072	uncultured bacterium fosmid pJB84G2	1478072	uncultured bacterium fosmid pJB84G2	-	-	-	0.91	0	9.9	0	0	0	0	0	0	0	0	0	0	0	0.87	0	0	0	0	0	0	0	0	0	0	0	0	0	0	0	2.46	0.19	0	3.16	2.46	0	0	0	0	0
AIF26887.1	AIF26887.1 hypothetical protein [uncultured bacterium fosmid pJB148G3]	584	1478052	uncultured bacterium fosmid pJB148G3	1478052	uncultured bacterium fosmid pJB148G3	-	-	-	0	3.18	0	0	0	0	0	0	0	0	0	0	0	0	0	0	0	0	0	0	0	0	0	0	0	0	0	7.61	2.07	0	0	0	1.06	0	0	0	0	0	0	0
AIF26904.1	AIF26904.1 putative hydrolase [uncultured bacterium fosmid pJB148G3]	380	1478052	uncultured bacterium fosmid pJB148G3	1478052	uncultured bacterium fosmid pJB148G3	-	-	-	0	0	0	0	0	0	0	0	0	0	0	0	0	1.09	2.1	0	2.01	0	0	0	0	0	0	0	0	0	0	0	0	0	0	0	0	0	14.04	3.86	0	0	0	0
AIQ52444.1	AIQ52444.1 extracellular endo-alpha-(1->5)-L-arabinanase [Paenibacillus sp. FSL R7-0331]	480	1536773	Paenibacillus sp. FSL R7-0331	1536773	Paenibacillus sp. FSL R7-0331	44249	Paenibacillus	3.2.1.99	0	0	0	0	0	0	0	0	0	0	0	109.23	0	50.3	0	0	288.8	0	0	0	0	0	39.1	0	0	0	0	63.24	95.51	0	177.5	313.43	46.93	0	62.56	2.33	0	0	0	0
AIS51558.1	AIS51558.1 radical SAM domain-containing protein [Thermoanaerobacter kivui]	316	2325	Thermoanaerobacter kivui	2325	Thermoanaerobacter kivui	1754	Thermoanaerobacter	-	0	0	223.19	0	0	0	0	0	0	0	0	0	0	0	0	0	7.59	3.31	0	0	0	0	0	12.95	0	0	0	0	0	0	0	4.45	0	0	0.21	0	0	0	0	0
AIV03806.1	AIV03806.1 hypothetical protein MGM1_4400 [Candidatus Mycoplasma girerdii]	479	1318617	Candidatus Mycoplasma girerdii	1318617	Candidatus Mycoplasma girerdii	2093	Mycoplasma	-	0	0	0	0	0	0	0	0	0	0	0	0	0	0	1.36	0	0	0.99	0	0	0	0	0	0	0	0	0	0	0	0	0.45	0	0	1.36	0	0	0	0	0	0
AJA38639.1	AJA38639.1 hypothetical protein [Thermotoga sp. TBYP3.1.4.1]	310	1587550	Thermotoga sp. TBYP3.1.4.1	1587550	Thermotoga sp. TBYP3.1.4.1	2335	Thermotoga	-	0	0	23765.8	0	0	0	0	0	0	0	0	8.28	0	0	309.24	0	0	16.58	0	0	0	0	0	0	0	0	0	0	0	0	0	0	0	1805.73	0	0	0	0	0	0
AJD91921.1	AJD91921.1 hypothetical protein JMA_26040 [Jeotgalibacillus malaysiensis]	229	1508404	Jeotgalibacillus malaysiensis	1508404	Jeotgalibacillus malaysiensis	157226	Jeotgalibacillus	-	0	0	1.29	0	0	0	0	0	0	0	0	2	0	0	4.43	0	0	34.91	0	0	0	0	0	0	0	101.22	0	0	0	4.18	5.48	0	0	6.39	0	0	0	0	0	0
AJG37931.1	AJG37931.1 xylose isomerase [Firmicutes bacterium enrichment culture clone fosmid MGS-M1]	321	1549348	Firmicutes bacterium enrichment culture clone fosmid MGS-M1	1549348	Firmicutes bacterium enrichment culture clone fosmid MGS-M1	-	-	-	0	0	0	0	0	0	0	0	0	0	0	0.19	0	0	0	0	2.89	0	2.25	9.82	0.19	3.51	0	0	0	0	5.64	0	0	0	0	0	0	4.05	0	2.98	0	0	0	0
AJO16282.1	AJO16282.1 cobalt transporter ATP-binding subunit [Bacillus paralicheniformis]	276	1648923	Bacillus paralicheniformis	1648923	Bacillus paralicheniformis	1386	Bacillus	-	0	0	0	0	0	0	0	0	0	0	0	1.33	0	0	0	0	2.57	5.52	0	0	0	0	0	0	0	0	0	0	0	0	0	0	0	0	0	0	3.72	0	0	0
AJT50604.1	AJT50604.1 DNA adenine methylase [Lactobacillus mucosae LM1]	647	1130798	Lactobacillus mucosae LM1	97478	Lactobacillus mucosae	1578	Lactobacillus	2.1.1.72	0	0	0	0	0	0	0	0	0	0	0.36	0	0	0	0	0	0	6.91	0	0	0	0.35	0	0	0	0	0	0.72	9.32	0	0.47	1.78	0	0	0	4.24	0.58	0	0	0
AKF93955.1	AKF93955.1 hypothetical protein EX87_10120 [Brevibacillus laterosporus]	568	1465	Brevibacillus laterosporus	1465	Brevibacillus laterosporus	55080	Brevibacillus	-	5124.32	0	2.07	0	0	0	0	0	0	0	0	0	0	0	0	0	0	0	0	0	0	0	0	246.12	0	0	0.68	0	0	0	1024.72	0	0	37.77	0	0	0	0	0	0
AKG52701.1	AKG52701.1 YchK [Dehalogenimonas sp. WBC-2]	267	943347	Dehalogenimonas sp. WBC-2	943347	Dehalogenimonas sp. WBC-2	670486	Dehalogenimonas	-	0	0	0	0	0	0	0	0	0	0	0	4.12	0	0	0	0	0	0	0	0	0	0	0	0	0	0	0	0	5.08	0	0	1.91	16.26	3.04	0	0	0	0	0	0
AKK44046.1	AKK44046.1 hypothetical protein NMECO18_15200 [Escherichia coli]	97	562	Escherichia coli	562	Escherichia coli	561	Escherichia	-	0	8950.88	120282	0	0	2368.11	2837	166803	30975.7	0	0	0	0	0	0	8762.98	0	0	0	0	135	0	0	0	19.32	186.45	0	341.91	0	588.33	0	905.85	17317.5	0	1752.13	0	0	0	18.92	61.31
AKN34127.1	AKN34127.1 tRNA-dihydrouridine synthase [Clostridium carboxidivorans P7]	309	536227	Clostridium carboxidivorans P7	217159	Clostridium carboxidivorans	1485	Clostridium	-	0	0	0	0	0	0	0	0	0	0	0	0	0	52.22	1.53	0	59.48	0.92	0	3.33	0	21.9	0	0	12.26	0	11.93	0	1.71	15.51	4.41	2.69	2.01	0	4.69	0	5.44	0	0	0
ALI53224.1	ALI53224.1 hypothetical protein ALV80_09515 [Lactobacillus helveticus]	348	1587	Lactobacillus helveticus	1587	Lactobacillus helveticus	1578	Lactobacillus	-	0.07	0	0	0	0	0	0	0	0	0	0	0	0	0	0	0	0	0	0	0	0	0	0	0	0	0	0	0	0	0	0	0	0	0	0	0	0	0	0	0
ALP36308.1	ALP36308.1 NTP pyrophosphohydrolase [Paenibacillus sp. IHB B 3084]	166	867076	Paenibacillus sp. IHB B 3084	867076	Paenibacillus sp. IHB B 3084	44249	Paenibacillus	3.6.1.22	0	0	0	7.01	0	0	0	0	0	0	0	18.41	5.93	0	0	0	6.9	41.85	17.44	0	0	0	0	0	55.78	0	11.3	0	0	59.65	10.94	99.25	69.1	23.5	19.83	40.74	0	0	0	0
ALP92489.1	ALP92489.1 hypothetical protein IB211_00093c [Intestinimonas butyriciproducens]	87	1297617	Intestinimonas butyriciproducens	1297617	Intestinimonas butyriciproducens	1392389	Intestinimonas	-	0	0	0	0	0	0	0	0	37.13	0	20.86	0	38.28	14.27	0	22.99	32.59	0	0	0	0	0	0	0	0	0	0	1.6	0	0	0	0	1.19	4.67	0	11.73	0	0	0	0
ALP93207.1	ALP93207.1 Cell envelope-associated transcriptional attenuator LytRNA-CpsA-Psr, subfamily M [Intestinimonas butyriciproducens]	336	1297617	Intestinimonas butyriciproducens	1297617	Intestinimonas butyriciproducens	1392389	Intestinimonas	-	0	0	0.37	0	0	0	0	0	0	0	0	0.91	0	0	0	0	0	1.6	0	0	0	0	0	0	0	2.61	0	0	0.15	0	0.09	0.13	0	1.37	0.91	0	0	0	0	0
ALP94041.1	ALP94041.1 hypothetical protein IB211_01650 [Intestinimonas butyriciproducens]	152	1297617	Intestinimonas butyriciproducens	1297617	Intestinimonas butyriciproducens	1392389	Intestinimonas	-	0.33	0	0.48	2.7	0	0	2.89	0	0	0	0	0	0	0	0	0	0	0	0.32	0.14	0.79	0	0	0	4.35	0	0.43	14	16.87	6.3	1.71	0	1.36	0.53	0.43	0.14	0.41	90.55	0	0
ALP94064.1	ALP94064.1 Preprotein translocase subunit YajC [Intestinimonas butyriciproducens]	95	1297617	Intestinimonas butyriciproducens	1297617	Intestinimonas butyriciproducens	1392389	Intestinimonas	-	0.27	0	0	0.72	0	0	0	0	0	0	0	0	0	0.31	1.53	0	2.58	7.01	75.42	0.34	0	2.37	46.56	36.38	75.63	0	0	53.58	128.58	3.36	129.29	48.4	19.04	0	30.15	0	0	0	0	0
ALP94136.1	ALP94136.1 hypothetical protein IB211_01745 [Intestinimonas butyriciproducens]	220	1297617	Intestinimonas butyriciproducens	1297617	Intestinimonas butyriciproducens	1392389	Intestinimonas	-	0	0	4.68	2.18	0	0	1.71	0	0	0	0	11.11	19.61	19.08	2.97	0	32.6	4.76	0	0	0	0	0	0	0	0	0	0	0	0	0	11.03	0	2.59	0	5.51	0	0	0	0
ALP94449.1	ALP94449.1 Programmed cell death toxin YdcE [Intestinimonas butyriciproducens]	117	1297617	Intestinimonas butyriciproducens	1297617	Intestinimonas butyriciproducens	1392389	Intestinimonas	-	0	0	0	0	0	0	0	0	0	0	0	0	0	0	0	0	0	0	1.86	0	0	0.96	1.02	0.78	0	0	0	3.56	0	0	0	4.91	0	0.35	3.38	0	0	0	0	0
ALP94914.1	ALP94914.1 putative D-mannonate dehydrogenase [Intestinimonas butyriciproducens]	422	1297617	Intestinimonas butyriciproducens	1297617	Intestinimonas butyriciproducens	1392389	Intestinimonas	-	0	0	0.26	0.16	0	0	0	0	0	0	0	0.07	0.27	0	0	0	0	0.23	4.97	0.15	0.21	0.53	0.28	1.94	7.12	0.62	0	5.81	18044	0	8.35	4.69	4.53	0	1.01	0	0	0	0	0
ALP95717.1	ALP95717.1 hypothetical protein IB211_03329c [Intestinimonas butyriciproducens]	648	1297617	Intestinimonas butyriciproducens	1297617	Intestinimonas butyriciproducens	1392389	Intestinimonas	-	0	0	1.53	0	0	0	0.1	0	0	0	0.05	0	0	0	0	0	0	0	0	0	0.23	0	0	0	0	0	0	0.68	0	0	0.38	0	0	0	0.86	0	0	0	0	0
ALZ77310.1	ALZ77310.1 hypothetical protein ATY27_17125 [Rheinheimera sp. F8]	1853	1763998	Rheinheimera sp. F8	1763998	Rheinheimera sp. F8	67575	Rheinheimera	-	0	0	101.59	0	0	0	0	0	0	0	0	0	0	97.16	0	0	0	0	0	0	0	0	2.32	282.87	48.77	0	0	0	0	0	0	0	0	136.82	0	0	0	0	0	0
AMB94403.1	AMB94403.1 hypothetical protein AWM72_06325 [Aerococcus sanguinicola]	734	119206	Aerococcus sanguinicola	119206	Aerococcus sanguinicola	1375	Aerococcus	-	0	0	0	0	0	0	0.17	0.44	0.42	0	0	0	0	0.24	0.89	0	0	0.52	0.99	0	0	0	0	0.12	0.66	0	0	0	0	0	0	0	0	0	0	0	0	0	0	0
AMC08600.1	AMC08600.1 threonine dehydratase [Turicibacter sp. H121]	409	1712675	Turicibacter sp. H121	1712675	Turicibacter sp. H121	191303	Turicibacter	4.3.1.19	0	0.13	1.44	0.33	0	0	0	0.23	0	0.41	0.25	0	0	0.14	0.18	0	0.4	0	0	0	0	0	2.34	0.67	0	0	0	0	0.37	1.56	0.53	0.31	0.25	0.2	0.48	0.31	0	0	0	0
AMC08871.1	AMC08871.1 HAD family hydrolase [Turicibacter sp. H121]	265	1712675	Turicibacter sp. H121	1712675	Turicibacter sp. H121	191303	Turicibacter	-	0.19	0	17.22	0	0	0	0	6.32	0	0.11	0	0.23	0	0	0	0	0	0	0	0	0	0	0	0	0	0	5.86	0	0	0	1.8	0.48	0	0	3.73	0	0	0	0	0
AMC09098.1	AMC09098.1 hypothetical protein AT726_09445 [Turicibacter sp. H121]	646	1712675	Turicibacter sp. H121	1712675	Turicibacter sp. H121	191303	Turicibacter	-	0	0	0	0.11	0	0	0	0	0	0	0	0	0	0	0	0	0	0	0	0	0	0	0	0	0.28	0	0	0	0	0	0	0	0	0	0	0	0	0	0	0
AMC09272.1	AMC09272.1 hypothetical protein AT726_10420 [Turicibacter sp. H121]	947	1712675	Turicibacter sp. H121	1712675	Turicibacter sp. H121	191303	Turicibacter	-	0.48	0.11	0.62	0.29	0	0	0	0.07	0	0.66	0	0.13	0.32	0.12	0	0	0.06	0.05	0	0.07	0.13	0.12	0	0.05	0.19	0.28	0.14	0.05	0.16	0	0	0.07	0	0.9	0.28	0.03	0	0	0	0
AMC09286.1	AMC09286.1 hypothetical protein AT726_10495 [Turicibacter sp. H121]	364	1712675	Turicibacter sp. H121	1712675	Turicibacter sp. H121	191303	Turicibacter	-	0	1.06	0	1.13	0	0	0	0	0	0	0	0	0	0	0	0	0	0	0	0	0	0	0	0	0	0	0	0	0	0	0	0	0	0	0	0	0	0	0	0
AMC09626.1	AMC09626.1 hypothetical protein AT726_12350 [Turicibacter sp. H121]	190	1712675	Turicibacter sp. H121	1712675	Turicibacter sp. H121	191303	Turicibacter	-	0.27	0	0	3.6	0	0	0	0	0	0.74	0	0	0	0	0.19	0.38	0.43	0	0	0.17	0.16	0	0	0.24	0.63	0	0	0	0	0	0	0	0	0.21	0	0	0	0	0	0
AMC09739.1	AMC09739.1 calcium-transporting ATPase [Turicibacter sp. H121]	902	1712675	Turicibacter sp. H121	1712675	Turicibacter sp. H121	191303	Turicibacter	3.6.3.8	0.53	0.34	0	0.23	0	0	0.28	0.1	0	0	0.17	0.58	0.17	0.46	0.4	0	0.12	0.53	0	0.21	0	0.5	1.99	0.55	0.23	0	0.18	0.1	0.33	1.42	0.6	0.42	0.46	0	0	0.11	0.21	0	0	0
AMC93412.1	AMC93412.1 hypothetical protein AOC36_05285 [Erysipelothrix larvae]	2209	1514105	Erysipelothrix larvae	1514105	Erysipelothrix larvae	1647	Erysipelothrix	-	0	0	0	0	0	4.47	0	0	0	0	0	0	0	0	0	0	0	0	0	0	0	0	0	0	0	0	0	4.21	0	0	4.45	15.38	0	3.03	1.43	0	0	0	0	0
AMJ39935.1	AMJ39935.1 beta-monoglucosyldiacylglycerol synthase [[Clostridium] propionicum DSM 1682]	409	991789	Anaerotignum propionicum DSM 1682	28446	Anaerotignum propionicum	2039240	Anaerotignum	-	0	0	0	0	0	0	0	0	0	0	0	0	0	0	9.22	0	0	0	0	0	0.15	0.55	0.58	4	0.15	0	0	4.3	0	1.56	3.81	0.94	15.92	14.9	4.35	1.87	0	0	0	0
AMJ40714.1	AMJ40714.1 hypothetical protein CPRO_11190 [[Clostridium] propionicum DSM 1682]	236	991789	Anaerotignum propionicum DSM 1682	28446	Anaerotignum propionicum	2039240	Anaerotignum	-	4.3	3.06	0.31	0	0	0.27	0	2.36	0	0	0.43	0	0.32	2	0.31	0	0	0	0	0.27	0	0	0	0.39	0	11.16	0	0	0	0	0	0.54	0.44	0.34	2.23	0.54	0	0	0	0
AMJ40850.1	AMJ40850.1 ribonuclease Y [[Clostridium] propionicum DSM 1682]	173	991789	Anaerotignum propionicum DSM 1682	28446	Anaerotignum propionicum	2039240	Anaerotignum	-	0	3.57	0	126.59	0	132.15	0	0	119.14	257.94	0	0	0	16.4	0	0	71.24	0.55	62.75	44.25	20.23	0	0	0.53	0	33.49	8.97	0	121.17	35.08	2.25	88.59	0	14.09	0	0	0	0	0	0
AMJ41865.1	AMJ41865.1 ribonuclease G [[Clostridium] propionicum DSM 1682]	478	991789	Anaerotignum propionicum DSM 1682	28446	Anaerotignum propionicum	2039240	Anaerotignum	-	1.06	0	0	0	0	0	7.47	1.85	0	0	0	0	0	0	0	0	0.8	0	3.03	0	0	0	0	0	0.13	1.1	0	0	0	0	0.09	0	0	0	0.14	0	0	0	0	0
AMJ42545.1	AMJ42545.1 nucleoid occlusion protein [[Clostridium] propionicum DSM 1682]	279	991789	Anaerotignum propionicum DSM 1682	28446	Anaerotignum propionicum	2039240	Anaerotignum	-	0	0	0	0	20.46	0	0	12	0	0	0	0	0	0	0	0	0	0	13.49	0	0	0	0	0	0	16.99	0	0	0	0	0	0	0	0	0	0	0	0	0	0
AMK53409.1	AMK53409.1 hypothetical protein AALO17_02750 [Faecalibaculum rodentium]	676	1702221	Faecalibaculum rodentium	1702221	Faecalibaculum rodentium	1729679	Faecalibaculum	-	0	0	0	0	0	0	0	0	6.37	0	0	0	0	0	1.18	3.8	1.21	5.07	0	0	1.29	0	0	8.27	1.33	0	1.2	0	0	0	5.57	0	10.39	0	3.46	0	0	0	0	0
AMP47069.1	AMP47069.1 ABC_efflux [uncultured bacterium]	605	77133	uncultured bacterium	77133	uncultured bacterium	-	-	3.6.3.44	0	0	0	0	0	0	0	0	0	0	0	0	0	0	6.83	4.49	0	4.09	0	0.53	1.3	0	0	0.15	1.99	0	3.74	0	0	0	3.15	0	0	15.04	0	0.21	0	0	0	0
AMP50618.1	AMP50618.1 acetyltransf_9 [uncultured bacterium]	208	77133	uncultured bacterium	77133	uncultured bacterium	-	-	-	0	0	0	0	0	0	0	0	0	0	0	0	0	0	0	0	4.19	0.46	0	0	0.29	0	0	0.44	1.16	0	0	3.56	4.35	0	1.46	5.53	0.5	0	0	0.31	0	0	0	0
AMP51092.1	AMP51092.1 RelB_DinJ: addiction module antitoxin, RelB/DinJ family [uncultured bacterium]	125	77133	uncultured bacterium	77133	uncultured bacterium	-	-	-	0	0	0	25.18	0	14.53	0	0	0	0	0	0	13.93	0	0	0	1.31	0	0	0	17.86	0	0	0	0.48	0	0	0	1.21	2.56	8.65	0	0	0	14.22	0	0	0	0	0
AMP51093.1	AMP51093.1 hypothetical protein [uncultured bacterium]	492	77133	uncultured bacterium	77133	uncultured bacterium	-	-	-	0	0	0	0	0	0	0	0	0	0	2.46	3.11	0	0	0	0	0	0	0	0	0	0	22.35	0	0	0	0	0	0	0	0	0	5.67	0	3.08	0	0	0	0	0
AMP51755.1	AMP51755.1 hypothetical protein, partial [uncultured bacterium]	247	77133	uncultured bacterium	77133	uncultured bacterium	-	-	-	0	0	3.58	0	1.16	0	0	0.19	0	0	0.41	4.45	1.84	0	0	0	0	0	0	0	3.66	0	0	2.58	3.89	0	0	0	0	1.29	0	0	0	4.28	0	0.77	0	0	0	0
AMP53391.1	AMP53391.1 D-hydantoinase: dihydropyrimidinase, partial [uncultured bacterium]	407	77133	uncultured bacterium	77133	uncultured bacterium	-	-	-	0	2.15	0.54	0	0	0	2.46	0.23	0	0	1.98	0.15	0	1.02	0	0	0	0	0.36	0	0.15	0.55	0	1.56	0.07	0	0	2.5	0	0	0.11	0	0	0	0	0.08	0	0	0	0
AMP53732.1	AMP53732.1 MraW methylase family [uncultured bacterium]	334	77133	uncultured bacterium	77133	uncultured bacterium	-	-	2.1.1.199	0	0	0	0	0	0	0	0	0	0	0	0	0	10.62	0	0	0	0	0	0	0	83.06	0	0	107.28	0	0	0	47.86	0	0	0	0.31	0	0	0	0	0	0	0
AMP54665.1	AMP54665.1 gltA: glutamate synthase (NADPH), homotetrameric [uncultured bacterium]	475	77133	uncultured bacterium	77133	uncultured bacterium	-	-	-	0	0	0	1.44	0	0	0	0	0	0	0.07	0	0	0	0	0	0.34	0	0	1.08	0	0	0	0	1.65	0	0	0.39	0.63	10.09	0.09	1.34	0	0	0.14	0.13	0.39	0	0	3.76
AMP54738.1	AMP54738.1 hypothetical protein, partial [uncultured bacterium]	134	77133	uncultured bacterium	77133	uncultured bacterium	-	-	-	0	0	5.49	1.02	0	0	0	0	0	0	0.25	0.46	13.56	0	0.54	0.53	5.7	21.3	0	3.36	7.66	8.42	28.55	25.79	8.08	0	14	35.92	46.14	26.22	15.17	27.64	43.19	12.73	26.54	0	0	0	0	26.63
AMP55092.1	AMP55092.1 MGSA: methylglyoxal synthase, partial [uncultured bacterium]	143	77133	uncultured bacterium	77133	uncultured bacterium	-	-	4.2.3.3	0	0	0	0	0	0	0	0	0	0	0	0	0	0.21	0	0	0.57	0	0	9.22	0	0	0	24.81	0	0	0	5.83	0	0	0	0.45	0.72	8.52	0	0	0	0	0	0
AMP57969.1	AMP57969.1 MFS_1, partial [uncultured bacterium]	275	77133	uncultured bacterium	77133	uncultured bacterium	-	-	-	597.87	0.19	0	0	0	0.23	0	44.13	0	0	0	0.67	0	0	0.26	4.42	1.19	0	263.71	6.78	0	0	0	0	8.96	576.58	0	0	0	0	0.16	0	4.51	0.59	150.38	0	120.99	0	0	0
AMS07337.1	AMS07337.1 tRNA(Ile)-lysidine synthetase [Lactobacillus oris]	456	1632	Lactobacillus oris	1632	Lactobacillus oris	1578	Lactobacillus	6.3.4.19	0	0.23	0	0	0	0	0	0	0	0	0	0	0	0	0	0	0	0	1.43	0	3.53	0	0	0	0	0	0.5	0.71	7.94	0	0	0	0	2.58	0	1.05	0	0	0	0
AMS07347.1	AMS07347.1 hypothetical protein AYI71_00080 [Lactobacillus oris]	129	1632	Lactobacillus oris	1632	Lactobacillus oris	1578	Lactobacillus	-	0	0	0	2.12	0	0	0	0	0	0	0	0	0	0	0	0	0	0	7.85	0.5	38.83	0	0	0	0	0	0.5	2.51	30.4	0	0	0	1.6	3.78	0	40.56	0	0	0	0
AMS07368.1	AMS07368.1 esterase [Lactobacillus oris]	288	1632	Lactobacillus oris	1632	Lactobacillus oris	1578	Lactobacillus	-	0	0	0	0	0	0	0	0	0	0	0	0	0	0	0	0	0	0	0.13	0.07	8.38	0	0	0	0	0	0.07	0.88	14.66	0	0	0	0	5.03	0	9.08	0	0	0	0
AMS07372.1	AMS07372.1 3-hydroxybutyryl-CoA dehydrogenase [Lactobacillus oris]	295	1632	Lactobacillus oris	1632	Lactobacillus oris	1578	Lactobacillus	-	0	0	0	2.47	0	0	0	0	0	0	0	0	0	0	0	0	0	0	0	0	7.98	0	0	0	0	0	0	0.21	4.17	0	0	0	0	0.73	0	3.17	0	0	0	0
AMS07373.1	AMS07373.1 hypothetical protein AYI71_00230 [Lactobacillus oris]	1259	1632	Lactobacillus oris	1632	Lactobacillus oris	1578	Lactobacillus	-	0	0	0	0	0	0	0	0	0	0	0	0	0	0	0	0	0	0	0	0	0.31	0	0	0	0	0	0	1.8	1.2	0	0	0	0	0.32	0	0	0	0	0	0
AMS07384.1	AMS07384.1 NgoFVII family restriction endonuclease [Lactobacillus oris]	961	1632	Lactobacillus oris	1632	Lactobacillus oris	1578	Lactobacillus	-	0	0.05	0	0	0	0	0	0	0	0	0	0	0	0	0	0	0	0	0	0	1.17	0	0	0	0	0	0.02	0.12	3.11	0	0	0	0	0.4	0	1.68	0	0	0	0
AMS07389.1	AMS07389.1 magnesium-transporting ATPase [Lactobacillus oris]	889	1632	Lactobacillus oris	1632	Lactobacillus oris	1578	Lactobacillus	-	0	0	0	0.15	0	0	0	0	0	0	0	0	0	0	0	0	0	0	0.08	0	1.26	0	0	0	0	0	0.35	0.28	3.6	0	0	0	0	0.43	0	3.3	0	0	0	0
AMS07474.1	AMS07474.1 MFS transporter [Lactobacillus oris]	418	1632	Lactobacillus oris	1632	Lactobacillus oris	1578	Lactobacillus	-	0	0	0	0.33	0	0	0	0	0	0	0	0	0	0	0	0	0	0	0	0	0.43	0	0	0	0	0	0	0	4.33	0	0	0	2.72	4.47	0	14.96	0	0	0	0
AMS07475.1	AMS07475.1 hypothetical protein AYI71_00795 [Lactobacillus oris]	701	1632	Lactobacillus oris	1632	Lactobacillus oris	1578	Lactobacillus	-	0	0	0	0	0	0	0	0	0	0	0	0	0	0.17	0	0	0	0	0	0	0.43	0.32	0	0	0	0	0.09	0.13	5.16	0	0	0	2.65	7.07	0	14.02	0	0	0	0
AMS07477.1	AMS07477.1 amino acid permease [Lactobacillus oris]	463	1632	Lactobacillus oris	1632	Lactobacillus oris	1578	Lactobacillus	-	0	0	0	0.3	0	0	0	0	0	0	0	0	0	0	0	0	0	0	0	0.05	7.6	0	0	0	0	0	0.33	1.1	6.13	0	0	0	0	1.23	0	5.01	0	0	0	0
AMS07482.1	AMS07482.1 pyridine nucleotide-disulfide oxidoreductase [Lactobacillus oris]	444	1632	Lactobacillus oris	1632	Lactobacillus oris	1578	Lactobacillus	-	0	0	0	0.31	0	0	0	0	0	0	0	0	0	0	0	0	0	0	0	0	6.89	0	0	0	0	0	0	1.35	10.3	0.72	0	0	0	0.95	0	8.91	0	0	0	0
AMS07487.1	AMS07487.1 ATP-dependent DNA helicase [Lactobacillus oris]	771	1632	Lactobacillus oris	1632	Lactobacillus oris	1578	Lactobacillus	-	0	0	0	0	0	0	0	0	0	0	0	0	0	0	0	0	0	0	0	0	1.23	0	0	0	0	0	0	0.27	1.12	0	0	0	0.22	1.18	0	0.43	0	0	0	0
AMS07491.1	AMS07491.1 alpha-galactosidase [Lactobacillus oris]	739	1632	Lactobacillus oris	1632	Lactobacillus oris	1578	Lactobacillus	3.2.1.22	0	0	0	1.31	0	0	0	0	0	0	0	0.03	0	0	0	0	0	0	0	0.2	1.71	0	0	0	0	0	0.07	0.54	6.46	0	0	0	0.31	0.73	0	2.53	0	0	0	0
AMS07496.1	AMS07496.1 3-hydroxy-3-methylglutaryl-CoA reductase [Lactobacillus oris]	417	1632	Lactobacillus oris	1632	Lactobacillus oris	1578	Lactobacillus	1.1.1.34	0	0	0	0	0	0.05	0	0	0	0	0	0	0	0	0	0	0	0	0.17	0.1	1.16	0	0	0	0	0	0.04	2.94	15.19	0	0	0	0.5	0.91	0	17.44	0	0	0	0
AMS07501.1	AMS07501.1 dihydroorotase [Lactobacillus oris]	428	1632	Lactobacillus oris	1632	Lactobacillus oris	1578	Lactobacillus	3.5.2.3	0	0	0	0	0	0	0	0	0	0	0	0	0	0	0	0	0	0	0	0	0.07	0	0	0	0	0	0	1.51	4.58	0	0	0	0	1.01	0	3.3	0	0	0	0
AMS07540.1	AMS07540.1 hypothetical protein AYI71_01185 [Lactobacillus oris]	353	1632	Lactobacillus oris	1632	Lactobacillus oris	1578	Lactobacillus	-	0	0	0	0	0	0	0	0	0	0	0	0	0	0	0	0	0	0	0.82	0.18	9.57	0	0	0	0	0	0	0.52	16.66	0	0	0	0.2	2.99	0	23.68	0	0	0	0
AMS07563.1	AMS07563.1 DNA primase [Lactobacillus oris]	623	1632	Lactobacillus oris	1632	Lactobacillus oris	1578	Lactobacillus	-	0	0.03	0	0.29	0	0	0	0	0	0	0	0	0	0	0	0	0	0	0	0.14	6.39	0	0	0	0	0	0.14	1.34	17.03	0.17	0	0	0.33	1.48	0	0.31	0	0	0	0
AMS07569.1	AMS07569.1 protein kinase [Lactobacillus oris]	639	1632	Lactobacillus oris	1632	Lactobacillus oris	1578	Lactobacillus	2.7.11.1	0	0	0	0.07	0	0	0	0	0	0	0	0	0	0	0	0	0	0	0	0.03	11.55	0	0	0	0	0	0.1	0.91	15.81	0	0	0	0.04	1.75	0	0	0	0	0	0
AMS07579.1	AMS07579.1 chromosome segregation protein SMC [Lactobacillus oris]	1188	1632	Lactobacillus oris	1632	Lactobacillus oris	1578	Lactobacillus	-	0	0	0	0	0	0	0	0	0	0	0	0	0	0	0	0	0	0	0	0.05	0.52	0	0	0	0	0	0.18	0.36	4.19	0	0	0	0.09	0.41	0	7.2	0	0	0	0
AMS07621.1	AMS07621.1 hypothetical protein AYI71_01645 [Lactobacillus oris]	450	1632	Lactobacillus oris	1632	Lactobacillus oris	1578	Lactobacillus	-	0	0	0	0	0	0.09	0	0	0	0	0	0	0	0	0	0	0	0	0	0.48	6.17	0	0	0	0	0	0	1.03	6.14	0.71	0	0	0	1.26	0	6.85	0	0	0	0
AMS07630.1	AMS07630.1 hypothetical protein AYI71_01695 [Lactobacillus oris]	617	1632	Lactobacillus oris	1632	Lactobacillus oris	1578	Lactobacillus	-	0	0.08	0	0	0	0	0	0	0	0	0	0	0	0	0	0	0	0	0.23	0	5.97	0	0	0	0	0	0.1	0.9	4.4	0	0	0	0	0.4	0	3.23	0	0	0	0
AMS07639.1	AMS07639.1 septation ring formation regulator EzrA [Lactobacillus oris]	564	1632	Lactobacillus oris	1632	Lactobacillus oris	1578	Lactobacillus	-	0	0	0	0.32	0	0	0	0	0	0	0	0	0	0	0	0	0	0	0.26	0	2.39	0	0	0	0	0	0	0.14	5.75	0	0	0	0.18	0.74	0	4.41	0	0	0	0
AMS07659.1	AMS07659.1 glycosyl hydrolase family 25 [Lactobacillus oris]	959	1632	Lactobacillus oris	1632	Lactobacillus oris	1578	Lactobacillus	-	9.15	0	3.61	0	0	0	0	0	0	0	0	1.15	0.16	0	0	0	0	0	0	0	3.52	0	0	0	0	0	0	0	1.73	0	0	0	1.08	0.17	0	2.4	0	0	0	0
AMS07731.1	AMS07731.1 carbamoyl phosphate synthase large subunit [Lactobacillus oris]	832	1632	Lactobacillus oris	1632	Lactobacillus oris	1578	Lactobacillus	6.3.5.5	0	0	0	0.58	0	0	0	0	0	0	0	0	0	0	0	0	0	0	0	0	9.28	0	0	0	0	0	0.25	0.83	13.23	0	0	0	0.03	1.36	0	11.81	0	0	0	0
AMS07742.1	AMS07742.1 hypothetical protein AYI71_02320 [Lactobacillus oris]	88	1632	Lactobacillus oris	1632	Lactobacillus oris	1578	Lactobacillus	-	0	0	0	7	0	0	0	0	0	0	0	0	0	0	0	0	0	0	2.47	0	31.55	0	0	0	0	0	0	0	27.42	0	0	0	0	0	0	20.3	0	0	0	0
AMS07778.1	AMS07778.1 helicase [Lactobacillus oris]	433	1632	Lactobacillus oris	1632	Lactobacillus oris	1578	Lactobacillus	3.6.4.13	0	0	0	0	0	0.14	0	0	0	0	0	0	0	0	0	0	0	0	0	0	10.17	0	0	0	0	0	0	1.35	14.63	0	0	0	0	1.75	0	10.12	0	0	0	0
AMS07783.1	AMS07783.1 glutamate--cysteine ligase [Lactobacillus oris]	511	1632	Lactobacillus oris	1632	Lactobacillus oris	1578	Lactobacillus	6.3.2.2	0	0	0	0.27	0	0	0	0	0	0	0	0	0	0	0	0	0	0	0	0	2.83	0	0	0	0	0	0	0.78	4.13	0	0	0	0.1	1.06	0	8.12	0.37	0	0	0
AMS07795.1	AMS07795.1 RNA pseudouridine synthase [Lactobacillus oris]	289	1632	Lactobacillus oris	1632	Lactobacillus oris	1578	Lactobacillus	-	0	0	0	0	0	0	0	0	0	0	0	0	0	0	0	0	0	0	0	0	2.64	0	0	0	0	0	0	0.64	6.96	0	0	0	0	1.41	0	6.33	0	0	0	0
AMS07838.1	AMS07838.1 multidrug ABC transporter ATPase [Lactobacillus oris]	287	1632	Lactobacillus oris	1632	Lactobacillus oris	1578	Lactobacillus	-	0	0	0	0	0	0.07	0	0	0	0	0	0	0	0	0	0	0	0	0	0	1.61	0	0	0	0	0	0	0.54	2.98	0	0	0	0	1.89	0	6.37	0	0	0	0
AMS07845.1	AMS07845.1 peptidase C69 [Lactobacillus oris]	477	1632	Lactobacillus oris	1632	Lactobacillus oris	1578	Lactobacillus	-	0	0	0	0.57	0	0	0	0	0	0	0.02	0	0	0	0	0	0	0	0	0.27	0	0	0	0	0	0	0.98	7.18	5.93	0	0	0	0	0.81	0	4.41	0	0	0	0
AMS07850.1	AMS07850.1 branched-chain amino acid ABC transporter [Lactobacillus oris]	451	1632	Lactobacillus oris	1632	Lactobacillus oris	1578	Lactobacillus	-	0	0	0	0.91	0	0	0	0	0	0	0	0	0	0	0	0	0	0	0	0	6.29	0	0	0	0	0	0.29	0.1	5.68	0	0	0	0	0.99	0	6.51	0	0	0	0
AMS07857.1	AMS07857.1 hypothetical protein AYI71_02990 [Lactobacillus oris]	243	1632	Lactobacillus oris	1632	Lactobacillus oris	1578	Lactobacillus	-	0	0	0	1.13	0	0	0	0	0	0	0	0	0	0	0	0	0	0	0	0.26	9.69	0	0	0	0	0	0	1.52	17.38	0	0	0	0	2.68	0	7.35	0	0	0	0
AMS07858.1	AMS07858.1 amino acid permease [Lactobacillus oris]	433	1632	Lactobacillus oris	1632	Lactobacillus oris	1578	Lactobacillus	-	0	0	0	0.95	0	0	0	0	0	0	0	0	0	0	0	0	0	0	0	0.15	13.24	0	0	0	0	0	0.3	2.14	18.46	0	0	0	0	1.31	0	3.24	0	0	0	0
AMS07861.1	AMS07861.1 SAM-dependent methyltransferase [Lactobacillus oris]	285	1632	Lactobacillus oris	1632	Lactobacillus oris	1578	Lactobacillus	-	0	0	0	0	0	0	0	0	0	0	0	0	0	0	0	0	0	0	0	0.23	5.72	0	0	0	0	0	0	0.32	6	1.12	0	0	0	1.43	0	3.81	0	0	0	0
AMS07873.1	AMS07873.1 hypothetical protein AYI71_03090 [Lactobacillus oris]	231	1632	Lactobacillus oris	1632	Lactobacillus oris	1578	Lactobacillus	-	0	0.22	0	0.3	0	0	0	0	0	0	0	0	0	0	0	0	0	0	0	0.84	6.79	0	0	0	0	0	0	4.81	10.45	0	0	0	0	0	0	8.29	0	0	0	0
AMS07928.1	AMS07928.1 exodeoxyribonuclease V subunit alpha [Lactobacillus oris]	814	1632	Lactobacillus oris	1632	Lactobacillus oris	1578	Lactobacillus	-	0	0	0	0	0	0	0	0	0	0	0	0	0	0	0	0	0	0	0	0	1.48	0	0	0	0	0	0.24	0.06	1.51	0	0	0	0	0.52	0	2.39	0	0	0	0
AMS07945.1	AMS07945.1 cell division protein FtsQ [Lactobacillus oris]	279	1632	Lactobacillus oris	1632	Lactobacillus oris	1578	Lactobacillus	-	0	0	0	0	0	0	0	0	0	0	0	0	0	0	0	0	0	0	0	0	9.73	0	0	0	0	0	0.23	1.49	9.73	0	0	0	0	1.31	0	54.66	0	0	0	0
AMS07947.1	AMS07947.1 UDP-N-acetylmuramoylalanine--D-glutamate ligase [Lactobacillus oris]	458	1632	Lactobacillus oris	1632	Lactobacillus oris	1578	Lactobacillus	6.3.2.9	0	0	0	0	0	0	0	0	0	0	0	0	0	0	0	0	0	0	0.42	0.19	5.14	0	0	0	0.09	0	0	2.36	10.87	0	0	0	0	1.95	0	0	0	0	0	0
AMS07964.1	AMS07964.1 hypothetical protein AYI71_03610 [Lactobacillus oris]	164	1632	Lactobacillus oris	1632	Lactobacillus oris	1578	Lactobacillus	-	0	0	0	0.7	0	0	0	0	0	0	0	0	0	0	0	0	0	0	0	0	16.19	0	0	0	0	0	1.18	2.73	24.83	0	0	0	0.63	2.81	0	49.41	0	0	0	0
AMS07982.1	AMS07982.1 phosphoribosylaminoimidazole carboxylase [Lactobacillus oris]	392	1632	Lactobacillus oris	1632	Lactobacillus oris	1578	Lactobacillus	4.1.1.21	0	0	0	0	0	0.16	0	0	0	0	0	0	0	0	0	0	0	0	0	0.25	1.15	0	0	0	0	0	0	1.06	4.23	0	0	0	0	1.45	0	0.73	0	0	0	0
AMS08036.1	AMS08036.1 integrase [Lactobacillus oris]	295	1632	Lactobacillus oris	1632	Lactobacillus oris	1578	Lactobacillus	-	0	0	0	0	0	0	0	0	0	0	0	0	0	0	0	0	0	0	0	0.11	10.23	0	0	0	0	0	0.4	0.99	16.87	0	0	0	0.18	1.38	0	9.73	0	0	0	0
AMS08051.1	AMS08051.1 CCA tRNA nucleotidyltransferase [Lactobacillus oris]	401	1632	Lactobacillus oris	1632	Lactobacillus oris	1578	Lactobacillus	2.7.7.72	0	0	0	0	0	0	0	0	0	0	0	0	0	0	0	0	0	0	0	0	0.75	0	0	0	0	0	0	0.35	5.27	0	0	0	0	0.86	0	5.93	0	0	0	0
AMS08067.1	AMS08067.1 peptidase M23 [Lactobacillus oris]	1140	1632	Lactobacillus oris	1632	Lactobacillus oris	1578	Lactobacillus	-	0	0	0	0.18	0.13	0	0	0	0	0	0	0	0	0	0	0	0	0	0	0	3.45	0	0	0	0	0	0.06	0.61	6.75	0	0	0	0.09	1.18	0	3.96	0	0	0	0
AMS08068.1	AMS08068.1 hypothetical protein AYI71_04255 [Lactobacillus oris]	261	1632	Lactobacillus oris	1632	Lactobacillus oris	1578	Lactobacillus	-	0	0	0	1.05	0	0	0	0	0	0	0	0	0	0	0	0	0	0	0	0	17.34	0	0	0	0.23	0	0.74	3.9	20.22	0	0	0	0.4	0.93	0	42.29	0	0	0	0
AMS08096.1	AMS08096.1 DNA polymerase III subunit delta' [Lactobacillus oris]	343	1632	Lactobacillus oris	1632	Lactobacillus oris	1578	Lactobacillus	2.7.7.7	0	0	0	0.2	0	0	0	0	0	0	0	0	0	0	0	0	0	0	0	0.38	6.69	0	0	0	0	0	0.19	1.62	23.74	0	0	0	0	2.96	0	10.6	0	0	0	0
AMS08119.1	AMS08119.1 Fe-S cluster assembly protein SufD [Lactobacillus oris]	428	1632	Lactobacillus oris	1632	Lactobacillus oris	1578	Lactobacillus	-	0	0	0	1.28	0	0	0	0	0	0	0	0	0	0	0	0	0	0	0	0.3	3.81	0	0	0	0	0	0.19	0.23	1.5	0	0	0	0.06	1.33	0	0.67	0	0	0	0
AMS08128.1	AMS08128.1 NADPH-dependent FMN reductase [Lactobacillus oris]	178	1632	Lactobacillus oris	1632	Lactobacillus oris	1578	Lactobacillus	-	0	0	0	0	0	0	0	0	0	0	0	0	0	0	0	0	0	0	0	0.36	4.75	0	0	0	0	0	0	0	10.17	0	0	0	1.16	2.28	0	1.79	0	0	0	0
AMS08158.1	AMS08158.1 DNA replication/repair protein RecF [Lactobacillus oris]	373	1632	Lactobacillus oris	1632	Lactobacillus oris	1578	Lactobacillus	-	0	0	0	0.09	0	0.11	0	0	0	0	0	0	0	0	0	0	0	0	0	0.04	0	0	0	0	0	0	0	1.3	8.49	0	0	0	0	1.09	0	5.82	0	0	0	0
AMS08167.1	AMS08167.1 UDP-N-acetylmuramoyl-L-alanyl-D-glutamate--2,6-diaminopimelate ligase [Lactobacillus oris]	516	1632	Lactobacillus oris	1632	Lactobacillus oris	1578	Lactobacillus	6.3.2.7	0	0	0	0.18	0	0.24	0	0	0	0	0	0	0	0	0	0	0	0	0.09	0.12	6.08	0	0	0	0	0	0.71	0.69	6.43	0	0.08	0	0	1.47	0	0	0	0	0	0
AMS08211.1	AMS08211.1 D-alanine/D-serine/glycine permease [Lactobacillus oris]	452	1632	Lactobacillus oris	1632	Lactobacillus oris	1578	Lactobacillus	-	0	0	0	0	0	0	0	0	0	0	0	0	0	0	0	0	0	0	0	0	1.6	0	0	0	0	0	0	2.05	1.39	0	0	0	0	0.09	0	5.86	0	0	0	0
AMS08231.1	AMS08231.1 LacI family transcriptional regulator [Lactobacillus oris]	312	1632	Lactobacillus oris	1632	Lactobacillus oris	1578	Lactobacillus	-	0	0	0	0	0	0	0	0	0	0	0	0	0	0	0	0	0	0	0	0	4.16	0	0	0	0	0	0.31	1.63	12.81	0	0	0	0	1.04	0	4.5	0	0	0	0
AMS08232.1	AMS08232.1 ATP-dependent helicase [Lactobacillus oris]	1386	1632	Lactobacillus oris	1632	Lactobacillus oris	1578	Lactobacillus	3.6.4.12	0	0	0	0.02	0	0	0	0	0	0	0.01	0	0	0	0	0	0	0	0.03	0.05	4.62	0	0	0	0	0	0.12	0.54	5.92	0.35	0	0	0	0.65	0	2.13	0	0	0	0
AMS08233.1	AMS08233.1 ATP-dependent helicase [Lactobacillus oris]	1250	1632	Lactobacillus oris	1632	Lactobacillus oris	1578	Lactobacillus	3.6.4.12	0	0	0	0.19	0	0	0	0	0	0	0	0	0	0	0	0	0	0	0.03	0.01	4.3	0	0	0	0	0	0	0.1	4.68	0	0	0	0	0.37	0	1.11	0	0	0	0
AMS09941.1	AMS09941.1 two-component sensor histidine kinase [Lactobacillus oris]	492	1632	Lactobacillus oris	1632	Lactobacillus oris	1578	Lactobacillus	2.7.13.3	0	0	0	0	0	0	0	0	0	0	0	0	0	0	0	0	0	0	0	0	2.09	0	0	0	0	0	0	0.19	3.32	0	0	0	0	0.72	0	3.93	0	0	0	0
AMS09949.1	AMS09949.1 hydrolase [Lactobacillus oris]	268	1632	Lactobacillus oris	1632	Lactobacillus oris	1578	Lactobacillus	-	0	0	0	0	0	0	0	0	0	0	0	0	0	0	0	0	0	0	0	0	4.5	0	0	0	0	0	0	1.9	12.94	0	0	0	0	0.91	0	17.14	0	0	0	0
AMS09990.1	AMS09990.1 aminopeptidase [Lactobacillus oris]	439	1632	Lactobacillus oris	1632	Lactobacillus oris	1578	Lactobacillus	-	0	0	0	0	0	0	0	0	0	0	0	0	0	0	0	0	0	0	0.16	0	0.73	0	0	0	0	0	0	0.21	1.95	0	0	0	0	0.77	0	1.07	0	0	0	0
AMS10045.1	AMS10045.1 uracil-DNA glycosylase [Lactobacillus oris]	217	1632	Lactobacillus oris	1632	Lactobacillus oris	1578	Lactobacillus	-	0	0	0	0.79	0	0	0	0	0	0	0	0	0	0	0	0	0	0	1.17	0	13.07	0	0	0	0	0	0.4	0	27.8	0	0	0	0	3.99	0	12.64	0	0	0	0
AMS10146.1	AMS10146.1 alanine racemase (plasmid) [Lactobacillus oris]	374	1632	Lactobacillus oris	1632	Lactobacillus oris	1578	Lactobacillus	5.1.1.1	0	0	0	0.37	0	0	0	0	0	0	0	0	0	0	0	0	0	0	0	0	4.68	0	0	0	0	0	0.09	0.62	3.23	0	0	0	0	0.98	0	4.78	0	0	0	0
AMS10174.1	AMS10174.1 protein-(glutamine-N5) methyltransferase, release factor-specific (plasmid) [Lactobacillus oris]	289	1632	Lactobacillus oris	1632	Lactobacillus oris	1578	Lactobacillus	2.1.1.297	0	0	0	0	0	0	0	0	0	0	0	0	0	0	0	0	0	0	0	0	0	0	0	0	0	0	0	1.92	7.31	0	0	0	0	2.25	0	1.1	0	0	0	0
ANB60835.1	ANB60835.1 helicase-exonuclease AddAB, AddB subunit [Anoxybacillus amylolyticus]	1162	294699	Anoxybacillus amylolyticus	294699	Anoxybacillus amylolyticus	150247	Anoxybacillus	3.6.4.12	0	0	0	0	1.6	0	0.35	0	0	0	0	0	0	0.69	0	0	0.23	0	0	0	0.16	0	0	0	0	0	0	0	0	0	0	0	0	0	0	0	0.64	0	0	0
ANB62355.1	ANB62355.1 type II secretion system (T2SS), K family protein (plasmid) [Anoxybacillus amylolyticus]	720	294699	Anoxybacillus amylolyticus	294699	Anoxybacillus amylolyticus	150247	Anoxybacillus	-	0	0	0	0	0	0	0	0	0	0	0	0.64	0	0	0	0	0.38	0	0	0	0	0	1	0	0	9.15	0	0	0	0	0.3	0	0	0	0	0	0	0	0	0
ANC77937.1	ANC77937.1 hypothetical protein ABE65_014490 [Fictibacillus phosphorivorans]	686	1221500	Fictibacillus phosphorivorans	1221500	Fictibacillus phosphorivorans	1329200	Fictibacillus	-	0	0	0	0	0	0	0	0	0	0	0	0	0	1.21	0	0	0	0	0	0.52	0	0	0	0	0	0	0	0	0	0	0.73	0	0	0	0.53	0	0	0	0	0
ANW99944.1	ANW99944.1 nitrogen fixation protein NifR [[Clostridium] stercorarium subsp. thermolacticum DSM 2910]	320	1346611	[Clostridium] stercorarium subsp. leptospartum DSM 9219	1510	[Clostridium] stercorarium	1508657	Ruminiclostridium	-	0	0	0	0	0	0	0	0	0	0	0	0	0	0	0	0	0	0	0	0	0	0	7.47	0	0	0	0	0	0	0	0	0	1.61	1.52	1.23	0	0	0	0	0
ANY67128.1	ANY67128.1 hypothetical protein BBD42_12130 [Paenibacillus sp. BIHB4019]	1450	1870819	Paenibacillus sp. BIHB4019	1870819	Paenibacillus sp. BIHB4019	44249	Paenibacillus	-	0	0	0	0	0	0	0	0	0	0	0	0	0	17.3	59.91	2.86	6.09	0.3	0	0	0	0	0.74	123.35	0	0	0	0	0	0	0	9.29	0	256.66	0	0	10.89	0	0	0
AOH42284.1	AOH42284.1 hypothetical protein BEQ56_01565 [Anaerolineaceae bacterium oral taxon 439]	223	1889813	Anaerolineaceae bacterium oral taxon 439	1889813	Anaerolineaceae bacterium oral taxon 439	-	-	-	0	0	0	0	0	0	0	0	0	0	22.61	0	0	0	10.08	0	18.34	0	5.52	21.06	0	0	0	0	0	0	0	0	2.37	0	0	48.11	1.62	1.09	0	0	8.8	0	0	0
AOI19818.1	AOI19818.1 putative L-lactacte dehydrogenase, partial [uncultured bacterium]	316	77133	uncultured bacterium	77133	uncultured bacterium	-	-	1.1.1.27;1.1.1.37	0	0	1.4	6.06	0.9	0	0	3.09	0	0	0	0	0	0	0	9.49	0	0	0	0	5.92	0	0	0	0.95	0	0	0	0	0	0	0	1.64	10.29	0	0	0	0	0	0
AOI19929.1	AOI19929.1 putative L-lactacte dehydrogenase, partial [uncultured bacterium]	323	77133	uncultured bacterium	77133	uncultured bacterium	-	-	1.1.1.27;1.1.1.37	0	0	0	0	0	0	0	0	0	0	0	0	1.64	0	0	0	0	10.61	0	0	1.12	0	8.88	5.35	1.49	0	0	0	0	9.89	0	0	0	0	0	1.58	12.15	0	0	0
AOM84652.1	AOM84652.1 hypothetical protein BBEV_3358 [Bacillus beveridgei]	182	632773	Bacillus beveridgei	632773	Bacillus beveridgei	1386	Bacillus	-	0	0	0	0	0	0	0	0	0	0	0	0	0	0	0	0	0	0	0	0	0	0	0	0	0	0	0	772.97	686.92	0	1010.4	0	189.07	22.32	0	0	0	0	1018.79	0
AOP03537.1	AOP03537.1 Glycosyltransferase [Streptococcus suis]	274	1307	Streptococcus suis	1307	Streptococcus suis	1301	Streptococcus	-	0	0	0	40.96	15.62	0	0	32.41	13.47	0	0	0	51.66	4.1	0	0	2.19	3.13	3.7	0	15.64	0	0	0	0	0	2.6	0	0	0	0	0	0	0	0	0	0	0	0	0
AOP03538.1	AOP03538.1 Cytidyltransferase [Streptococcus suis]	143	1307	Streptococcus suis	1307	Streptococcus suis	1301	Streptococcus	-	0	0	0	0	0	0	0	0	0	0	0	0.85	0	0	0	0	0	0	0	0	0	0	1.67	2.54	2.52	0	0	14.24	0	0	2.72	0	0	0.57	9.67	0	0	0	0	0
AOR37968.1	AOR37968.1 hypothetical protein BHV42_01620 [Candidatus Melainabacteria bacterium MEL.A1]	400	1899017	Candidatus Melainabacteria bacterium MEL.A1	1899017	Candidatus Melainabacteria bacterium MEL.A1	-	-	-	0	0	0	0	0	0	0	0	0	0	0	0	0	0	0	0	0	0	0	0	0	0	0	0	0	0	0	0	0	11.98	0	21.07	12.4	13.41	0	0	0	0	0	0
AOR38337.1	AOR38337.1 hypothetical protein BHV42_03600 [Candidatus Melainabacteria bacterium MEL.A1]	218	1899017	Candidatus Melainabacteria bacterium MEL.A1	1899017	Candidatus Melainabacteria bacterium MEL.A1	-	-	-	0	0	0	0	0	0	0	0	0	0	0	0	0	0	0	0	0	0	0	0	0	0	0	0	0	0	0	0	0	0	0	41.59	136.99	14.54	0	110.34	408.13	0	0	0
AOR38554.1	AOR38554.1 hypothetical protein BHV42_04745 [Candidatus Melainabacteria bacterium MEL.A1]	326	1899017	Candidatus Melainabacteria bacterium MEL.A1	1899017	Candidatus Melainabacteria bacterium MEL.A1	-	-	-	0	0	0	0	0	0	0	0	0	0	0	0	0	0	0	0	0	0	0	0	0	0	0.73	0	0	0	0	0	0	4.9	0	2.35	3.17	0.25	0	3.52	6.88	0	0	0
AOT70489.1	AOT70489.1 chorismate synthase [Geosporobacter ferrireducens]	380	1424294	Geosporobacter ferrireducens	1424294	Geosporobacter ferrireducens	390805	Geosporobacter	4.2.3.5	1.6	0	0	0	0	0	0	0	0	0	0	1.45	0.8	0	0	0	0	0	0	2.2	6.03	0	0	38.77	9.97	0	1.02	0	0	0	3.07	10.75	3.81	14.54	0	0	135.76	0	0	0
AOV09168.1	AOV09168.1 glutamate-1-semialdehyde-2,1-aminomutase [Lysinibacillus sphaericus]	412	1421	Lysinibacillus sphaericus	1421	Lysinibacillus sphaericus	400634	Lysinibacillus	5.4.3.8	0	0	0	0	0	0	2.36	0	0	0	0	1.71	1.38	0	0	0	0	0	0	0	1.61	0	0	0	0	0	0	0	0	0	0	0	0	0	0	0	2.04	0	0	0
AOW11207.1	AOW11207.1 integrase [Flavobacterium gilvum]	260	1492737	Flavobacterium gilvum	1492737	Flavobacterium gilvum	237	Flavobacterium	-	0	0	0	0	0	0	0	0	0	0	0	0	25.91	0	0	0	0	0	0	0	1.51	0	0	2.45	0	0	6.84	0	0	0	4.91	0	0	0	10.26	0	0	0	0	0
AOY77992.1	AOY77992.1 hypothetical protein BJL90_20260 [Clostridium formicaceticum]	392	1497	Clostridium formicaceticum	1497	Clostridium formicaceticum	1485	Clostridium	-	0	0	15.49	5.59	0	7.35	0	0	4.51	0	0	0	8.21	4	0	6.19	0	0	10.15	0	0.38	0	0	0	2.53	0	0	0	0	0	0	0	0	0	1.26	0	15.26	0	0	0
APC42564.1	APC42564.1 transposase [Clostridium estertheticum subsp. estertheticum]	471	1552	Clostridium estertheticum subsp. estertheticum	238834	Clostridium estertheticum	1485	Clostridium	-	0	0.11	0	0	3.64	0	0	0	0	0	0	0	0.8	2.13	0.15	0	0	35.36	0	0	0.77	0	1.02	0.77	0.51	0	0	9.24	0.96	1.36	0.09	4.61	0.44	0.17	0	0.14	0	0	0	0
APF24211.1	APF24211.1 HNH endonuclease family protein [Clostridium butyricum]	303	1492	Clostridium butyricum	1492	Clostridium butyricum	1485	Clostridium	-	0	52.13	0.49	0	0	13.95	0	6.37	0	4.47	0	0	0	0	0	0	0	0	0	0	0	0	0	0	0	0	0	0	0	0	0	0	0	0	0	0	0	0	0	0
APJ11068.1	APJ11068.1 hypothetical protein BSL056_08890 [Bacillus safensis]	398	561879	Bacillus safensis	561879	Bacillus safensis	1386	Bacillus	-	0	0	2.77	24.24	0	0	0	0	0	0	61.4	0	99.85	33.86	52.65	0	0	5.62	0	0	0	49.87	0	0	0	0	38.02	3.14	0	0	12.06	0	10.65	19.4	63.53	0	0	0	0	0
APO26620.1	APO26620.1 Helix-turn-helix domain, partial [uncultured bacterium]	144	77133	uncultured bacterium	77133	uncultured bacterium	-	-	-	0	0	0	0	0	0	0	0	0	0	0	0	1.05	0	97.19	0	0	0	0	0	0	0	0	0	0	0	0	0	18.85	0	14.42	40.8	45.93	0	0	0	0	0	0	0
APO26679.1	APO26679.1 D_ala_D_alaTIGR: D-alanine--D-alanine [uncultured bacterium]	353	77133	uncultured bacterium	77133	uncultured bacterium	-	-	6.3.2.4	0	0	0	0	0	0	0	0	0	0	0	0	9.86	0	0	0	0	0	0	0	0	0	0	0	0.17	0	0	0.26	0	0	1.47	5.43	3.51	0.46	0	0	0	0	0	0
APO28236.1	APO28236.1 Uncharacterized protein family (UPF0157) [uncultured bacterium]	306	77133	uncultured bacterium	77133	uncultured bacterium	-	-	2.7.1.24	0	6.57	0.12	0.22	0	0	0	0.23	0	0	1.15	0.5	0	0	0	0.12	0.18	0	0.47	0	0.79	0	3.91	0	0.88	0	0.53	0.45	0.99	2.61	3.46	0.42	1.01	4.78	0.32	1.15	0	0	0	0
APO28239.1	APO28239.1 Chloramphenicol acetyltransferase [uncultured bacterium]	214	77133	uncultured bacterium	77133	uncultured bacterium	-	-	2.3.1.28	0	0	0	0	0	57.95	0	0	0	0	7.38	0	0	0.28	33.55	0	0	0	0.68	0	18.33	12.65	0	11.48	24.44	0	0.3	19.03	0.7	2.99	8.69	0	94.16	57.34	6.15	45.02	0	0	0	0
APO28386.1	APO28386.1 D_ala_D_alaTIGR: D-alanine--D-alanine [uncultured bacterium]	387	77133	uncultured bacterium	77133	uncultured bacterium	-	-	6.3.2.4	0.26	0	0	0	0	0	0	0	0	0	0	0.32	0	0	0	0	1.27	0	0	0	3.12	0	0	0	0	1.36	0	0	0	0.83	0	0	1.87	0.42	18.89	0.33	0	0	0	0
APO28444.1	APO28444.1 Phage portal protein, lambda family [uncultured bacterium]	466	77133	uncultured bacterium	77133	uncultured bacterium	-	-	-	0	0	0	0	0.61	0	0	0.4	0	0	1.15	0.13	0	0	0	0.15	0.35	0.41	0	0	0	0	0	0.2	0.52	0	0	6.36	4.53	0.69	0.37	0	0	2.96	0	0.96	0	0	0	0
APO29458.1	APO29458.1 Unknown Function, partial [uncultured bacterium]	46	77133	uncultured bacterium	77133	uncultured bacterium	-	-	-	18.74	0	0	41.66	148.91	0	0	0	0	0	0	0	0	0	0	0	0	0	0	0	0	4.9	0	0	0	0	0	0	0	0	0	0	31.45	0	0	0	0	299.2	0	0
APO29915.1	APO29915.1 Helix-turn-helix domain [uncultured bacterium]	353	77133	uncultured bacterium	77133	uncultured bacterium	-	-	-	0	0.05	0	0.06	0	0.92	0	2.09	0.07	0.05	0	0.03	0.04	0.06	0	0.1	0	0	0.07	0.03	10.2	0	0	0	0	0	1.1	0.18	0.17	0.45	0	0.47	0	0	0	0	0.09	0	0	0
APO29920.1	APO29920.1 Integrase core domain, partial [uncultured bacterium]	330	77133	uncultured bacterium	77133	uncultured bacterium	-	-	-	0	0.7	2.01	0	0	0	0	0	0	0	0	0	0	0	0	0	0	0	0	0	0	0	0	0	0	0.8	0	0	10.05	0	0	0	0	0	2.39	0	0	0	0	0
APO30831.1	APO30831.1 Helix-turn-helix domain, partial [uncultured bacterium]	118	77133	uncultured bacterium	77133	uncultured bacterium	-	-	-	1.29	0	0	11.6	0	0	0	0	0	0.96	0.28	1.04	1.92	1	0	0	14.33	19.35	1.23	6.54	1.02	0	2.03	0	1.02	0	0.55	2.35	1.28	8.12	9.16	0	13.14	22.04	0	3.79	53.86	0	0	0
APO31283.1	APO31283.1 Unknown Function [uncultured bacterium]	168	77133	uncultured bacterium	77133	uncultured bacterium	-	-	-	0	0	2.63	0	0	0	4.1	1.94	0	0	0	0	0	0	0	0	0	0	0	0	0	0	0	0	0	0	0	0	0	0	0	0	30.14	0	0	0	0	0	0	0
APO32320.1	APO32320.1 Uncharacterized protein family (UPF0157) [uncultured bacterium]	306	77133	uncultured bacterium	77133	uncultured bacterium	-	-	2.7.1.24	0	2.53	0.12	0.22	0	0	0	0.08	0	0	0.27	0.5	0.25	0	0	0.12	0.18	0	2.37	0.42	0.99	0	0	0	1.08	0	0.32	0.15	0.99	2.61	1.06	0	0	0.27	0.11	1.15	0	0	0	0
APO32466.1	APO32466.1 Ly49-like protein, N-terminal region, partial [uncultured bacterium]	133	77133	uncultured bacterium	77133	uncultured bacterium	-	-	-	0	0	0	1.03	0	3.3	0	0	0	0	0	0	3.98	0	0	0	0	0	0	0	0	3.39	0	0	0	0	0	0	9.07	2.4	0	0	0	0	0	18.71	0	103.48	0	0
APO32575.1	APO32575.1 anch_rpt_subst: anchored repeat ABC transporter, substrate-binding, partial [uncultured bacterium]	99	77133	uncultured bacterium	77133	uncultured bacterium	-	-	-	6.66	0	15.62	0	40.36	17.72	0	1.41	20.2	0	0	0	0	0	0	0	0	0.96	2.92	0	2.44	2.28	0	0.92	0	0	0	0	0	6.45	0	0	0	0	0	0	0	0	0	0
APO32698.1	APO32698.1 anch_rpt_subst: anchored repeat ABC transporter, substrate-binding, partial [uncultured bacterium]	268	77133	uncultured bacterium	77133	uncultured bacterium	-	-	-	7	0	0	1.53	2.13	6.08	0	7.46	0.57	6.74	0	0.46	0.28	0	0	0	0	1.78	0	0.48	4.73	0.84	0.89	1.02	0	0	0.97	0	1.13	0	0	0	0	0	0	0	0	0	0	0
APO33024.1	APO33024.1 Xylose isomerase-like TIM barrel, partial [uncultured bacterium]	263	77133	uncultured bacterium	77133	uncultured bacterium	-	-	-	0	0	0	0	0	0	0	0	0	0.64	0	0	0	0	0.55	0	1.45	2.53	0	0	0	0	0.91	0	2.06	2	0	0	1.15	3.64	0	0	0	1.24	0	0	0	0	0	6.78
APO33665.1	APO33665.1 Unknown Function, partial [uncultured bacterium]	113	77133	uncultured bacterium	77133	uncultured bacterium	-	-	-	0	0	0	0	0	0	0	105.76	0	0	85.67	0	0	0	0	0	79.63	0	0	0	0	0	0	0	129.82	0	0	0	0	0	0	0	0	0	0	0	0	0	0	0
APO33821.1	APO33821.1 Phage tail sheath protein, partial [uncultured bacterium]	195	77133	uncultured bacterium	77133	uncultured bacterium	-	-	-	0	0	0	0	0	0	0	0	0	0	0	0.78	0	0	2.6	0	0	0	1.11	0	0	0.58	0	0	0.62	0	1.66	0	0	0	6.76	0.33	0.26	2.08	1.86	0	0	0	0	0
APO34217.1	APO34217.1 Acetyltransferase (GNAT) family, partial [uncultured bacterium]	173	77133	uncultured bacterium	77133	uncultured bacterium	-	-	-	0	0	0	0	0	0	0	0	0	0	0	0	0	0	1.99	0	0	0	0	0.09	0	0	0	0	0.93	0	0	0	0.58	4.31	0	4.18	3.29	6.11	0	0	0	0	0	0
APO34831.1	APO34831.1 Phage tail sheath protein, partial [uncultured bacterium]	215	77133	uncultured bacterium	77133	uncultured bacterium	-	-	-	0	0	0	0	0	0	0.29	0	0	0	0	0.71	0	0	2.36	0	0	0	1.01	0	0	0.52	0	0	0.56	0	2.11	0	0	0	6.14	0.3	0.24	1.89	1.68	0	0	0	0	0
APY23835.1	APY23835.1 hypothetical protein [Staphylococcus arlettae]	40	29378	Staphylococcus arlettae	29378	Staphylococcus arlettae	1279	Staphylococcus	-	19.02	0	0	0	0	0	0	0	0	0	0	0	0	0	0	1.79	0	0	0	0	0	0	0	0	3.01	0	0	0	0	0	0	0	0	0	0	0	0	0	1.61	1516.47
AQM61026.1	AQM61026.1 hypothetical protein NPD11_1972 [Clostridium baratii]	830	1561	Clostridium baratii	1561	Clostridium baratii	1485	Clostridium	-	0.21	0	0	0	0	13.09	0	0.64	0	0	0	0	0	0	0	3.18	0	4.99	0	0	0	0	0	0	0.54	0	0	0	0	0	0	0	0	0	0.79	0	0	0	0	0
AQP33831.1	AQP33831.1 hypothetical protein PN49_13025 [Vibrio anguillarum]	92	55601	Vibrio anguillarum	55601	Vibrio anguillarum	662	Vibrio	-	0	0	0	0	0	0	0	0	0	0	0	3.32	0	73.88	0	0	0	0	0	0	0	0	0	0	0	0	0	0	1.64	0	0	19.43	3.37	0	0	0	0	0	0	0
AQP33833.1	AQP33833.1 hypothetical protein PN49_13035 [Vibrio anguillarum]	89	55601	Vibrio anguillarum	55601	Vibrio anguillarum	662	Vibrio	-	0	0	0	0	0	0	0	0	0	0	0	0	0	0	0	0	0	0	0	0	0	0	0	0	0	0	0	0	0	0	0	0	1.16	0	0	0	0	0	0	0
AQP37203.1	AQP37203.1 hypothetical protein AA909_13005 [Vibrio anguillarum]	173	55601	Vibrio anguillarum	55601	Vibrio anguillarum	662	Vibrio	-	0	0	0	0	0	0	0	0	0	0	0	55.46	0	0	0	0	0	0	0	0	0	0	0	0	0	0	0	0	0	0	0	0	2.39	0	0	0	0	0	0	0
AQQ71732.1	AQQ71732.1 methylcobalamin:coenzyme M methyltransferase [Phycisphaerae bacterium SM-Chi-D1]	351	1851148	Phycisphaerae bacterium SM-Chi-D1	1851148	Phycisphaerae bacterium SM-Chi-D1	-	-	-	0	0	30.2	0	0	0	0	0	0	0	0	0	0	0	0	0	14.29	0	0	0	0	0	0	22.28	7.02	0	0	0	0	0	0	0	0	0	0	0	0	0	0	0
AQS08365.1	AQS08365.1 chaperone protein HtpG [Clostridium saccharobutylicum]	1044	169679	Clostridium saccharobutylicum	169679	Clostridium saccharobutylicum	1485	Clostridium	-	0.53	0	0	0	0	0	0	0	0	0.15	3.49	0	1.2	0	0.28	0	0.57	0.64	0	0	0	0	0	0	0.32	0	0.56	1.02	0	0	0.54	1.04	0.49	0	0	0	0	0	0	0
AQS11283.1	AQS11283.1 tRNA nuclease WapA precursor [Clostridium saccharobutylicum]	603	169679	Clostridium saccharobutylicum	169679	Clostridium saccharobutylicum	1485	Clostridium	-	0	0	0	0	0	0	0	0	0	0	0	0	0	0	0	0	0	0	0	0	0	0	0	0	0	0	0	0	0	0	5.16	9.95	4.63	0	1.75	3.81	15.19	0	0	0
AQS55136.1	AQS55136.1 hypothetical protein B0W44_04475 [Novibacillus thermophilus]	386	1471761	Novibacillus thermophilus	1471761	Novibacillus thermophilus	1677050	Novibacillus	3.6.1.15	0	0	37.95	0	0	92.49	33.11	0	72.52	0	64.26	64.43	59.42	78.86	46.97	31.64	27.41	0	15.38	0	0	0	0	0	0	0	0	0	0	0	17.7	0	0	0	0	0	0	0	0	0
AQX17210.1	AQX17210.1 beta-glucosidase [Tessaracoccus sp. T2.5-30]	819	1909732	Tessaracoccus sp. T2.5-30	1909732	Tessaracoccus sp. T2.5-30	72763	Tessaracoccus	3.2.1.21	0	0	0	0	0	0	0	0	0	0	0	0	0	0	1.11	0	0	0	0	0	0	0	1.31	0	0	0	0	2.77	0	0	1.4	0	0	0	0	0	0	0	0	0
AQZ78078.1	AQZ78078.1 hypothetical protein Eco28_03175 [Escherichia coli]	188	562	Escherichia coli	562	Escherichia coli	561	Escherichia	-	0	0.27	0	6.55	6.07	1.67	0	0	9	0.45	1.61	0.98	1.61	0	0.77	0.38	0	1.52	0	0	0	0	0	0	0	0	0	0	0	0	0	0	0	0	0.35	0	5.97	0	0	0
ARD66481.1	ARD66481.1 hypothetical protein B2M23_13455 [Eubacterium limosum]	2741	1736	Eubacterium limosum	1736	Eubacterium limosum	1730	Eubacterium	-	0	0	0	0	0	0	0	0	0	0	0	0	0	0	0	0	0	0	0	0	0	0	0	0.1	0	0	0	0	0	0	10.81	0	0.32	11.65	2.93	0	0	0	0	0
ARD67158.1	ARD67158.1 serine protease HtrA [Eubacterium limosum]	415	1736	Eubacterium limosum	1736	Eubacterium limosum	1730	Eubacterium	3.4.21.107	0	0	0	0	0	82.11	0	0	41.33	0	0	0	0	0	0	0	0	0	0	0	0	5.43	0	0	0	0	0	0	0	0	0	0	0	0	2.49	0.04	0	0	0	0
ARK28463.1	ARK28463.1 Hypoxanthine-guanine phosphoribosyltransferase [Bacillus krulwichiae]	180	199441	Bacillus krulwichiae	199441	Bacillus krulwichiae	1386	Bacillus	2.4.2.8	0	0	0	0	0	0	7.66	0	0	0	0	0	0	0	3.83	0	0	0	0	0	0	0	0	0	0	0	0	0	0	0	0	0	15.79	26.18	0	0	0	0	0	0
ARP49451.1	ARP49451.1 anaerobic ribonucleoside-triphosphate reductase activating protein [Ruminococcaceae bacterium CPB6]	174	1572656	Ruminococcaceae bacterium CPB6	1572656	Ruminococcaceae bacterium CPB6	-	-	-	0	0.3	13.75	0	0	0	0	0	0	0	0.19	0	0	2.21	0	0	0	2.46	1.25	1.48	0	0	10.99	7.58	0	1.51	0	0	0	0	0	0	0	0	0	6.42	4.3	0	0	0
ARP49492.1	ARP49492.1 hypothetical protein B6259_00435 [Ruminococcaceae bacterium CPB6]	934	1572656	Ruminococcaceae bacterium CPB6	1572656	Ruminococcaceae bacterium CPB6	-	-	-	0	0.22	0.12	4.25	0	0	0	3.39	5.02	0	0	0	0	0.06	0	15.52	0.82	0	0	0	11.18	0	2.05	0.24	1	0	5.23	0	0	0	0	0	4.26	4.22	1.37	0.89	0	0	0	0
ARP49529.1	ARP49529.1 hypothetical protein B6259_00630 [Ruminococcaceae bacterium CPB6]	385	1572656	Ruminococcaceae bacterium CPB6	1572656	Ruminococcaceae bacterium CPB6	-	-	-	0	0	1.72	0	0	0	0	0	0	0	0	0	0	0	0	0	0	0.12	1.5	1.92	0	0	3.73	0	0	75.94	0	0	0	0	0	0	0	4.22	0	0	1.46	0	0	0
ARP49580.1	ARP49580.1 23S rRNA (uracil(1939)-C(5))-methyltransferase RlmD [Ruminococcaceae bacterium CPB6]	459	1572656	Ruminococcaceae bacterium CPB6	1572656	Ruminococcaceae bacterium CPB6	-	-	2.1.1.35	0	0.17	0.16	0	0	0	0	0.71	1.84	0	0.11	0	0	0	0	2.41	0.18	0	0	0	4.14	0	0.26	0.1	0.2	2.3	1.48	0	0	0	0	0	0.23	0.8	0.57	0.07	0.41	0	0	0
ARP49854.1	ARP49854.1 dipicolinate synthase [Ruminococcaceae bacterium CPB6]	288	1572656	Ruminococcaceae bacterium CPB6	1572656	Ruminococcaceae bacterium CPB6	-	-	-	0	0	0	0	0	0	0	0	12.02	0	0	0	0	0	0	6.2	0	0	0	0	0	0	0	0	0	18.29	0	0	0	0	0	0	0	11.71	24.58	0	0	0	0	0
ARP49858.1	ARP49858.1 hypothetical protein B6259_02470 [Ruminococcaceae bacterium CPB6]	168	1572656	Ruminococcaceae bacterium CPB6	1572656	Ruminococcaceae bacterium CPB6	-	-	-	0	0	4.38	0	0	0	0	0	0	0	0	0	0	0	0	0	1.95	0	0	0	0	0	0	0	0	0	7.31	0	0	0	0	0	0	6.77	0	4.56	0	0	0	0
ARP50169.1	ARP50169.1 tRNA (N6-isopentenyl adenosine(37)-C2)-methylthiotransferase MiaB [Ruminococcaceae bacterium CPB6]	470	1572656	Ruminococcaceae bacterium CPB6	1572656	Ruminococcaceae bacterium CPB6	-	-	2.8.4.3	0	0.22	0.16	0.29	0.3	0	0	2.97	1.96	0	0	0	0	0.06	0.08	7.9	0.93	0.1	0	0	19.13	0	0.51	0.1	0.38	0.56	2.61	0.1	0	0	0	0	6.82	81.34	2.94	0.14	0.2	0	0	0
ARP50280.1	ARP50280.1 23S rRNA (adenine(2503)-C(2))-methyltransferase [Ruminococcaceae bacterium CPB6]	361	1572656	Ruminococcaceae bacterium CPB6	1572656	Ruminococcaceae bacterium CPB6	-	-	2.1.1.192	0	1.21	0.41	9.1	1.58	0	0	0	8.95	0	0	0	0	0.08	0	0	0.15	0.13	0	0.09	0	0	0	0	4.08	2.19	6.99	0	0	0	0	0	0	0	0.64	0.09	0	0	0	0
ARP50550.1	ARP50550.1 hypothetical protein B6259_06465 [Ruminococcaceae bacterium CPB6]	356	1572656	Ruminococcaceae bacterium CPB6	1572656	Ruminococcaceae bacterium CPB6	-	-	-	0	4.05	0	0	0	0	0	2.22	0	0	0	0	0	0	0	0	0	0	0	0	0	0	0	0	0	0	11.63	0	0	0	0	0	0	4.11	0	0	0	0	0	0
ARP50697.1	ARP50697.1 cell division protein FtsW [Ruminococcaceae bacterium CPB6]	441	1572656	Ruminococcaceae bacterium CPB6	1572656	Ruminococcaceae bacterium CPB6	-	-	-	0	1.64	0	13.97	0	0	0	0	0	0	0	0	0	0	0	0	0	0	0	0	0	0	0	0	0	0	0	0	0	0	0	0	5.39	0	2.02	0	0	0	0	0
ARP50721.1	ARP50721.1 single-stranded-DNA-specific exonuclease RecJ [Ruminococcaceae bacterium CPB6]	685	1572656	Ruminococcaceae bacterium CPB6	1572656	Ruminococcaceae bacterium CPB6	-	-	-	0	0	0.43	2.1	2.5	0	0	0.51	0	0	0	0	0	0	0	0	0.16	0	0	0	2.51	0	0	0	0	0	0.8	0	0	0	0	0	0	4.03	0	0	0	0	0	0
ARP50775.1	ARP50775.1 RNase J family beta-CASP ribonuclease [Ruminococcaceae bacterium CPB6]	659	1572656	Ruminococcaceae bacterium CPB6	1572656	Ruminococcaceae bacterium CPB6	-	-	-	0	0.39	0.73	0.73	0.65	0.05	0	0.56	0.93	0	0	0	0	0.04	0	0	0.21	0	0.33	0	0	0	0.36	0.07	0.59	1.6	1.67	0.21	0	0	0	0	0.47	0	0.6	0	0.14	0	0	0
ARP50974.1	ARP50974.1 hypothetical protein B6259_08890 [Ruminococcaceae bacterium CPB6]	1127	1572656	Ruminococcaceae bacterium CPB6	1572656	Ruminococcaceae bacterium CPB6	-	-	-	0.04	5.62	19.53	7.04	0	0	0	18.81	3.69	0	0	0.03	0	1.23	0.06	4.15	5.9	0	0	0	88.46	0	2.33	0	4.05	0	6.54	0	0.07	0	0.1	0.11	29.89	16.94	2.28	0.79	2.9	0	0	0
ARP51209.1	ARP51209.1 16S rRNA (guanine(527)-N(7))-methyltransferase RsmG [Ruminococcaceae bacterium CPB6]	236	1572656	Ruminococcaceae bacterium CPB6	1572656	Ruminococcaceae bacterium CPB6	-	-	-	0	0.11	4.99	10.15	0	0	0	0.69	12.06	0	0	0	0	0.13	0.15	0	2.08	0	0	0	0	0	7.09	2.7	2.93	1.12	0	0	0	0	0	0	6.13	5.34	3.35	0.95	0.4	0	0	0
ARP51278.1	ARP51278.1 D-alanyl-D-alanine carboxypeptidase [Ruminococcaceae bacterium CPB6]	371	1572656	Ruminococcaceae bacterium CPB6	1572656	Ruminococcaceae bacterium CPB6	-	-	-	0	0.07	0.3	1.48	0	0	0	0.81	2.49	0	0	0	0	0	0	0	0.07	0	0.2	0.09	0	0	0	0	1.13	0	3.4	0	0	0	0	0	3.9	2.85	2.31	0	0	0	0	0
ARP51316.1	ARP51316.1 glycogen phosphorylase [Ruminococcaceae bacterium CPB6]	777	1572656	Ruminococcaceae bacterium CPB6	1572656	Ruminococcaceae bacterium CPB6	-	-	2.4.1.1	0	0.93	0.9	0	0.55	0	0	0	0.49	0.02	0.11	0	0.1	0.04	0.05	0	0	0.55	0	0.04	0.12	0	0.46	0.64	0.93	1.36	0	0	0	0.21	0	0.08	0	0	0.04	0	0.84	0	0	0
ARP51330.1	ARP51330.1 orotate phosphoribosyltransferase [Ruminococcaceae bacterium CPB6]	217	1572656	Ruminococcaceae bacterium CPB6	1572656	Ruminococcaceae bacterium CPB6	-	-	2.4.2.10	0	1.43	1.02	3.78	0.66	0	0	1.18	0.35	0	0	0	0	0	0	0	0	0	0	0	0	0	3.86	0	6.65	1.21	0	0	0	0	0	0	9.05	10.11	0	0	0.43	0	0	0
ARP51338.1	ARP51338.1 hypothetical protein B6259_09815 [Ruminococcaceae bacterium CPB6]	108	1572656	Ruminococcaceae bacterium CPB6	1572656	Ruminococcaceae bacterium CPB6	-	-	-	0	24.81	113.84	226.85	22.46	0	0	0	45.58	0	0	0	0	0	0	0	0	0	0	0	0	0	0	0	0	0	0	0	0	0	0	0	0	22.2	7.93	0	29.42	0	0	0
ARP51342.1	ARP51342.1 transcription termination/antitermination protein NusA [Ruminococcaceae bacterium CPB6]	376	1572656	Ruminococcaceae bacterium CPB6	1572656	Ruminococcaceae bacterium CPB6	-	-	-	0.07	1.03	1.47	2.55	0.76	0	0.08	2.35	5.93	0.04	0	0	0	0.47	0.1	12.92	0.07	0.25	0	0.09	7.14	0	0.32	0.97	1.04	0	2.75	0	0	0	0	0	9.07	3.35	1.4	1.44	1.74	0	0	0
ASJ89320.1	ASJ89320.1 acyl-CoA N-acyltransferase domain-containing protein [Candidatus Mycoplasma girerdii]	479	1318617	Candidatus Mycoplasma girerdii	1318617	Candidatus Mycoplasma girerdii	2093	Mycoplasma	-	0	0	0	0	0	0	0	0	0	0	0	0	0	0	1.36	0	0	0.99	0	0	0	0	0	0	0	0	0	0	0	0	0.45	0	0	1.36	0	0	0	0	0	0
ASL63063.1	ASL63063.1 Programmed cell death antitoxin YdcD [Bacillus cereus]	213	1396	Bacillus cereus	1396	Bacillus cereus	1386	Bacillus	-	0	0	0	0	572.17	0	11.47	106.75	0	0	0	90.37	0	0	38.81	0	0	0	63.2	173.67	0	0	126.84	273.28	67.18	504.52	0	0	0	0	0	50.97	0	93.46	0	0	0	0	0	0
ASS41873.1	ASS41873.1 restriction endonuclease [Eubacterium minutum ATCC 700079]	321	888721	Eubacterium minutum ATCC 700079	76124	[Eubacterium] minutum	-	-	-	0	0	0	0	0	0	0	0	0	0	0	1.71	0	0	0	0	0	0	0	0	0.56	0	0	0	0	0	0	2.02	2.35	1	1.08	0	0	0	0	0.2	0	0	0	0
AST96167.1	AST96167.1 hypothetical protein BC8716_09495 [Bacillus clausii]	238	79880	Bacillus clausii	79880	Bacillus clausii	1386	Bacillus	-	0	0	0	0	35.38	0	0	0	0	0	0	0	5.88	0	0	0	1.37	0	7.91	0	0	0	0	0	4.04	0	0	0	0	0	0	0	0	0	0	0	0	0	0	0
ASY54952.1	ASY54952.1 hypothetical protein N506_2p33 (plasmid) [Lactobacillus gasseri DSM 14869]	643	1380360	Lactobacillus gasseri DSM 14869	1596	Lactobacillus gasseri	1578	Lactobacillus	-	0	0	0	2.98	0	0.1	0	0	0	0	0	0.57	0.12	0.18	0	0	0.25	0.15	0.23	0	0	0	0	0.14	0.19	1.64	5.73	0.29	0	0	0	0	0.64	0.63	0	0	0	0	0.9	2.77
ASZ66180.1	ASZ66180.1 N-acetylmuramoyl-L-alanine amidase [Bacillus cereus]	238	1396	Bacillus cereus	1396	Bacillus cereus	1386	Bacillus	3.5.1.28	247.6	0	0	0	0	0	0	0	0	0	0	0	29.26	0	10.97	0	0	0	0	0	18	0	0	0	0	371.84	0	0	0	0	0	0	0	0	0	0	0	0	0	0
ATB29137.1	ATB29137.1 haloacid dehalogenase [Melittangium boletus DSM 14713]	227	1294270	Melittangium boletus DSM 14713	83453	Melittangium boletus	44	Melittangium	3.1.3.18	0	0	30.16	0	0	185.42	0	0	0	0	0	0	12.67	0	0	0	0	0	0	6.24	2.39	35.77	0	18.83	33.9	0	20.51	0	0	0	4.38	0	0	12.17	23.21	9.28	4.94	0	0	0
ATB57354.1	ATB57354.1 hypothetical protein CKU38_00819 [Xanthomonas fuscans subsp. fuscans]	262	366649	Xanthomonas citri pv. fuscans	346	Xanthomonas citri	338	Xanthomonas	-	0	112.91	94.41	938.24	517.45	0	0	0	0	1.62	19.12	42.22	0	0	0	2567.69	0	113.32	203.87	161.82	120.93	1813.8	333.08	532.52	163.61	203.07	176.98	93.26	184.19	1116.72	352.43	539.61	532.07	1641.57	124.91	1991.34	828.28	0	0	0
ATE68228.1	ATE68228.1 Uncharacterized protein CMV38_0218 [Campylobacter jejuni]	228	197	Campylobacter jejuni	197	Campylobacter jejuni	194	Campylobacter	-	0	0	0	0	0	0	0	0	0	0	0	0	0	0	350.48	0	0	0	0	0	56.64	0	0	0	0	0	1744.36	0	0	0	0	0	172.23	76.27	358.13	0	0	0	0	0
ATI49851.1	ATI49851.1 aminopeptidase [Bacillus cereus]	371	1396	Bacillus cereus	1396	Bacillus cereus	1386	Bacillus	-	0	0	1.79	0	0	0	0	0	0	0	0	0	0	0	0	0	0	0	0	0	3.09	0	0	0	0	0	0	2.74	0	0	0	3.79	0	0	0	0	0	0	0	0
ATX84245.1	ATX84245.1 hypothetical protein CU084_11440 [Bacillus velezensis]	395	492670	Bacillus velezensis	492670	Bacillus velezensis	1386	Bacillus	-	0	0	0	0	0	0	0	0	0	0	0	7.74	0	0	0	6.87	0	0	0	0	0	0	0	0	2.21	0	0	17.57	6.11	0	0	4.2	3.92	2.26	0	0	0	0	0	0
BAC18353.1	BAC18353.1 conserved hypothetical protein [Corynebacterium efficiens YS-314]	261	196164	Corynebacterium efficiens YS-314	152794	Corynebacterium efficiens	1716	Corynebacterium	-	0.19	1.78	0	0	0	0	0	0	0	0	0	0	0	0	0	0	0	0	0	0	0	0	0	0	0	0	0	0	0	0	0	0	0	38.6	0	0	0	0	0	0
BAE84035.1	BAE84035.1 hypothetical protein DSY2246 [Desulfitobacterium hafniense Y51]	393	138119	Desulfitobacterium hafniense Y51	49338	Desulfitobacterium hafniense	36853	Desulfitobacterium	-	10.19	0	0	0	26.87	0	4.46	9.23	0	0	0	0	0	3.76	0	0	0	0	0	0	0	0	0	16.43	0	13.4	2.8	0	0	0	0	0	0	0	5.36	0	0	0	0	0
BAF60678.1	BAF60678.1 hypothetical protein PTH_2497 [Pelotomaculum thermopropionicum SI]	663	370438	Pelotomaculum thermopropionicum SI	110500	Pelotomaculum thermopropionicum	191373	Pelotomaculum	-	0	0	0	1.03	11.19	0	4.16	0.35	33.64	0	0	0	13.24	0	3.5	7.65	0	1.72	28.82	0	6.37	0	0	0	2.27	0	1.46	0	0	0	0	0	0	0	7.35	0	6.77	0	0	0
BAG24894.1	BAG24894.1 hypothetical protein LAR_0378 [Lactobacillus reuteri JCM 1112]	43	491077	Lactobacillus reuteri SD2112	1598	Lactobacillus reuteri	1578	Lactobacillus	-	324.33	0	226	0	0	14.57	1.46	0	0	112.24	0	0	44.89	200.69	69.14	0	5.07	0	0	0	92.63	0	0	12.69	0	0	6.02	0	0	0	11.06	377.2	672.89	498.88	217.45	139.48	0	640.15	3	0
BAG25642.1	BAG25642.1 hypothetical protein LAR_1126 [Lactobacillus reuteri JCM 1112]	51	557433	Lactobacillus reuteri JCM 1112	1598	Lactobacillus reuteri	1578	Lactobacillus	-	296.33	0	145.8	8.05	0	1.23	1.23	0	0	133.93	0	738.11	11.87	0	4.27	0	2.14	0	0	0	9.47	0	28.13	1.78	684.91	0	1.27	0	0	0	2.54	353.09	1961.38	0	113.62	12.51	0	24827.6	338.44	0
BAI91691.1	BAI91691.1 hypothetical protein NIES39_K00410 [Arthrospira platensis NIES-39]	553	696747	Arthrospira platensis NIES-39	118562	Arthrospira platensis	35823	Arthrospira	-	5.14	0	0	2.72	0	0	0	0.08	0	0	0	0	0	0	1.05	0	4.34	0	0	0	0	0	0	0	0.11	0	0	0	0	0	0	0	0	0	0	0.12	0	0	0	0
BAK16925.1	BAK16925.1 uncharacterized membrane-associated protein [Solibacillus silvestris StLB046]	207	1002809	Solibacillus silvestris StLB046	76853	Solibacillus silvestris	648800	Solibacillus	-	0	0	2.85	0	0	0	0	0	0	0	0	0	43.88	0	0	0	0	0	0	0	0	0	13.86	0	4.65	0	0	0	0	0	0	0	0	0	0	0	0	0	0	0
BAK98005.1	BAK98005.1 putative RNA polymerase ECF subfamily sigma factor [Oscillibacter valericigenes Sjm18-20]	184	693746	Oscillibacter valericigenes Sjm18-20	351091	Oscillibacter valericigenes	459786	Oscillibacter	-	7.17	0	7.6	0	0	0	0	0	0	0	0	0	0	0	0	0	0	0	0	0	0	0	0	0	4.25	68.71	0	0	13.93	27.77	8.7	0	0	12.37	0	0	0	0	0	0
BAK98006.1	BAK98006.1 hypothetical protein OBV_08080 [Oscillibacter valericigenes Sjm18-20]	241	693746	Oscillibacter valericigenes Sjm18-20	351091	Oscillibacter valericigenes	459786	Oscillibacter	-	0	5.99	0	0	0	0	2447.12	0	0	0	0	0	0	0	0	0	0	0	548.37	0	2	0	0	0	0	0	0	8.45	0	0	0	0	0	0	0	0	0	0	0	0
BAK98461.1	BAK98461.1 peptidase M56 family protein [Oscillibacter valericigenes Sjm18-20]	1053	693746	Oscillibacter valericigenes Sjm18-20	351091	Oscillibacter valericigenes	459786	Oscillibacter	-	0	0	0	0	0	0	0	0	0	0	3.03	4.58	0	0	9.09	0	0	0	0	0	0	0	0	0	0	0	0	0	3.15	0	0	0	0	0	0	0	0	0	0	0
BAK99113.1	BAK99113.1 endoribonuclease [Oscillibacter valericigenes Sjm18-20]	126	693746	Oscillibacter valericigenes Sjm18-20	351091	Oscillibacter valericigenes	459786	Oscillibacter	-	0	0	0	0	0	0	0	0	0	0	0	0	0	0	0	0	0	0	0	5.62	0	0	0	0	12.41	0	0	0	0	0	0	0	13.12	9.03	0	0	23.74	0	0	0
BAK99846.1	BAK99846.1 hypothetical protein OBV_26480 [Oscillibacter valericigenes Sjm18-20]	316	693746	Oscillibacter valericigenes Sjm18-20	351091	Oscillibacter valericigenes	459786	Oscillibacter	-	0	0	0	0	0	0	0	0	0	0	0	0	0	2.06	0.92	0	0	0	0	0	0	0	0	0	0	0	0	1.76	17.66	0	0	4.85	0	0	0	0	0	0	0	0
BAL00127.1	BAL00127.1 putative LysR family transcriptional regulator [Oscillibacter valericigenes Sjm18-20]	301	693746	Oscillibacter valericigenes Sjm18-20	351091	Oscillibacter valericigenes	459786	Oscillibacter	-	0	0	0	0	0	0	0	0	0	0	0	0	0.75	0	2.65	0	0	0	0	0	0	0	0	2.12	2.4	0	0	0	0	0	0	0	0	9.45	0	0	0	0	0	0
BAL00852.1	BAL00852.1 putative MarR family transcriptional regulator [Oscillibacter valericigenes Sjm18-20]	165	693746	Oscillibacter valericigenes Sjm18-20	351091	Oscillibacter valericigenes	459786	Oscillibacter	-	0	14.37	0	7.47	0	4.93	0	0	0	0	0	0	0	0	0	3.03	0	0	0	0	4.75	0	0	0	0	0	7.45	0	0	0	0	0	0	0	3.99	1.93	0	0	0	0
BAL01779.1	BAL01779.1 carbamoyl-phosphate synthase small chain [Oscillibacter valericigenes Sjm18-20]	369	693746	Oscillibacter valericigenes Sjm18-20	351091	Oscillibacter valericigenes	459786	Oscillibacter	6.3.5.5	0	0	0	1.85	0	0	0	0	0	0	0	0	0	0	0	0	1.03	3.35	1.96	0.17	0.65	1.83	0	2.71	0.65	0	0.18	4.01	1.63	2.6	0.23	0.35	0	0.44	0.89	0	0.51	0	0	0
BAM48411.1	BAM48411.1 hypothetical protein AXY_22790 [Amphibacillus xylanus NBRC 15112]	295	698758	Amphibacillus xylanus NBRC 15112	1449	Amphibacillus xylanus	29331	Amphibacillus	-	0	0	0	0	0	0	0	0	0	0	0	0	0	0	0	0	0	0	0	0	0	0	10.54	0	4.89	0	0	0	11.76	0	0	5.2	24.87	0	0	6.06	0	0	0	0
BAN77197.1	BAN77197.1 conserved hypothetical protein [Adlercreutzia equolifaciens DSM 19450]	781	1384484	Adlercreutzia equolifaciens DSM 19450	446660	Adlercreutzia equolifaciens	447020	Adlercreutzia	-	0	0	0	0	0	0	0	0	0	0	0	0	0	0	0	0	11.38	0	0	0	2.63	0	4.29	0	0	0	5.55	0	0	0	2.49	0	0	69.29	0.76	18.38	65.1	0	0	0
BAS27029.1	BAS27029.1 Fur family transcriptional regulator [Limnochorda pilosa]	151	1555112	Limnochorda pilosa	1555112	Limnochorda pilosa	1676651	Limnochorda	-	0	0	54.61	122.82	0	76.74	0	10.16	69.78	0	79.02	101.18	85.22	120.37	0	0	47.31	47.9	0	0	36.77	0	0	6.63	29.66	0	0	0	0	0	0	0	0	0	25.73	0	205.48	0	0	0
BAU26764.1	BAU26764.1 Internalin-A precursor [Aneurinibacillus soli]	1737	1500254	Aneurinibacillus soli	1500254	Aneurinibacillus soli	55079	Aneurinibacillus	-	0.19	0	0	0	0	0	0	0	0	0	0	0	0	0	26.68	1.93	3.36	0	0	0	0	0	0	0	1.49	0	0	0.16	1.3	0	0	22.79	0	1.99	0	0	2.04	0	0	0
BAU29826.1	BAU29826.1 Lactate utilization protein A [Aneurinibacillus soli]	454	1500254	Aneurinibacillus soli	1500254	Aneurinibacillus soli	55079	Aneurinibacillus	-	0	0	0	0	0	0	0	0	0	0	0.74	0	1	0	0	0	0	0	0	0	0	0	0	0	0	0	16.02	0	0	0	0	1.27	0	6.17	0	0	0	0	0	0
BAU61765.1	BAU61765.1 Uncharacterized protein (plasmid) [Escherichia coli]	163	562	Escherichia coli	562	Escherichia coli	561	Escherichia	-	0	0	0	0	0	0	0	0	0	0	0	0	4.18	0	0	3.94	0	0	0.89	0	72.94	0	0	0	0	0	0	0	0	0	0	0	0	7.48	0	0	0	0	0	0
BBA16120.1	BBA16120.1 Sigma-70 family RNA polymerase sigma factor [Petrimonas sp. IBARAKI]	169	1978337	Petrimonas sp. IBARAKI	1978337	Petrimonas sp. IBARAKI	307628	Petrimonas	-	0	0	0	0	0	0	0	0	0	0	0	0	0	0	0	0	0	20.83	0	0	86.06	0	0	54.36	15.65	0	108.67	0	0	0	0	0	0	0	46.76	0	0	0	0	0
BBA22169.1	BBA22169.1 hypothetical protein MBVR141_0203 [Mycoplasma bovirhinis]	1036	29553	Mycoplasma bovirhinis	29553	Mycoplasma bovirhinis	2093	Mycoplasma	-	0	0	0	0	0	0	0	0	0	0	0	0	0	0	0	0	0	0	0	0	0	0	0	0	0	0	0	0	1.16	0	0.29	0	0	0.39	1.27	0	0	0	0	0
BBA50004.1	BBA50004.1 hypothetical protein FV113G1_03510 [Fusobacterium varium]	324	856	Fusobacterium varium	856	Fusobacterium varium	848	Fusobacterium	-	0	2.23	0.57	0	0	0.1	0	0	0	0	0	0	1.87	0	0	0	0	1.32	0	0	0	0	0	0	0	0	0	0	3.26	0	0	0	0	0	0	0	0	0	0	0
BBA50226.1	BBA50226.1 putative Na+/alanine symporter [Fusobacterium varium]	511	856	Fusobacterium varium	856	Fusobacterium varium	848	Fusobacterium	-	0	0.18	0	1.07	0	0.06	0	0	0	0	0	0.42	0	0.04	0	0.49	0	0	0.57	0	0.06	0	1.17	0	0.04	0	0	0	0.1	0	0.37	1.75	0.91	1.83	0	0	0	0	0	0
CAA06176.1	CAA06176.1 hypothetical protein [Thermoanaerobacterium thermosaccharolyticum]	228	580327	Thermoanaerobacterium thermosaccharolyticum DSM 571	1517	Thermoanaerobacterium thermosaccharolyticum	28895	Thermoanaerobacterium	-	0	0	0	5.4	0	0	0	0	0	0	0	0	0	0	0	0	0	0	0	6.21	9.79	0	0	7.18	0	0	0	16.64	26.46	0	35.66	0	0	0	0	0	0	0	0	0
CAJ30046.1	CAJ30046.1 hypothetical protein mgI388 [Magnetospirillum gryphiswaldense MSR-1]	150	431944	Magnetospirillum gryphiswaldense MSR-1	55518	Magnetospirillum gryphiswaldense	13134	Magnetospirillum	-	0	0	0	0	0	16.7	0	0	0	2.45	0	0	0	0	0	0	0	0	0	0	0	0	0	0	0	0	0	0	0	0	0	0	0	0	0	0	0	0	0	0
CAR42170.1	CAR42170.1 putative phage protein [Proteus mirabilis HI4320]	56	529507	Proteus mirabilis HI4320	584	Proteus mirabilis	583	Proteus	-	0	0	10.52	95.32	0	8.95	0	0	5.49	0	0	0	0	0	0	14.03	0	0	0	0	0	0	0	0	0	0	0	0	0	0	0	0	0	0	0	0	0	0	0	0
CAR86197.1	CAR86197.1 Conserved protein [Lactobacillus rhamnosus GG]	77	568703	Lactobacillus rhamnosus GG	47715	Lactobacillus rhamnosus	1578	Lactobacillus	-	0	0	0	0	0	0	0	0	0	0	0	0	0	0	177.99	0	0	0	0	0	0	0	338.45	0	0	0	0	0	0	0	93.8	150.93	0	0	0	0	0	0	0	0
CAZ72203.1	CAZ72203.1 putative entericidin like toxin protien (plasmid) [uncultured bacterium]	298	77133	uncultured bacterium	77133	uncultured bacterium	-	-	-	0.17	0	0	2.76	0	0	7.57	0	0	0	0.23	0	0	0.2	0	0	0	3.19	3.89	0	3.65	0.76	0	0.31	0	0	0	0	3.04	0	0.44	0.86	0	7.91	0.22	0	0	0	0	0
CBI12633.1	CBI12633.1 conserved hypothetical protein [Streptococcus gallolyticus UCN34]	75	315405	Streptococcus gallolyticus	315405	Streptococcus gallolyticus	1301	Streptococcus	-	45.3	0	0	3.65	0	0	92.73	0	0	185574	0	1.63	0	0	0	0	53.81	0	0	0	0	0	12.75	0	1.6	0	0	0	0	0	0	0	0	0	0	0	0	0	128.81	95.15
CBI13244.1	CBI13244.1 putative transcriptional regulator, LacI family [Streptococcus gallolyticus UCN34]	264	315405	Streptococcus gallolyticus	315405	Streptococcus gallolyticus	1301	Streptococcus	-	54.08	0	0	0	0	0	0	0	0	0	0	0	0	0	0	0	0	0	0	0	0	33.32	0	0	0	0	0	5.26	6.28	0	0	0	0	0	0	0	0	0	0	0
CBK73058.1	CBK73058.1 hypothetical protein CIY_00630 [Butyrivibrio fibrisolvens 16/4]	144	657324	Butyrivibrio fibrisolvens 16/4	831	Butyrivibrio fibrisolvens	830	Butyrivibrio	-	0	0.36	0	2.85	0	0	0	0	0	0	0	0	0	0	0	0	0	4.63	0	0	0	0	0	4.42	8.77	0	0	0	0	0	0	0	1.44	0	0	0	19.47	0	0	0
CBK73955.1	CBK73955.1 Maltose-binding periplasmic proteins/domains [Butyrivibrio fibrisolvens 16/4]	485	657324	Butyrivibrio fibrisolvens 16/4	831	Butyrivibrio fibrisolvens	830	Butyrivibrio	-	7.95	0	0	0	0	0	0	0	0	0.41	0	0	0	0	0	0	2.47	0	0	0	0	0	0	0	0	0	60.54	0	0	0	0	1.05	0	0	0	0.79	0	0	0	0
CBK75710.1	CBK75710.1 hypothetical protein CIY_32290 [Butyrivibrio fibrisolvens 16/4]	137	657324	Butyrivibrio fibrisolvens 16/4	831	Butyrivibrio fibrisolvens	830	Butyrivibrio	-	0	0	3.22	0	0	5.49	0.46	0	0	0	0	0	0	0	0	0	0	0	0	0	3.96	0	3.49	0	0.44	0	6.61	0	0	0	0.32	0	0	0	0	0	0	0	0	0
CBK76041.1	CBK76041.1 hypothetical protein CLS_01630 [ [[Clostridium] cf. saccharolyticum K10]	53	717608	[Clostridium] cf. saccharolyticum K10	84030	[Clostridium] saccharolyticum	1506553	Lachnoclostridium	-	0	0	13.89	0	0	0	0	0	0	0	0	2.31	54.27	41.26	62.94	0	72.03	0	0	0	3.42	0	49.62	0	0	0	0	0	0	0	0	0	0	44.46	304.4	7.22	56.43	0	0	0
CBK76067.1	CBK76067.1 Sporulation and spore germination [ [[Clostridium] cf. saccharolyticum K10]	215	717608	[Clostridium] cf. saccharolyticum K10	84030	[Clostridium] saccharolyticum	1506553	Lachnoclostridium	-	0.24	0	8.22	0	0	0	0	0	0.72	0	0	0	0	0	2.36	0	2.28	0	0	0	0	0	14.46	0	0	0	0	0	0	0	0	0	0	0	0	0	0	0	0	0
CBK76092.1	CBK76092.1 Predicted hydrolase (metallo-beta-lactamase superfamily) [ [[Clostridium] cf. saccharolyticum K10]	340	717608	[Clostridium] cf. saccharolyticum K10	84030	[Clostridium] saccharolyticum	1506553	Lachnoclostridium	-	0.15	33.2	0.65	0	0	0	0	0	0	3.9	69.99	0.18	1.11	0.17	2.35	0	3.69	0	0	0	3.02	0	4.92	0	0	0	0	0	0	0	0	0	0	0.24	11.62	0	0.55	0	0	0
CBK76139.1	CBK76139.1 hydrogenases, Fe-only [ [[Clostridium] cf. saccharolyticum K10]	588	717608	[Clostridium] cf. saccharolyticum K10	84030	[Clostridium] saccharolyticum	1506553	Lachnoclostridium	1.6.99.5	0	0.79	0	0	0	0	0	0	0	0.19	0	0	0	0.1	0.25	1.34	0.46	0	0	0.11	1.33	0	2.44	0	0	0	0	0.16	0	0	0	0	0	0.41	0	0	5.72	0	0	0
CBK76154.1	CBK76154.1 Cell wall-associated hydrolases (invasion-associated proteins) [ [[Clostridium] cf. saccharolyticum K10]	235	717608	[Clostridium] cf. saccharolyticum K10	84030	[Clostridium] saccharolyticum	1506553	Lachnoclostridium	-	4.32	0	5.33	0	0	0	0	0	1.31	0	0	0	0	0	0.93	0	3.25	0	0	0	0	0	2.03	0	0	0	0	0	0	0	0.18	0	0	0	0	0	10.34	0	0	0
CBK76182.1	CBK76182.1 Rubrerythrin [ [[Clostridium] cf. saccharolyticum K10]	340	717608	[Clostridium] cf. saccharolyticum K10	84030	[Clostridium] saccharolyticum	1506553	Lachnoclostridium	-	0.3	0	0.22	0	0	0	0	0	0	25.65	0	0	2.23	0	5.12	50.42	7.54	0	0	0	0	0	11.95	0	0	0	0	0	0	0	0	0	0	0	0	0	0	0	0	0
CBK76253.1	CBK76253.1 CoA-substrate-specific enzyme activase, putative [ [[Clostridium] cf. saccharolyticum K10]	1423	717608	[Clostridium] cf. saccharolyticum K10	84030	[Clostridium] saccharolyticum	1506553	Lachnoclostridium	-	0	0	0.83	0	0	0	0	0	0	0	0	0	0	0	0.2	1	1.07	0	0	0	0	0	2.52	0	0	0	0	0	0	0	0	0	0	0	0	0	0	0	0	0
CBK76258.1	CBK76258.1 Carbohydrate binding domain./Collagen triple helix repeat (20 copies) [ [[Clostridium] cf. saccharolyticum K10]	410	717608	[Clostridium] cf. saccharolyticum K10	84030	[Clostridium] saccharolyticum	1506553	Lachnoclostridium	-	0	0	4.67	0	0	0	0	0	0	0	0	0	22.15	0	0.18	38.15	25.94	0	0	0	0	0	2.92	0	0	0	0	0	0	0	0	0	0	0	0	0	0	0	0	0
CBK76259.1	CBK76259.1 diguanylate cyclase (GGDEF) domain [ [[Clostridium] cf. saccharolyticum K10]	844	717608	[Clostridium] cf. saccharolyticum K10	84030	[Clostridium] saccharolyticum	1506553	Lachnoclostridium	-	0.06	0.06	0.26	0	0	0	0	0	0	0	5.89	0	0.09	0.14	0.86	1.61	0.58	0	0	0	0	0	1.98	0	0	0	0	0	0	0	0	0	0	0	0	0	0.66	0	0	0
CBK76261.1	CBK76261.1 hypothetical protein CLS_04370 [ [[Clostridium] cf. saccharolyticum K10]	215	717608	[Clostridium] cf. saccharolyticum K10	84030	[Clostridium] saccharolyticum	1506553	Lachnoclostridium	-	0	44.59	10.96	0	0	0	0	0	0.72	0	6.41	0	0	0	0.34	0	1.01	0	0	0	26.38	0	0	0	0	0	0	0	0	0	0	0	0	0	0	0	8.69	0	0	0
CBK76289.1	CBK76289.1 D-alanyl-D-alanine carboxypeptidase [ [[Clostridium] cf. saccharolyticum K10]	352	717608	[Clostridium] cf. saccharolyticum K10	84030	[Clostridium] saccharolyticum	1506553	Lachnoclostridium	-	0	8.05	0	0	0	2.14	0	0	0	0	0.19	0	4.3	0	0	0.41	0	0	0.41	0	0	0	0	0	0	0	0	0	0.86	0	0	0.36	0	0.23	1.31	0.18	0	0	0	0
CBK76292.1	CBK76292.1 Predicted transcriptional regulators [ [[Clostridium] cf. saccharolyticum K10]	118	717608	[Clostridium] cf. saccharolyticum K10	84030	[Clostridium] saccharolyticum	1506553	Lachnoclostridium	-	0	0	0	1.16	12.09	0	0	4.33	75.6	0	0	1.55	0	0	1.84	11.5	0.46	3.23	0	0.55	0	0	24.31	3.08	0	0	0	3.14	0	0	0.73	3.25	0	11.02	17.86	7.03	1.58	0	0	15.12
CBK76394.1	CBK76394.1 Site-specific recombinase XerD [ [[Clostridium] cf. saccharolyticum K10]	289	717608	[Clostridium] cf. saccharolyticum K10	84030	[Clostridium] saccharolyticum	1506553	Lachnoclostridium	-	0.35	1.78	0.76	0.95	0	0	0	0.16	0	0.98	74.44	2.75	23.05	0.61	1	4.7	0.38	0.66	0.5	0	0	0	5.79	0	0.83	0	0	0.96	0	0	2.84	0.88	2.15	0	115.52	0	6.47	0	0	0
CBK76395.1	CBK76395.1 Putative transposase [ [[Clostridium] cf. saccharolyticum K10]	384	717608	[Clostridium] cf. saccharolyticum K10	84030	[Clostridium] saccharolyticum	1506553	Lachnoclostridium	-	0	26.71	1.73	0	0	0	0	0.24	0	63.51	0	0.95	413.36	0.31	0.38	6.32	0.71	0	0.38	0.34	0	0	1.25	0	0.94	0	0	0.96	0	0	7.55	0	0	0	0	0	9.74	0	0	0
CBK76408.1	CBK76408.1 putative phage-type endonuclease [ [[Clostridium] cf. saccharolyticum K10]	359	717608	[Clostridium] cf. saccharolyticum K10	84030	[Clostridium] saccharolyticum	1506553	Lachnoclostridium	-	0.14	1.58	1.64	0	0	0	0	0	3	8.02	0	0	0	0.16	0	0	0.3	0	0	0	0	0	0	0	0.17	0	0	0	0	0	0	0	0	0	0	0	0.52	0	0	0
CBK76410.1	CBK76410.1 hypothetical protein CLS_06210 [ [[Clostridium] cf. saccharolyticum K10]	310	717608	[Clostridium] cf. saccharolyticum K10	84030	[Clostridium] saccharolyticum	1506553	Lachnoclostridium	-	0.82	0.5	0	0.44	0	0	0.4	0.15	2.48	0	0.76	0.2	0.24	0.38	0	7.6	0.7	0	0	0	0	1.46	0.77	1.47	0	1.7	0	0.6	0	0	0	0	0.33	0	0.21	0.21	4.22	0	0	0
CBK76411.1	CBK76411.1 CHC2 zinc finger [ [[Clostridium] cf. saccharolyticum K10]	404	717608	[Clostridium] cf. saccharolyticum K10	84030	[Clostridium] saccharolyticum	1506553	Lachnoclostridium	-	0.38	0.77	5.1	0.34	0.71	5.89	0.62	0	1.14	4.4	0.25	0	0.37	0.44	0.18	2.83	1.62	0	0.36	0.16	0.45	1.12	0	0.45	0.3	1.3	0.96	0.23	0	0	0	0	0	0	0.65	0	4.16	0	0	0
CBK76412.1	CBK76412.1 sortase B. Cysteine peptidase. MEROPS family C60B [ [[Clostridium] cf. saccharolyticum K10]	257	717608	[Clostridium] cf. saccharolyticum K10	84030	[Clostridium] saccharolyticum	1506553	Lachnoclostridium	-	0.2	0	3.44	0	0	0.24	0.24	0	3.59	15.92	0.78	0	0	0.23	0	22.23	0.64	0	0	0	0.23	1.76	0	0	0	0	0	0	0	0	0	0	0	0.32	0	0	0	0	0	0
CBK76438.1	CBK76438.1 Predicted ATPase (AAA+ superfamily) [ [[Clostridium] cf. saccharolyticum K10]	414	717608	[Clostridium] cf. saccharolyticum K10	84030	[Clostridium] saccharolyticum	1506553	Lachnoclostridium	-	0	0	0	0	0	2.57	0.15	0	0	0	0	0	0.37	0	0	0	0.13	0.23	0	0	0	0	2.31	2.64	2.76	0	2.66	1.12	0	7.72	0.1	0	0	0.39	5.89	0.15	0.9	0	0	0
CBK76445.1	CBK76445.1 Nucleotidyltransferase/DNA polymerase involved in DNA repair [ [[Clostridium] cf. saccharolyticum K10]	424	717608	[Clostridium] cf. saccharolyticum K10	84030	[Clostridium] saccharolyticum	1506553	Lachnoclostridium	2.7.7.7	2.15	0.49	2.26	4.84	0.67	0.44	0.3	4.39	3.63	0.07	0.24	0.14	0	0.84	0	0.51	0.77	0	0.68	1.06	0	0	0	1.29	0.57	4.97	0.92	0.44	0	0	0.1	0.3	0.24	0	0.16	0.45	0.44	0	0	0
CBK76446.1	CBK76446.1 hypothetical protein CLS_06660 [ [[Clostridium] cf. saccharolyticum K10]	105	717608	[Clostridium] cf. saccharolyticum K10	84030	[Clostridium] saccharolyticum	1506553	Lachnoclostridium	-	0	0	11.22	18.25	27.18	0	5.37	8.41	0	0	0.64	2.33	0	1.13	0	0	0	2.72	0	0	6.32	0	0	13.86	1.15	15.05	1.23	0.88	0	0	0	0	0	9.29	0.63	0.61	0	0	0	0
CBK76447.1	CBK76447.1 Uncharacterized conserved protein [ [[Clostridium] cf. saccharolyticum K10]	196	717608	[Clostridium] cf. saccharolyticum K10	84030	[Clostridium] saccharolyticum	1506553	Lachnoclostridium	-	0	4.21	0.75	0	2.91	0	0.32	0	0	0	0.86	0	0.77	0.9	0.37	6.19	0	0	0	0.33	0.92	3.45	0	0	1.23	5.38	7.59	0	0	0	0.22	0	1.05	2.49	0	0.33	0	0	0	0
CBK76461.1	CBK76461.1 ABC-type transport system, involved in lipoprotein release, permease component [ [[Clostridium] cf. saccharolyticum K10]	826	717608	[Clostridium] cf. saccharolyticum K10	84030	[Clostridium] saccharolyticum	1506553	Lachnoclostridium	-	0.31	2.37	0	15.91	13.82	1.9	0	0.34	0	1.37	0.08	0.37	0.09	0.07	0.09	0.09	0	0	0	0.08	1.39	0	0	0	0	0	0	0.34	0	0	0.05	0	0	0	0	0.15	0	0	0	0
CBK76467.1	CBK76467.1 His Kinase A (phosphoacceptor) domain./Histidine kinase-, DNA gyrase B-, and HSP90-like ATPase [ [[Clostridium] cf. saccharolyticum K10]	432	717608	[Clostridium] cf. saccharolyticum K10	84030	[Clostridium] saccharolyticum	1506553	Lachnoclostridium	2.7.13.3	0	0	0.17	2.53	0	0	0.15	0.11	0.71	0.39	0.23	0	0	0.27	0.17	0.17	0.38	0.88	0.34	0	0.7	0	2.77	0.84	0.97	0	0.45	0	0	0	0	0	0.24	0.56	2.13	0	0	0	0	0
CBK76470.1	CBK76470.1 ABC-type transport system, involved in lipoprotein release, permease component [ [[Clostridium] cf. saccharolyticum K10]	406	717608	[Clostridium] cf. saccharolyticum K10	84030	[Clostridium] saccharolyticum	1506553	Lachnoclostridium	-	0	0	0	0	0	1.54	0	0.23	8.71	163.09	0.17	0	0.19	0.44	0.18	0.35	0	0	0	0	0.89	0	0.59	0.45	0.15	0	0	0	0	0	0.11	0.31	0	0.2	0.65	0	0	0	0	0
CBK76473.1	CBK76473.1 Uncharacterized conserved protein [ [[Clostridium] cf. saccharolyticum K10]	243	717608	[Clostridium] cf. saccharolyticum K10	84030	[Clostridium] saccharolyticum	1506553	Lachnoclostridium	-	29.22	0	7.88	5.63	15.27	0	0	0	0.63	0	2.35	3.27	0.93	0	2.98	0	3.14	0.78	0	0	0.5	0	2.95	3.74	0	0	1.33	0	0	0	3.56	1.05	0	8.03	16.53	0	4.62	0	0	0
CBK76483.1	CBK76483.1 MoxR-like ATPases [ [[Clostridium] cf. saccharolyticum K10]	604	717608	[Clostridium] cf. saccharolyticum K10	84030	[Clostridium] saccharolyticum	1506553	Lachnoclostridium	-	0.08	1.02	0.37	0.91	0.95	5.5	0.73	0	0.25	1.07	0.72	0	0	1.27	0.24	1.42	0.63	0	0	0.11	0.4	0	0	0.15	0.2	0	0.11	0.31	0	0	0	0	0	0	0	0	0.31	0	0	0
CBK76485.1	CBK76485.1 Single-strand binding protein family [ [[Clostridium] cf. saccharolyticum K10]	261	717608	[Clostridium] cf. saccharolyticum K10	84030	[Clostridium] saccharolyticum	1506553	Lachnoclostridium	-	7.77	0	13.54	8.91	0	0	14.88	0	0	13.73	0.26	0.23	0	0.23	0.28	3.01	0.42	0	0	0.49	2.31	0.86	0.92	0	0	0	0	0	0	0	0	0.49	0	0.62	0	0.24	0	0	0	0
CBK76488.1	CBK76488.1 ABC-2 type transporter [ [[Clostridium] cf. saccharolyticum K10]	244	717608	[Clostridium] cf. saccharolyticum K10	84030	[Clostridium] saccharolyticum	1506553	Lachnoclostridium	-	0	1.27	0.3	14.02	0	0	0	0	0	0	0.14	0	0	0	0	0.59	1.12	0	0	0	0.49	0	2.94	0	0	0	2.92	0	0	0	0.35	0	0	0.67	0	0	0	0	0	0
CBK76489.1	CBK76489.1 Response regulators consisting of a CheY-like receiver domain and a winged-helix DNA-binding domain [ [[Clostridium] cf. saccharolyticum K10]	138	717608	[Clostridium] cf. saccharolyticum K10	84030	[Clostridium] saccharolyticum	1506553	Lachnoclostridium	-	0	0	0	13.89	0	0	2.27	0	0	0	0	0	0.55	0	0	9.83	0.4	0	0	0	7.43	0	0	0	0	0	0	0	0	0	1.25	0	0	0	0.48	0	0	0	0	0
CBK76497.1	CBK76497.1 Predicted permease [ [[Clostridium] cf. saccharolyticum K10]	713	717608	[Clostridium] cf. saccharolyticum K10	84030	[Clostridium] saccharolyticum	1506553	Lachnoclostridium	-	0.5	0.22	0.52	2.5	0	0.53	0.09	0	0	0	0	0.09	0.21	0.08	0	0	0.15	0	0	0.72	0.85	0	0	0.13	0.51	1.48	0.09	0	0	0.45	0	0	0	0.46	0.83	0	0	0	0	0
CBK76499.1	CBK76499.1 Histidine kinase-, DNA gyrase B-, and HSP90-like ATPase [ [[Clostridium] cf. saccharolyticum K10]	355	717608	[Clostridium] cf. saccharolyticum K10	84030	[Clostridium] saccharolyticum	1506553	Lachnoclostridium	2.7.13.3	0	0.15	1.24	3.08	0	0.35	0	0	0	0	0	0	0	0	0	0	0.15	0	2.04	1.63	0.68	0	0	0	0.51	0	0.36	0	0	0	0	1.44	0	0.23	0.56	0	0	0	0	0
CBK76509.1	CBK76509.1 CAAX amino terminal protease family [ [[Clostridium] cf. saccharolyticum K10]	291	717608	[Clostridium] cf. saccharolyticum K10	84030	[Clostridium] saccharolyticum	1506553	Lachnoclostridium	-	6.45	0	1.01	8.47	0	0	0.43	0.16	0.53	0	0.12	0.21	0	0.41	0	0	0.37	1.64	0	0.22	1.87	0	0	0.31	0.21	5.43	0.22	0.64	0	0	0.45	0	0	0.28	0	0	0	0	0	0
CBK76513.1	CBK76513.1 ABC-type transport system, involved in lipoprotein release, permease component [ [[Clostridium] cf. saccharolyticum K10]	445	717608	[Clostridium] cf. saccharolyticum K10	84030	[Clostridium] saccharolyticum	1506553	Lachnoclostridium	-	0.46	0	0.5	5.23	0.64	0	0.28	0.1	0	0	0.08	0	0	0	0	3.37	0.74	0	0	0.14	1.76	0.51	0	0	0.27	0	0.44	0	0	0	0	0	0	1.28	0	0	0.84	0	0	0
CBK76515.1	CBK76515.1 ABC-type transport system, involved in lipoprotein release, permease component [ [[Clostridium] cf. saccharolyticum K10]	429	717608	[Clostridium] cf. saccharolyticum K10	84030	[Clostridium] saccharolyticum	1506553	Lachnoclostridium	-	0.24	0.24	0.69	2.87	0	0	0	0	0	1.45	0.55	0	0	0	0.68	0.83	0.13	0.22	0	0.3	0.7	0	0	0	0	0	0.45	0	0	0	0	0	0	0	0	0	0	0	0	0
CBK76521.1	CBK76521.1 Signal transduction histidine kinase [ [[Clostridium] cf. saccharolyticum K10]	414	717608	[Clostridium] cf. saccharolyticum K10	84030	[Clostridium] saccharolyticum	1506553	Lachnoclostridium	2.7.13.3	0.98	0	7.82	10.25	4.14	0	0.91	0.11	2.6	0.2	0.08	0	0	0	0	0	0.26	0.46	0	0.16	2.62	0.54	0	2.2	0.44	3.82	3.28	0.22	0	0	0	0	0	0	0.32	0.31	0	0	0	0
CBK76524.1	CBK76524.1 Signal transduction histidine kinase [ [[Clostridium] cf. saccharolyticum K10]	454	717608	[Clostridium] cf. saccharolyticum K10	84030	[Clostridium] saccharolyticum	1506553	Lachnoclostridium	2.7.13.3	3.69	0.34	10.05	37.38	6.29	1.66	1.1	0.51	1.69	1.68	0	0.27	0.17	0	0	0	0.36	2.1	0.64	5.24	3.32	0.5	1.58	1.8	1.19	0	1.71	0.41	0	0	1.24	0.28	0.23	0.36	0.87	0.42	0	0	0	0
CBK76525.1	CBK76525.1 Response regulators consisting of a CheY-like receiver domain and a winged-helix DNA-binding domain [ [[Clostridium] cf. saccharolyticum K10]	230	717608	[Clostridium] cf. saccharolyticum K10	84030	[Clostridium] saccharolyticum	1506553	Lachnoclostridium	-	2.43	0.22	14.72	24.4	4.96	1.09	0	0	3.34	1.96	0	0.8	0.66	0.26	0	0	0.47	1.65	0	6.43	4.2	0.98	2.08	1.58	0.78	0	2.25	0.4	0	0	1.5	1.11	0.45	0	0.29	0	0	0	0	0
CBK76534.1	CBK76534.1 Predicted ATPase (AAA+ superfamily) [ [[Clostridium] cf. saccharolyticum K10]	387	717608	[Clostridium] cf. saccharolyticum K10	84030	[Clostridium] saccharolyticum	1506553	Lachnoclostridium	-	0.13	0.4	0.57	0	0	0	0	0	0	0.15	0.87	0	0.2	0.15	0.19	0.92	0.28	0	0	0	1.25	0	2.47	0	0	0	0	0.24	0	0	0	0	0	0.21	1.19	0	1.45	0	0	0
CBK76536.1	CBK76536.1 Transposase and inactivated derivatives [ [[Clostridium] cf. saccharolyticum K10]	391	717608	[Clostridium] cf. saccharolyticum K10	84030	[Clostridium] saccharolyticum	1506553	Lachnoclostridium	-	0.13	0.66	0	0	0	0	0	0	0	2.82	2.24	0	0.39	0.45	1.48	3.11	0.28	0	0	0	0.46	0	0.61	0	0.15	0	0	0	0	0	0	0	0	0.21	5.22	0	0.96	0	0	0
CBK76538.1	CBK76538.1 Putative cell wall binding repeat [ [[Clostridium] cf. saccharolyticum K10]	480	717608	[Clostridium] cf. saccharolyticum K10	84030	[Clostridium] saccharolyticum	1506553	Lachnoclostridium	-	0.11	0.11	0.15	0	0	0	0	0	0	0.88	3.43	0	0	0	0.15	5.65	10.57	0	0	0	0.38	0	0.5	0	0	0	0	0	0.31	5.32	0	0	0	0	0.14	0.13	0	0	0	0
CBK76546.1	CBK76546.1 Abortive infection bacteriophage resistance protein [ [[Clostridium] cf. saccharolyticum K10]	302	717608	[Clostridium] cf. saccharolyticum K10	84030	[Clostridium] saccharolyticum	1506553	Lachnoclostridium	-	0	0	0	0	0	0	0	0	0	0	2.56	0	2.01	2.74	0	2.37	0.18	0	0	0	1.2	0	2.38	0	0	0	0	0	0	0	0	0	0	2.15	0	0	0	0	0	0
CBK76557.1	CBK76557.1 Protein-tyrosine-phosphatase [ [[Clostridium] cf. saccharolyticum K10]	153	717608	[Clostridium] cf. saccharolyticum K10	84030	[Clostridium] saccharolyticum	1506553	Lachnoclostridium	3.1.3.48	0	0	0.48	0	0	0	0	0	0	0	0	0	5.94	0	20.38	20.54	7.49	0	0	0	0	0	7.81	0	0	0	0	0	0	0	0	0	0	0	0	0	0	0	0	0
CBK76568.1	CBK76568.1 hypothetical protein CLS_08290 [ [[Clostridium] cf. saccharolyticum K10]	833	717608	[Clostridium] cf. saccharolyticum K10	84030	[Clostridium] saccharolyticum	1506553	Lachnoclostridium	-	0	0.25	1.59	0	0	0	0	0	0	0.03	0	0	0.73	0	1.13	0.09	0.46	0	0	0.08	0	0	3.44	0	0	0	0	0	0	0	0	0	0	0	0.08	0	0.67	0	0	0
CBK76609.1	CBK76609.1 selenium metabolism protein YedF [ [[Clostridium] cf. saccharolyticum K10]	215	717608	[Clostridium] cf. saccharolyticum K10	84030	[Clostridium] saccharolyticum	1506553	Lachnoclostridium	-	0	4.79	0	0	0	0	0	0	0	3.41	0	0	1.41	0	1.01	0	0	0	0	0	2.81	0	1.11	0.85	0	0	0	0	0	0	0	0	0	0	2.14	0	1.74	0	0	0
CBK76627.1	CBK76627.1 transporter, NhaC family (TC 2.A.35) [ [[Clostridium] cf. saccharolyticum K10]	533	717608	[Clostridium] cf. saccharolyticum K10	84030	[Clostridium] saccharolyticum	1506553	Lachnoclostridium	-	0.38	1.06	0.69	0	0	0	0	0	0	33.31	219.77	0	0.43	0	0.54	2.95	42.77	0	0	0.12	13.7	0	2.69	0	0	0	0	0	0	0	0	0	0	0.3	2.72	0	0	0	0	0
CBK76635.1	CBK76635.1 amino acid ABC transporter substrate-binding protein, PAAT family (TC 3.A.1.3.-) [ [[Clostridium] cf. saccharolyticum K10]	282	717608	[Clostridium] cf. saccharolyticum K10	84030	[Clostridium] saccharolyticum	1506553	Lachnoclostridium	-	0	0	0.26	0	0	0	0	0	0	0	0	0	5.1	0	2.06	0	4.45	0	0	0	0	0	9.33	0	0	0	0	0	0	0	0	0	0	0	0	0	0	0	0	0
CBK76641.1	CBK76641.1 Phage integrase family [ [[Clostridium] cf. saccharolyticum K10]	383	717608	[Clostridium] cf. saccharolyticum K10	84030	[Clostridium] saccharolyticum	1506553	Lachnoclostridium	-	0.79	27.18	0.38	1.79	2.24	3.43	0.33	16.27	0.8	1.33	4.65	0.32	2.96	2.31	1.14	4.66	1.57	1.24	0.76	0.17	3.62	0	3.12	3.32	1.26	8.25	0.34	0.97	0.79	0.83	1.36	0.33	1.08	5.94	4.99	0.17	0	0	0	0
CBK76642.1	CBK76642.1 hypothetical protein CLS_09200 [ [[Clostridium] cf. saccharolyticum K10]	700	717608	[Clostridium] cf. saccharolyticum K10	84030	[Clostridium] saccharolyticum	1506553	Lachnoclostridium	-	0.07	2.87	0.63	0.39	0	0.09	0	0.6	0	0.08	1.2	0	0.43	0.08	0.62	0.82	0.08	0.27	0	0	0.34	0	0	0	0	0.75	0.09	0.26	0	0	0.06	0	0.15	1.39	0.94	0	0.27	0	0	0
CBK76643.1	CBK76643.1 hypothetical protein CLS_09210 [ [[Clostridium] cf. saccharolyticum K10]	517	717608	[Clostridium] cf. saccharolyticum K10	84030	[Clostridium] saccharolyticum	1506553	Lachnoclostridium	-	0	6.48	0.14	0	0	0.36	0	1.17	0	0.22	0.33	0.12	0	0	0.14	0.41	0.11	0.18	0	0	0	0	0	0.18	0.12	0	0	0	0	0.62	0	0	0	1.41	0.25	0.37	1.45	0	0	0
CBK76644.1	CBK76644.1 Helix-turn-helix [ [[Clostridium] cf. saccharolyticum K10]	104	717608	[Clostridium] cf. saccharolyticum K10	84030	[Clostridium] saccharolyticum	1506553	Lachnoclostridium	-	0	20.32	0.71	18.42	0	0.6	0	0.45	0	0.54	0.32	0	3.64	0.57	0	13.05	9.44	0.92	0	1.24	0	0	2.3	4.37	2.89	30.39	2.49	0.89	1.45	3.07	0	3.68	0.99	12.5	20.89	0	0	0	0	0
CBK76652.1	CBK76652.1 hypothetical protein CLS_09380 [ [[Clostridium] cf. saccharolyticum K10]	376	717608	[Clostridium] cf. saccharolyticum K10	84030	[Clostridium] saccharolyticum	1506553	Lachnoclostridium	-	0	8.36	0	0	2.28	0	0	0.74	0	0	0.72	0.16	0.4	0.31	0	0.95	0.29	0.25	0	0	0	0	0	0	0	1.4	0	0	0	0	0	0	0	0.22	0.88	0.34	0	36.6	0	0
CBK76661.1	CBK76661.1 hypothetical protein CLS_09490 [ [[Clostridium] cf. saccharolyticum K10]	288	717608	[Clostridium] cf. saccharolyticum K10	84030	[Clostridium] saccharolyticum	1506553	Lachnoclostridium	-	1.58	0	1.79	0	0.99	0.65	1.52	1.29	0	0	0.12	0.21	0.26	0	0.25	0	0	0.33	33.17	0.45	0.84	0	3.32	0.63	0.21	5.49	0	1.29	0.52	0	0.15	0	0	1.69	2.06	0	0	0	0	0
CBK76664.1	CBK76664.1 conserved hypothetical protein (putative transposase or invertase) [ [[Clostridium] cf. saccharolyticum K10]	296	717608	[Clostridium] cf. saccharolyticum K10	84030	[Clostridium] saccharolyticum	1506553	Lachnoclostridium	-	0.17	9.58	0.25	2.31	2.89	2.75	0	2.04	1.04	0.38	1.25	0.41	0.51	0.8	0.73	5.07	1.47	1.93	1.47	1.09	2.85	2.29	1.62	1.23	0.81	17.8	0.66	2.5	1.02	0	0.44	0	3.84	3.57	1.78	0.22	1.89	0	0	0
CBK76673.1	CBK76673.1 hypothetical protein CLS_09620 [ [[Clostridium] cf. saccharolyticum K10]	454	717608	[Clostridium] cf. saccharolyticum K10	84030	[Clostridium] saccharolyticum	1506553	Lachnoclostridium	-	0.67	7.15	0.49	0.3	1.26	0.55	0.41	1.13	1.36	5.1	2.74	7	0.5	1.3	0.48	1.26	0.6	0.42	1.28	0.14	4.12	0.99	1.58	0	0.4	3.48	0	0	0	0	0.38	0.56	1.59	2.33	0.15	1.55	2.06	0	0	0
CBK76674.1	CBK76674.1 Protein of unknown function (DUF1703)./Predicted AAA-ATPase [ [[Clostridium] cf. saccharolyticum K10]	563	717608	[Clostridium] cf. saccharolyticum K10	84030	[Clostridium] saccharolyticum	1506553	Lachnoclostridium	-	0.27	3.2	0.92	1.46	0	1	0.11	2.48	1.37	0.1	3.28	0.22	1.34	0.84	0.9	3.3	1.16	0.17	0.51	0.69	4.07	0	1.7	0.32	0.43	3.74	0.34	0.99	0.8	0.57	1.15	0.23	1.1	4.04	1.05	0.11	1.33	0	0	0
CBK76676.1	CBK76676.1 Predicted ATPase (AAA+ superfamily) [ [[Clostridium] cf. saccharolyticum K10]	401	717608	[Clostridium] cf. saccharolyticum K10	84030	[Clostridium] saccharolyticum	1506553	Lachnoclostridium	-	0.13	6.43	0.37	0.34	1.42	0.94	0	1.04	0	0.07	0.34	0.46	0.19	0.44	1.08	2.32	0.27	0.24	0.36	0	0	1.12	0.6	0	0.3	3.94	0.16	0.69	0.38	0	0	0	1.03	3.85	0.49	0	0	0	0	0
CBK76686.1	CBK76686.1 3-dehydroquinate dehydratase, type I [ [[Clostridium] cf. saccharolyticum K10]	258	717608	[Clostridium] cf. saccharolyticum K10	84030	[Clostridium] saccharolyticum	1506553	Lachnoclostridium	4.2.1.10	0	0	1.43	0	0	0	0	0	0.6	0	13.29	0	3.81	0.23	3.93	1.94	6.13	0	0	0	3.27	0	4.63	0	0	0	0	0	0.58	0	0	0	0	0	2.04	0	0.72	0	0	0
CBK76702.1	CBK76702.1 Uncharacterized flavoproteins [ [[Clostridium] cf. saccharolyticum K10]	847	717608	[Clostridium] cf. saccharolyticum K10	84030	[Clostridium] saccharolyticum	1506553	Lachnoclostridium	-	0	0	1.3	0	0	0	0	0	0	0	0	0	0	0	2.57	0	2	0	0	0	0	0	3.95	0	0	0	0	0	0	0	0	0	0	0	0	0	0	0	0	0
CBK76718.1	CBK76718.1 Predicted signaling protein consisting of a modified GGDEF domain and a DHH domain [ [[Clostridium] cf. saccharolyticum K10]	686	717608	[Clostridium] cf. saccharolyticum K10	84030	[Clostridium] saccharolyticum	1506553	Lachnoclostridium	-	0	0	0.97	0	0	0	0	0	0	0	0	0	0	0	1.27	0	0.48	0	0	0	0	0	2.79	0	0	0	0	0	0	0	0	0	0	0	0	0	0	0	0	0
CBK76726.1	CBK76726.1 Archaeal/vacuolar-type H+-ATPase subunit C [ [[Clostridium] cf. saccharolyticum K10]	324	717608	[Clostridium] cf. saccharolyticum K10	84030	[Clostridium] saccharolyticum	1506553	Lachnoclostridium	-	0.31	0	2.27	0	0	0	0	0	0	0	0	0	15.89	0	0.45	0.66	1.01	0	0	0	0	0	20.66	0	0	0	0	0	0	0	0	0	0	0	0	0	0	0	0	0
CBK76759.1	CBK76759.1 Trypsin-like serine proteases, typically periplasmic, contain C-terminal PDZ domain [ [[Clostridium] cf. saccharolyticum K10]	439	717608	[Clostridium] cf. saccharolyticum K10	84030	[Clostridium] saccharolyticum	1506553	Lachnoclostridium	-	0	0	0.84	0.31	0	0	0	0	0	0.06	14.16	0	1.72	0	0.17	0	0.37	0	0	0	0	0	3.81	0	0	0	0	0	0	0	0	0	0	0	1.05	0	2.98	0	0	0
CBK76764.1	CBK76764.1 signal peptidase I . Serine peptidase. MEROPS family S26A [ [[Clostridium] cf. saccharolyticum K10]	207	717608	[Clostridium] cf. saccharolyticum K10	84030	[Clostridium] saccharolyticum	1506553	Lachnoclostridium	3.4.21.89	0	2.49	0	0	0	0	0	0	0	0.14	0	0.3	1.1	0	1.75	1.04	0.79	0	0	0	3.5	0	2.31	0	0	0	0	0	0	0	0	0	0	0.39	5.41	0	0	0	0	0
CBK76790.1	CBK76790.1 hypothetical protein CLS_11030 [ [[Clostridium] cf. saccharolyticum K10]	142	717608	[Clostridium] cf. saccharolyticum K10	84030	[Clostridium] saccharolyticum	1506553	Lachnoclostridium	-	166.43	1284.1	157.61	1.93	4.02	0.44	6.62	4.26	5.42	3481.23	2762.62	59.82	1349.69	226.44	23927.1	4141.04	506.17	0	0	1.81	285.59	0	1283.01	6.41	4.66	11.13	0	0.65	25.49	13.5	16.14	1.8	1.46	222.6	6947.53	36.84	872.71	0	0	0
CBK76832.1	CBK76832.1 LPS biosynthesis protein [ [[Clostridium] cf. saccharolyticum K10]	297	717608	[Clostridium] cf. saccharolyticum K10	84030	[Clostridium] saccharolyticum	1506553	Lachnoclostridium	-	0	0	5.45	0	0	0	0	0	0	0	8.15	0	4.33	0	0	0	0.37	0	0	0	0	0	6.44	0	0	0	0	0	0	0	0	0	0	0	7.09	0	0	0	0	0
CBK76877.1	CBK76877.1 carboxynorspermidine decarboxylase [ [[Clostridium] cf. saccharolyticum K10]	395	717608	[Clostridium] cf. saccharolyticum K10	84030	[Clostridium] saccharolyticum	1506553	Lachnoclostridium	-	0	0	1.12	0	0	0	0	0	0	0	0	0	0	0	4.04	0	2.07	0	0	0	0	0	5.45	0	0	0	0	0	0	0	0	0	0	0	0	0	0	0	0	0
CBK76887.1	CBK76887.1 Predicted metal-dependent enzyme [ [[Clostridium] cf. saccharolyticum K10]	351	717608	[Clostridium] cf. saccharolyticum K10	84030	[Clostridium] saccharolyticum	1506553	Lachnoclostridium	-	0	0.15	2.52	0	0	0	0	0	0	0.08	0	0.52	2.8	0	0	1.22	0.16	0	0	0	2.75	0	0	0	0	0	0	0	0	0	0	0	0	0.46	0	0	3.2	0	0	0
CBK76908.1	CBK76908.1 hypothetical protein CLS_12550 [ [[Clostridium] cf. saccharolyticum K10]	714	717608	[Clostridium] cf. saccharolyticum K10	84030	[Clostridium] saccharolyticum	1506553	Lachnoclostridium	-	0	0	1.65	0	0	0	0	0	0	0	0	0	1.38	0	0.1	2.2	1.22	0	0	0	0.08	0	1	0	0	0	0	0	0	0	0	0	0	0	0	0	0.79	0	0	0
CBK76938.1	CBK76938.1 cytidyltransferase-related domain [ [[Clostridium] cf. saccharolyticum K10]	1626	717608	[Clostridium] cf. saccharolyticum K10	84030	[Clostridium] saccharolyticum	1506553	Lachnoclostridium	-	0	0	0.63	0	0	0	0	0	0	0	0	0	1.49	0	0.89	0	1.04	0	0	0	0	0	4.56	0	0	0	0	0	0	0	0	0	0	0	0	0	0	0	0	0
CBK76955.1	CBK76955.1 HAD-superfamily hydrolase, subfamily IIB [ [[Clostridium] cf. saccharolyticum K10]	264	717608	[Clostridium] cf. saccharolyticum K10	84030	[Clostridium] saccharolyticum	1506553	Lachnoclostridium	-	0	0	0.28	0	0	0	0	0	0	0	0	0	8.89	0	1.65	0	2.27	0	0	0	0	0	6.34	0	0	0	0	0	0	0	0	0	0	0	0	0	0	52.13	0	0
CBK76961.1	CBK76961.1 DNA-binding transcriptional activator of the SARP family [ [[Clostridium] cf. saccharolyticum K10]	1024	717608	[Clostridium] cf. saccharolyticum K10	84030	[Clostridium] saccharolyticum	1506553	Lachnoclostridium	-	0	0	0.36	0	0	0	0	0	0	0	0	0	0.15	0	1.49	0	0.96	0	0	0	0	0	2.1	0	0	0	0	0	0	0	0	0	0	0	0	0	0	0	0	0
CBK76962.1	CBK76962.1 histidine ammonia-lyase [ [[Clostridium] cf. saccharolyticum K10]	510	717608	[Clostridium] cf. saccharolyticum K10	84030	[Clostridium] saccharolyticum	1506553	Lachnoclostridium	4.3.1.3	0	0	0.87	0	0	0	0	0	0	0	26.36	0	0	0	0.43	2.52	3.53	0	0	0	0	0	5.63	0	0	0	0	0	0	0	0	0	0	0	1.94	0	0.37	0	0	0
CBK76975.1	CBK76975.1 transcription antitermination factor NusB [ [[Clostridium] cf. saccharolyticum K10]	147	717608	[Clostridium] cf. saccharolyticum K10	84030	[Clostridium] saccharolyticum	1506553	Lachnoclostridium	-	0.69	1.05	0.5	0	0	0	0	0	0	0	0	0.42	10.3	0	2.96	0	1.48	1.29	0	0	4.11	0	11.39	0	0	0	0	0	0	0	0	0	0	0.55	6.72	0.43	0	0	0	0
CBK76992.1	CBK76992.1 Response regulator containing CheY-like receiver, AAA-type ATPase, and DNA-binding domains [ [[Clostridium] cf. saccharolyticum K10]	599	717608	[Clostridium] cf. saccharolyticum K10	84030	[Clostridium] saccharolyticum	1506553	Lachnoclostridium	-	0	0	0.37	0	0	0	0	0.08	0	0	0.17	0	0.13	0	0.97	3.46	1	0	0	0	1.21	0	3.19	0.15	0	0	0	0	0	0.53	0.07	0	0	0	0	0	0	0	0	0
CBK77025.1	CBK77025.1 protein translocase subunit secF/protein translocase subunit secD [ [[Clostridium] cf. saccharolyticum K10]	730	717608	[Clostridium] cf. saccharolyticum K10	84030	[Clostridium] saccharolyticum	1506553	Lachnoclostridium	-	0.49	0.07	0.4	0	0	0	0	0	0	0.46	6.03	0.08	4.25	0.08	0.4	1.27	0.67	0.13	0	0.26	1.49	0	2.29	0	0	0	0	0.89	0	0	0.3	0	0	0.56	1.89	0	1.02	0	0	0
CBK77033.1	CBK77033.1 Xanthine/uracil permeases [ [[Clostridium] cf. saccharolyticum K10]	439	717608	[Clostridium] cf. saccharolyticum K10	84030	[Clostridium] saccharolyticum	1506553	Lachnoclostridium	-	0	2.58	0.17	0	0	0	0	0	0.7	1.54	0	0.97	20.35	0	1.32	1.3	5.96	0	0	0	3.3	0	14.16	0	0	0	0	0	0	0	0.1	0	0	0.37	10.8	0	8.52	0	0	0
CBK77035.1	CBK77035.1 Metal-dependent hydrolases of the beta-lactamase superfamily III [ [[Clostridium] cf. saccharolyticum K10]	284	717608	[Clostridium] cf. saccharolyticum K10	84030	[Clostridium] saccharolyticum	1506553	Lachnoclostridium	-	0	1.81	0.52	0	0	0	0	0	0	0.2	0	0	3.46	0	0.51	1.51	0	0	0	0.23	0.42	0	2.53	0	0	0	0	0	0	0	0	0.45	0	0.29	2.32	0	1.32	0	0	0
CBK77045.1	CBK77045.1 Nitroreductase [ [[Clostridium] cf. saccharolyticum K10]	188	717608	[Clostridium] cf. saccharolyticum K10	84030	[Clostridium] saccharolyticum	1506553	Lachnoclostridium	-	0	0	0	0	0	0	0	0	0	1.95	11.08	0	0.4	0	0.39	9.5	2.32	0	0	0	0	0	2.54	0	0	0	0	0	0	0	0	0	0	0	3.85	0	0.99	0	0	0
CBK77052.1	CBK77052.1 Restriction endonuclease S subunits [ [[Clostridium] cf. saccharolyticum K10]	226	717608	[Clostridium] cf. saccharolyticum K10	84030	[Clostridium] saccharolyticum	1506553	Lachnoclostridium	-	0.45	2.28	0.33	0.61	0	0	1.94	0	0	0.25	4.76	0.81	1	0	0	0.32	0	0	3.2	0	1.34	0	0	0.8	1.06	6.99	0.57	0.41	0	0	0.38	0	0	0.36	4.37	0.56	0	0	0	0
CBK77053.1	CBK77053.1 Type I restriction modification DNA specificity domain [ [[Clostridium] cf. saccharolyticum K10]	165	717608	[Clostridium] cf. saccharolyticum K10	84030	[Clostridium] saccharolyticum	1506553	Lachnoclostridium	-	15.37	2.81	1.34	0.83	6.92	2.28	0.38	2.82	4.66	0.86	7.13	0	2.29	0	0.44	1.3	0.33	1.15	1.75	0	0.37	0	1.45	0	0.73	3.19	0	0.56	0	0	1.05	0	1.25	0.49	11.17	0	7.93	0	0	0
CBK77054.1	CBK77054.1 Site-specific recombinase XerD [ [[Clostridium] cf. saccharolyticum K10]	327	717608	[Clostridium] cf. saccharolyticum K10	84030	[Clostridium] saccharolyticum	1506553	Lachnoclostridium	-	0	0	0	0	0	0	0	0	0	0.86	0.93	0	0.46	0.54	0.22	0.22	0.17	0.29	0	0	1.66	0	0	0	0	0	0	0	0	0	0	5.08	0	0	0.6	0	4	42.09	0	0
CBK77055.1	CBK77055.1 Restriction endonuclease S subunits [ [[Clostridium] cf. saccharolyticum K10]	332	717608	[Clostridium] cf. saccharolyticum K10	84030	[Clostridium] saccharolyticum	1506553	Lachnoclostridium	-	0.15	0	0	0	0	0	0	0	0	0.09	1.21	0	0.23	0	1.31	0	0	0	0	0	0	0	1.44	0	0	0	0	0	0	0	0	0	0	0.24	3.77	0	2.81	0	0	0
CBK77090.1	CBK77090.1 GTPase subunit of restriction endonuclease [ [[Clostridium] cf. saccharolyticum K10]	853	717608	[Clostridium] cf. saccharolyticum K10	84030	[Clostridium] saccharolyticum	1506553	Lachnoclostridium	-	0.18	0.06	0	0	0	0	0	0.93	0	0	0.83	0	0.71	0	0.26	0	0.77	0	0	0	0.07	0	0.56	0	0	0	0	0	0	0	0	0	0	0.1	1.54	0	0.88	0	0	0
CBK77124.1	CBK77124.1 hypothetical protein CLS_15280 [ [[Clostridium] cf. saccharolyticum K10]	60	717608	[Clostridium] cf. saccharolyticum K10	84030	[Clostridium] saccharolyticum	1506553	Lachnoclostridium	-	3005.63	0	23.31	218.99	0	0	0	0	12705.2	6.59	0	142.59	0	0	100.31	0	0	190.32	0	0	0	0	0	0	0	0	134.73	0	0	0	0	0	0	0	189.86	0	0	0	0	0
CBK77143.1	CBK77143.1 hypothetical protein CLS_15570 [ [[Clostridium] cf. saccharolyticum K10]	429	717608	[Clostridium] cf. saccharolyticum K10	84030	[Clostridium] saccharolyticum	1506553	Lachnoclostridium	-	0	0.36	0.34	0	0	0	0	0	0	0	1.02	0	1.06	0.14	0.51	2.66	0.51	0	0	0	0	0	2.79	0	0	0	0	0	0	0	0	0	0	0	2.15	0.15	7.41	0	0	0
CBK77155.1	CBK77155.1 ATP-dependent metalloprotease FtsH [ [[Clostridium] cf. saccharolyticum K10]	699	717608	[Clostridium] cf. saccharolyticum K10	84030	[Clostridium] saccharolyticum	1506553	Lachnoclostridium	-	0.07	0	0.11	0	0	0	0	0	0.22	0	0	1.66	0	2.2	4.05	0	2.73	0	0	0	0	0	10.95	0.13	0	0	0	0	0	0	0	0	0.74	0	0	1.28	0	0	0	0
CBK77157.1	CBK77157.1 Uncharacterized protein conserved in bacteria [ [[Clostridium] cf. saccharolyticum K10]	493	717608	[Clostridium] cf. saccharolyticum K10	84030	[Clostridium] saccharolyticum	1506553	Lachnoclostridium	-	0	0	1.05	0	0	0	0	0	0	0	13.57	0	3.99	0	2.65	24.48	4.09	0	0	0	5.88	0	3.88	0	0	0	0	0	0	0	0	0	0	0	0	0	2.27	0	0	0
CBK77235.1	CBK77235.1 hypothetical protein CLS_16660 [ [[Clostridium] cf. saccharolyticum K10]	546	717608	[Clostridium] cf. saccharolyticum K10	84030	[Clostridium] saccharolyticum	1506553	Lachnoclostridium	-	0.09	99.96	3.1	0	0	0	0	0	0	38.31	6.28	0	0.55	0.11	1.33	10.86	2.1	0	0.27	0	48.3	0	24.96	0	0	0	0	0	0	0.59	0	0	0	0	0.48	0	1.03	0	0	0
CBK77236.1	CBK77236.1 hypothetical protein CLS_16670 [ [[Clostridium] cf. saccharolyticum K10]	135	717608	[Clostridium] cf. saccharolyticum K10	84030	[Clostridium] saccharolyticum	1506553	Lachnoclostridium	-	18.41	0	12	0	0	0	0	0	0	0	0	0	0	0	0	0	6.87	0	0	0	0	0	46.05	0	0	0	0	0	0	0	0	0	0	0	0	0	0	0	0	0
CBK77333.1	CBK77333.1 Superfamily II DNA/RNA helicases, SNF2 family [ [[Clostridium] cf. saccharolyticum K10]	1078	717608	[Clostridium] cf. saccharolyticum K10	84030	[Clostridium] saccharolyticum	1506553	Lachnoclostridium	-	0	0	0	0	0	0	0	0	0	0	0	0.06	0.42	0	0.94	0.27	0.51	0	0	0	0	0	1.11	0	0	0	0	0	0	0	0.08	0	0	0	0	0	0.35	0	0	0
CBK77334.1	CBK77334.1 MTH538 TIR-like domain (DUF1863) [ [[Clostridium] cf. saccharolyticum K10]	203	717608	[Clostridium] cf. saccharolyticum K10	84030	[Clostridium] saccharolyticum	1506553	Lachnoclostridium	-	0	0.25	1.45	0	0	0	0	0	0	0.28	0	0	1.12	0.58	1.79	0.35	0.81	0.94	0	0.32	0.3	1.11	1.18	0.9	0	0	0	0	0.74	0	0	0	0	2.8	3.24	0	4.6	0	0	0
CBK77335.1	CBK77335.1 Adenine specific DNA methylase Mod [ [[Clostridium] cf. saccharolyticum K10]	657	717608	[Clostridium] cf. saccharolyticum K10	84030	[Clostridium] saccharolyticum	1506553	Lachnoclostridium	2.1.1.72	0	0.16	0.22	0.83	0	0	0.1	4.6	0	0.26	0.97	0.09	0	0.27	0	1.09	0.25	0	0	0	0.18	0	0.36	0	0.18	2.41	0.3	0.14	0	0	0.07	0	0	0.37	0.2	0.19	0.28	0	0	0
CBK77351.1	CBK77351.1 hypothetical protein CLS_18160 [ [[Clostridium] cf. saccharolyticum K10]	207	717608	[Clostridium] cf. saccharolyticum K10	84030	[Clostridium] saccharolyticum	1506553	Lachnoclostridium	-	1.96	0	1.42	0	0	0	0	0	0	0	0	0	0	0	4.9	0.35	2.63	0	0	0	0	0	15.02	0	0	0	0	0	0	0	0	0	0	0	0	0	0	0	0	0
CBK77385.1	CBK77385.1 DNA-directed RNA polymerase, alpha subunit/40 kD subunit [ [[Clostridium] cf. saccharolyticum K10]	1539	717608	[Clostridium] cf. saccharolyticum K10	84030	[Clostridium] saccharolyticum	1506553	Lachnoclostridium	-	0	0	0	0	0	0	0	0	0	0	0.07	0.04	0	0	0	0	0.14	0.37	0	0	0.47	0	1.4	0.59	0.66	1.03	0	1.68	2.84	1.87	1.35	0.83	1.21	1.69	0.47	0.5	0.97	0	0	0
CBK77389.1	CBK77389.1 Site-specific recombinases, DNA invertase Pin homologs [ [[Clostridium] cf. saccharolyticum K10]	656	717608	[Clostridium] cf. saccharolyticum K10	84030	[Clostridium] saccharolyticum	1506553	Lachnoclostridium	-	0.15	0.08	0.11	0	0	0	0.19	0	1.41	0	0	0	0.12	0.09	0.33	0.33	0	0	1.77	0.1	0.55	0	0.36	0.28	0.37	0	0	2.96	0.92	0	0.2	0.39	0.16	0.37	0.7	0	0.85	0	0	0
CBK77394.1	CBK77394.1 Predicted transcriptional regulator containing an HTH domain and an uncharacterized domain shared with the mammalian protein Schlafen [ [[Clostridium] cf. saccharolyticum K10]	451	717608	[Clostridium] cf. saccharolyticum K10	84030	[Clostridium] saccharolyticum	1506553	Lachnoclostridium	-	0.11	5.37	0.82	0.91	0	0	0.28	0	4.43	0	0.07	0.14	0.34	1.83	0.64	1.43	5.08	0	0.96	0	7.36	1.5	0.53	0	0.27	4.67	0	0	4.01	0	2.49	0.57	0	1.44	0.29	0.28	4.56	30.52	0	0
CBK77395.1	CBK77395.1 hypothetical protein CLS_18760 [ [[Clostridium] cf. saccharolyticum K10]	117	717608	[Clostridium] cf. saccharolyticum K10	84030	[Clostridium] saccharolyticum	1506553	Lachnoclostridium	-	0	0	0.63	1.17	7.32	0	0	0.4	1.31	0	0.29	0	5.82	1.52	1.24	1.22	0	1.63	1.24	6.05	0	0	24.52	3.11	3.6	0	1.66	18.19	1.29	30.03	0	2.18	1.77	2.08	0	13.09	0	117.63	0	0
CBK77403.1	CBK77403.1 putative efflux protein, MATE family [ [[Clostridium] cf. saccharolyticum K10]	467	717608	[Clostridium] cf. saccharolyticum K10	84030	[Clostridium] saccharolyticum	1506553	Lachnoclostridium	-	0	0	0.32	0	0	0	0	0	2.63	0	0	0	0	0	0	1.99	0.58	0	0	0	0	0	0	0	0.39	1.13	0	0	0	0	0	0	0	0.35	2.12	0	0	0	0	0
CBK77405.1	CBK77405.1 Nitroreductase [ [[Clostridium] cf. saccharolyticum K10]	173	717608	[Clostridium] cf. saccharolyticum K10	84030	[Clostridium] saccharolyticum	1506553	Lachnoclostridium	-	1.76	0	1.28	15.03	0	0	0.72	0	0	0	0	0.71	0.44	5.47	5.87	0.41	0	0	0	2.98	15	1.3	29.02	0	11.82	3.04	0	0	1.74	27.69	0	0	0	10.33	96.3	5.16	3.24	0	0	0
CBK77410.1	CBK77410.1 asparagine synthase (glutamine-hydrolyzing) [ [[Clostridium] cf. saccharolyticum K10]	547	717608	[Clostridium] cf. saccharolyticum K10	84030	[Clostridium] saccharolyticum	1506553	Lachnoclostridium	6.3.5.4	0	0	0.67	0	0	0	0	0	0	0	0	0	1.66	0	0.27	0.13	1.79	0	0	0	0	0	6.56	0	0	0	0	0	0	0	0	0	0	0	0	0	0	0	0	0
CBK77419.1	CBK77419.1 Predicted hydrolase (metallo-beta-lactamase superfamily) [ [[Clostridium] cf. saccharolyticum K10]	420	717608	[Clostridium] cf. saccharolyticum K10	84030	[Clostridium] saccharolyticum	1506553	Lachnoclostridium	-	0	0	0.88	0	0	0	0	0	0	0	0	0	3.24	0	0.52	5.61	1.04	0	0	0	0	0	2.85	0	0	0	0	0	0	0	0	0	0	0	0	0	0	0	0	0
CBK77420.1	CBK77420.1 Uncharacterized protein conserved in bacteria [ [[Clostridium] cf. saccharolyticum K10]	129	717608	[Clostridium] cf. saccharolyticum K10	84030	[Clostridium] saccharolyticum	1506553	Lachnoclostridium	-	0.39	0	2.85	0	0	0	0	0	0	0	0	0	0	0	12.37	30.45	4.65	0	0	0	0	0	3.71	0	0	0	0	0	0	0	0	0	0	0	0	0	0	0	0	0
CBK77438.1	CBK77438.1 Uncharacterized protein conserved in bacteria [ [[Clostridium] cf. saccharolyticum K10]	269	717608	[Clostridium] cf. saccharolyticum K10	84030	[Clostridium] saccharolyticum	1506553	Lachnoclostridium	-	0	0	0	0	0	0	0	0	0	0.31	0	0	0	0	2.16	0	0.2	0	0	0	3.14	0	1.78	0	0	0	0	0.34	0	0	0	0	0	0	7.83	0	6.95	0	0	0
CBK77441.1	CBK77441.1 hypothetical protein CLS_19290 [ [[Clostridium] cf. saccharolyticum K10]	268	717608	[Clostridium] cf. saccharolyticum K10	84030	[Clostridium] saccharolyticum	1506553	Lachnoclostridium	-	3.22	3.08	1.37	0.51	0	0	0	0	0	4.63	28.47	4.79	9.6	25.36	4.6	32.78	45.17	0	0	0.24	2.48	0	26.76	1.02	0	0	0	0	0.56	0	0.16	0	0.39	4.85	0.49	2.86	0	0	0	0
CBK77449.1	CBK77449.1 dihydroorotate dehydrogenase (subfamily 1) family protein [ [[Clostridium] cf. saccharolyticum K10]	300	717608	[Clostridium] cf. saccharolyticum K10	84030	[Clostridium] saccharolyticum	1506553	Lachnoclostridium	1.3.1.14;1.3.3.1	0	0	1.96	0	0	0	0	0	0	3.2	0	0	0	0	0.24	5	0.18	0	0	0	0	0	3.98	0	0	0	0	0	0	0	0	0	0	0	0	0	0	0	0	0
CBK77454.1	CBK77454.1 Leucyl aminopeptidase (aminopeptidase T) [ [[Clostridium] cf. saccharolyticum K10]	702	717608	[Clostridium] cf. saccharolyticum K10	84030	[Clostridium] saccharolyticum	1506553	Lachnoclostridium	-	0	0	0.84	0	0	0	0	0	0	0	3.35	0	0.86	0	0.21	0	0.54	0	0	0	0.09	0	3.07	0	0	0	0	0	0	0	0	0	0	0	0	0	0	0	0	0
CBK77502.1	CBK77502.1 Enoyl-CoA hydratase/carnithine racemase [ [[Clostridium] cf. saccharolyticum K10]	277	717608	[Clostridium] cf. saccharolyticum K10	84030	[Clostridium] saccharolyticum	1506553	Lachnoclostridium	-	0	1.86	0	0	0	0	0	0	0	6.62	5.46	0	0.27	0	3.14	0	4.33	0	0	0	3.05	0	4.32	0	0	0	0	0	0	0	0	0	0	0	3.8	0	0	0	0	0
CBK77504.1	CBK77504.1 hypothetical protein CLS_20020 [ [[Clostridium] cf. saccharolyticum K10]	351	717608	[Clostridium] cf. saccharolyticum K10	84030	[Clostridium] saccharolyticum	1506553	Lachnoclostridium	-	0.29	0	0.42	0	0	0	0	0	0	0	0	0.17	3.23	0.17	0.83	0.2	0.93	0	0	0	0	0	9.54	0	0	0	0	0	0	0	0.25	0	0	0	2.81	0	1.07	0	0	0
CBK77604.1	CBK77604.1 hypothetical protein CLS_21380 [ [[Clostridium] cf. saccharolyticum K10]	140	717608	[Clostridium] cf. saccharolyticum K10	84030	[Clostridium] saccharolyticum	1506553	Lachnoclostridium	-	0	0	0	0.98	0	8.5	0	45.84	0	0	0.24	0	0	0	0	0	4.28	0	0	0.92	0	0	0	0	0	0	4.62	0	0	0	0	0	0	0	0	0	0	0	0	0
CBK77605.1	CBK77605.1 hypothetical protein CLS_21410 [ [[Clostridium] cf. saccharolyticum K10]	41	717608	[Clostridium] cf. saccharolyticum K10	84030	[Clostridium] saccharolyticum	1506553	Lachnoclostridium	-	1.24	0	1.8	0	6.96	0	0	3.4	0	0	17.22	40.24	5.54	2.88	0	0	1.33	0	3.53	9.41	2.94	22	11.66	24.4	0	0	0	0	3.68	0	0	0	0	0	24.09	0	0	0	0	0
CBK77606.1	CBK77606.1 hypothetical protein CLS_21420 [ [[Clostridium] cf. saccharolyticum K10]	69	717608	[Clostridium] cf. saccharolyticum K10	84030	[Clostridium] saccharolyticum	1506553	Lachnoclostridium	-	0	71.71	32.01	0	4.14	0	0	10.11	0	0	30.2	6.2	14.26	0	0	3.11	0	0	0	13.05	1.75	16.34	0	6.59	0	0	0	42.92	0	0	0	0	0	1.18	15.27	0.92	2.71	0	0	0
CBK77639.1	CBK77639.1 Site-specific recombinases, DNA invertase Pin homologs [ [[Clostridium] cf. saccharolyticum K10]	517	717608	[Clostridium] cf. saccharolyticum K10	84030	[Clostridium] saccharolyticum	1506553	Lachnoclostridium	-	0	0.1	0.28	0	0.55	0	0	0	0	0	1.11	0	0.15	0	0.7	0	0.11	0	0.84	0	0	0	4.62	0.18	0.81	0	0	0	0	0	0	0	0	0	0.38	0	1.08	0	0	0
CBK77640.1	CBK77640.1 hypothetical protein CLS_21850 [ [[Clostridium] cf. saccharolyticum K10]	48	717608	[Clostridium] cf. saccharolyticum K10	84030	[Clostridium] saccharolyticum	1506553	Lachnoclostridium	-	0	0	1.53	5.7	0	0	0	0	0	0	0	11.46	0	9.85	4.53	0	15.91	0	0	0	0	14.1	14.94	1.89	10.02	21.95	0	25.07	15.71	0	14.42	5.32	10.76	0	13.72	26.59	23.36	0	1.34	0
CBK77688.1	CBK77688.1 hypothetical protein CLS_22520 [ [[Clostridium] cf. saccharolyticum K10]	331	717608	[Clostridium] cf. saccharolyticum K10	84030	[Clostridium] saccharolyticum	1506553	Lachnoclostridium	-	0.61	23.36	2	0	0	0	0	0	0.46	13.22	7.82	0	0.46	0.36	0.22	33.23	0.49	0	0	0	11.49	0	0.72	0	0	0	0	0	0	0	0	0	0	0.25	10.54	0	0.56	0	0	0
CBK77705.1	CBK77705.1 Beta-N-acetylglucosaminidase [ [[Clostridium] cf. saccharolyticum K10]	872	717608	[Clostridium] cf. saccharolyticum K10	84030	[Clostridium] saccharolyticum	1506553	Lachnoclostridium	-	0.35	0	0.93	0	0	0	0	0	0	0.03	0	0	0.17	0	0.25	0.82	0.75	0	0	0	1.11	0	1.1	0	0	0	0	0	0	0	0	0	0	0	0	0	0	0	0	0
CBK77711.1	CBK77711.1 Bacterial Ig-like domain (group 2)./Papain family cysteine protease [ [[Clostridium] cf. saccharolyticum K10]	1185	717608	[Clostridium] cf. saccharolyticum K10	84030	[Clostridium] saccharolyticum	1506553	Lachnoclostridium	-	0.04	0.78	0.62	0.12	0	0	0	0.98	0	0.12	3.38	0.15	1.09	0	0.24	0.42	0.41	0	0.12	0.05	0.31	0	3.23	0	0	0	0	0	0	0	0.07	0	0	0.14	0.28	0	2.68	0	0	0
CBK77728.1	CBK77728.1 hypothetical protein CLS_22980 [ [[Clostridium] cf. saccharolyticum K10]	223	717608	[Clostridium] cf. saccharolyticum K10	84030	[Clostridium] saccharolyticum	1506553	Lachnoclostridium	-	1.59	0	5.61	0	0	0	0	0	0	0	0	0	0	0	46.5	0	31.79	0	0	0	0	0	64.33	0	0	0	0	0	0	2.86	0	0	0	0	0	0	0	0	0	0
CBK77738.1	CBK77738.1 Predicted permeases [ [[Clostridium] cf. saccharolyticum K10]	333	717608	[Clostridium] cf. saccharolyticum K10	84030	[Clostridium] saccharolyticum	1506553	Lachnoclostridium	-	0.3	0.77	0.22	0	0.86	0	0.94	0	0.46	0	0.3	0	1.14	0	0.87	0	1.47	0	0.87	0	0.54	0	1.44	0.82	0.18	3.16	0.58	0	0	1.92	0	0	0	0	0	0	0	0	0	0
CBK77744.1	CBK77744.1 Protein of unknown function (DUF2971) [ [[Clostridium] cf. saccharolyticum K10]	262	717608	[Clostridium] cf. saccharolyticum K10	84030	[Clostridium] saccharolyticum	1506553	Lachnoclostridium	-	1.94	0.59	6.74	0	0	0	0	0	0	1.51	2.05	0.93	0.58	0	11.07	0	0.62	1.09	0	0.98	0.46	0	0	1.74	1.15	10.05	0	0.71	0.58	1.22	1.32	3.41	1.97	4.65	19.86	0	0.71	0	0	0
CBK77752.1	CBK77752.1 hypothetical protein CLS_23300 [ [[Clostridium] cf. saccharolyticum K10]	289	717608	[Clostridium] cf. saccharolyticum K10	84030	[Clostridium] saccharolyticum	1506553	Lachnoclostridium	-	0	0.71	5.09	0.47	0	0	0.22	0	3.19	0.29	0	1.27	0.52	0	1.76	0.25	0.94	0	2	0.67	0	3.12	5.79	1.57	0.62	1.82	0	0.64	2.61	15.47	0.3	0.88	1.07	0	15.04	1.55	22.64	0	0	0
CBK77756.1	CBK77756.1 hypothetical protein CLS_23350 [ [[Clostridium] cf. saccharolyticum K10]	231	717608	[Clostridium] cf. saccharolyticum K10	84030	[Clostridium] saccharolyticum	1506553	Lachnoclostridium	-	0	1.78	2.55	2.96	0	0.54	0	0.6	0	0	1.31	0	0.98	0	3.45	1.24	0.71	0	0	0.28	1.31	0.98	6.21	0.39	1.04	6.84	0	0	0	0	0	1.66	0	4.92	45.61	0.28	4.85	0	0	0
CBK77760.1	CBK77760.1 hypothetical protein CLS_23410 [ [[Clostridium] cf. saccharolyticum K10]	99	717608	[Clostridium] cf. saccharolyticum K10	84030	[Clostridium] saccharolyticum	1506553	Lachnoclostridium	-	0	1.56	0	0	0	0	0	2.82	0	0	2.38	0	0	3.58	0.73	0	0.55	0	0	0	0.61	0	4.83	2.76	0	0	0	0	0	0	0	0	0	10.67	0	0	0	0	0	0
CBK77762.1	CBK77762.1 Signal transduction histidine kinase [ [[Clostridium] cf. saccharolyticum K10]	360	717608	[Clostridium] cf. saccharolyticum K10	84030	[Clostridium] saccharolyticum	1506553	Lachnoclostridium	2.7.13.3	0.99	34.36	2.86	1.14	0.79	1.04	3.31	0.9	0	0	2.33	0.17	1.05	0	0	2.18	0.91	0.26	0.4	0.71	2.35	0	5.31	0	1.34	0	0.54	3.86	0.42	0	0	0	0	0.45	0.37	0.53	1.04	0	0	0
CBK77763.1	CBK77763.1 hypothetical protein CLS_23460 [ [[Clostridium] cf. saccharolyticum K10]	181	717608	[Clostridium] cf. saccharolyticum K10	84030	[Clostridium] saccharolyticum	1506553	Lachnoclostridium	-	0	0.57	0	0	0	0.35	0	8.73	0	0.62	6.13	0.68	0	0	0.4	0.39	2.41	0	0	0	1	0	0	0.5	0.33	2.91	0	1.02	0	0	0	0	0	0	2.91	0	5.16	0	0	0
CBK77766.1	CBK77766.1 Predicted metalloendopeptidase [ [[Clostridium] cf. saccharolyticum K10]	694	717608	[Clostridium] cf. saccharolyticum K10	84030	[Clostridium] saccharolyticum	1506553	Lachnoclostridium	-	0.15	0.22	0.11	0	0	0	0.09	0	0	0.16	4.41	0.18	0.33	0	4.07	2.16	6.36	0.14	0	0.09	1.74	0	5.51	0	0.35	0	0.09	0.4	0	0.46	0.06	0.18	0.3	2.81	0.85	0	4.04	0	0	0
CBK77865.1	CBK77865.1 Cytosine deaminase and related metal-dependent hydrolases [ [[Clostridium] cf. saccharolyticum K10]	443	717608	[Clostridium] cf. saccharolyticum K10	84030	[Clostridium] saccharolyticum	1506553	Lachnoclostridium	-	0	0	0.17	0	0	0	0	0	0	0	15.33	0	2.39	0	0.33	0	0.98	0	0	0	0	0	2.7	0	0	0	0	0	0	0	0	0	0	0	0	0	0	0	0	0
CBK77868.1	CBK77868.1 Acetyltransferase (isoleucine patch superfamily) [ [[Clostridium] cf. saccharolyticum K10]	204	717608	[Clostridium] cf. saccharolyticum K10	84030	[Clostridium] saccharolyticum	1506553	Lachnoclostridium	-	0	0	622.88	0	0	0	0	0	0	0	10.55	0	4.45	0.29	187.68	0.7	1.07	0	0	0	0.3	0	1.17	0	21.22	0	0	0	0	0	0	0	0	2.79	7.42	0	0	0	0	0
CBK77906.1	CBK77906.1 hypothetical protein CLS_25130 [ [[Clostridium] cf. saccharolyticum K10]	58	717608	[Clostridium] cf. saccharolyticum K10	84030	[Clostridium] saccharolyticum	1506553	Lachnoclostridium	-	7.87	0	1.27	0	0	0	0	0	0	0	0	0	0	43.82	26.26	0	1.88	1.64	9.98	0	0	0	12.37	3.14	5.18	0	1.11	1.6	13	440.57	20.13	129.92	32.07	0	55.63	13.2	83.79	0	0	0
CBK77918.1	CBK77918.1 tRNA (guanine-N1)-methyltransferase [ [[Clostridium] cf. saccharolyticum K10]	490	717608	[Clostridium] cf. saccharolyticum K10	84030	[Clostridium] saccharolyticum	1506553	Lachnoclostridium	2.1.1.228;2.1.1.31	0.1	0.63	0.6	0	0	0.26	0	0	0	0	0	0.12	2.16	0	0.15	1.17	0.33	0	0	0	1.6	0	2.93	0	0	0	0	0.19	0	0	0	0	0	0.17	1.34	0	1.53	0	0	0
CBK78003.1	CBK78003.1 hypothetical protein CLS_26400 [ [[Clostridium] cf. saccharolyticum K10]	210	717608	[Clostridium] cf. saccharolyticum K10	84030	[Clostridium] saccharolyticum	1506553	Lachnoclostridium	-	0	0.49	0	0	0	0	0	0	0	0.67	0	0.58	6.49	0	0.35	6.8	1.56	0	0	0	0.57	0	4.55	0	0.29	0	0	0	0	0	0	0	0	0	5.33	0	1.78	0	0	0
CBK78089.1	CBK78089.1 Beta-galactosidase/beta-glucuronidase [ [[Clostridium] cf. saccharolyticum K10]	1001	717608	[Clostridium] cf. saccharolyticum K10	84030	[Clostridium] saccharolyticum	1506553	Lachnoclostridium	3.2.1.23	0	0	1.03	0	0	0	0	0	0	0	0	0	3.33	0.06	0.72	1.28	4.19	0	0	0	0	0.45	4.06	0	0	0	0	0	0	0	0	0	0	0	0.2	0.06	4.67	0	0	0
CBK78091.1	CBK78091.1 carbohydrate ABC transporter membrane protein 1, CUT1 family (TC 3.A.1.1.-) [ [[Clostridium] cf. saccharolyticum K10]	287	717608	[Clostridium] cf. saccharolyticum K10	84030	[Clostridium] saccharolyticum	1506553	Lachnoclostridium	-	0	0	0.51	0	0	0	0	0	0	0	1.05	0	1.58	0	0.51	0	11.97	0	0	0	0	0	5.83	0	0	0	0	0	0	0	0	0	0	0	0	0	9.77	0	0	0
CBK78137.1	CBK78137.1 amidohydrolase [ [[Clostridium] cf. saccharolyticum K10]	429	717608	[Clostridium] cf. saccharolyticum K10	84030	[Clostridium] saccharolyticum	1506553	Lachnoclostridium	-	0	0	0	0	0	0	0	0	0	0	0	0	4.06	0	0.17	1.33	0.64	0	0	0	0	0	2.79	0	0	0	0	0	0	0	0	0	0	0	0	0	0	32.08	0	0
CBK78165.1	CBK78165.1 DNA primase [ [[Clostridium] cf. saccharolyticum K10]	598	717608	[Clostridium] cf. saccharolyticum K10	84030	[Clostridium] saccharolyticum	1506553	Lachnoclostridium	-	0	0.69	0	0	0	0	0	0	0	0	0	0	0	0	1.21	0	0.64	0	0	0	0	0	2	0	0	0	0	0	0	0	0	0	0	0	0	0	0	0	0	0
CBK78188.1	CBK78188.1 hypothetical protein CLS_28750 [ [[Clostridium] cf. saccharolyticum K10]	374	717608	[Clostridium] cf. saccharolyticum K10	84030	[Clostridium] saccharolyticum	1506553	Lachnoclostridium	-	0	0	0.59	0	0	0	0	0	0	0.15	6.2	0	1.01	0	0.78	4.58	0.58	0	0	0	2.1	0	1.92	0	0	0	0	0.49	0	0	0	0	0	0	12.32	0	1.5	0	0	0
CBK78230.1	CBK78230.1 Uncharacterized conserved protein [ [[Clostridium] cf. saccharolyticum K10]	262	717608	[Clostridium] cf. saccharolyticum K10	84030	[Clostridium] saccharolyticum	1506553	Lachnoclostridium	-	29.42	9.64	10.96	9.93	34.86	2.63	0.48	40.29	2.35	0.32	11.55	0	5.49	2.93	1.11	3	1.46	1.45	1.66	0.98	17.97	0	5.48	10.76	7.57	2.01	1.73	6.01	1.15	1.22	2.15	2.92	1.18	28.22	0.5	0.24	1.43	0	0	0
CBK78231.1	CBK78231.1 Protein of unknown function (DUF3137) [ [[Clostridium] cf. saccharolyticum K10]	320	717608	[Clostridium] cf. saccharolyticum K10	84030	[Clostridium] saccharolyticum	1506553	Lachnoclostridium	-	0	7.57	3.68	3.85	16.95	0.39	0	9.74	0.96	0.26	14.92	1.34	2.37	1.85	1.59	2.46	0.68	0.3	1.36	1.01	5.28	0	0.75	5.4	7.52	3.29	1.21	7.23	2.36	0	0.14	0.4	0.65	18.03	34.57	0.6	2.92	0	0	0
CBK78232.1	CBK78232.1 Sel1 repeat [ [[Clostridium] cf. saccharolyticum K10]	413	717608	[Clostridium] cf. saccharolyticum K10	84030	[Clostridium] saccharolyticum	1506553	Lachnoclostridium	-	44.21	6.61	9.63	9.94	32.48	1.21	1.06	33.44	4.1	2.32	36.14	6.66	8.43	10.16	2.63	9.34	3.57	0.92	4.21	1.56	14.76	0	9.84	7.93	5.97	2.55	2.66	12.1	4.02	0.77	2.62	1.86	3	22.43	23.92	10.35	13.58	0	0	0
CBK78240.1	CBK78240.1 hypothetical protein CLS_29440 [ [[Clostridium] cf. saccharolyticum K10]	258	717608	[Clostridium] cf. saccharolyticum K10	84030	[Clostridium] saccharolyticum	1506553	Lachnoclostridium	-	0	55.93	0	0	0	0.97	0	0	0	14.55	0	0	0	0	0	0	0	0.74	0	0	0	0	0	0	4.89	14.29	0	0	0	0	0.34	0	0	0	0	0	0.72	0	0	0
CBK78241.1	CBK78241.1 hypothetical protein CLS_29450 [ [[Clostridium] cf. saccharolyticum K10]	188	717608	[Clostridium] cf. saccharolyticum K10	84030	[Clostridium] saccharolyticum	1506553	Lachnoclostridium	-	0	0	0	0	0	2.33	0.33	0	0	0	0	0	8.05	0	5.79	49.39	0	0	0	0	20.22	0	15.26	0	0.32	0	0	0.49	0.8	1.7	0	0	0	0	43.08	0	3.98	0	0	0
CBK78261.1	CBK78261.1 hypothetical protein CLS_29670 [ [[Clostridium] cf. saccharolyticum K10]	141	717608	[Clostridium] cf. saccharolyticum K10	84030	[Clostridium] saccharolyticum	1506553	Lachnoclostridium	-	4.68	0	5.74	0	0	0	0	0.66	6.55	0	0	1.73	0	4.61	40.11	6.08	0	15.52	1.03	91.25	6.42	0	8.48	4.52	2.56	0	0.92	13.78	22.46	2.27	4.29	7.25	7.33	0	18.21	3.62	7.95	0	0	0
CBK78262.1	CBK78262.1 hypothetical protein CLS_29680 [ [[Clostridium] cf. saccharolyticum K10]	61	717608	[Clostridium] cf. saccharolyticum K10	84030	[Clostridium] saccharolyticum	1506553	Lachnoclostridium	-	11.64	0	0	0	0	0	1.03	4.57	2.52	0	0	0	0	0.97	0	0	0	0	0	0	0	0	0	13.42	10.84	0	0	21.24	2.47	0	0	27.22	0	0	0	0	3.06	0	0	0
CBK78270.1	CBK78270.1 Cupin domain [ [[Clostridium] cf. saccharolyticum K10]	109	717608	[Clostridium] cf. saccharolyticum K10	84030	[Clostridium] saccharolyticum	1506553	Lachnoclostridium	-	0.93	0	7.43	3.77	0	2.3	0	0.43	0	13.47	0	0	0	17.9	0	36.69	10.01	0	1.33	0	34.33	12.42	17.55	20.86	7.17	0	5.34	0	0	2.93	1.98	0	5.69	64.86	57.39	1.76	0	0	0	0
CBK78272.1	CBK78272.1 DNA replication protein [ [[Clostridium] cf. saccharolyticum K10]	247	717608	[Clostridium] cf. saccharolyticum K10	84030	[Clostridium] saccharolyticum	1506553	Lachnoclostridium	-	0	1.04	8.94	0	0	0	0	0	1.87	0.34	0	0	4.6	0	5.87	6.07	1486.76	0	0	0	0	0	7.74	5.52	0.49	0	0	0	0	0	1.23	0	14.22	32.24	0	0.26	56.76	0	0	0
CBK78273.1	CBK78273.1 Transposase and inactivated derivatives [ [[Clostridium] cf. saccharolyticum K10]	522	717608	[Clostridium] cf. saccharolyticum K10	84030	[Clostridium] saccharolyticum	1506553	Lachnoclostridium	-	9.62	1.78	11.42	6.03	3.83	0	0	0	2.36	0.05	0	0.82	3.63	2.6	1.81	0	4.39	0.73	0.28	0.62	5.2	0	6.41	0.52	0.35	3.03	1.36	6.03	5.78	2.45	1.24	0.49	0.79	16.81	2.02	0.73	7.52	26.37	0	0
CBK78349.1	CBK78349.1 Na+-dependent transporters of the SNF family [ [[Clostridium] cf. saccharolyticum K10]	460	717608	[Clostridium] cf. saccharolyticum K10	84030	[Clostridium] saccharolyticum	1506553	Lachnoclostridium	-	0.11	0	0.32	0	0	0	0	0	0	0	0	0	26.66	0	2.05	0	5.1	0	0	0	20.33	0	10.4	0	0	0	0	0	0	0	0	0	0	0	0	0	38.6	0	0	0
CBK78360.1	CBK78360.1 Uncharacterized protein conserved in bacteria [ [[Clostridium] cf. saccharolyticum K10]	866	717608	[Clostridium] cf. saccharolyticum K10	84030	[Clostridium] saccharolyticum	1506553	Lachnoclostridium	-	0	0	0.6	2.84	0	0	0.29	0.11	3.02	0	0.23	0	0	0.14	0	0	0.13	0.11	0	0	0.84	0	1.66	0.63	0.42	1.22	0.75	1.6	0.87	1.84	0.05	0	0.12	0.47	0.15	0	0	0	0	0
CBK78361.1	CBK78361.1 Adenine specific DNA methylase Mod [ [[Clostridium] cf. saccharolyticum K10]	673	717608	[Clostridium] cf. saccharolyticum K10	84030	[Clostridium] saccharolyticum	1506553	Lachnoclostridium	2.1.1.72	0.15	0	2.52	2.44	0	0	0.37	0.35	1.14	0.08	0.05	0	0	0.09	0	0	0.08	0.57	0	0	1.17	0	0.36	0.14	0.18	2.35	1.54	0.14	0.22	0	0	0.38	0	0.48	0.2	0	0	0	0	0
CBK78370.1	CBK78370.1 Virulence protein [ [[Clostridium] cf. saccharolyticum K10]	334	717608	[Clostridium] cf. saccharolyticum K10	84030	[Clostridium] saccharolyticum	1506553	Lachnoclostridium	-	1.21	0.31	4.41	1.23	0	0.19	1.13	0	0.46	1.94	0.1	0.55	1.13	0.71	0	0.64	5.22	2.56	3.03	0.19	1.26	0	5.73	4.36	1.44	0	0.77	0.55	0.9	4.78	0.39	0.38	0.62	5.11	0	1.34	0	41.21	0	0
CBK78376.1	CBK78376.1 hypothetical protein CLS_31080 [ [[Clostridium] cf. saccharolyticum K10]	150	717608	[Clostridium] cf. saccharolyticum K10	84030	[Clostridium] saccharolyticum	1506553	Lachnoclostridium	-	0	2.75	0.49	0	0	0	0.84	0	0	4.14	0	0	5.05	0	4.35	3.81	9.45	0	0	0	0.8	0	4.78	0	0	0	0	0	0	0	0	0	0	0	686.59	0	12.46	0	0	0
CBK78396.1	CBK78396.1 amidohydrolase [ [[Clostridium] cf. saccharolyticum K10]	483	717608	[Clostridium] cf. saccharolyticum K10	84030	[Clostridium] saccharolyticum	1506553	Lachnoclostridium	-	0	0.32	0	0	0	0	0	0	0	0	0	0	0.31	0	0.3	1.18	3.05	0	0	0	1.25	0	1.49	0	0	0	0	0	0	0	0	0	0	0.17	4.64	0	0.39	0	0	0
CBK78431.1	CBK78431.1 5'-nucleotidase/2',3'-cyclic phosphodiesterase and related esterases [ [[Clostridium] cf. saccharolyticum K10]	712	717608	[Clostridium] cf. saccharolyticum K10	84030	[Clostridium] saccharolyticum	1506553	Lachnoclostridium	3.1.3.5	0	7.31	0.41	0.58	0	0	0	4.77	0.43	0.08	2.17	0.17	1.91	0.33	0	2.31	0	0	0.2	0.36	0.76	0	0.67	0.13	0	0	0.45	0.13	0	0	0.06	0	0.15	0.11	1.11	0.18	0.79	0	0	0
CBK78434.1	CBK78434.1 electron transport complex, RnfABCDGE type, E subunit [ [[Clostridium] cf. saccharolyticum K10]	225	717608	[Clostridium] cf. saccharolyticum K10	84030	[Clostridium] saccharolyticum	1506553	Lachnoclostridium	-	0.68	14.43	0.65	0	0	0	0	0	0	0	0	0.27	0.34	0.53	0.64	1.27	1.94	0	0.64	0.57	0	0	5.31	0	0	0	0	2.88	0	1.42	0.19	0	1.84	0.36	2.63	0	9.14	0	0	0
CBK78435.1	CBK78435.1 Predicted NADH:ubiquinone oxidoreductase, subunit RnfG [ [[Clostridium] cf. saccharolyticum K10]	201	717608	[Clostridium] cf. saccharolyticum K10	84030	[Clostridium] saccharolyticum	1506553	Lachnoclostridium	-	0.25	2.82	0.37	0	0	0.31	0	0	0	0.7	0	2.13	16.57	0	0	7.11	1.36	0	0.72	0.32	0	0	2.38	0	0	0	0	0.46	0	0	1.08	0	1.03	5.66	11.14	0	9.3	0	0	0
CBK78436.1	CBK78436.1 electron transport complex, RnfABCDGE type, D subunit [ [[Clostridium] cf. saccharolyticum K10]	313	717608	[Clostridium] cf. saccharolyticum K10	84030	[Clostridium] saccharolyticum	1506553	Lachnoclostridium	-	0	5.43	0.24	0.44	0	0	0	0	0.49	1.17	0.11	0	0.24	0.38	0.46	11.41	0.35	0.61	0	0.21	0	0	0.76	0	0	0	0	0	0	0	0.41	0	0	1.3	4.63	0	16.72	0	0	0
CBK78447.1	CBK78447.1 copper-(or silver)-translocating P-type ATPase [ [[Clostridium] cf. saccharolyticum K10]	879	717608	[Clostridium] cf. saccharolyticum K10	84030	[Clostridium] saccharolyticum	1506553	Lachnoclostridium	-	0	0.23	0.34	0	0	0	0	0	0	0	0	0	4.82	0	0.58	0.16	1.68	0	0	0.07	0	0	3.81	0	0	0	0	0	0.17	0	0	0	0	0.09	0	0	0.85	0	0	0
CBK78461.1	CBK78461.1 hypothetical protein CLS_32310 [ [[Clostridium] cf. saccharolyticum K10]	47	717608	[Clostridium] cf. saccharolyticum K10	84030	[Clostridium] saccharolyticum	1506553	Lachnoclostridium	-	1.08	40.57	0	0	0	0	0	0	0	0	19.31	2.6	3.22	7.55	20.06	62.31	0	0	0	0	2.57	0	0	0	0	0	0	0	0	0	0.92	0	0	0	0	0	43.75	0	0	0
CBK78471.1	CBK78471.1 Site-specific recombinase XerD [ [[Clostridium] cf. saccharolyticum K10]	243	717608	[Clostridium] cf. saccharolyticum K10	84030	[Clostridium] saccharolyticum	1506553	Lachnoclostridium	-	0	0	3.03	5.07	4.7	0	0	6.12	2.53	0	0	0	0.93	5.84	2.39	0	0.45	2.35	0.6	3.18	2.24	0.93	2.95	4.87	7.67	0	0	0	0	0	0.18	1.05	0	0	0.27	0	2.31	0	0	0
CBK78482.1	CBK78482.1 hypothetical protein CLS_32580 [ [[Clostridium] cf. saccharolyticum K10]	470	717608	[Clostridium] cf. saccharolyticum K10	84030	[Clostridium] saccharolyticum	1506553	Lachnoclostridium	-	1.94	0	1.41	0	1.21	0	0	0	0	0	6.79	0	0.64	0.25	2.62	0.15	1.74	0	0.62	0	0	0	2.03	0	0	0	0	0.2	0	1.36	0	0	0	0	6.58	0	0	0	0	0
CBK78487.1	CBK78487.1 Restriction endonuclease [ [[Clostridium] cf. saccharolyticum K10]	314	717608	[Clostridium] cf. saccharolyticum K10	84030	[Clostridium] saccharolyticum	1506553	Lachnoclostridium	-	0	0	1.64	0	0	0	0	0	0	0	8.24	0.19	1.69	0	0.23	0	0.87	0	0	0	0.19	0	3.81	0	0	0	0	0	0	0	0	0	0	0	0.21	0	0	0	0	0
CBK78489.1	CBK78489.1 LSU ribosomal protein L25P [ [[Clostridium] cf. saccharolyticum K10]	193	717608	[Clostridium] cf. saccharolyticum K10	84030	[Clostridium] saccharolyticum	1506553	Lachnoclostridium	-	35.47	0	0	0	0	0	0	0	1.59	359.03	3.13	0.32	31.38	5.51	10.52	0	27.97	0	0	8	397.1	0	42.12	0	0	0	0	3.84	0	49.65	4.26	0	3.75	16.84	105.77	0	32.93	0	0	0
CBK78545.1	CBK78545.1 Pyridoxal/pyridoxine/pyridoxamine kinase [ [[Clostridium] cf. saccharolyticum K10]	281	717608	[Clostridium] cf. saccharolyticum K10	84030	[Clostridium] saccharolyticum	1506553	Lachnoclostridium	-	0.18	0	1.05	0	1.02	0.22	0	0	0.55	0	0.96	0	0.54	0.84	5.94	0.51	0.78	0.34	0.52	0.46	3.01	0	4.25	0.65	0.43	3.75	0	1.65	1.61	4.55	0.46	0.91	1.1	2.02	9.84	0	1.33	0	0	0
CBK78548.1	CBK78548.1 Sugar kinases, ribokinase family [ [[Clostridium] cf. saccharolyticum K10]	288	717608	[Clostridium] cf. saccharolyticum K10	84030	[Clostridium] saccharolyticum	1506553	Lachnoclostridium	-	1.76	0.36	0	0	0	0	0	0	0	0.2	12.6	0.42	3.15	0.21	0	0.99	1.14	0	0	0	0.84	0	0	0	0	0	0	0	0	0	0.6	0	1.44	0.28	4.12	0.44	0	0	0	0
CBK78549.1	CBK78549.1 Predicted phosphosugar isomerases [ [[Clostridium] cf. saccharolyticum K10]	325	717608	[Clostridium] cf. saccharolyticum K10	84030	[Clostridium] saccharolyticum	1506553	Lachnoclostridium	-	6.87	1.9	0.23	0	0	0	0	0	0	1.74	0	1.69	2.56	1.27	0.22	2.86	9.06	0	0	1.39	4.09	0	0.74	0	0	1.62	0	0	0.46	1.97	1.06	0	4.13	10	0	0.2	2.88	42.35	0	0
CBK78550.1	CBK78550.1 hypothetical protein CLS_33490 [ [[Clostridium] cf. saccharolyticum K10]	147	717608	[Clostridium] cf. saccharolyticum K10	84030	[Clostridium] saccharolyticum	1506553	Lachnoclostridium	-	2.41	0	0	0	0	0	0	0	0	0.77	0	4.16	4.12	1.61	0	3.4	6.31	0	0	1.75	2.46	0	0	0	0	0	0	0.63	2.05	4.35	6.47	0	4.92	6.63	0	0	1.27	0	0	0
CBK78551.1	CBK78551.1 Na+/glutamate symporter [ [[Clostridium] cf. saccharolyticum K10]	455	717608	[Clostridium] cf. saccharolyticum K10	84030	[Clostridium] saccharolyticum	1506553	Lachnoclostridium	-	2.56	0	0	0	0	0	0.14	0.1	0	2.79	91.09	2.15	6.65	0.91	0.48	4.71	3.36	0	0	1.56	3.18	0	1.05	0	0.13	0	0	0	0.33	0	10.08	0	2.04	6.61	46.6	0	1.64	0	0	0
CBK78552.1	CBK78552.1 Sugar phosphate isomerases/epimerases [ [[Clostridium] cf. saccharolyticum K10]	277	717608	[Clostridium] cf. saccharolyticum K10	84030	[Clostridium] saccharolyticum	1506553	Lachnoclostridium	-	0	0	0	0	0	0	0	0	0	0	19.05	0.66	0.82	0.21	0	1.55	0.59	0	0	0.23	0.87	0	0	0	0	0	0	0	0	0	32.48	0	1.87	1.76	2.14	0	0	0	0	0
CBK78558.1	CBK78558.1 Predicted metal-dependent hydrolase of the TIM-barrel fold [ [[Clostridium] cf. saccharolyticum K10]	288	717608	[Clostridium] cf. saccharolyticum K10	84030	[Clostridium] saccharolyticum	1506553	Lachnoclostridium	-	0.18	0	0	0	0	0	0.22	0	0	0	0	1.7	1.31	0	0	0.99	0	0	0	0	0.63	0	0	0	0.84	0	0	0	0	0	4.51	0	0.36	0.85	4.34	0	1.3	0	0	0
CBK78560.1	CBK78560.1 transcriptional regulator, GntR family [ [[Clostridium] cf. saccharolyticum K10]	242	717608	[Clostridium] cf. saccharolyticum K10	84030	[Clostridium] saccharolyticum	1506553	Lachnoclostridium	-	0.42	10.01	1.83	0	0	0	0.78	0	0	15.63	71.39	2.02	9.7	2.69	4.79	17.41	5.63	0	0	1.33	4.49	0	11.86	0	0	0	0	0.38	0.62	2.64	1.25	0	2.14	4.03	29.12	0	15.45	0	0	0
CBK78569.1	CBK78569.1 von Willebrand factor type A domain [ [[Clostridium] cf. saccharolyticum K10]	2061	717608	[Clostridium] cf. saccharolyticum K10	84030	[Clostridium] saccharolyticum	1506553	Lachnoclostridium	-	0	0	0.04	0	0	0	0	0	0	0	0	0	1.65	0	0.07	0.31	0.5	0	0	0	6.06	0	0.7	0	0	0	0	0	0	0	0	0	0	0	0	0	0	0	0	0
CBK78577.1	CBK78577.1 Putative transposase, YhgA-like [ [[Clostridium] cf. saccharolyticum K10]	255	717608	[Clostridium] cf. saccharolyticum K10	84030	[Clostridium] saccharolyticum	1506553	Lachnoclostridium	-	0	0	0.58	0	0	0	0	0	0	0	2061.96	0	12.47	0	0.28	0	0.86	0	0	0	4.5	0	7.5	0	0	0	0	0	0	0	0	0	0	0	1.81	0	0	0	0	0
CBK78595.1	CBK78595.1 Sua5/YciO/YrdC/YwlC family protein [ [[Clostridium] cf. saccharolyticum K10]	377	717608	[Clostridium] cf. saccharolyticum K10	84030	[Clostridium] saccharolyticum	1506553	Lachnoclostridium	2.7.7.87	0	0	0	0	0	0	0	0	0	0	3.74	0	0.4	0	0	0.95	0.72	0	0	0	0.8	0	0	0	0	0	0	0	0	0	0	0	0	0	0	0	0	0	0	0
CBK78614.1	CBK78614.1 Iron only hydrogenase large subunit, C-terminal domain [ [[Clostridium] cf. saccharolyticum K10]	507	717608	[Clostridium] cf. saccharolyticum K10	84030	[Clostridium] saccharolyticum	1506553	Lachnoclostridium	-	0.1	0.51	0	0	0	0	0	0	0.91	0	0	0	0	0	0.29	0	0.75	0	0.29	0.25	1.19	0	7.55	0.36	0	1.04	0	0	0	0	0.17	0	0.2	0	0.39	0	0.37	0	0	0
CBK78630.1	CBK78630.1 hypothetical protein CLS_34480 [ [[Clostridium] cf. saccharolyticum K10]	225	717608	[Clostridium] cf. saccharolyticum K10	84030	[Clostridium] saccharolyticum	1506553	Lachnoclostridium	-	0	0	0.98	0	0	0	0	0	0	1	2.99	0	3.36	0.53	1.61	0	2.67	0	0	0.86	0	0	4.25	0	0	0	0	0	0	0	0	0	0	0	0	0	6.65	0	0	0
CBK78645.1	CBK78645.1 Transposase DDE domain [ [[Clostridium] cf. saccharolyticum K10]	375	717608	[Clostridium] cf. saccharolyticum K10	84030	[Clostridium] saccharolyticum	1506553	Lachnoclostridium	-	0.27	0.55	0.2	0	0	0	0	0	0	1.43	1.97	0.33	0.81	0.16	1.16	2.29	0.15	0	0	0	0.48	0	0	0	0	0	0	0	0	0	0.12	0	0	0	0.88	0	5.98	0	0	0
CBK78646.1	CBK78646.1 Listeria-Bacteroides repeat domain (List_Bact_rpt)./Putative cell wall binding repeat [ [[Clostridium] cf. saccharolyticum K10]	787	717608	[Clostridium] cf. saccharolyticum K10	84030	[Clostridium] saccharolyticum	1506553	Lachnoclostridium	-	0	2.62	0.37	0	0	0	0.24	0	0	0.57	20.29	0	2.21	0.15	2.58	2.18	1.18	0	0	0.08	3.22	0	0.61	0	0.08	0	0	0	0.19	0.41	0.55	0	0.26	0	15.81	0.08	7.84	0	0	0
CBK78650.1	CBK78650.1 Predicted metal-dependent membrane protease [ [[Clostridium] cf. saccharolyticum K10]	337	717608	[Clostridium] cf. saccharolyticum K10	84030	[Clostridium] saccharolyticum	1506553	Lachnoclostridium	-	0	0.15	0.22	0	0	0	0	0	0	0	0	0.18	6.96	0.35	0	1.48	0.32	0	0	0	0.9	0	2.13	0	0	0	0	0	0	0	0	0	0.31	0	2.54	0	3.88	0	0	0
CBK78652.1	CBK78652.1 Putative cell wall binding repeat [ [[Clostridium] cf. saccharolyticum K10]	454	717608	[Clostridium] cf. saccharolyticum K10	84030	[Clostridium] saccharolyticum	1506553	Lachnoclostridium	-	0	5.56	0.97	0	0	0	0	0	0	0.12	8.14	0	3.67	0	2.72	3.15	4.44	0	0.32	0	0	0	9.48	0	0	0	0	0	0	0	0	0	0.23	0	3.77	0	0.41	0	0	0
CBK78694.1	CBK78694.1 biotin-dependent carboxylase uncharacterized domain [ [[Clostridium] cf. saccharolyticum K10]	368	717608	[Clostridium] cf. saccharolyticum K10	84030	[Clostridium] saccharolyticum	1506553	Lachnoclostridium	-	0	1.54	0.6	0	0	0	0	0	0	1.38	0	0.17	5.76	0	0.39	0.97	0.89	0	0	0.17	1.97	0	0	0	0	0	0	0	0	0	0	0	0	0	8.77	0	6.1	0	0	0
CBK78710.1	CBK78710.1 hypothetical protein CLS_35540 [ [[Clostridium] cf. saccharolyticum K10]	785	717608	[Clostridium] cf. saccharolyticum K10	84030	[Clostridium] saccharolyticum	1506553	Lachnoclostridium	-	0.06	1.44	0.38	0	0	0	0	0	0	2.09	6.08	0.16	1.83	1.43	0	3.91	0.49	0	0	0	3.54	0	3.65	0	0	0	0	0	0.19	0.81	0.06	0	0	0.1	4.36	0.49	2.86	0	0	0
CBK78712.1	CBK78712.1 hypothetical protein CLS_35560 [ [[Clostridium] cf. saccharolyticum K10]	469	717608	[Clostridium] cf. saccharolyticum K10	84030	[Clostridium] saccharolyticum	1506553	Lachnoclostridium	-	0	0.88	0	0	0	0	0	0	0	0.06	0.36	0	0.32	0	0	0	0	0	0	0	0.64	0	0.51	0	0	0	0	0	0	0	0	0	0	0	1.26	0	0	0	0	0
CBK78732.1	CBK78732.1 Cation/multidrug efflux pump [ [[Clostridium] cf. saccharolyticum K10]	1018	717608	[Clostridium] cf. saccharolyticum K10	84030	[Clostridium] saccharolyticum	1506553	Lachnoclostridium	-	0	0	2.53	0	0	0	0	0	0	0	0	0	0	0	0.64	0	2.25	0	0	0	0	0	5.17	0	0	0	0	0	0	0	0	0	0	0	0	0	0	0	0	0
CBK78784.1	CBK78784.1 TraX protein [ [[Clostridium] cf. saccharolyticum K10]	248	717608	[Clostridium] cf. saccharolyticum K10	84030	[Clostridium] saccharolyticum	1506553	Lachnoclostridium	-	0	2.49	0	0	0	0	0	0	0	4.78	0	0	7.94	0	0.88	0.58	2.2	0	0	0	1.7	0	4.82	0	0	0	0	0	0	0	0	0	0	0.33	10.09	0	10.55	0	0	0
CBK78829.1	CBK78829.1 Predicted dehydrogenase [ [[Clostridium] cf. saccharolyticum K10]	479	717608	[Clostridium] cf. saccharolyticum K10	84030	[Clostridium] saccharolyticum	1506553	Lachnoclostridium	-	0	0	1.38	0	0	0.39	0	0	0	0	0	0	0	0	0.3	0	0.57	0.2	0.6	0	0.88	0	2.99	0	0	0	0	0	0	0	0.09	0	0	0	0.14	0	0	28.73	0	0
CBK78837.1	CBK78837.1 PTS system, lactose/cellobiose family IIC component [ [[Clostridium] cf. saccharolyticum K10]	456	717608	[Clostridium] cf. saccharolyticum K10	84030	[Clostridium] saccharolyticum	1506553	Lachnoclostridium	-	0.22	1.7	0.32	0	0	0.41	0	0.1	0	0.5	0.29	0.8	2.99	0.39	0.48	2.04	0.36	0	0	0.28	1.19	0	2.1	0	0.53	1.16	0	0	0	0.7	1.42	1.4	0.23	1.43	1.44	0.28	4.92	0	0	0
CBK78838.1	CBK78838.1 Glycine/sarcosine/betaine reductase selenoprotein B (GRDB) [ [[Clostridium] cf. saccharolyticum K10]	174	717608	[Clostridium] cf. saccharolyticum K10	84030	[Clostridium] saccharolyticum	1506553	Lachnoclostridium	-	0	11.26	4.23	0	0	0.36	0	0	1.77	9.08	0	2.46	11.31	0.34	5.42	11.08	2.51	0.55	0.83	0.74	3.82	0	4.12	1.05	0.35	0	0	0	0	1.84	0.99	0	0	2.33	22.33	0.37	17.19	0	0	0
CBK78840.1	CBK78840.1 dipeptidase, putative [ [[Clostridium] cf. saccharolyticum K10]	367	717608	[Clostridium] cf. saccharolyticum K10	84030	[Clostridium] saccharolyticum	1506553	Lachnoclostridium	-	0	0.42	0.4	0	0	0.17	0	1.01	0	0.08	2.2	0.17	0.21	0.16	0	2.72	0	0	0.39	0.18	0.49	0	0.65	0	0.33	0	0	1.77	0.41	0	0.24	0.35	0	0	0	0	2.04	0	0	0
CBK78842.1	CBK78842.1 Uncharacterized conserved protein [ [[Clostridium] cf. saccharolyticum K10]	287	717608	[Clostridium] cf. saccharolyticum K10	84030	[Clostridium] saccharolyticum	1506553	Lachnoclostridium	-	0	4.85	1.03	0	0	0	0	0.16	0	0.89	2.93	0.43	1.32	0.41	0.51	3.24	0	0	0	0	1.05	0	0.83	0	0.21	0	0	6.13	4.2	0	0.45	0	0	0.28	6.19	0	14.33	0	0	0
CBK78843.1	CBK78843.1 Uncharacterized conserved protein [ [[Clostridium] cf. saccharolyticum K10]	363	717608	[Clostridium] cf. saccharolyticum K10	84030	[Clostridium] saccharolyticum	1506553	Lachnoclostridium	-	0	5.25	1.01	0	0	0.35	0	0.51	0	0.93	17.59	0.51	8.13	0.16	1	4.92	1.05	0	0.8	0.53	1.66	0.62	1.32	0	0.17	0	0	9.94	2.91	3.52	1.31	1.06	0	1.79	6.17	0	6.18	0	0	0
CBK78849.1	CBK78849.1 homoserine dehydrogenase [ [[Clostridium] cf. saccharolyticum K10]	404	717608	[Clostridium] cf. saccharolyticum K10	84030	[Clostridium] saccharolyticum	1506553	Lachnoclostridium	1.1.1.3	0	1.02	0.55	0	0	0	0	0	0	0.35	0	0.15	1.31	0.15	0.54	1.24	0.27	0	0	0.32	1.64	0	1.18	0	0.15	0	0	0	0	0	0	0	0.51	0	1.79	0	2.31	0	0	0
CBK78850.1	CBK78850.1 aspartate kinase, monofunctional class [ [[Clostridium] cf. saccharolyticum K10]	402	717608	[Clostridium] cf. saccharolyticum K10	84030	[Clostridium] saccharolyticum	1506553	Lachnoclostridium	2.7.2.4	0	0.64	0.18	0	0	0	0	0	0	1.05	0	0	0	0	0.18	1.6	0.14	0	0	0	7.06	0	4.76	0	0	0	0	0	0	0	0	0	0	0.4	4.1	0	6.04	0	0	0
CBK78852.1	CBK78852.1 hypothetical protein CLS_37290 [ [[Clostridium] cf. saccharolyticum K10]	125	717608	[Clostridium] cf. saccharolyticum K10	84030	[Clostridium] saccharolyticum	1506553	Lachnoclostridium	-	2.03	26.39	0.59	0	0	0	0.5	0	0	17.39	19.09	1.47	1875.38	0.95	1.74	22.28	3.49	0	0	0	6.28	0	13.39	0	0	0	0	0	0	0	0.35	0	0	0	23.18	1.02	5.98	0	0	0
CBK78873.1	CBK78873.1 Mg2+ transporter (mgtE) [ [[Clostridium] cf. saccharolyticum K10]	470	717608	[Clostridium] cf. saccharolyticum K10	84030	[Clostridium] saccharolyticum	1506553	Lachnoclostridium	-	0.11	2.19	0.31	0	0	0	0	0	1.31	0	0	0	3.7	0	0.93	0.3	0.81	0	0	0	5.01	0	3.05	0	0	0	0	0	0	0	0	0	1.98	8.64	7.71	0	0	58.57	0	0
CBK78876.1	CBK78876.1 hypothetical protein CLS_37670 [ [[Clostridium] cf. saccharolyticum K10]	194	717608	[Clostridium] cf. saccharolyticum K10	84030	[Clostridium] saccharolyticum	1506553	Lachnoclostridium	-	3.92	0	24.29	0	0	0	0	0	0	0	69.65	0	18.73	46.31	18.69	0	32.33	0	0	0	17.42	0	40.67	0.47	0	0	0	0	0	0	0	0	0	3.35	51.25	79.59	48.17	0	0	0
CBK78890.1	CBK78890.1 hypothetical protein CLS_37860 [ [[Clostridium] cf. saccharolyticum K10]	675	717608	[Clostridium] cf. saccharolyticum K10	84030	[Clostridium] saccharolyticum	1506553	Lachnoclostridium	-	0.3	20.77	10.8	0	0	0	0	0	0	0	0	0.09	8.97	0.44	1.5	11.11	2.18	0	0	0	15.91	0	9.92	0	0.09	0	0	0	0	2.37	0	0	0.15	0	0	0.19	35.72	0	0	0
CBK78903.1	CBK78903.1 prolipoprotein diacylglyceryl transferase [ [[Clostridium] cf. saccharolyticum K10]	291	717608	[Clostridium] cf. saccharolyticum K10	84030	[Clostridium] saccharolyticum	1506553	Lachnoclostridium	-	1.05	72.97	3.04	0	0	0	0	0	0	19.5	0	0.42	58.79	0.41	9.97	30.43	7.68	0	0.5	0	4.77	0	36.97	0	0	0	0	0	0	0	0	0	0	4.75	136.9	0	114.33	0	0	0
CBK78938.1	CBK78938.1 AhpC/TSA family [ [[Clostridium] cf. saccharolyticum K10]	210	717608	[Clostridium] cf. saccharolyticum K10	84030	[Clostridium] saccharolyticum	1506553	Lachnoclostridium	-	0	1.96	2.1	0	0	0	0	0	0	0	0	0	1.44	0.28	0	0.34	0.52	0	0	0	2.59	0	0	0	0	0	0	2.64	0	0	0	0	0	0	0	0	0	0	0	0
CBK78944.1	CBK78944.1 hypothetical protein CLS_38650 [ [[Clostridium] cf. saccharolyticum K10]	37	717608	[Clostridium] cf. saccharolyticum K10	84030	[Clostridium] saccharolyticum	1506553	Lachnoclostridium	-	21.93	826	254.68	0	0	0	0	11.31	0	1010	0	87.54	1166.09	143.78	272.42	750.91	1552	2.57	0	13.91	985.13	0	1486.24	0	0	0	0	27.52	0	0	32.73	0	58.65	245.97	0	0	793.13	371.98	0	0
CBK78972.1	CBK78972.1 Predicted integral membrane protein [ [[Clostridium] cf. saccharolyticum K10]	362	717608	[Clostridium] cf. saccharolyticum K10	84030	[Clostridium] saccharolyticum	1506553	Lachnoclostridium	-	0	0	0	0	0	0	0	0	0	0	0	0	24.05	0	33.65	0	17.78	0	0	0	0	0	51.52	0	0	0	0	0	0	0	0	0	0	0	0	0	0	0	0	0
CBK79028.1	CBK79028.1 cell division protein FtsX [Coprococcus catus GD/7]	301	717962	Coprococcus catus GD/7	116085	Coprococcus catus	33042	Coprococcus	-	0	5.65	0	3.18	0	0	0	2.01	0	0	0	0	0	0	0	0	0	0	0.96	0	4.21	0	0	0	0	0	0	0	0	0	0	0.42	0	0	2.19	0	0	0	0	0
CBK79119.1	CBK79119.1 Uncharacterized conserved protein [Coprococcus catus GD/7]	143	717962	Coprococcus catus GD/7	116085	Coprococcus catus	33042	Coprococcus	-	0	0	0	0	0	0	0	0	0	0	0	0	3.18	0	0	0.5	0	0	0	0	0	0	0	0	3.78	0	0	0	0	0	0	0	0	0	3.68	0	9.15	0	0	0
CBK79153.1	CBK79153.1 6-phosphofructokinase [Coprococcus catus GD/7]	324	717962	Coprococcus catus GD/7	116085	Coprococcus catus	33042	Coprococcus	2.7.1.11	0.31	2.86	1.82	2.53	0.88	0	0	0.57	0	0	0	0	2.8	0	0	0	0.5	0	0.45	0	0.19	0	0	0	0	1.63	0.8	0	0	0.99	0	0	0	0.25	0.2	1.97	0	0	0	0
CBK79248.1	CBK79248.1 Uncharacterized conserved protein [Coprococcus catus GD/7]	278	717962	Coprococcus catus GD/7	116085	Coprococcus catus	33042	Coprococcus	-	0.36	0.19	0.53	0	0	0.45	0	0	0	0.2	2.54	0	0	0.64	0	0	0.39	0	0	0	0.65	0	0	0	0.43	0	0.23	2	47.74	0	8.25	59.72	0	0	0	0	0	0	0	0
CBK79286.1	CBK79286.1 Molecular chaperone, HSP90 family [Coprococcus catus GD/7]	669	717962	Coprococcus catus GD/7	116085	Coprococcus catus	33042	Coprococcus	-	0.15	0.54	0.22	2.46	0	0	0	0.42	0.69	0	0	0.09	0.34	0	0	0	0	0	0	0.1	0	0	0	0	0	0	0.1	0	5.18	0	0.13	0	0	0.12	0.1	0	0.28	0	0	0
CBK79342.1	CBK79342.1 Predicted glycosyltransferases [Coprococcus catus GD/7]	281	717962	Coprococcus catus GD/7	116085	Coprococcus catus	33042	Coprococcus	-	0	0	0	0	0	153.13	0	0	0	61.47	0	0	0	0	0	0	0	0	0	0	0	0	0	0	0	0	0	0	0	0	0	0	0	0	0	0	0	0	0	0
CBK79494.1	CBK79494.1 Carbon dioxide concentrating mechanism/carboxysome shell protein [Coprococcus catus GD/7]	182	717962	Coprococcus catus GD/7	116085	Coprococcus catus	33042	Coprococcus	-	0	0	0	0	0	0	0	0	0	0	0	111.81	0	0.32	1.99	0	0.3	3.66	0	0	0	0	0	0	3.96	0	0	14.24	19.89	1.76	1.66	8.42	1.14	7.14	3.98	1.05	0	0	0	0
CBK79527.1	CBK79527.1 CoA-substrate-specific enzyme activase, putative [Coprococcus catus GD/7]	1462	717962	Coprococcus catus GD/7	116085	Coprococcus catus	33042	Coprococcus	-	0.38	0.35	0.35	2.62	0.2	0	0.04	0.06	0.11	0.08	0.14	0.04	0.05	0.16	0.1	0.78	0.26	0	0.3	0.13	0.83	0.15	1.14	0.12	0.21	1.8	0.44	0.19	0.21	0	0.21	0	0.07	0.61	0.23	0	0.38	0	0	0
CBK79539.1	CBK79539.1 Chloramphenicol O-acetyltransferase [Coprococcus catus GD/7]	218	717962	Coprococcus catus GD/7	116085	Coprococcus catus	33042	Coprococcus	2.3.1.28	0	0	0	0	0	0	0	0	0	0	0	0.28	0	0	0	0	0	0	0	0	0	0	1.1	0	1.1	0	0	3.4	0	0	7.94	0	0	9.69	1.81	0	0	0	0	0
CBK79600.1	CBK79600.1 Predicted phosphosugar isomerases [Coprococcus catus GD/7]	331	717962	Coprococcus catus GD/7	116085	Coprococcus catus	33042	Coprococcus	-	0.15	0	0.22	0	0	0	0	0	0	0	0	1.66	4.8	1.07	0	0.22	0.33	2.3	0	1.75	1.64	0	0.72	4.12	2.91	0	0	7.27	4.1	0	0.13	5.4	1.25	6.14	1.99	0	0.56	0	0	0
CBK79839.1	CBK79839.1 Predicted pyrophosphatase [Coprococcus catus GD/7]	110	717962	Coprococcus catus GD/7	116085	Coprococcus catus	33042	Coprococcus	-	0	0	0	0	0	10.82	0	0	0	0	0	0	14.45	0	7.91	0	0	0	18.42	0	4.94	0	0	0	0	0	0	0	0	0	7.47	0	20.67	0	0	0	0	0	0	0
CBK79860.1	CBK79860.1 acetate kinase [Coprococcus catus GD/7]	399	717962	Coprococcus catus GD/7	116085	Coprococcus catus	33042	Coprococcus	2.7.2.1	1.65	0	0	2.06	0	0	0	0.12	0	0	0.08	0	0.19	0	0	0	0	0	0	0	1.66	0	0	0.23	0	0	0	0	0.38	0	0.11	0	0	0	0.99	0	0	0	0	0
CBK79892.1	CBK79892.1 hydrogenases, Fe-only [Coprococcus catus GD/7]	581	717962	Coprococcus catus GD/7	116085	Coprococcus catus	33042	Coprococcus	1.6.99.5	0.09	0	0.38	0	0	0	0	0	0	0	0	0	0	0	14.85	0	0.28	0.16	0.25	0.22	0.93	0	0	0.16	1.03	0	0.22	0.96	0	0	0.07	0.66	0.53	17.2	0.91	0	0	0	0	0
CBK79912.1	CBK79912.1 transposase, IS605 OrfB family, central region [Coprococcus catus GD/7]	367	717962	Coprococcus catus GD/7	116085	Coprococcus catus	33042	Coprococcus	-	0	0	0	0	0	0	0	0	0	0	0	0	0.21	15.78	0.2	21.02	0	0.26	0	0	0	0	3.26	0	0	0	0	0	0	0	0.12	0	0.56	0	1.79	0	0	0	0	0
CBK79983.1	CBK79983.1 Benzoyl-CoA reductase/2-hydroxyglutaryl-CoA dehydratase subunit, BcrC/BadD/HgdB [Coprococcus catus GD/7]	375	717962	Coprococcus catus GD/7	116085	Coprococcus catus	33042	Coprococcus	-	0	0	0	0	0	0	0	0	0	0	0	1.63	0	1.26	0	0	0	3.55	3.47	0	0	1.8	0	0	0	0	0	0.25	0	0	0	7.49	0	0	0.18	0	0	0	0	0
CBK80062.1	CBK80062.1 alpha-phosphoglucomutase [Coprococcus catus GD/7]	576	717962	Coprococcus catus GD/7	116085	Coprococcus catus	33042	Coprococcus	5.4.2.2;5.4.2.8	0.09	0.98	2.68	0	0	0	0.11	0	0	0	0.23	0.42	2.5	0.21	0.25	0	0	0	1.51	0.45	0.1	0	0	0.16	0.1	1.83	0.11	0.8	1.31	0	0.3	0.22	0.18	0.14	0.11	0	0	0	0	0
CBK80081.1	CBK80081.1 6-phosphofructokinase [Coprococcus catus GD/7]	324	717962	Coprococcus catus GD/7	116085	Coprococcus catus	33042	Coprococcus	2.7.1.11	0	0	1.14	4.65	0	0	0	0.43	0.47	0	0.1	0	0.23	0.18	0	0	0.5	0	0.45	0	2.05	0	0.74	0.28	0	0	1	0.86	0	0	0	0	0	1.76	0.2	0	0	0	0	0
CBK80105.1	CBK80105.1 DNA-directed RNA polymerase subunit beta [Coprococcus catus GD/7]	1285	717962	Coprococcus catus GD/7	116085	Coprococcus catus	33042	Coprococcus	2.7.7.6	0.67	0.16	0.11	0	0	0	0	0.4	0	0	0.13	0	0.06	0.46	0.06	0	0.08	0	0	0.1	0.28	0	0	0	0	0.41	0.45	0	0.12	0.25	0	0	0	0.19	0.05	0.25	0.29	0	0	0
CBK80108.1	CBK80108.1 amino acid/amide ABC transporter substrate-binding protein, HAAT family (TC 3.A.1.4.-) [Coprococcus catus GD/7]	394	717962	Coprococcus catus GD/7	116085	Coprococcus catus	33042	Coprococcus	-	0	0	0	0	0	0	0	0	0	0	0.43	0	0	0	0	0	0	0	0	0	0	0	11.53	13.39	0	0	0	0	0	0.81	0	0	0.52	6.6	37.44	0	0	34.93	0	0
CBK80122.1	CBK80122.1 ABC-type nitrate/sulfonate/bicarbonate transport systems, periplasmic components [Coprococcus catus GD/7]	364	717962	Coprococcus catus GD/7	116085	Coprococcus catus	33042	Coprococcus	-	0.14	0	4.45	0.38	7.06	0	0	0	0	0	1.39	0.17	0.62	0.97	0.2	0	0	0	0	0	2.16	0	0	0	0	1.45	0	1.53	0	0	0.36	0	0	0.22	1.63	0	0	0	0	0
CBK80161.1	CBK80161.1 hypothetical protein CC1_13710 [Coprococcus catus GD/7]	600	717962	Coprococcus catus GD/7	116085	Coprococcus catus	33042	Coprococcus	-	0	0	0	0	0	0	0	0	0	0	0	0	0	0.3	0	0	0.55	0	0	0	0.2	0	7.97	0.45	0.2	0	0	0.15	0	0	0	0	1.03	1.63	3.73	1.06	0	0	0	0
CBK80370.1	CBK80370.1 Cell wall-associated hydrolases (invasion-associated proteins) [Coprococcus catus GD/7]	655	717962	Coprococcus catus GD/7	116085	Coprococcus catus	33042	Coprococcus	-	0	2.12	1.24	0	0	0	0	0	0	0	0	0	0	0	0	0	1.25	0	0	0	0	0	0	0	0	0	2.37	0	0	0	0	0	0	0	4.32	0	0	0	0	0
CBK80389.1	CBK80389.1 carbohydrate ABC transporter ATP-binding protein, CUT1 family (TC 3.A.1.1.-) [Coprococcus catus GD/7]	369	717962	Coprococcus catus GD/7	116085	Coprococcus catus	33042	Coprococcus	3.6.3.20;3.6.3.31	0	0	5.39	2.23	4.64	0	0	0	0	0	0	0	2.87	3.84	0	0	0	2.06	0	1.57	0	0	0	2.22	0	0	3.68	0	0	0	2.34	0	1.96	4.4	1.43	1.73	7.6	0	0	0
CBK80391.1	CBK80391.1 electron transport complex, RnfABCDGE type, C subunit [Coprococcus catus GD/7]	442	717962	Coprococcus catus GD/7	116085	Coprococcus catus	33042	Coprococcus	-	0.23	0	1.17	0	0	0	0	1.68	0.35	0	0	0.55	0	0	0	0	0.62	0	0	0	1.23	0	0	0	0	0	0.15	0	0	0	0.2	0.58	0	0	1.34	0.29	0	0	0	0
CBK80396.1	CBK80396.1 electron transport complex, RnfABCDGE type, B subunit [Coprococcus catus GD/7]	256	717962	Coprococcus catus GD/7	116085	Coprococcus catus	33042	Coprococcus	-	0	0	1.44	2.67	0	0	0	1.82	0	0	0	5.49	0.59	0	0	0	0.21	0	0	0	2.36	0	0	0	0.23	0	0	0	0	0	0	0	0	0.32	2.06	0	0	0	0	0
CBK80444.1	CBK80444.1 xanthine dehydrogenase, molybdenum binding subunit apoprotein [Coprococcus catus GD/7]	776	717962	Coprococcus catus GD/7	116085	Coprococcus catus	33042	Coprococcus	-	0	1	0.66	0.35	0	0	0	0.72	0.4	0	0.3	0.08	0.39	0.84	0.19	0	0.14	0	0	0	0.86	0	0	0.23	0	2.04	0.08	0	0.58	0	0.06	0	0.13	1.26	1.44	0.16	1.2	0	0	0
CBK80451.1	CBK80451.1 hypothetical protein CC1_16970 [Coprococcus catus GD/7]	67	717962	Coprococcus catus GD/7	116085	Coprococcus catus	33042	Coprococcus	-	164.25	0	127.46	216.54	123.54	0	0	81.2	41.32	0	23.08	10.03	140.09	56.46	0	0	57.79	45.45	45.37	0	119.79	0	0	0	8.97	62.9	0	0	0	0	10.33	0	50.9	48.51	424.58	0	0	0	0	0
CBK80475.1	CBK80475.1 phosphate:acyl-[acyl carrier protein] acyltransferase [Coprococcus catus GD/7]	348	717962	Coprococcus catus GD/7	116085	Coprococcus catus	33042	Coprococcus	-	0	0	0	0	0	0	0	0	0	0	0	1.58	0	0	0	0	0	0	0	0	0	0	7.56	0	1.73	0	0	0	0	14.69	0.25	0	0	0	0	0	0	0	0	0
CBK80482.1	CBK80482.1 Predicted membrane protein involved in D-alanine export [Coprococcus catus GD/7]	530	717962	Coprococcus catus GD/7	116085	Coprococcus catus	33042	Coprococcus	-	0	0	0	0	0	0	0	0.44	0	0	0	0	0	1.67	0	1.62	0	0	0	0	0	0	0	0	0	0	0	0	0	0	0.41	0	0	0	0	0	0	0	0	0
CBK80556.1	CBK80556.1 hypothetical protein CC1_18130 [Coprococcus catus GD/7]	139	717962	Coprococcus catus GD/7	116085	Coprococcus catus	33042	Coprococcus	-	0	0	12.18	17.72	0	0	0	11.04	0	0	0	0	0	0	0	0	0	0	57.28	7.41	9.99	0	0	0.65	1.3	0	0	0	0	0	0.93	9.19	0.74	4.68	20.37	0.46	0	0	0	0
CBK80562.1	CBK80562.1 DivIVA domain [Coprococcus catus GD/7]	222	717962	Coprococcus catus GD/7	116085	Coprococcus catus	33042	Coprococcus	-	0	3.25	2.98	12.33	0	0	0	3.14	0	0	0	0	0	0	0	0	0	0	7.82	0	0	0	0	0	0	0	2.33	0	8.83	0	0	0	0	0	6.53	0	0	0	0	0
CBK80582.1	CBK80582.1 acetyl-CoA acetyltransferase [Coprococcus catus GD/7]	393	717962	Coprococcus catus GD/7	116085	Coprococcus catus	33042	Coprococcus	2.3.1.9	0	0	5.99	0.87	0	0	0.16	4.38	0.39	0	0.09	0	0.19	0.3	0.65	0	0	0	0.37	0.16	0	0	0	0.23	0	1.34	2.22	1.88	0	0.81	0.33	0	0	0.1	0	0.16	0	0	0	0
CBK80594.1	CBK80594.1 Polyphosphate:AMP phosphotransferase [Coprococcus catus GD/7]	498	717962	Coprococcus catus GD/7	116085	Coprococcus catus	33042	Coprococcus	-	0.2	0	0.44	0.27	1.72	0	0	0	0	0	0	0	0.15	0.12	0.87	0	0	0	0	0.13	4	0	0	0.55	0.85	0	0	0.19	0	0	0	0	0	0	1.85	0	0	0	0	0
CBK80622.1	CBK80622.1 Fe-S oxidoreductase [Coprococcus catus GD/7]	620	717962	Coprococcus catus GD/7	116085	Coprococcus catus	33042	Coprococcus	-	0	0	3.8	0.22	0	0	0	0	0	0	0	0	0	0	0	0	0	0	0	0.21	0	0	0	0.73	0.19	0	3.65	0	0	1.03	0.07	0	5.5	0	0.21	0	0	0	0	0
CBK80664.1	CBK80664.1 translation elongation factor 2 (EF-2/EF-G) [Coprococcus catus GD/7]	701	717962	Coprococcus catus GD/7	116085	Coprococcus catus	33042	Coprococcus	-	0.65	0.44	3.78	0.98	2.04	0	0	0.46	0	0	1.05	0.35	0.86	0.76	0.1	0	0.86	0.27	2.89	0.64	1.55	0	0	0.26	0.17	0	0.18	0.92	0.86	0.91	0.43	1.28	0.15	0.58	1.88	0.73	0.8	0	0	0
CBK80719.1	CBK80719.1 Cytidylate kinase [Coprococcus catus GD/7]	194	717962	Coprococcus catus GD/7	116085	Coprococcus catus	33042	Coprococcus	-	0	1.59	0	0	0	0	0	0	0	0	0	0	0	0	0	0	0	0	0	0	2.8	0	0	0	0	0	0	0	0	0	0	0	0	2.93	6.11	2.96	0	0	0	0
CBK80976.1	CBK80976.1 UDP-N-acetylglucosamine 1-carboxyvinyltransferase [Coprococcus catus GD/7]	427	717962	Coprococcus catus GD/7	116085	Coprococcus catus	33042	Coprococcus	2.5.1.7	0	0	0	3.53	0	0	0	0.54	0	0	2.52	0	1.77	0	0	0	0	0	0	0	0	0	0	0	0	0	0	3.03	0	0	0	0	0	0	0	0	0	0	0	0
CBK81043.1	CBK81043.1 heat-inducible transcription repressor HrcA [Coprococcus catus GD/7]	345	717962	Coprococcus catus GD/7	116085	Coprococcus catus	33042	Coprococcus	-	0	1.94	1.92	9.92	0.83	0	0	0.13	0	0	0	0.35	0	1.37	0	0	0	0.28	0	0	1.92	0	0	0	0	0	0	0.54	0	1.85	0	0	0	0	0	2.4	0.54	0	0	0
CBK81066.1	CBK81066.1 ABC-type uncharacterized transport system, ATPase component [Coprococcus catus GD/7]	264	717962	Coprococcus catus GD/7	116085	Coprococcus catus	33042	Coprococcus	-	0	0	0	0.52	0	0	0.24	0.88	0	0	0.13	0	0	0	0	4.6	0.21	0	0	0	1.37	0	0	0	0	0	0	0	0	0	13.27	0	0.39	0	0	0	0	0	0	0
CBK81138.1	CBK81138.1 PTS HPr component phosphorylation site [Coprococcus catus GD/7]	74	717962	Coprococcus catus GD/7	116085	Coprococcus catus	33042	Coprococcus	-	51.4	858.73	41.78	221.95	73.28	0	0	5.03	43.65	0	10.45	0	78.76	15.98	0	0	70.01	0	0	0	26.91	0	29.08	0	0	0	7.87	0	0	64.75	5.84	0	18.15	23.06	70.3	25	0	0	0	0
CBK81317.1	CBK81317.1 Protein of unknown function (DUF1703)./Predicted AAA-ATPase [Coprococcus catus GD/7]	557	717962	Coprococcus catus GD/7	116085	Coprococcus catus	33042	Coprococcus	-	0	0	1.06	0	0	0	0.56	0.08	0	0	0	0	0	0	0	0	0	0	0	1.16	1.19	0	0.43	0	0	1.89	0.7	0.17	0	0	0	0	0	0.15	0	0	0	0	0	0
CBK81420.1	CBK81420.1 Transcriptional regulator [Coprococcus catus GD/7]	288	717962	Coprococcus catus GD/7	116085	Coprococcus catus	33042	Coprococcus	-	0	0	0	0	0	0	0	35.84	0	0	20.54	0	4.21	0	0	4.71	0	1.98	0	0	19.7	0	0	0	2.51	0	0	0	0	0	0	0	0	4.51	5.49	0	0	0	0	0
CBK81467.1	CBK81467.1 6-phosphofructokinase [Coprococcus catus GD/7]	359	717962	Coprococcus catus GD/7	116085	Coprococcus catus	33042	Coprococcus	2.7.1.11	0.71	0.43	3.69	4.96	1.59	0	0	0.65	0	0	0.09	0	1.05	0.16	0	0	0.15	0.53	0	0	0.5	0	0	0.25	0.17	0	0.72	0	0	0	1.08	0	0.29	0.45	1.28	0	0	0	0	0
CBK81591.1	CBK81591.1 hypothetical protein CC1_30220 [Coprococcus catus GD/7]	235	59620	uncultured Clostridium sp.	59620	uncultured Clostridium sp.	1485	Clostridium	-	2.37	0	1.57	6.41	32.79	2.13	0	74.6	0	1.8	2.15	0	1.61	0	1.23	0.3	0	0	1.23	0	0	0	0	0.77	1.54	0	0.55	0.79	1.93	0	0.74	0	0.88	1.04	0.28	0	0	0	0	0
CBK81612.1	CBK81612.1 Predicted ATPase (AAA+ superfamily) [Coprococcus catus GD/7]	437	717962	Coprococcus catus GD/7	116085	Coprococcus catus	33042	Coprococcus	-	0.12	0.12	2.53	10.02	1.31	0	0.14	0.64	0	0	0.46	0.28	0.87	0.14	0	0	0.12	0	0	0	0.41	0	0	0.21	0	0	0	0.42	0.69	0	0.2	0.29	0.71	1.49	0.15	0	2.99	0	0	0
CBK81749.1	CBK81749.1 Iron only hydrogenase large subunit, C-terminal domain [Coprococcus catus GD/7]	487	717962	Coprococcus catus GD/7	116085	Coprococcus catus	33042	Coprococcus	-	1.56	1.38	2.12	1.12	0.59	0	0	0.19	0	0	0.07	0	1.09	0.36	0.15	0	0.11	0.78	0	0.13	0.12	0	0.49	0	0	0	0.4	0.38	0	0	0	0	0.21	0	6.49	0.66	0.38	0	0	0
CBK81764.1	CBK81764.1 homoserine O-succinyltransferase [Coprococcus catus GD/7]	310	717962	Coprococcus catus GD/7	116085	Coprococcus catus	33042	Coprococcus	2.3.1.46	0	0	4.51	4.86	0	0	0	0.15	0	0	0.33	0	0	0.19	0	0	0	0	0	0.42	0.97	0	0	0	0.19	0	0.83	0	0.49	0	0	0	0.33	0	4.67	0	0	0	0	0
CBK81765.1	CBK81765.1 ATPase, P-type (transporting), HAD superfamily, subfamily IC [Coprococcus catus GD/7]	787	717962	Coprococcus catus GD/7	116085	Coprococcus catus	33042	Coprococcus	-	0	0.72	1.03	4.87	0	0	0	0.53	0	0	0.09	0	0.58	0.08	0	0	0.07	0	0.18	0	0.23	0	0.3	0	0	0	0.08	0	0	0	0.38	0	0	0	1.84	0.08	0.71	0	0	0
CBK81779.1	CBK81779.1 carbamoyl-phosphate synthase large subunit [Coprococcus catus GD/7]	1066	717962	Coprococcus catus GD/7	116085	Coprococcus catus	33042	Coprococcus	6.3.5.5	0.05	0	0.55	2.05	0.27	0	0	0.39	0	0	0	0	0.07	0	0	0	0	0	0	0	0.85	0	0	0	0.06	0	0	0	0	0	0.04	0	0	0	0	0.06	0	0	0	0
CBK81790.1	CBK81790.1 2-isopropylmalate synthase, yeast type [Coprococcus catus GD/7]	558	717962	Coprococcus catus GD/7	116085	Coprococcus catus	33042	Coprococcus	2.3.3.13	0.45	0.74	2.11	0.49	0.51	0	0	0	0.28	0	0.66	0	0.95	0.11	0	0	1.27	0	0.52	0	1.19	0	0	0	0.32	0	0.35	0.17	0	0	0	0	0	0.15	0	0.69	0	0	0	0
CBK81794.1	CBK81794.1 Trypsin-like serine proteases, typically periplasmic, contain C-terminal PDZ domain [Coprococcus catus GD/7]	548	717962	Coprococcus catus GD/7	116085	Coprococcus catus	33042	Coprococcus	-	0	12.7	7.79	0	0	0	0	2.21	0	0	0	0.11	0	0	0	0	0	0	0	0	1.76	0	0	0	0	0	0.71	0	0	0	0	0	0	0	0	0	0.34	0	0	0
CBK81878.1	CBK81878.1 3-oxoacid CoA-transferase, A subunit [Coprococcus catus GD/7]	232	717962	Coprococcus catus GD/7	116085	Coprococcus catus	33042	Coprococcus	-	0	0.22	4.13	7.08	3.69	0	0	1.6	1.99	0	0.29	0.26	0.33	1.27	0.31	0	0.47	0.41	0	1.39	5.98	0	0	0	0	0	0.28	2.79	0.65	0	0.93	0	0	1.05	0	1.93	1.61	0	0	0
CBK81889.1	CBK81889.1 3-carboxymuconate cyclase [Coprococcus catus GD/7]	348	717962	Coprococcus catus GD/7	116085	Coprococcus catus	33042	Coprococcus	3.1.1.31	0.87	2.67	3.81	6.69	0	0	0	2.14	0.44	0	0.97	0.18	0.65	0.51	0	0	0.63	0.55	0	0.18	3.82	0	0	0	0.17	0	0.19	0	0	2.75	0.37	0	0.3	0.23	3.03	1.83	0	0	0	0
CBK81898.1	CBK81898.1 Single-stranded DNA-binding protein [Coprococcus catus GD/7]	208	717962	Coprococcus catus GD/7	116085	Coprococcus catus	33042	Coprococcus	-	0	0.74	1.77	0	5.49	0	0	0	0	0	2.26	0.59	1.82	1.14	0.35	0	1.57	0	0.7	0.31	0.58	0	0	0.44	0	0	0	0.89	0	0	0.62	0	0.5	0.39	0.95	0	0	0	0	0
CBK83220.1	CBK83220.1 Site-specific recombinases, DNA invertase Pin homologs [Coprococcus sp. ART55/1]	648	751585	Coprococcus sp. ART55/1	751585	Coprococcus sp. ART55/1	33042	Coprococcus	-	0	0	0	3.17	0	0	0	0	0	0	0	1.04	0	0	2.8	0	0	0	0	0	0	0	0	6.18	0.09	0	0	0	0.23	0	0	0	0	0	0	0	0	0	0	0
CBK88296.1	CBK88296.1 hypothetical protein EC1_06800 [Faecalitalea cylindroides T2-87]	54	765821	uncultured Blautia sp.	765821	uncultured Blautia sp.	572511	Blautia	-	1.88	2.86	0	32.95	31.71	0	1.16	0	5.7	9.41	0.62	1.13	0	3.28	4.03	0	4.04	0	2.68	3.57	15.65	0	0	1.68	6.68	0	7.19	0	0	0	1.6	4.73	0	3.01	2.44	1.18	0	0	0	0
CBK90023.1	CBK90023.1 CMP-N-acetylneuraminic acid synthetase [[Eubacterium] rectale DSM 17629]	218	657318	[Eubacterium] rectale DSM 17629	39491	[Eubacterium] rectale	-	-	-	3.26	0	1.69	0	0	0	2.59	0	0	0	0	0	0.69	0	0	0	0.25	0.87	0	0	0.55	0	0	2.92	0	2.42	1.19	0	0	0	7.14	0	0	0	0	0	0.86	0	0	0
CBK90024.1	CBK90024.1 Isopropylmalate/homocitrate/citramalate synthases [[Eubacterium] rectale DSM 17629]	524	657318	[Eubacterium] rectale DSM 17629	39491	[Eubacterium] rectale	-	-	-	0.97	1.97	1.97	0.52	0	0	0.72	0	0	0	0	0.35	0.14	0.34	0	0	0.42	0.73	0	0	0.92	0	0	0.69	0.57	5.03	0.12	0.35	0	0	2.89	0	0	0	0.38	0	1.07	0	0	0
CBK90025.1	CBK90025.1 Sugar kinases, ribokinase family [[Eubacterium] rectale DSM 17629]	340	657318	[Eubacterium] rectale DSM 17629	39491	[Eubacterium] rectale	-	-	-	0.75	3.94	0.22	0	0	0	0.74	0	0	0	0	0	0	0.17	0.21	0	0	0	0	0	0.89	0	0	0.27	0	1.55	0.57	0	0	0.94	2.67	0	0	0	0.39	0	0	0	0	0
CBK92929.1	CBK92929.1 Uncharacterized protein conserved in bacteria [[Eubacterium] rectale M104/1]	287	657317	[Eubacterium] rectale M104/1	39491	[Eubacterium] rectale	-	-	-	0	0	0	0	0	0	0	0	0	0	0	0	0	0.41	0	0	0	0	0	0	0	0	0	0	3.77	0	1.13	4.84	3.15	3.34	2.71	4.89	1.8	8.49	9.64	0	0	0	0	0
CBK93426.1	CBK93426.1 hypothetical protein ERE_14460 [[Eubacterium] rectale M104/1]	157	657317	[Eubacterium] rectale M104/1	39491	[Eubacterium] rectale	-	-	-	27.46	0	0.47	0	3.64	0.4	15.16	11.85	5.88	0	0	0	0	4.52	0	0	0.35	0.61	8.3	1.64	0	0	0	1.16	0.77	23.49	0	0	0	0	0	0	0	0.52	0.42	0	0	0	0	0
CBK93689.1	CBK93689.1 Predicted phosphohydrolases [[Eubacterium] rectale M104/1]	524	657317	[Eubacterium] rectale M104/1	39491	[Eubacterium] rectale	-	-	-	0.77	0	0.98	0	2.72	0	0.12	0	0.29	0	0.19	0	0	0	0	0	0.52	0	0	0	0	0	5.93	0.87	0	0	0	0	0	0	0	0	0.2	0.31	0	0	0	0	0	0
CBK95130.1	CBK95130.1 hypothetical protein ERE_33840 [[Eubacterium] rectale M104/1]	362	657317	[Eubacterium] rectale M104/1	39491	[Eubacterium] rectale	-	-	-	16.11	0	6.1	24.2	1.58	0	2.08	1036.48	10.2	0	0.09	1.69	1.88	1.96	0	0	0	0	12.4	0.53	3.33	0	0	0	0	74.21	0	0	0	0	0	0	0	0	0	0.35	0	0	0	0
CBK95196.1	CBK95196.1 hypothetical protein ERE_34510 [[Eubacterium] rectale M104/1]	393	657317	[Eubacterium] rectale M104/1	39491	[Eubacterium] rectale	-	-	-	1.16	0	0	0	0	0	0	0	0	0	0	0	0	0	0	0	0	0	0	5.57	21.8	0	0	0	0	0	0	4.71	0	0	0	0	0	0	0	0	0	0	0	0
CBK95467.1	CBK95467.1 hypothetical protein EUS_01100 [ [[Eubacterium] siraeum 70/3]	123	657319	[Eubacterium] siraeum 70/3	39492	[Eubacterium] siraeum	1508657	Ruminiclostridium	-	0	0	0	0	0	0	12.73	0	2.5	0	0	0	0	0	0	0	0	0	7.06	0	0	0	0	0	2.93	51.39	0	0.75	0	0	0	0	0	0	0	0	0	0	0	0
CBK95471.1	CBK95471.1 Restriction endonuclease S subunits [ [[Eubacterium] siraeum 70/3]	381	657319	[Eubacterium] siraeum 70/3	39492	[Eubacterium] siraeum	1508657	Ruminiclostridium	-	0	0	0	0	0	1.32	0	0	0	0	0.62	0	0	0	0	0	0	0	0	0	0	0	0	1.19	0	0	0	0.24	0	0	0.68	0	0	0	0	0.17	0	0	0	0
CBK95594.1	CBK95594.1 hypothetical protein EUS_02590 [ [[Eubacterium] siraeum 70/3]	59	657319	[Eubacterium] siraeum 70/3	39492	[Eubacterium] siraeum	1508657	Ruminiclostridium	-	0	0	0	0	0	0	0	0	0	0	0	0	0	40.07	12.29	0	37.9	0	0	0	0	0	0	0	41.78	0	0	0	0	0	0	0	1.75	0	30.13	0	0	0	0	0
CBK95597.1	CBK95597.1 ParB-like partition proteins [ [[Eubacterium] siraeum 70/3]	317	657319	[Eubacterium] siraeum 70/3	39492	[Eubacterium] siraeum	1508657	Ruminiclostridium	-	0	0	0	1.3	3.6	0	0	0.15	0.97	0	0	37.59	0.24	0	0	0.23	0	0.3	0	0	1.9	0	0	0.29	0	0	0	0	0.95	1.01	0	0	2.28	34.09	0	0	0.59	0	0	0
CBK95604.1	CBK95604.1 DNA methylase [ [[Eubacterium] siraeum 70/3]	2877	657319	[Eubacterium] siraeum 70/3	39492	[Eubacterium] siraeum	1508657	Ruminiclostridium	-	0.02	0	0.08	0.52	0	0	0	0.02	0	0	0.05	0.02	0	0.16	0.23	0.12	0.11	0	0.25	0.02	0.23	0	0.42	0.06	0.1	0	0.43	0.23	0	0	0.03	0.09	0.11	0.37	0.27	0.18	0.13	0	0	0
CBK95614.1	CBK95614.1 hypothetical protein EUS_02840 [ [[Eubacterium] siraeum 70/3]	269	657319	[Eubacterium] siraeum 70/3	39492	[Eubacterium] siraeum	1508657	Ruminiclostridium	-	0	0	0.27	0	0	0	0	0.17	0	0	0.62	0	0	1.32	2.16	3.19	0	0	0.54	0	0	0	0.89	0.34	0	0	0.24	0	0	1.19	0	0	0.38	0	0	5.46	0	0	0	0
CBK95693.1	CBK95693.1 hypothetical protein EUS_03810 [ [[Eubacterium] siraeum 70/3]	346	657319	[Eubacterium] siraeum 70/3	39492	[Eubacterium] siraeum	1508657	Ruminiclostridium	-	0	0	0	0	0	2.35	0	0	0	0	0	1.94	0	0	20.54	0	0	0	0	3.9	0.35	0	0.69	9.2	0	0	187.47	1608.72	3.05	0	0	5.17	2.99	0	5.33	28.95	5.4	0	0	0
CBK95712.1	CBK95712.1 Predicted HD superfamily hydrolase [ [[Eubacterium] siraeum 70/3]	161	657319	[Eubacterium] siraeum 70/3	39492	[Eubacterium] siraeum	1508657	Ruminiclostridium	-	0	0	0	0	0	0	0	0	0	0	0	0	0	0	9.46	0	39.29	0	45.85	0	0	0	0	0	6.35	0	18.08	0	0	0	0	0	0	0	11.45	0	33.67	0	0	0
CBK95800.1	CBK95800.1 EDD domain protein, DegV family [ [[Eubacterium] siraeum 70/3]	280	657319	[Eubacterium] siraeum 70/3	39492	[Eubacterium] siraeum	1508657	Ruminiclostridium	-	0	0	0	0	0	0	0	0	0	0	0	0	0	0	100.22	0	0	4.76	0	0	0.22	0	0	0	3.44	0	0	0.33	5.39	0	0	0	4.06	0	0	0	0	0	0	0
CBK95805.1	CBK95805.1 glucose-1-phosphate adenylyltransferase, GlgD subunit [ [[Eubacterium] siraeum 70/3]	382	657319	[Eubacterium] siraeum 70/3	39492	[Eubacterium] siraeum	1508657	Ruminiclostridium	2.7.7.27	0	0	0	0	0	0	0	0	0	0	0	0	0	0	0	0	0	0	0	0	0	0	0	0	0	0	0	0	0	0	0	2.01	7.03	3.62	0	5.18	0	0	0	0
CBK95941.1	CBK95941.1 hypothetical protein EUS_06750 [ [[Eubacterium] siraeum 70/3]	522	657319	[Eubacterium] siraeum 70/3	39492	[Eubacterium] siraeum	1508657	Ruminiclostridium	-	0	0	0	0	0	0	0	0	0	0	0	0	0	0	0	0	0	0	5.27	0	0	0	0	0	0	0	0	0	0	0	0	1.96	0	0	1.26	1.59	0	0	0	0
CBK96219.1	CBK96219.1 type I site-specific deoxyribonuclease, HsdR family [ [[Eubacterium] siraeum 70/3]	979	657319	[Eubacterium] siraeum 70/3	39492	[Eubacterium] siraeum	1508657	Ruminiclostridium	3.1.21.3	0.31	0	2.33	9.37	0.29	0	0	0	0.31	0	0	1.06	11.91	1.39	2.96	0	0.61	0	0.15	0.2	0	0.92	10.26	1.49	2.7	1.61	3.77	2.84	0.92	0.98	1.37	1.57	7.07	1.49	4.37	0.59	0.76	0	0	0
CBK96220.1	CBK96220.1 type I restriction system adenine methylase (hsdM) [ [[Eubacterium] siraeum 70/3]	534	657319	[Eubacterium] siraeum 70/3	39492	[Eubacterium] siraeum	1508657	Ruminiclostridium	2.1.1.72	0.76	0	2.21	2.31	0	0	0	0	0	0	0	1.03	0.71	0.77	3.8	0	1.33	0	0.54	0	0	0.84	3.58	3.58	1.46	0.99	2.18	5.03	2.26	0.6	1.05	1.67	0.58	5.78	2.47	0.84	0.7	0	0	0
CBK96223.1	CBK96223.1 Restriction endonuclease S subunits [ [[Eubacterium] siraeum 70/3]	177	657319	[Eubacterium] siraeum 70/3	39492	[Eubacterium] siraeum	1508657	Ruminiclostridium	-	0	0	4.99	3.87	0	0	0	0	0	0	0	5.18	32.5	0.33	11.06	0	0.31	0	0	0	0	0	1.35	0	0.34	0	0	0	0.85	3.61	0	0	2.92	0.92	0	1.8	0	0	0	0
CBK96224.1	CBK96224.1 Site-specific recombinase XerD [ [[Eubacterium] siraeum 70/3]	310	657319	[Eubacterium] siraeum 70/3	39492	[Eubacterium] siraeum	1508657	Ruminiclostridium	-	0	0	1.19	0.88	0	0	0	0	0	0	2.28	0.2	5.86	0.19	1.4	5.53	0	0	0	0	0	0	0.77	0	0	0	0	0	0	1.03	0.28	0	3.33	0	1.49	0	0	0	0	0
CBK96699.1	CBK96699.1 orotate phosphoribosyltransferase [ [[Eubacterium] siraeum 70/3]	219	657319	[Eubacterium] siraeum 70/3	39492	[Eubacterium] siraeum	1508657	Ruminiclostridium	2.4.2.10	0.46	0	0	0	0	0	0	0	0	0	0	0	0	0	0	0	0	8.69	0	2.06	0	0	1.09	0	5.22	0	7.97	0	1.38	0	0	0	0.94	0	0	3.5	0	0	0	0
CBK96860.1	CBK96860.1 DNA or RNA helicases of superfamily II [ [[Eubacterium] siraeum 70/3]	1048	657319	[Eubacterium] siraeum 70/3	39492	[Eubacterium] siraeum	1508657	Ruminiclostridium	-	0	0	0	0.13	0	0	0	0	0	0	0	0	0	0	0.69	0	0.57	0	0.14	0	0	0.22	0	0	0.46	0	0.86	0.35	0	0	0	0.12	5.72	0	5.65	0	0	0	0	0
CBK96875.1	CBK96875.1 DNA-methyltransferase (dcm) [ [[Eubacterium] siraeum 70/3]	425	657319	[Eubacterium] siraeum 70/3	39492	[Eubacterium] siraeum	1508657	Ruminiclostridium	2.1.1.37	0	0	0	0	0	0	0	0	0	0	1.82	0	1.25	1.67	0.85	0	0.26	0	0	0	0	11.14	0	0	0	0	1.52	0.22	1.77	0.75	0	0	3.4	0	0.62	3.3	3.96	0	0	0
CBK98182.1	CBK98182.1 addiction module toxin, RelE/StbE family [Faecalibacterium prausnitzii L2-6]	91	718252	Faecalibacterium prausnitzii L2-6	853	Faecalibacterium prausnitzii	216851	Faecalibacterium	-	2.23	0	12.94	0	6.27	0	1.38	1.53	6.76	0	0.37	8.06	0	25.98	10.36	0	0.6	4.18	6.36	0	0.66	0	0	15.99	9.91	11.58	0	18.31	6.63	45.63	0.48	0	6.81	0	8.68	3.51	8.22	0	0	0
CBK98183.1	CBK98183.1 addiction module antitoxin, RelB/DinJ family [Faecalibacterium prausnitzii L2-6]	93	718252	Faecalibacterium prausnitzii L2-6	853	Faecalibacterium prausnitzii	216851	Faecalibacterium	-	0	102.52	119.53	604.88	0	0	28.3	9	1.65	0	1.08	0	17.91	11.44	0	0	27.56	1.02	40.47	7.61	169.36	0	0	16.63	58.18	0	115.43	0	0	61.82	13.95	0	47.78	54.17	11.33	0	0	295.98	0	0
CBK98229.1	CBK98229.1 Acetyl-CoA carboxylase, carboxyltransferase component (subunits alpha and beta) [Faecalibacterium prausnitzii L2-6]	439	718252	Faecalibacterium prausnitzii L2-6	853	Faecalibacterium prausnitzii	216851	Faecalibacterium	-	0	0	0	0	0	0	1.14	0	0	0	0	0	0	0	12.88	0	0	0	14.84	0	0	0	0	0	0	0	0	0	0	0	0.79	0	0	0	0	0	0	0	0	0
CBK98405.1	CBK98405.1 hypothetical protein FP2_08100 [Faecalibacterium prausnitzii L2-6]	320	718252	Faecalibacterium prausnitzii L2-6	853	Faecalibacterium prausnitzii	216851	Faecalibacterium	-	0	0	0	0	0	0	0	0	0	0	0	0	3.55	0	0	0	0	0	9.5	0	0	0	0	0	0	0	0	2.02	0	0	0	0	3.88	0	1.85	0	0	0	0	0
CBK98459.1	CBK98459.1 ABC-type sugar transport system, periplasmic component [Faecalibacterium prausnitzii L2-6]	559	718252	Faecalibacterium prausnitzii L2-6	853	Faecalibacterium prausnitzii	216851	Faecalibacterium	-	0	0	0	0	0	0	0	0	0	0	0.96	0	0	0	0	0	0	0.34	0	1.84	1.62	0	0	0	9.25	0	0	0.83	0	0	0	0	0	0	0	0	0	0	0	0
CBK98471.1	CBK98471.1 hypothetical protein FP2_08960 [Faecalibacterium prausnitzii L2-6]	259	718252	Faecalibacterium prausnitzii L2-6	853	Faecalibacterium prausnitzii	216851	Faecalibacterium	-	0	0	0	0	0	0	30.96	0	0	0	240.61	0	0	0.23	0	0	7.58	267.85	533.18	362.66	55.92	0	0.92	196.3	256.5	0	70.91	179.75	95.49	452.6	121.73	398.92	3.19	0	5.08	9.11	0	0	0	0
CBK98677.1	CBK98677.1 hypothetical protein FP2_11370 [Faecalibacterium prausnitzii L2-6]	90	718252	Faecalibacterium prausnitzii L2-6	853	Faecalibacterium prausnitzii	216851	Faecalibacterium	-	59.73	8.02	23.72	3.04	133.19	27.84	11.14	28.93	47.85	0.31	9.34	2.04	36.16	0	3.22	1.59	0	0	45.03	0.71	29.5	0	0	13.14	25.38	11.71	0.72	27.77	36.86	3.55	12.49	15.61	5.74	28.89	0.73	7.09	0	0	0	0
CBK98787.1	CBK98787.1 transcriptional regulator, XRE family [Faecalibacterium prausnitzii L2-6]	74	718252	Faecalibacterium prausnitzii L2-6	853	Faecalibacterium prausnitzii	216851	Faecalibacterium	-	0	0	0	38.84	154.28	0	0	0.63	0	0	0	0	35.8	0	0	0	0	0	1.96	0	10.6	0	0	0	0	0	2.62	0	0	0	9.35	1.73	0	0	1.78	0	0	0	0	0
CBK99150.1	CBK99150.1 hypothetical protein FP2_16970 [Faecalibacterium prausnitzii L2-6]	419	718252	Faecalibacterium prausnitzii L2-6	853	Faecalibacterium prausnitzii	216851	Faecalibacterium	-	0	0	0	0	0	0	0	0	0	0	0	0	24.75	0	0	0	0	1544.15	38	0	0	0	0	2.39	1.15	0	0	0	0	0	0.52	6.1	0	0	119.75	0	0	0	0	0
CBK99253.1	CBK99253.1 Type I site-specific restriction-modification system, R (restriction) subunit and related helicases [Faecalibacterium prausnitzii L2-6]	1125	718252	Faecalibacterium prausnitzii L2-6	853	Faecalibacterium prausnitzii	216851	Faecalibacterium	-	0	0	0.13	0	0	0.06	0	0.04	0	0	0.39	0	0.13	0.05	0.13	0	0	2.03	0.13	0.06	0.32	0	0.21	0	0.16	0.94	0	0.25	1.21	1.99	0	0.11	0	0	0.06	0	0	0	0	0
CBK99484.1	CBK99484.1 ABC-type multidrug transport system, ATPase and permease components [Faecalibacterium prausnitzii L2-6]	628	718252	Faecalibacterium prausnitzii L2-6	853	Faecalibacterium prausnitzii	216851	Faecalibacterium	3.6.3.44	0	0	9.26	0	0	0	0	0	0	0	0	0.49	0	0	0.12	0	0.35	0	0.46	0	0	0.36	0.76	10.43	1.82	0	0	0.15	0.72	0	0	0	0.16	0.39	0.73	0	0	0	0	0
CBK99522.1	CBK99522.1 ABC-type bacteriocin/lantibiotic exporters, contain an N-terminal double-glycine peptidase domain [Faecalibacterium prausnitzii L2-6]	319	718252	Faecalibacterium prausnitzii L2-6	853	Faecalibacterium prausnitzii	216851	Faecalibacterium	-	0	0	0	0	0	0	0	0	0	0	2.11	0	0	0	0	0	0	0	0	0	0	0	0	0	1.51	0	0.2	2.9	0	0	0.95	0	0	0	0	0	0	0	0	0
CBK99534.1	CBK99534.1 hypothetical protein FP2_21630 [Faecalibacterium prausnitzii L2-6]	311	718252	Faecalibacterium prausnitzii L2-6	853	Faecalibacterium prausnitzii	216851	Faecalibacterium	-	0	0	0	0	0	0	0	0	0	0	1.19	8.45	0	0	30.78	0	0	0	0	0	0	0	0	0	0	0	0	0	0	0	0	55.44	0	0	0	0	0	0	0	0
CBK99586.1	CBK99586.1 hypothetical protein FP2_22290 [Faecalibacterium prausnitzii L2-6]	160	718252	Faecalibacterium prausnitzii L2-6	853	Faecalibacterium prausnitzii	216851	Faecalibacterium	-	0	0	1.84	0.86	0	0	0	0	0	0	0	6.11	21.76	3.32	425.11	0	0	0	0	0	0	38.06	1.49	0	0	0	0	15.62	0	2	0	0	0	3.05	1.65	3.19	7.01	0	0	0
CBL00458.1	CBL00458.1 addiction module toxin, RelE/StbE family [Faecalibacterium prausnitzii L2-6]	89	718252	Faecalibacterium prausnitzii L2-6	853	Faecalibacterium prausnitzii	216851	Faecalibacterium	-	0	0	0.83	0	0	0	0	0	0	0	7.18	0	6.8	0.66	0	0	0	23.52	0	0.72	0	0	1112.18	0	0	0	0	0	1.69	0	0	2.87	0	0	190.89	0	0	0	0	0
CBL00552.1	CBL00552.1 hypothetical protein FPR_00870 [Faecalibacterium prausnitzii SL3/3]	145	657322	Faecalibacterium prausnitzii SL3/3	853	Faecalibacterium prausnitzii	216851	Faecalibacterium	-	0	0	0	0	0	0	0	5.77	0	0	1.62	2.95	0.52	0	1	0	0.38	0	1	0	0.42	0	0	0	0	0	0	0	0	2.2	0	0	0.71	10.09	1.36	0	12.89	0	0	0
CBL00602.1	CBL00602.1 hypothetical protein FPR_01450 [Faecalibacterium prausnitzii SL3/3]	135	657322	Faecalibacterium prausnitzii SL3/3	853	Faecalibacterium prausnitzii	216851	Faecalibacterium	-	0	0	0	0	0	0	0	0	0	0	0	10.86	0	28.9	0	19.05	0	32.43	0	0	13.86	0	37.19	0	8.46	0	1.92	34.96	56.97	16.56	0	35	0	0	20.97	50.57	108	0	0	0
CBL00712.1	CBL00712.1 hypothetical protein FPR_02710 [Faecalibacterium prausnitzii SL3/3]	119	657322	Faecalibacterium prausnitzii SL3/3	853	Faecalibacterium prausnitzii	216851	Faecalibacterium	-	0	0	0	0	0	0	0	0	0	0	0	0	0	0	0	0	0	0	1.22	0	22.31	0	0	0	0	0	0	0	0	26.84	22.9	52.59	0	0	55.89	0	0	0	0	0
CBL01617.1	CBL01617.1 Site-specific recombinases, DNA invertase Pin homologs [Faecalibacterium prausnitzii SL3/3]	557	657322	Faecalibacterium prausnitzii SL3/3	853	Faecalibacterium prausnitzii	216851	Faecalibacterium	-	0.09	0	1.72	0	0.51	0.56	0.34	0.92	0	0	0	0.55	0.95	1.91	0	2.82	1.37	0	0.26	0	0.33	6.07	0.86	0.16	6.04	2.84	1.51	0.33	1.9	1.72	0	0.23	2.97	0	2.48	0	0.34	0	0	0
CBL02115.1	CBL02115.1 ABC-type bacteriocin/lantibiotic exporters, contain an N-terminal double-glycine peptidase domain [Faecalibacterium prausnitzii SL3/3]	533	657322	Faecalibacterium prausnitzii SL3/3	853	Faecalibacterium prausnitzii	216851	Faecalibacterium	-	254.62	0	0	0	0	0	346.06	0	0	0	0	0	0	0	0	0	0.92	0	0	0	0	0	0	0	0	412.13	0	0	0	0	0	0	0	0	0	0	0	0	0	0
CBL02259.1	CBL02259.1 Site-specific recombinases, DNA invertase Pin homologs [Faecalibacterium prausnitzii SL3/3]	581	657322	Faecalibacterium prausnitzii SL3/3	853	Faecalibacterium prausnitzii	216851	Faecalibacterium	-	0	0	0	0	0	0	0	0	0	0	0	4.52	0	0	0	83.35	0	0	5.23	0	0	0	9721.66	6142.82	0	0	0	0	0	0	0	0	0	0	0	0	0	0	0	0
CBL02503.1	CBL02503.1 ATP-dependent DNA ligase [Faecalibacterium prausnitzii SL3/3]	443	657322	Faecalibacterium prausnitzii SL3/3	853	Faecalibacterium prausnitzii	216851	Faecalibacterium	-	0	0	0	0	0	0	0	0	0	0	0	5.24	0	0	0	0	0	0	0	0	0	0	0	11.5	4.34	16.65	0	0	0	0	0.59	0	0	0	0	0	6.75	0	0	0
CBL02690.1	CBL02690.1 Sugar (pentulose and hexulose) kinases [Faecalibacterium prausnitzii SL3/3]	440	657322	Faecalibacterium prausnitzii SL3/3	853	Faecalibacterium prausnitzii	216851	Faecalibacterium	2.7.1.5	0	0	0	0	0	0	0	0	0	0	0	0	0	2.02	0	5.68	0	0	0	0	0	0	0	1.03	0	0	0	3.37	0.34	0	5.6	0	0	4.62	0	1.6	0	0	0	0
CBL02786.1	CBL02786.1 C-5 cytosine-specific DNA methylase [Faecalibacterium prausnitzii SL3/3]	306	657322	Faecalibacterium prausnitzii SL3/3	853	Faecalibacterium prausnitzii	216851	Faecalibacterium	-	0	0	2.89	0.89	0	0.2	2.66	0	0	0	2.09	0.2	1.24	0.39	0	0	0	0	0	0	0	0	0	0	0.98	0	7.19	0	0	0	0	0	0	0	0	0	1.22	0	0	0
CBL02800.1	CBL02800.1 Domain of unknown function (DUF3560) [Faecalibacterium prausnitzii SL3/3]	303	657322	Faecalibacterium prausnitzii SL3/3	853	Faecalibacterium prausnitzii	216851	Faecalibacterium	-	0	0	4.86	0	0	0	0	0	0	0	0	15.33	2.25	0	0	1.65	2.34	0.63	0	0	2.59	0	0	0	0	0	0.85	0	2.99	6.32	2.43	8.85	0	8.31	0	0	0	0	0	0
CBL02832.1	CBL02832.1 hypothetical protein FPR_27150 [Faecalibacterium prausnitzii SL3/3]	579	657322	Faecalibacterium prausnitzii SL3/3	853	Faecalibacterium prausnitzii	216851	Faecalibacterium	-	0	0	0	0	0	0	0	0	0	0	0	0	0	0.71	0	0	0	0	12.75	0.11	6008.58	8930.1	23.95	289.35	441.51	0	43	0	5308.75	1266.61	6387.13	956.86	3.57	0.14	0	96.97	181.11	0	0.89	3.08
CBL02956.1	CBL02956.1 Glycosyltransferase [Faecalibacterium prausnitzii SL3/3]	389	657322	Faecalibacterium prausnitzii SL3/3	853	Faecalibacterium prausnitzii	216851	Faecalibacterium	-	0	0	0	0	0	0	0	0	0	0	0	3.77	0	0	0	0	0	0	5.95	0	0	0	54.09	0	0	0	0	8.33	4.65	0	0	41.37	0	10.65	0	1.8	10.09	0	0	0
CBL07630.1	CBL07630.1 Uncharacterized conserved protein [Roseburia intestinalis M50/1]	571	657315	Roseburia intestinalis M50/1	166486	Roseburia intestinalis	841	Roseburia	-	0	0	0	0.72	6.5	0	0	8.39	0	0	0	0	0	0.31	0	1.38	0.29	0	0.51	0.11	1.48	0	0	0.32	0.11	0.92	0.45	0	0	0	0	0	0.18	0	0	0	0	0	0	0
CBL08164.1	CBL08164.1 ABC-type transport system, involved in lipoprotein release, permease component [Roseburia intestinalis M50/1]	732	657315	Roseburia intestinalis M50/1	166486	Roseburia intestinalis	841	Roseburia	-	0.14	0	0.2	1.31	0	0	0.43	0	0	0	0	0	0	0.08	0	0.1	0	0	0	0	0.41	0	0.33	0	0.08	0	1.15	0	0	0	0	0	0	0.11	0	0	0	0	0	0
CBL11232.1	CBL11232.1 EDD domain protein, DegV family [Roseburia intestinalis XB6B4]	290	1263104	Roseburia intestinalis CAG:13	1263104	Roseburia intestinalis CAG:13	841	Roseburia	-	0	0	0	0	0	0	0	0	234.44	0	0	1.48	0	0	0	0	0	1.64	0	0	0	0	0	0	0	0	0	0	4.16	0	0	0	0	38.67	0	3.96	0	0	0	0
CBL12899.1	CBL12899.1 Transposase and inactivated derivatives [Roseburia intestinalis XB6B4]	522	718255	Roseburia intestinalis XB6B4	166486	Roseburia intestinalis	841	Roseburia	-	0	0	0	0	0	0.12	0	0	0	0	0	0	0	0	10	0	0	0	0	0	0	0	0	0	0	0	0	1.24	3.47	0	4.14	0	0	0	0	0	0	0	0	0
CBL13309.1	CBL13309.1 hypothetical protein RO1_29310 [Roseburia intestinalis XB6B4]	418	718255	Roseburia intestinalis XB6B4	166486	Roseburia intestinalis	841	Roseburia	-	0	0.25	0	0	0	11.09	0	0	0	0.07	2.01	0	0	2.26	0	0	0.13	1.37	0	0	0	0	0	0	0	3.78	0.15	0	0	0	0	0	1.98	0.39	1.1	0	4.47	0	0	0
CBL13697.1	CBL13697.1 dipeptidase A. Cysteine peptidase. MEROPS family C69 [Roseburia intestinalis XB6B4]	494	718255	Roseburia intestinalis XB6B4	166486	Roseburia intestinalis	841	Roseburia	-	3.18	1.15	0	0	0	0	0	0	0	0	0	0	0	0	0	0	0	0	0	0	0	0	0	0	0.85	0	0	0	0	0	0	0	0	1.48	2.27	0	0	0	0	0
CBL13811.1	CBL13811.1 Lipopolysaccharide biosynthesis proteins, LPS:glycosyltransferases [Roseburia intestinalis XB6B4]	609	718255	Roseburia intestinalis XB6B4	166486	Roseburia intestinalis	841	Roseburia	-	0	0	0	0	0	25.51	0	0	0	0	0	0	0	0	1.31	0	0	0	0	0	0	0	0	0	7.01	0	0	8.05	0	4.72	0	0	0	0	0	0	0	0	0	0
CBL13859.1	CBL13859.1 Predicted transcriptional regulators [Roseburia intestinalis XB6B4]	121	718255	Roseburia intestinalis XB6B4	166486	Roseburia intestinalis	841	Roseburia	-	300.09	44.3	40.16	21.49	0	5.69	23.3	1.54	0	0	43.61	7.58	47.54	15.63	8.39	16.53	5.86	3.15	11.96	18.61	18.95	11.18	35.57	15.79	0.99	34.83	1.07	13	1.25	23.76	23.23	26.39	2.56	62.45	54.42	0.53	0	0	0	0
CBL14010.1	CBL14010.1 Type I restriction-modification system methyltransferase subunit [Roseburia intestinalis XB6B4]	710	718255	Roseburia intestinalis XB6B4	166486	Roseburia intestinalis	841	Roseburia	2.1.1.72	0.07	0	0	0.77	0	0	0	3.47	0.22	0	0.66	0.09	0	0	0	0.1	0	0	0.2	0.09	0	0	0.67	3.46	0.08	0.74	0	0.13	0.64	0.45	0.24	0	0.29	0.46	0.19	1.62	0	0	0	0
CBL14012.1	CBL14012.1 Type I site-specific restriction-modification system, R (restriction) subunit and related helicases [Roseburia intestinalis XB6B4]	1193	718255	Roseburia intestinalis XB6B4	166486	Roseburia intestinalis	841	Roseburia	-	0	0	0	0.11	0	0.11	0.05	0	0	0	0.59	0	0.06	1.24	0	1.44	0	0	0	0.16	0.1	0	0.8	0	0	0	0.11	1.71	0.25	0	0.44	0	0.26	0.14	0.11	0	0.78	0	0	0
CBL14495.1	CBL14495.1 dihydroorotate oxidase B, catalytic subunit [Ruminococcus bromii L2-63]	303	165186	uncultured Ruminococcus sp.	165186	uncultured Ruminococcus sp.	1263	Ruminococcus	1.3.1.14;1.3.3.1	0	0	0	0	0	0	0	0	0	0	0	0	0	0	0	0	0	0	0	17.84	0	0	0	0	2.58	0	0	0	0	0	26.98	9.69	0	0	4.78	0	0	0	0	0
CBL14648.1	CBL14648.1 ABC-type multidrug transport system, ATPase component [Ruminococcus bromii L2-63]	237	165186	uncultured Ruminococcus sp.	165186	uncultured Ruminococcus sp.	1263	Ruminococcus	-	0	0	0	0	0	0.26	0	0	0	0	0	0	0	0	0	0.6	0	0	0	0	0	0	1.01	1.15	3.04	0	0	1.17	10.82	29.65	0	2.16	6.98	0	0	0	0	0	0	0
CBL14796.1	CBL14796.1 Phosphotransferase enzyme family [Ruminococcus bromii L2-63]	249	657321	Ruminococcus bromii L2-63	40518	Ruminococcus bromii	1263	Ruminococcus	-	0	0	0.3	0	0	0	0	0	0	0	0	0	0	0	0	0	0	37.83	0	0	22.54	0	0	0	0	0	33.24	10.41	43	0	18.41	0	43.16	12.07	0	0	0	0	0	0
CBL14965.1	CBL14965.1 16S rRNA m(7)G-527 methyltransferase [Ruminococcus bromii L2-63]	237	657321	Ruminococcus bromii L2-63	40518	Ruminococcus bromii	1263	Ruminococcus	-	0	0	0	0	0	0	0	0	0	0	0	63.17	0	4.49	0	0	0	0	0	0	0	0	15.13	0	0	0	0	0	12.09	164.42	115.15	203.16	9.59	0	0	0	0	0	0	0
CBL15108.1	CBL15108.1 Na+-dependent transporters of the SNF family [Ruminococcus bromii L2-63]	451	657321	Ruminococcus bromii L2-63	40518	Ruminococcus bromii	1263	Ruminococcus	-	0	0	0	3.64	0	0	0	0	0	0	0	0	1.51	0	0	0	0	0	0	0.14	0	0	0	0	2.27	0	0.14	0	0	0	0	0	0	0	0	0	6.22	0	0	0
CBL15366.1	CBL15366.1 Peptidyl-prolyl cis-trans isomerase (rotamase)-cyclophilin family [Ruminococcus bromii L2-63]	172	657321	Ruminococcus bromii L2-63	40518	Ruminococcus bromii	1263	Ruminococcus	5.2.1.8	0	0	5.14	0	0	0	0	0	0	0	0	0	0	0	0	0	402.66	27.66	96.78	0	0	1.31	11.12	3.17	3.5	0	13.91	33.9	0	0	9.3	9.65	9.01	109.6	0	162.85	0	0	0	0
CBL15471.1	CBL15471.1 ATPase, P-type (transporting), HAD superfamily, subfamily IC/heavy metal translocating P-type ATPase [Ruminococcus bromii L2-63]	708	657321	Ruminococcus bromii L2-63	40518	Ruminococcus bromii	1263	Ruminococcus	-	0	0	0	0	0	0	0	0	0	0	0	1.21	1.6	0	0	0	0	0	0	0	0	0	0	0	0	0	2.37	0	0	0	1.83	0	0	0	0	0	0	0	0	0
CBL15581.1	CBL15581.1 Multimeric flavodoxin WrbA [Ruminococcus bromii L2-63]	182	657321	Ruminococcus bromii L2-63	40518	Ruminococcus bromii	1263	Ruminococcus	-	0	0	0	0	0	0	0	0	0	0	0	0.34	7.07	0	0.4	0	7.19	0	0	0	0	0	5.25	0	0.66	0	0.71	0	0	0	0	0	0.57	4.46	4.34	0	0	0	0	0
CBL15908.1	CBL15908.1 Helix-turn-helix [Ruminococcus bromii L2-63]	117	657321	Ruminococcus bromii L2-63	40518	Ruminococcus bromii	1263	Ruminococcus	-	0	0	0	0	0	0	0	0	0	0	1.15	0	1.29	0	0	0.61	3.73	0	1.24	0	0	0	0	0	0	0	0	1.58	5.16	0	4.07	5.46	0	3.47	0.56	0	0	0	0	0
CBL17087.1	CBL17087.1 Glycosyltransferases, probably involved in cell wall biogenesis [Ruminococcus champanellensis 18P13 = JCM 17042]	259	213810	Ruminococcus champanellensis 18P13 = JCM 17042	1161942	Ruminococcus champanellensis	1263	Ruminococcus	-	1.37	0	0	0	0	0	0	0	0	0	0	0	0	0	0	0	0	0	0	0	0	0	0	4.92	0	0	0	0	2.91	0	0	0	0	0	3.31	0	0	0	0	0
CBL18905.1	CBL18905.1 Mannose-1-phosphate guanylyltransferase [Ruminococcus sp. SR1/5]	437	657323	Ruminococcus sp. SR1/5	657323	Ruminococcus sp. SR1/5	1263	Ruminococcus	2.7.7.13	0	0	0	0	0	0	0	0	0	0	0	0.7	0	0	0	0	0	0	0	0.15	0.14	0	0	0.42	0	3.62	0	2.54	0	2.19	0.69	0.58	0.71	0.37	1.81	0.29	0.43	0	0	0
CBL18922.1	CBL18922.1 Predicted ATPase [Ruminococcus sp. SR1/5]	385	657323	Ruminococcus sp. SR1/5	657323	Ruminococcus sp. SR1/5	1263	Ruminococcus	-	0	0	0	5.69	0	0	0	0	0	0	0	0	0	0	0.19	0	0	0	0	0	0	28.12	0	0	0	0	0	0.24	0	0	0.67	0	0	0	0	0	29.13	0	0	0
CBL19530.1	CBL19530.1 hypothetical protein CK1_13980 [Ruminococcus sp. SR1/5]	166	657323	Ruminococcus sp. SR1/5	657323	Ruminococcus sp. SR1/5	1263	Ruminococcus	-	0	0	0.44	0	0	0	0	0	0	0	0.61	17.3	0	0	0	0	0	0	0	0	0	0	0	6.57	0	0	0	22.86	0	0	0	13.85	0.62	0.49	0.4	27.29	0	0	0	0
CBL19536.1	CBL19536.1 hypothetical protein CK1_14050 [Ruminococcus sp. SR1/5]	651	657323	Ruminococcus sp. SR1/5	657323	Ruminococcus sp. SR1/5	1263	Ruminococcus	-	0	0	0	0	0	0	0	0	0	0	0	5.73	0	0	0	0	0	0	0	0	0	0	0	0	0	0	0	7.54	1.62	0	0	0	0	0	0	3.72	0.29	0	0	0
CBL19539.1	CBL19539.1 RecT family [Ruminococcus sp. SR1/5]	369	657323	Ruminococcus sp. SR1/5	657323	Ruminococcus sp. SR1/5	1263	Ruminococcus	-	0	0	0	0	1.55	0	0	0	0	0	0.27	1.82	0	0	0	0	0	0	0	0	0	0	0	0.25	0	0	0.35	10.28	0.82	0	0	0	0	0.22	3.21	6.92	0.51	0	0	0
CBL19565.1	CBL19565.1 DNA modification methylase [Ruminococcus sp. SR1/5]	548	657323	Ruminococcus sp. SR1/5	657323	Ruminococcus sp. SR1/5	1263	Ruminococcus	-	0	0	0	0	0	0	0	0	0	0	14.29	0	0	0	0	0	0	0	0	0	0	0	0	5.97	0	0.96	0	43.57	7.98	0	145.61	0	0	0	6.37	14.2	0	0	0	0
CBL19566.1	CBL19566.1 hypothetical protein CK1_14390 [Ruminococcus sp. SR1/5]	192	765821	uncultured Blautia sp.	765821	uncultured Blautia sp.	572511	Blautia	-	0	0	0	0	0	0	0	0	0	0	0	0	0	0	0	0	0	0	0	0	0	0	1.25	1.42	0	0	0	0	12.57	0	0	11.97	2.15	0.42	3.77	28.91	6.81	0	0.34	0
CBL19569.1	CBL19569.1 Phage Mu protein F like protein [Ruminococcus sp. SR1/5]	1139	657323	Ruminococcus sp. SR1/5	657323	Ruminococcus sp. SR1/5	1263	Ruminococcus	-	0	0	0.06	0	1.75	0	0	0	0	0	14.22	50.54	2.53	0	0	0	0.05	0.17	0.13	0	0	0	0.21	2.16	0	2.77	0.17	215.25	6.75	0.28	267.85	3.36	0.36	0.43	3.24	10.31	6.07	0	0.17	0
CBL19570.1	CBL19570.1 hypothetical protein CK1_14450 [Ruminococcus sp. SR1/5]	140	657323	Ruminococcus sp. SR1/5	657323	Ruminococcus sp. SR1/5	1263	Ruminococcus	-	0	0	0.53	0	0	0	0	0	0	0	0	0	0	0.42	0	0	0.78	0	0	0	0	0	0	3.9	0.43	0	0	0	12.93	2.28	0	8.21	0.74	2.9	1.41	16.86	8.01	0	0	0
CBL19572.1	CBL19572.1 Head fiber protein [Ruminococcus sp. SR1/5]	128	657323	Ruminococcus sp. SR1/5	657323	Ruminococcus sp. SR1/5	1263	Ruminococcus	-	0	0	0	0	0	0	0	0	0	0	0	0	0	0	0	0	0	0	0	0	0	0	0	0	0	0	0	0	14.14	0	0	32.93	0	0	13.89	0	11.68	0	0	0
CBL19573.1	CBL19573.1 hypothetical protein CK1_14490 [Ruminococcus sp. SR1/5]	343	657323	Ruminococcus sp. SR1/5	657323	Ruminococcus sp. SR1/5	1263	Ruminococcus	-	0	0	0.64	0	6.66	0	0	0	0.45	0	53.8	292.37	187.8	0	0	0	0.16	0	0	0.19	0	0	1.39	5.83	3.51	9.21	0.75	45.06	11.43	2.79	1.01	34.63	5.12	17.53	7.87	60.83	14.71	0	0.56	0
CBL19575.1	CBL19575.1 hypothetical protein CK1_14510 [Ruminococcus sp. SR1/5]	149	657323	Ruminococcus sp. SR1/5	657323	Ruminococcus sp. SR1/5	1263	Ruminococcus	-	0	0	1.48	0	0	0	0	0	0	0	0	0	0	0.4	0	0	0	0	0	0	0	0	0	1.22	0	14.14	0.43	0	18.22	0	0	12.86	3.47	0	11.49	7.28	1.25	0	0	0
CBL19576.1	CBL19576.1 Bacteriophage protein of unknown function (DUF646) [Ruminococcus sp. SR1/5]	139	657323	Ruminococcus sp. SR1/5	657323	Ruminococcus sp. SR1/5	1263	Ruminococcus	-	0	0	2.65	0	0	0	0	0	0	0	0	0	0	0	0	0	0	0	0	0	0	0	0	7.2	0	0	0	3.33	16.27	0	0	12.86	6.69	8.18	7.58	0	9.41	0	0	0
CBL19578.1	CBL19578.1 hypothetical protein CK1_14550 [Ruminococcus sp. SR1/5]	289	657323	Ruminococcus sp. SR1/5	657323	Ruminococcus sp. SR1/5	1263	Ruminococcus	-	0	0	0	0	4.94	0	0.43	0	0	0	0	334.94	0	0	0	0	0.57	0	0	0	0.21	0	0	14.48	0	16.4	0.22	0	13.57	0	0	30.05	2.5	0	15.04	30.69	9.7	0	0	0
CBL19580.1	CBL19580.1 Phage tail sheath protein [Ruminococcus sp. SR1/5]	473	657323	Ruminococcus sp. SR1/5	657323	Ruminococcus sp. SR1/5	1263	Ruminococcus	-	0	0	0.31	0	0	0	0	0	0	0.12	90.82	80.88	0	0	0	0	0	0	0	0.14	0	0	0.51	0.19	0.25	4.45	0.27	458.85	14.99	0.68	693.35	0.27	1.31	0	10.44	36.29	9.88	0	0	0
CBL19581.1	CBL19581.1 hypothetical protein CK1_14580 [Ruminococcus sp. SR1/5]	153	657323	Ruminococcus sp. SR1/5	657323	Ruminococcus sp. SR1/5	1263	Ruminococcus	-	0	0	0.48	0	1.87	0	0	0	0	0	0.22	0	0	0	0	0	0	0	0.95	0.42	0	0	1.56	11.89	0.39	10.33	1.69	0	0	2.09	0	55.93	13.51	1.06	0.43	31.69	15.88	0	0.42	0
CBL19582.1	CBL19582.1 Phage XkdN-like protein [Ruminococcus sp. SR1/5]	171	657323	Ruminococcus sp. SR1/5	657323	Ruminococcus sp. SR1/5	1263	Ruminococcus	-	0	0	0	0	0	0	0	0	0	0	0	0.71	0	0	0	0.42	0	0	0	2.26	0	0	1.4	6.38	0	0	0.38	25.98	7.94	1.87	4.55	2.99	2.42	0	8.86	45.15	1.09	0	0	0
CBL19584.1	CBL19584.1 LysM domain [Ruminococcus sp. SR1/5]	215	657323	Ruminococcus sp. SR1/5	657323	Ruminococcus sp. SR1/5	1263	Ruminococcus	-	0	0	0	0	0	0	0	0	0	0	83.02	6.82	0	3.85	0	0	0	0	0	0	0	0	0	1.69	0	4.9	0	0.43	2.81	1.49	28.36	5.94	0	0	1.53	28.79	11.3	0	0	0
CBL19588.1	CBL19588.1 hypothetical protein CK1_14680 [Ruminococcus sp. SR1/5]	101	657323	Ruminococcus sp. SR1/5	657323	Ruminococcus sp. SR1/5	1263	Ruminococcus	-	0	0	0	0	0	0	0	0	0	0	0	3.63	0	0	0	0	0	0	0	0	0	0	0	10.81	0	0	0	28.41	0	0	0	0	0	0	0	0	31.46	0	0	0
CBL19589.1	CBL19589.1 hypothetical protein CK1_14690 [Ruminococcus sp. SR1/5]	179	657323	Ruminococcus sp. SR1/5	657323	Ruminococcus sp. SR1/5	1263	Ruminococcus	-	0	0	0	0	0	0	0	0	0	0	0	0	0	0	0	0	0	0	0	0	0	0	0	8.64	0	0	0	0	12.64	0	0	0	8.08	0	15.08	0	17.75	0	0	0
CBL19590.1	CBL19590.1 hypothetical protein CK1_14700 [Ruminococcus sp. SR1/5]	121	657323	Ruminococcus sp. SR1/5	657323	Ruminococcus sp. SR1/5	1263	Ruminococcus	-	0	0	0.61	0	7.08	0	0	0	0	0	0	0	0	0	0	0	0.45	0	0	0	0	0	0	12.78	0	0	0	0	8.72	0	0	0	5.98	0	0	0	12.36	0	0	0
CBL19591.1	CBL19591.1 Uncharacterized conserved protein [Ruminococcus sp. SR1/5]	366	657323	Ruminococcus sp. SR1/5	657323	Ruminococcus sp. SR1/5	1263	Ruminococcus	-	0	0	1.01	0	4.68	0	0	0	0	0	0	444.8	0	0	0	0.2	0.6	0	0.4	0	0.33	0	0.65	7.7	0.49	5.76	0.53	0	21.01	1.75	0	143.42	7.34	1.55	19.43	78.97	24.51	0	0.18	0
CBL19593.1	CBL19593.1 Retron-type reverse transcriptase [Ruminococcus sp. SR1/5]	369	657323	Ruminococcus sp. SR1/5	657323	Ruminococcus sp. SR1/5	1263	Ruminococcus	-	0	0	0.2	0	3.09	0	0	0	0	0	0	0	0	0.48	0	0	0.15	0	0	0	0.16	0	0	1.97	0	5.71	0	0	3.68	1.73	0	7.61	1.4	0.22	4.1	13.66	8.61	0	0	0
CBL19604.1	CBL19604.1 ADP-ribosylglycohydrolase [Ruminococcus sp. SR1/5]	317	657323	Ruminococcus sp. SR1/5	657323	Ruminococcus sp. SR1/5	1263	Ruminococcus	-	0	0	0	0	0	0	0	0	0	0	0.11	0.96	0	0.37	0	0	0	0	0	0	0	0	0	0.29	0	0	0	4.38	2.38	7.05	0	1.61	2.28	0.26	0.21	0.2	0	0	0	0
CBL19863.1	CBL19863.1 myo-inositol 2-dehydrogenase [Ruminococcus sp. SR1/5]	334	657323	Ruminococcus sp. SR1/5	657323	Ruminococcus sp. SR1/5	1263	Ruminococcus	1.1.1.18;1.1.1.369	0	0	0	0	0	0	0	0	0	0	1.51	4.76	1.59	0	0	7.06	0	0	0	0	0	0	0	0	0	0	0	1.11	0	0	0	0	0	0	0	0	1.68	0	0	0
CBL19962.1	CBL19962.1 fructose-1-phosphate kinase [Ruminococcus sp. SR1/5]	308	657323	Ruminococcus sp. SR1/5	657323	Ruminococcus sp. SR1/5	1263	Ruminococcus	-	8.07	0	4.06	0	0	11.39	0	1.21	0	0	0	0	0	0	0	0	0	0	0	0	0	0	0	0	0	0	0	0	0	0	0.14	0	0	0	0	0	0	0	0	0
CBL20000.1	CBL20000.1 Cytotoxic translational repressor of toxin-antitoxin stability system [Ruminococcus sp. SR1/5]	83	657323	Ruminococcus sp. SR1/5	657323	Ruminococcus sp. SR1/5	1263	Ruminococcus	-	16.5	0	6.21	0	0	0	0	0	0	0	0	0	0	0.71	0	0	4.6	0	0	0	23.99	0	0	41.64	10.14	0	0	30.11	70.86	0	0	0	0	68.53	0	0	0	0	0	0
CBL20088.1	CBL20088.1 Threonine dehydrogenase and related Zn-dependent dehydrogenases [Ruminococcus sp. SR1/5]	410	765821	uncultured Blautia sp.	765821	uncultured Blautia sp.	572511	Blautia	-	0	0	0.18	0	0	0	0	0	0	0	0	0	0	0	0	0	0	0.08	0.18	0.1	0	0	0	2.22	1.08	0.43	1.16	0.68	0.12	0.52	0.16	0	0.84	0	1.12	0	0	0	0	0
CBL20491.1	CBL20491.1 FAD/FMN-containing dehydrogenases [Ruminococcus sp. SR1/5]	472	765821	uncultured Blautia sp.	765821	uncultured Blautia sp.	572511	Blautia	-	0	0	0.39	0	0.5	0.08	0.07	1.7	0.11	0	0.56	0.13	0.16	0.15	0.19	0	0.29	0.13	0	0.2	2.76	0	0	0.39	0.17	1.3	0.41	0.2	0.08	0.79	0.15	0	0	0.93	1.27	0.11	0.89	0	0	0
CBL20985.1	CBL20985.1 Predicted hydrolases or acyltransferases (alpha/beta hydrolase superfamily) [Ruminococcus sp. SR1/5]	339	657323	Ruminococcus sp. SR1/5	657323	Ruminococcus sp. SR1/5	1263	Ruminococcus	-	0	0	1.95	9.29	0	0	4.07	0	0	0	0	2.34	0	0	0	0	0	0	0	0	0	0	0	0.27	0	0	0	0.27	0	0	2.3	0	0	0	0	0	0	0	0	0
CBL21822.1	CBL21822.1 hypothetical protein CK5_01840 [Blautia obeum A2-162]	80	165186	uncultured Ruminococcus sp.	165186	uncultured Ruminococcus sp.	1263	Ruminococcus	-	16.48	0	0	29.08	0	10.96	0	0	0	0	0	31.32	0	0	0	0	0	0	0	0	14.33	0	0	0	0	0	0	0	0	0	0	0	0	0	0	0	0	0	0	0
CBL21854.1	CBL21854.1 hypothetical protein CK5_02230 [Blautia obeum A2-162]	121	657314	Blautia obeum A2-162	40520	Blautia obeum	572511	Blautia	-	0	0	0	0	0	0	0	13.45	0	0	0	0	0	0	0	0	0	0	9.57	0	0.5	0	0	0	0	0	0.53	8.41	11.22	0	4.65	1.06	0	8.06	1.63	0	0	0	0	0
CBL21926.1	CBL21926.1 hypothetical protein CK5_03040 [Blautia obeum A2-162]	308	657314	Blautia obeum A2-162	40520	Blautia obeum	572511	Blautia	-	8.4	0	0	0	0	0	0	0	0	0	0	0	0	0	0	0	0	0	0	0	7.64	0	0	0	0	0	1.05	0	0	2.07	0	0	3.36	0	0	1.24	0	0	0	0
CBL22712.1	CBL22712.1 Trypsin-like serine proteases, typically periplasmic, contain C-terminal PDZ domain [Blautia obeum A2-162]	502	657314	Blautia obeum A2-162	40520	Blautia obeum	572511	Blautia	-	0	0	0	24.27	4.55	0	0	0	0	0	0	0.12	0	0	0	0	0	0	1.73	0	0	0	0	0	20.96	0	0	5.72	0	0.64	0	0	0	1.29	0	0.25	0	0	0	0
CBL22726.1	CBL22726.1 ABC-type sugar transport system, periplasmic component [Blautia obeum A2-162]	351	657314	Blautia obeum A2-162	40520	Blautia obeum	572511	Blautia	-	0	0	0	0	0	0	0	0	0	0	0.67	3.83	16.17	0	0	0	0	4.88	0.41	0.18	7.74	0	0	0.78	0	0	0	0.79	0	1.82	0.25	10.92	0	0	7.88	0	0	0	0	0
CBL22768.1	CBL22768.1 FKBP-type peptidyl-prolyl cis-trans isomerase (trigger factor) [Blautia obeum A2-162]	510	657314	Blautia obeum A2-162	40520	Blautia obeum	572511	Blautia	5.2.1.8	4.18	0	0	1.88	0	0.37	1.11	3.92	0	0	0	0	0	0	0	0	0	0	0	0	1.18	0	0	0	3.07	0	0	0	0	0	1.61	0	0	0	0	0.13	0	0	0	0
CBL22786.1	CBL22786.1 AraC-type DNA-binding domain-containing proteins [Blautia obeum A2-162]	289	657314	Blautia obeum A2-162	40520	Blautia obeum	572511	Blautia	-	0	0	0	0	0	29.48	0	123.73	0	0	0	0	0	0	0	1.73	0	0	0	0	0	0	0	0	0.21	0	0	0	0	0	1.05	0	0	0	0	0	0	0	0	0
CBL22842.1	CBL22842.1 Predicted ATPase (AAA+ superfamily) [Blautia obeum A2-162]	401	657314	Blautia obeum A2-162	40520	Blautia obeum	572511	Blautia	-	23.14	0.13	1.47	4.78	1.42	0.16	0	0.12	0.38	1.9	0.08	0	0.19	0.15	0.18	0	0.14	0.24	0.72	0.32	0.6	0	0	0.23	2.1	0	0.65	2.77	1.13	0	0.11	0	0.26	0.2	0.66	0.16	1.4	0	0	0
CBL22902.1	CBL22902.1 hypothetical protein CK5_14750 [Blautia obeum A2-162]	410	165186	uncultured Ruminococcus sp.	165186	uncultured Ruminococcus sp.	1263	Ruminococcus	-	0	0	0	0	4.18	1.83	0	0	0	0	0.04	0.3	0	0.07	0	0	0.27	1.86	1.41	0	3.39	0	1.17	0.44	0.15	0	0.16	0.45	0.37	2.34	0.11	0	0	0.2	0.64	0	0	0	0	0
CBL22958.1	CBL22958.1 dihydrodipicolinate synthase [Blautia obeum A2-162]	297	165186	uncultured Ruminococcus sp.	165186	uncultured Ruminococcus sp.	1263	Ruminococcus	4.2.1.52	0	0	0.5	19.36	0.48	0	0	0	0	0	0	0.41	0	0.1	0	0.24	0.73	0.32	9.26	0	0	0	0	6.43	0	5.32	3.59	0	1.02	2.15	2.77	0.22	5.57	0	0.44	0	0	0	0	0
CBL23226.1	CBL23226.1 Transcriptional regulators of sugar metabolism [Blautia obeum A2-162]	257	657314	Blautia obeum A2-162	40520	Blautia obeum	572511	Blautia	-	0	0	0	0	0	0	0	0	0	0	0	0	0	0.23	0	0	0	3.33	2.82	0.25	0	0	0.93	0.35	2.57	0	0.5	0	0	0	0	0	2.81	0	0	0	0	0	0	0
CBL23261.1	CBL23261.1 rhamnulokinase [Blautia obeum A2-162]	466	657314	Blautia obeum A2-162	40520	Blautia obeum	572511	Blautia	2.7.1.5	0	0	0	4.41	0.61	0.67	0	0	0	0	0	0.13	0	0	0	0.31	0	0.2	0.62	0	0	0	0	0.2	0	0	1.25	0	0	0	1.11	1.64	0.22	0.17	2.12	0.14	0	0	0	0
CBL23367.1	CBL23367.1 DNA repair photolyase [Blautia obeum A2-162]	303	657314	Blautia obeum A2-162	40520	Blautia obeum	572511	Blautia	-	0	0	2.43	0	7.54	0	0	0.15	0	0	0	0	0	0	0	0	0.18	1.88	0	0	0	0	0	0	1.19	0	0	0.61	0	0	0	0	0	0	0	0	0	0	0	0
CBL23368.1	CBL23368.1 NAD-dependent protein deacetylases, SIR2 family [Blautia obeum A2-162]	302	657314	Blautia obeum A2-162	40520	Blautia obeum	572511	Blautia	-	0	0	1.71	0	3.78	0	0	0	0	0.93	0	0	0	0	0.24	0	0.18	2.21	0.48	0	9.59	0	0	0.3	0.6	8.72	0	0	0	0	0	0	0	0	0	0.21	0	0	0	0
CBL23371.1	CBL23371.1 hypothetical protein CK5_19910 [Blautia obeum A2-162]	283	657314	Blautia obeum A2-162	40520	Blautia obeum	572511	Blautia	-	0	0	2.34	0	7.06	0	0	0.33	0	0.8	0	0	0	0.21	0	0	0.19	2.02	0	0	10.66	0	0	0.64	1.27	5.58	0	0	0	0	0	0	0	0	0	0	0	0	0	0
CBL23393.1	CBL23393.1 hypothetical protein CK5_20160 [Blautia obeum A2-162]	57	165186	uncultured Ruminococcus sp.	165186	uncultured Ruminococcus sp.	1263	Ruminococcus	-	0	0	18.08	62.43	0	0	0	0	0	0	0	0	0	0	0	0	0	0	0	9.03	0	0	0	0	0	0	23.83	0	0	0	0	0	0	0	0	0	0	0	0	0
CBL23517.1	CBL23517.1 putative oligopeptide transporter, OPT family [Blautia obeum A2-162]	632	165186	uncultured Ruminococcus sp.	165186	uncultured Ruminococcus sp.	1263	Ruminococcus	-	0	0	0.23	4.11	0.23	0	0	0	0	0	0	0.1	0	0.09	0	0	0	0.53	0.11	0	3.25	0	0	0.14	0.1	4.17	0.72	0.22	0.12	0	1.37	0.2	0.74	2.19	0.31	0.05	0	0	0	0
CBL23531.1	CBL23531.1 heat-inducible transcription repressor HrcA [Blautia obeum A2-162]	350	165186	uncultured Ruminococcus sp.	165186	uncultured Ruminococcus sp.	1263	Ruminococcus	-	0	0	0.32	0	0	0	0	0	0	0	0	0.17	0	0.34	0	0	0	0	1.65	0.09	0	0	0.34	1.17	0	0.75	0.92	0.13	0	0	0.62	0.91	3.84	0.46	0	0.09	0	0	0	0
CBL23689.1	CBL23689.1 amidohydrolase [Blautia obeum A2-162]	437	657314	Blautia obeum A2-162	40520	Blautia obeum	572511	Blautia	-	1.74	0	0	2.19	0	0.29	0	1.92	0	0	0	0.14	0	0	0	0	0	0.22	0	0	0.14	0	0	0	0.83	0	0.3	0.21	0	0	0	0	0.47	0	0	0	0	0	0	0
CBL23695.1	CBL23695.1 Uncharacterized conserved protein [Blautia obeum A2-162]	379	657314	Blautia obeum A2-162	40520	Blautia obeum	572511	Blautia	-	0	0	0	2.53	0	0.5	0	0	0	0	0	0	0	0	0	0	0	0	0	0	3.34	0	1.26	2.16	1.43	0	0.34	0	0	0	0	0	0	0	0	0	0	0	0	0
CBL23799.1	CBL23799.1 Ribose 5-phosphate isomerase RpiB [Blautia obeum A2-162]	195	657314	Blautia obeum A2-162	40520	Blautia obeum	572511	Blautia	-	2.6	0	0	0.7	0	0	0	0	0	0	0	4.39	0	0	0	0	0.56	0.98	5.94	0.66	1.55	9.25	0	0.47	65.98	0	0	8.54	0	0	0.89	0	5.83	4.58	2.36	0	0	0	0	0
CBL23860.1	CBL23860.1 Acetyl-CoA carboxylase, carboxyltransferase component (subunits alpha and beta) [Blautia obeum A2-162]	478	165186	uncultured Ruminococcus sp.	165186	uncultured Ruminococcus sp.	1263	Ruminococcus	-	0	0	0.39	2.72	3.88	1.05	0	0	0	0	0.07	1.28	0.32	0.12	0.3	0	0.06	4.08	0.3	0	0.32	0	0.5	4.95	0	1.1	3.72	0	0	1.34	0.23	0.67	0	0.42	4.96	0.27	0	0	0	0
CBL23861.1	CBL23861.1 sodium pump decarboxylases, gamma subunit [Blautia obeum A2-162]	247	657314	Blautia obeum A2-162	40520	Blautia obeum	572511	Blautia	-	0	0	0	13.3	0	0	0	0	0	0	0	0	0	0	0	0	0	5.39	0	0	9.53	0	0	2.58	3.16	0	0	0	0	0	1.4	0	0	0	0	0	0	0	0	0
CBL23867.1	CBL23867.1 (E)-4-hydroxy-3-methyl-but-2-enyl pyrophosphate reductase (IPP and DMAPP forming) [Blautia obeum A2-162]	288	657314	Blautia obeum A2-162	40520	Blautia obeum	572511	Blautia	1.17.1.2	0	0	0	0	0	0	0	0	0	0	0	0.21	0	0	0	0	0	1.98	0	0	0	0	0	3.16	0	0	0	0	0	0	0	0	5.02	2.82	0	0.22	0	0	0	0
CBL24070.1	CBL24070.1 hypothetical protein CK5_28070 [Blautia obeum A2-162]	149	657314	Blautia obeum A2-162	40520	Blautia obeum	572511	Blautia	-	0	0	0	0	0	31.95	0	0	69.17	0	5.41	0	0	8.73	0	0	0	0	0	0	0	0	0	0	0	0	6.08	53.42	0	0	0	0	0	0	0	0	0	0	0	0
CBL24074.1	CBL24074.1 Protein of unknown function (DUF1703)./Predicted AAA-ATPase [Blautia obeum A2-162]	528	657314	Blautia obeum A2-162	40520	Blautia obeum	572511	Blautia	-	0	0	0	0	0	0	0	0	0	0	1.34	1.97	1.29	0	0	0	0	0	0	0	0	0	0	0	0	0	0	0	0	0	3.52	0	0	0	0.25	0	0	0	0	0
CBL24129.1	CBL24129.1 5,10-methylenetetrahydrofolate reductase [Blautia obeum A2-162]	308	165186	uncultured Ruminococcus sp.	165186	uncultured Ruminococcus sp.	1263	Ruminococcus	-	0	0	0.96	0.44	6.49	0	0	0	0	0	0.55	0	0	0	0.47	0	0.18	0	0	0	0.78	0	0	0.3	0.39	10.26	0	3.91	0	1.04	0.56	1.24	0	0.53	0	0.41	0	0	0	0
CBL24143.1	CBL24143.1 hypothetical protein CK5_28880 [Blautia obeum A2-162]	543	657314	Blautia obeum A2-162	40520	Blautia obeum	572511	Blautia	-	0	0	0.14	0.25	0	0	0	5.39	0	0	0	0	0	0	0	0	0	0.18	0	0	1.33	0	0	2.35	0	0	0	0	0	0	1.43	0	0	0	0	0.12	0	0	0	0
CBL24261.1	CBL24261.1 hypothetical protein CK5_30270 [Blautia obeum A2-162]	460	657314	Blautia obeum A2-162	40520	Blautia obeum	572511	Blautia	-	0	0	0.16	0	0	0.68	0	0	0	0	0	0	0	0	0	0	0	0	0	0	0	0	0	1.78	3.14	0	0	0.2	0	0	0	0.28	3.82	0	0.72	0	0	0	0	0
CBL24270.1	CBL24270.1 Glycosyltransferases involved in cell wall biogenesis [Blautia obeum A2-162]	372	165186	uncultured Ruminococcus sp.	165186	uncultured Ruminococcus sp.	1263	Ruminococcus	-	4.09	0.69	0	0.37	0	0	0	0	0	0	0	0	0	0	0	0	0	1.53	0	0	0.81	0	0	0	0	0	0	0	0	0	0	0	0	0	0	0	0	0	0	0
CBL24425.1	CBL24425.1 NACHT domain [Blautia obeum A2-162]	739	657314	Blautia obeum A2-162	40520	Blautia obeum	572511	Blautia	-	0	0	0	0	0	0	0	0	0	0	0	0	0	0	0	0	0	13.52	0	9.32	0	0	0	0	1.14	0	1.05	3.01	0	9.08	11.41	32.14	0	0	0	0	0	0	0	0
CBL24742.1	CBL24742.1 hypothetical protein CK5_35760 [Blautia obeum A2-162]	120	657314	Blautia obeum A2-162	40520	Blautia obeum	572511	Blautia	-	0	12.03	190.8	38.78	33.3	25.58	22.45	0	0	0.24	0	0	0	0	0	0	0	41.24	0	0.54	0	0	0	0	0.5	30.73	0	0	0	0	0	0	0	0	0	0	0	0	0	0
CBL24766.1	CBL24766.1 Histidine kinase-, DNA gyrase B-, and HSP90-like ATPase [Blautia obeum A2-162]	435	657314	Blautia obeum A2-162	40520	Blautia obeum	572511	Blautia	-	0	0	0.34	2.52	0.66	9.5	0.58	0	0	0.71	0	0	0	0	0	0	0	1.53	0.33	0	0.14	0	0	0	0	0	0	0	0	0	0	0	0	0	0	0	0	0	0	0
CBL24826.1	CBL24826.1 putative efflux protein, MATE family [Ruminococcus torques L2-14]	458	33039	[Ruminococcus] torques	33039	[Ruminococcus] torques	572511	Blautia	-	1.11	0	0.04	0	0	0	0	0	0	0	0	0	0	0.03	0	0	0	0	0	0	2.96	0	0	0	0	0	0	0.3	0.08	0	1.75	1.39	0	0	0	0	0	0	0	0
CBL24863.1	CBL24863.1 23S rRNA m(5)U-1939 methyltransferase [Ruminococcus torques L2-14]	567	657313	Ruminococcus torques L2-14	33039	[Ruminococcus] torques	572511	Blautia	2.1.1.35	0	0	0	0	0	1.66	0	0	0	0	0	0	0	0	0	0	0	0	0.26	0.23	0.96	0	0	0	0	0	0	0	1.33	0	1.22	0	0	0	0	0	0	0	0	0
CBL24900.1	CBL24900.1 LysM domain [Ruminococcus torques L2-14]	229	657313	Ruminococcus torques L2-14	33039	[Ruminococcus] torques	572511	Blautia	-	0	0	9	0	0	0	0	0	0	0	0	0	0	0	0	0	0	0	6.32	0.28	0	0	0	19.06	0	0	0	0	0	0	0	0	0	0	0	46.53	0	0	0	0
CBL24910.1	CBL24910.1 hypothetical protein RTO_01100 [Ruminococcus torques L2-14]	371	657313	Ruminococcus torques L2-14	33039	[Ruminococcus] torques	572511	Blautia	-	0	0	40.08	0	0	0	0	0	0	0	0	0.33	0	0	0	0	53.8	0	0	1.56	0	0	0	0	0.32	0	0	0	0	0	0.7	0	0.28	0.22	0	0.17	0	0	0	0
CBL24939.1	CBL24939.1 hypothetical protein RTO_01460 [Ruminococcus torques L2-14]	183	657313	Ruminococcus torques L2-14	33039	[Ruminococcus] torques	572511	Blautia	-	0	0	0	0	0	0	0	0	0	0	0	0	5.38	0	0	0	0	0	0	0	0	0	0	1.99	0	0	0	5.06	0	0	0	0	0	0	2.16	10.11	40.86	0	0	0
CBL24955.1	CBL24955.1 beta-fructofuranosidase [Ruminococcus torques L2-14]	474	657313	Ruminococcus torques L2-14	33039	[Ruminococcus] torques	572511	Blautia	-	3.64	0.11	0.16	0	0	6.61	0	2.75	0	0	0.64	0	0	0	0	0	0	0.2	0	0.14	0	0	0	0	0	0	0.82	0	0	0.67	0	0	0.44	0	0	0	0	0	0	0
CBL25012.1	CBL25012.1 RNA polymerase sigma factor, sigma-70 family [Ruminococcus torques L2-14]	187	657313	Ruminococcus torques L2-14	33039	[Ruminococcus] torques	572511	Blautia	-	12.48	0	7.09	0	0	0	0	0	0	0	0	0	4.05	0	0	0	0	0	0	0	0	0	0	0	0	0	0	0	31.45	0	0	0	0	0	0	0	0	0	0	0
CBL25235.1	CBL25235.1 K+ transport systems, NAD-binding component [Ruminococcus torques L2-14]	452	657313	Ruminococcus torques L2-14	33039	[Ruminococcus] torques	572511	Blautia	-	0	0	0	0	0	0	0	0	0	1.75	0	0	0.17	0	0	2.05	0.12	0	1.92	0	0	0	0	0	0	0	1.43	0.61	0	0	0	0	0	0	0	0	0	0	0	0
CBL25316.1	CBL25316.1 hypothetical protein RTO_05700 [Ruminococcus torques L2-14]	78	657313	Ruminococcus torques L2-14	33039	[Ruminococcus] torques	572511	Blautia	-	0	0	0	10.53	80.5	36.94	0.8	0	19.72	0	4.31	0	0	3.79	0	0.92	0.7	0	0	24.74	0	0	0	0	0	6.75	5.8	0	0	0	0	0	0	0	0	0	0	0	0	0
CBL25754.1	CBL25754.1 methionyl-tRNA formyltransferase [Ruminococcus torques L2-14]	312	657313	Ruminococcus torques L2-14	33039	[Ruminococcus] torques	572511	Blautia	2.1.2.9	0	0	0.24	0	0	0	2.41	1.49	0	0	1.72	0.59	0	1.14	0	0	0	0	0.46	5.77	0	0	0.77	2.62	0	0	0	3.56	0	0	0	0	0	0	0	0	0	0	0	0
CBL25913.1	CBL25913.1 Protein of unknown function (DUF1648) [Ruminococcus torques L2-14]	102	657313	Ruminococcus torques L2-14	33039	[Ruminococcus] torques	572511	Blautia	-	0	0	0	0	53.17	0	0	0	0	0	0	0	0	0	0	0	0	0	0	0	14.79	0	0	29.43	0	0	0	0	0	0	0	0	0	0	3.87	0	0	0	0	0
CBL26299.1	CBL26299.1 monosaccharide ABC transporter substrate-binding protein, CUT2 family (TC 3.A.1.2.-) [Ruminococcus torques L2-14]	333	657313	Ruminococcus torques L2-14	33039	[Ruminococcus] torques	572511	Blautia	-	0	15.48	0	0	18	0	0	0.14	35.57	0	0.91	0	0	0	0	0	0	0	0	0	0	0	0	0	0	0	0	0.83	0	0	0	0	0	0	0	0.19	0	0	0	0
CBL26390.1	CBL26390.1 Ribonuclease HI [Ruminococcus torques L2-14]	146	657313	Ruminococcus torques L2-14	33039	[Ruminococcus] torques	572511	Blautia	3.1.26.4	0	0	0	0	0	0	0	0	22.12	0	0.92	0	0	10.93	0	0	0	0	0	0	3.72	0	0	6.23	0	0	0	0	0	0	0	0	0	0	0	0	0	0	0	0
CBL26412.1	CBL26412.1 phage minor structural protein, N-terminal region [Ruminococcus torques L2-14]	620	657313	Ruminococcus torques L2-14	33039	[Ruminococcus] torques	572511	Blautia	-	2.37	8.4	0	0.88	0.92	0	0	0	0	0	0.05	0	0	1.14	0	0	0	0	0	0.21	0	0	0	0.15	0	0	0	0.3	0.49	0	0.84	0	0	0	0	0	0	0	0	0
CBL26413.1	CBL26413.1 Bacteriophage peptidoglycan hydrolase [Ruminococcus torques L2-14]	332	657313	Ruminococcus torques L2-14	33039	[Ruminococcus] torques	572511	Blautia	-	2.9	0.47	0	21.03	5.16	0	0.38	0.7	0.46	1.02	2.23	0.55	0.23	1.6	0	2.37	0.33	0	0.87	0.58	0.18	0	0	1.64	0	0	4.09	0	0	0	0.26	0.38	0	0	0.2	0	0.56	0	0	0
CBL26652.1	CBL26652.1 D-alanyl-D-alanine carboxypeptidase [Ruminococcus torques L2-14]	343	657313	Ruminococcus torques L2-14	33039	[Ruminococcus] torques	572511	Blautia	-	0	0	0	0	0	0	0	0	0	0	0.69	0	0	0	0	0	0	0	0	0	5.63	0	0	6.89	0	0	3.02	0	0	0	0	0	0	0	0	0	0	0	0	0
CBL26767.1	CBL26767.1 Predicted kinase related to galactokinase and mevalonate kinase [Ruminococcus torques L2-14]	1015	657313	Ruminococcus torques L2-14	33039	[Ruminococcus] torques	572511	Blautia	-	0	0	0.8	0	0	0	0	30.83	0	26.97	3.01	0	0	0	0	0	0	0	0	0	0	0	0	0	0	0	0	0	0	0	0	0	0	0	0	0	0	0	0	0
CBL26859.1	CBL26859.1 Site-specific recombinase XerD [Ruminococcus torques L2-14]	306	657313	Ruminococcus torques L2-14	33039	[Ruminococcus] torques	572511	Blautia	-	0.33	0.84	0.24	0	0	1.02	0	1.67	0	0.92	0	0	0	0.19	0	0.47	0.36	0	0	0.21	0	0	0	0	0	0	0	0.3	0	1.04	0	0	0	0	0	0	3.05	0	0	0
CBL26860.1	CBL26860.1 hypothetical protein RTO_23700 [Ruminococcus torques L2-14]	816	657313	Ruminococcus torques L2-14	33039	[Ruminococcus] torques	572511	Blautia	-	10.57	0	0	0	10.84	0	0	0	0	0	0	0.15	0.93	0	0	0	0	2.1	0	0	0	0	0	0	0	0	0	0	0	1.96	2.49	1.57	0	0	0	0	0	0	0	0
CBL26861.1	CBL26861.1 Threonine dehydrogenase and related Zn-dependent dehydrogenases [Ruminococcus torques L2-14]	335	657313	Ruminococcus torques L2-14	33039	[Ruminococcus] torques	572511	Blautia	-	26.04	0	0	0	4.26	0	0	0	0	0	0	1.09	6.78	0	0	0	0	1.42	0	0	0	0	0	0	0	0	0	0	0	0	4.78	0.38	0	0	0	0	0.56	0	0	0
CBL26862.1	CBL26862.1 Glycine/serine hydroxymethyltransferase [Ruminococcus torques L2-14]	557	657313	Ruminococcus torques L2-14	33039	[Ruminococcus] torques	572511	Blautia	-	18.57	101.97	8.99	0	54.32	4.27	2.14	0	4.97	129.72	5.55	1.43	6.39	0.64	4.3	0	0	0.51	0	0	0.33	0	0	0.82	0	0	0	0	0	0.57	3.03	0.69	0	0	2.25	0	0	0	0	0
CBL26988.1	CBL26988.1 Beta-glucosidase-related glycosidases [Ruminococcus torques L2-14]	751	33039	[Ruminococcus] torques	33039	[Ruminococcus] torques	572511	Blautia	3.2.1.21	0	0	0	0	0	0	0	0	0	0	0	0.49	0	0.87	0	0	0	0	0	0	0	0	0	0	0	0	0	0	0	0	2.19	0	0	0.97	0	0	0	0	0	0
CBL27012.1	CBL27012.1 Sugar phosphate permease [Ruminococcus torques L2-14]	456	657313	Ruminococcus torques L2-14	33039	[Ruminococcus] torques	572511	Blautia	-	1.45	1.92	1.94	0	5.01	0	1.37	0	18.22	0.31	0.15	13.13	0	0	1.91	0	1.67	0.42	0	0.14	1.99	6.92	0.52	3.59	1.32	0	1.56	0.61	0.33	17.51	6.83	3.64	12.46	0	0.14	0.42	0	0	0	0
CBL27168.1	CBL27168.1 Glycosyltransferase [Ruminococcus torques L2-14]	410	657313	Ruminococcus torques L2-14	33039	[Ruminococcus] torques	572511	Blautia	-	1.86	0	0.36	4.34	4.87	0	0	0.23	0	0	0.66	0	0.18	0.29	0	0	0.4	0	0	0	0.15	0	0	0.67	0	0	0	0.23	0	0	0	0	0	0.59	0.32	0	0	0	0	0
CBL27169.1	CBL27169.1 Glycosyltransferase [Ruminococcus torques L2-14]	442	657313	Ruminococcus torques L2-14	33039	[Ruminococcus] torques	572511	Blautia	-	5.16	0	0.5	8.36	8.39	0	0	0.42	0	0	0.61	0	0.34	0.4	0.16	0	1.11	0	0	0	0.14	0	0	0.62	0.14	0	0.15	0.21	0	0	0	0	0	1.84	0.74	0	0	0	0	0
CBL27170.1	CBL27170.1 Glycosyltransferases involved in cell wall biogenesis [Ruminococcus torques L2-14]	309	657313	Ruminococcus torques L2-14	33039	[Ruminococcus] torques	572511	Blautia	-	0.66	0	0.95	9.3	16.63	0	0	0	0	0	0.54	0	0	0.19	0	0	0.35	0	0	0	0	0	0	0	0	0	0	0	0	0	0	0	0.33	0.79	4.48	0.21	0	0	0	0
CBL27174.1	CBL27174.1 Predicted pyridoxal phosphate-dependent enzyme apparently involved in regulation of cell wall biogenesis [Ruminococcus torques L2-14]	367	657313	Ruminococcus torques L2-14	33039	[Ruminococcus] torques	572511	Blautia	-	0.69	0.28	0.4	2.61	6.22	0	0	0.25	0	0	0.09	0.5	0.62	0.32	0	0	0.3	0	0	0	0.82	0	0	2.73	0.16	2.87	0	0	0	0	0.12	0.35	0	1.11	0.72	0.35	0	0	0	0
CBL27175.1	CBL27175.1 Carbamoylphosphate synthase large subunit (split gene in MJ) [Ruminococcus torques L2-14]	321	657313	Ruminococcus torques L2-14	33039	[Ruminococcus] torques	572511	Blautia	-	7.43	0.32	2.52	11.51	11.56	0	0	0.14	0.96	0	1.88	0	0.24	0.55	0.23	0	1.53	0	0	0	1.13	0	0	3.68	1.12	3.28	0	0	0	1.99	0	0	0	1.52	6.77	0.2	0	0	0	0
CBL27176.1	CBL27176.1 1-aminocyclopropane-1-carboxylate deaminase [Ruminococcus torques L2-14]	464	657313	Ruminococcus torques L2-14	33039	[Ruminococcus] torques	572511	Blautia	3.5.99.7	5.46	0	0.95	5.6	6.15	0	0	0	0	0	0.72	0	0.82	0.25	0	0	0.12	0.21	0	0	0.39	0	1.55	2.35	1.04	4.54	0.14	0	0	0	0.28	0.55	0	0.7	2.55	0.14	0	0	0	0
CBL27178.1	CBL27178.1 hypothetical protein RTO_27240 [Ruminococcus torques L2-14]	232	657313	Ruminococcus torques L2-14	33039	[Ruminococcus] torques	572511	Blautia	-	6.34	0	4.13	5.31	8.61	2.43	0	0.4	1.33	0	0.58	0	0	1.27	0	0	0.24	0.41	0	0	0.52	0	0	0.78	0.26	9.08	0.56	0	0	0	0	1.1	0	0.7	1.42	0	0	0	0	0
CBL27342.1	CBL27342.1 hypothetical protein RTO_29220 [Ruminococcus torques L2-14]	73	657313	Ruminococcus torques L2-14	33039	[Ruminococcus] torques	572511	Blautia	-	12.5	0	24.2	84.37	62.56	0	0	0	0	14.69	0	0	0	11.34	0	0	10.46	0	0	0	7.44	0	55.68	0	0	0	0	0	0	0	0	0	0	0	0	0	0	0	0	0
CBL27603.1	CBL27603.1 Transcriptional regulators [Ruminococcus torques L2-14]	333	657313	Ruminococcus torques L2-14	33039	[Ruminococcus] torques	572511	Blautia	-	0	15.48	0	0.41	0	0	0.56	0.14	7.85	7.04	0.4	0.18	0	0.36	0	0	0	0.29	0	0	0	0	0	1.91	0.18	0	0.19	0	0	0	0	0	0	0	0	0	0	0	0	0
CBL27604.1	CBL27604.1 carbohydrate ABC transporter membrane protein 1, CUT1 family (TC 3.A.1.1.-) [Ruminococcus torques L2-14]	288	657313	Ruminococcus torques L2-14	33039	[Ruminococcus] torques	572511	Blautia	-	0.18	0	0.26	1.9	0.99	0	0	0	1.07	0	0.7	0	0	1.85	0	0	0.19	0	0	0	0	0	0	0.63	0.21	12.8	2.25	0	0	0	0	0	0	0	0	0	0	0	0	0
CBL27607.1	CBL27607.1 ABC-type sugar transport system, periplasmic component [Ruminococcus torques L2-14]	433	657313	Ruminococcus torques L2-14	33039	[Ruminococcus] torques	572511	Blautia	-	0	0	1.7	3.48	1.32	0	0.29	28.89	7.46	37.03	0.78	0.14	0	4.5	0	1.15	0.25	0.22	0	0	0	1.04	0	0.42	0	4.87	2.39	0	0.7	0	0	0	0	0	0	0	0	0	0	0
CBL28093.1	CBL28093.1 Mg2+ transporter (mgtE) [Fretibacterium fastidiosum]	473	651822	Fretibacterium fastidiosum	651822	Fretibacterium fastidiosum	1434006	Fretibacterium	-	0	0	0.16	9.55	0	0	0	0.69	0	0	0.57	0	2.08	0.12	0	0	0	0.2	0	0.14	1.15	0	0	0	0	0	0	0	0	0	0	0	0	1.03	0.14	0	0.79	0	0	0
CBL28187.1	CBL28187.1 Cytidylate kinase [Fretibacterium fastidiosum]	199	651822	Fretibacterium fastidiosum	651822	Fretibacterium fastidiosum	1434006	Fretibacterium	-	0	0	1.85	0	7.17	0	1.89	0	0	0	0	0	1.14	0	0	6.46	0	0	12.37	2.91	0	0	0	0	0	0	0	0	0	0	0.22	0	0	4.08	0	0	0	0	0	0
CBL28228.1	CBL28228.1 Type I restriction-modification system methyltransferase subunit [Fretibacterium fastidiosum]	825	651822	Fretibacterium fastidiosum	651822	Fretibacterium fastidiosum	1434006	Fretibacterium	2.1.1.72	0	0	0	0	0	0	0	0	0	0	0	3.48	0	0	0	1.47	0	0	0.18	0	0.07	0	0	0	4.88	0	0	0	0.18	0	0.05	0	0	0	0.4	0.08	0.45	0	0	0
CBL28713.1	CBL28713.1 McrBC 5-methylcytosine restriction system component [Fretibacterium fastidiosum]	351	651822	Fretibacterium fastidiosum	651822	Fretibacterium fastidiosum	1434006	Fretibacterium	-	0	0	0	0	0	0	0	0	0.44	0	0	0	2.16	0	0	0	0.47	0.27	0.82	0	0	0	0	0.26	0.17	0	1.29	2.11	0.86	0	0.25	1.09	0	1.16	0	0	0	0	0	0
CBL28714.1	CBL28714.1 GTPase subunit of restriction endonuclease [Fretibacterium fastidiosum]	666	651822	Fretibacterium fastidiosum	651822	Fretibacterium fastidiosum	1434006	Fretibacterium	-	0.23	0	0	0	0.43	0	0.56	1.47	1.15	0	1.21	2.29	0.23	1.15	0.33	0	0.41	0.71	0.65	1.06	0.18	0	0.72	0.14	0.63	0.79	1.26	1.95	0.68	0.48	0.58	0.58	0.16	0.73	2.27	0.57	0	0	0	0
CBL29040.1	CBL29040.1 Transcriptional regulator [Fretibacterium fastidiosum]	316	651822	Fretibacterium fastidiosum	651822	Fretibacterium fastidiosum	1434006	Fretibacterium	-	2.09	0	0	0	0	0.79	9.12	1.91	4.38	0	1.81	2.13	0	0	0	0	0	0	0	0	0	0	0	0.29	0	0	0	0	0	0	0	0	0	0	0.83	0	0	0	0	0
CBL29042.1	CBL29042.1 hypothetical protein SY1_24130 [Fretibacterium fastidiosum]	228	651822	Fretibacterium fastidiosum	651822	Fretibacterium fastidiosum	1434006	Fretibacterium	-	0.22	0	2.26	1.8	26.29	4.12	9.62	5.3	8.77	0	0	1.07	0.66	0.26	0.64	1.57	0.48	0.83	0.63	0.28	7.15	0	0	0.8	0.53	0	0.85	0.41	0.66	0	1.14	2.8	0.45	0.36	1.16	0.28	1.64	0	0	0
CBL33264.1	CBL33264.1 Antirepressor regulating drug resistance, predicted signal transduction N-terminal membrane component [ [[Eubacterium] siraeum V10Sc8a]	667	717961	[Eubacterium] siraeum V10Sc8a	39492	[Eubacterium] siraeum	1508657	Ruminiclostridium	-	14.75	0.08	0	2.05	0.43	2.91	0	0	0.69	1.44	0.1	0	0.34	0.18	0.11	0	0.98	1	2.39	0.68	0	0	5.74	4.09	0.36	5.53	0.68	1.11	1.36	0.48	0.58	2.11	0.46	0.97	0.3	0.48	0	0	0	0
CBL33487.1	CBL33487.1 cysteinyl-tRNA synthetase [ [[Eubacterium] siraeum V10Sc8a]	472	717961	[Eubacterium] siraeum V10Sc8a	39492	[Eubacterium] siraeum	1508657	Ruminiclostridium	6.1.1.16	0	0	0	0	0	0	0	0	0	0	0	0	0	0	0	0	0	0	0	0	0	0	0	0	1.53	0	0	6.27	3.51	0	0	2.98	0	5.68	2.37	0	0	0	0	0
CBL34007.1	CBL34007.1 Lysyl-tRNA synthetase (class II) [ [[Eubacterium] siraeum V10Sc8a]	503	717961	[Eubacterium] siraeum V10Sc8a	39492	[Eubacterium] siraeum	1508657	Ruminiclostridium	6.1.1.6;6.1.1.12	0	0	0	0	0	0	0	0	0	0	0	0.12	0	0	0	0	0	0	0	0	0	0	0	53.52	0	0	0	0	0	43.18	0	4.57	0	0	1.44	0	0	0	0	0
CBL34280.1	CBL34280.1 ATPase components of various ABC-type transport systems, contain duplicated ATPase [ [[Eubacterium] siraeum V10Sc8a]	720	717961	[Eubacterium] siraeum V10Sc8a	39492	[Eubacterium] siraeum	1508657	Ruminiclostridium	-	0	0	0	0	0	0	0	0	0	0	0	0	0	0	0	0	0	0	0	0	0	0	0	0	0	0	0	2.83	6.49	30.17	0	3.55	2.01	0	0	0	0	0	0	0
CBL35171.1	CBL35171.1 L-arabinose isomerase [ [[Eubacterium] siraeum V10Sc8a]	488	717961	[Eubacterium] siraeum V10Sc8a	39492	[Eubacterium] siraeum	1508657	Ruminiclostridium	5.3.1.4	0	0	0	0	0	0	0	0	0	0	0	0	0	0	0	0	0	0	4.15	1.32	0.87	0.46	0	4.47	0.49	1.08	0	0	1.85	0	0.97	0	3.6	5.33	0	2.35	0	0	0.13	0
CBL35187.1	CBL35187.1 Predicted ATPase (AAA+ superfamily) [ [[Eubacterium] siraeum V10Sc8a]	409	717961	[Eubacterium] siraeum V10Sc8a	39492	[Eubacterium] siraeum	1508657	Ruminiclostridium	-	0.12	0	1.44	0	0	0	0	0	0	0	0	0.3	1.67	0	0.35	0	0.67	0.47	0	0	0.59	0	0.58	2.22	0.15	0	0.16	2.94	0.74	4.69	20.73	21.55	1.77	0.79	0.8	6.55	0	0	0	0
CBL35188.1	CBL35188.1 3'-phosphoadenosine 5'-phosphosulfate sulfotransferase (PAPS reductase)/FAD synthetase and related enzymes [ [[Eubacterium] siraeum V10Sc8a]	578	717961	[Eubacterium] siraeum V10Sc8a	39492	[Eubacterium] siraeum	1508657	Ruminiclostridium	-	0.26	0.18	0	0	0	0	0	0	0	0	0	0	0.26	0	0.13	0	0	0	0	0	0.21	0.39	0.83	0.16	0.1	0	0.11	0.8	0.78	0.55	1.95	1.77	0.18	0.7	0.23	0.11	0	23.81	0	0
CBL35566.1	CBL35566.1 Mn-dependent transcriptional regulator [butyrate-producing bacterium SM4/1]	191	245012	butyrate-producing bacterium SM4/1	245012	butyrate-producing bacterium SM4/1	-	-	-	0	5.13	0	0	0	0	0	0	0	13.74	10.91	0	3.96	0	7.97	18.32	2.28	0	0	0	0.63	0	0	0	0	0	0	0	0	0	0	0	0	1.28	35.17	0	0	0	0	0
CBL35642.1	CBL35642.1 Transcriptional regulators [butyrate-producing bacterium SM4/1]	154	245012	butyrate-producing bacterium SM4/1	245012	butyrate-producing bacterium SM4/1	-	-	-	0	2.34	1.43	0	0	0	0	0	0	0.73	3.49	0	1.97	0	1.41	0.93	0.71	0	0	0	2.35	0	1.55	0	0	0	0	0	0	0	0.28	0	0.67	0.53	4.7	0	1.21	0	0	0
CBL35663.1	CBL35663.1 hypothetical protein CL3_04720 [butyrate-producing bacterium SM4/1]	82	245012	butyrate-producing bacterium SM4/1	245012	butyrate-producing bacterium SM4/1	-	-	-	2.47	21.37	11.67	0	0	0	0	0	0	10.67	0	1.49	80.31	0.72	0.88	26.13	12.64	0	0	0	55.2	0	37.9	0	0	0	0	1.13	0	0	2.64	0	1.26	9.91	38.55	0.78	82.06	0	0	0
CBL35692.1	CBL35692.1 hypothetical protein CL3_05510 [butyrate-producing bacterium SM4/1]	102	245012	butyrate-producing bacterium SM4/1	245012	butyrate-producing bacterium SM4/1	-	-	-	1.49	1.01	0.72	0	0	0	0	0	0	23.8	0	0	8.16	7.53	4.27	40.61	4.81	0	0	0	0	0	14.06	0.89	0.59	0	0	0	0	0	0	0	0	3.19	0	1.88	20.16	0	0	0
CBL35722.1	CBL35722.1 Phage-related protein [butyrate-producing bacterium SM4/1]	119	245012	butyrate-producing bacterium SM4/1	245012	butyrate-producing bacterium SM4/1	-	-	-	24.72	80.12	6.81	0	0	0	0	0	0	127.61	61.86	0	40.07	0	104.2	168.65	57.74	0	0	0	7366.95	0	0	0	0.51	0	0	0	0	2.68	0	0	0	0	330.35	0	18.85	0	0	0
CBL35727.1	CBL35727.1 amidohydrolase [butyrate-producing bacterium SM4/1]	483	245012	butyrate-producing bacterium SM4/1	245012	butyrate-producing bacterium SM4/1	-	-	-	0	0.75	0	0	0	0	0	0	0	1.75	0	0	1.41	0.12	0	0	0.34	0	0	0	3.25	0	1.49	0	0	0	0	0	0	0	0	0	0	0.17	1.64	0	1.55	0	0	0
CBL35744.1	CBL35744.1 Phage XkdN-like protein [butyrate-producing bacterium SM4/1]	142	245012	butyrate-producing bacterium SM4/1	245012	butyrate-producing bacterium SM4/1	-	-	-	0	0	1.04	0	0	0	0	0	0	0	0	0	0	0	0	0.5	0.38	0	0	0	0	0	8.42	0.64	0.85	0	0	0.65	0	0	0	7.2	0.73	5.72	16.69	0	19.74	0	0	0
CBL35747.1	CBL35747.1 hypothetical protein CL3_06720 [butyrate-producing bacterium SM4/1]	151	245012	butyrate-producing bacterium SM4/1	245012	butyrate-producing bacterium SM4/1	-	-	-	0.34	0	0	0	0	0	0	0	0	0	0	0	3.01	0	0	4.73	0	0	0	0	0	0	0	0	0	0	0	0	0	0	0	0	0	3.23	6.54	0.42	1.24	0	0	0
CBL35765.1	CBL35765.1 Predicted transcriptional regulators [butyrate-producing bacterium SM4/1]	131	245012	butyrate-producing bacterium SM4/1	245012	butyrate-producing bacterium SM4/1	-	-	-	0	2.75	0	0	0	0	0	0	0	0	1.03	0.47	1.16	0.9	1.11	0	1.67	1.45	5.52	11.79	621.44	0	1.83	9.03	3.21	40.21	2.47	3.53	1.15	0	0.33	0	0.79	3.72	10.56	0	0	0	0	0
CBL35766.1	CBL35766.1 hypothetical protein CL3_07120 [butyrate-producing bacterium SM4/1]	105	245012	butyrate-producing bacterium SM4/1	245012	butyrate-producing bacterium SM4/1	-	-	-	0	0	0	144.69	0	0.6	0	3.99	2.93	0	0	0	4.33	0	0	46.94	237.35	0	0	0	0	60.14	0	62.37	0	20.07	32.03	0	0	0	0	0	34.45	1170.87	0	0	12.46	0	0	0
CBL35772.1	CBL35772.1 hypothetical protein CL3_07250 [butyrate-producing bacterium SM4/1]	292	245012	butyrate-producing bacterium SM4/1	245012	butyrate-producing bacterium SM4/1	-	-	-	112.54	0	5.8	0	0	0	0	0	0	0	0.12	0.42	1.3	0.2	0	0.49	0	0.33	0.5	0.22	0.83	0	0.82	0.31	4.12	0	0	0	2.58	9.84	0.15	0.44	0	0.28	0.68	0.22	0	0	0	0
CBL35776.1	CBL35776.1 transcriptional regulator, MerR family [butyrate-producing bacterium SM4/1]	248	245012	butyrate-producing bacterium SM4/1	245012	butyrate-producing bacterium SM4/1	-	-	-	0	0	0	0	0	0	0	0	0	0.11	0	0.49	3.66	0	0	0.29	5.5	0	1.17	0	0.24	0	0	0	0	0	0	0	0	0	0	0	0	2.62	1.33	0	0	0	0	0
CBL35780.1	CBL35780.1 Bacteriophage protein of unknown function (DUF646) [butyrate-producing bacterium SM4/1]	134	245012	butyrate-producing bacterium SM4/1	245012	butyrate-producing bacterium SM4/1	-	-	-	3.03	0	0.55	1.02	0	0	0	17.7	0	0	1.25	0	0.56	1.32	1.62	2.67	21.98	0.71	1.08	0	2.25	0	1.78	0.68	1.79	0	0	10.36	2.25	0	0	0.95	0	3.64	4.42	0	0	0	0	0
CBL35783.1	CBL35783.1 phage tail tape measure protein, TP901 family, core region [butyrate-producing bacterium SM4/1]	740	245012	butyrate-producing bacterium SM4/1	245012	butyrate-producing bacterium SM4/1	-	-	-	0	0.28	0.6	0	0	0.08	0	1.26	0.21	0	0.18	0.17	0.31	0	0.1	0.19	0.29	0	2.93	0	0	0	0	0.86	0.41	0	0	0	1.63	0	0.47	0.17	0	0.22	0.71	0.09	0	0	0	0
CBL35785.1	CBL35785.1 HSP20-like domain of unknown function (DUF1813) [butyrate-producing bacterium SM4/1]	107	245012	butyrate-producing bacterium SM4/1	245012	butyrate-producing bacterium SM4/1	-	-	-	7.58	0	14.45	0	0	0	0.59	25.64	0	6.59	3.14	1.14	0.71	0	0.68	14.02	2.55	0.89	17.59	0.6	0	0	0	3.4	1.69	9.85	0	0	1.41	0	0.81	0	0	3.04	9.23	0	0	0	0	0
CBL35786.1	CBL35786.1 hypothetical protein CL3_07470 [butyrate-producing bacterium SM4/1]	99	245012	butyrate-producing bacterium SM4/1	245012	butyrate-producing bacterium SM4/1	-	-	-	5.12	0	9.67	6.91	2.88	0	6.96	4.7	0	3.42	1.7	0.62	3.06	1.19	0	10.1	1.65	0	4.39	0	0	0	0	3.67	7.89	0	3.92	0.93	1.52	6.45	0.44	1.29	1.04	2.46	0.67	0	9.44	0	0	0
CBL35789.1	CBL35789.1 hypothetical protein CL3_07500 [butyrate-producing bacterium SM4/1]	86	245012	butyrate-producing bacterium SM4/1	245012	butyrate-producing bacterium SM4/1	-	-	-	0	0	0	0	0	0	0	0.54	0	0	2.35	0	0	0	0	0	0.63	0	0	2.24	18.24	5.25	88.96	1.06	0	6.13	0	1.08	19.29	282.27	0	0	0	0	0.77	0	0	0	0	0
CBL35791.1	CBL35791.1 hypothetical protein CL3_07540 [butyrate-producing bacterium SM4/1]	138	245012	butyrate-producing bacterium SM4/1	245012	butyrate-producing bacterium SM4/1	-	-	-	3.31	0	0	0	0	0	0	1.35	0	0	0.49	0	0	0	0.53	0	0.4	0.69	1.05	0.47	6.56	0	8.66	0	0	0	0	0	3.28	57.86	0.31	4.63	0	0	0.95	0.46	0	0	0	0
CBL35811.1	CBL35811.1 Fe-S oxidoreductase [butyrate-producing bacterium SM4/1]	290	245012	butyrate-producing bacterium SM4/1	245012	butyrate-producing bacterium SM4/1	-	-	-	0.17	0.36	0	0	0	0	0	0	0	0.19	5.68	0	1.57	0.2	0	2.22	0.19	0	0	0	4.99	0	0	0	0	0	0	0	0	0	0.15	0	0	0.28	2.72	0	0.64	0	0	0
CBL35822.1	CBL35822.1 3-Cys thioredoxin peroxidase [butyrate-producing bacterium SM4/1]	224	245012	butyrate-producing bacterium SM4/1	245012	butyrate-producing bacterium SM4/1	-	-	1.11.1.15	1.81	0	2.3	0	0	0	0	0	0	0	0	1.91	0	4.75	22.98	63.45	4.14	0	0	0.29	15.36	0	33.09	0	0	0	0	0	0.67	0	0.39	0	0	9.43	0	0.28	10.01	0	0	0
CBL35849.1	CBL35849.1 channel protein, hemolysin III family [butyrate-producing bacterium SM4/1]	220	245012	butyrate-producing bacterium SM4/1	245012	butyrate-producing bacterium SM4/1	-	-	-	0	5.86	0	0	0	0	0	0	0	0	0	6.39	0	0	0	0	0	0	0	0	1.37	0	28.26	0	0	0	0	0	0	0	0	0	0	0	0	0	0	0	0	0
CBL35935.1	CBL35935.1 AraC-type DNA-binding domain-containing proteins [butyrate-producing bacterium SM4/1]	324	245012	butyrate-producing bacterium SM4/1	245012	butyrate-producing bacterium SM4/1	-	-	-	0	0	5.45	0	0	0	0	0	0	0.35	0	0	0	0	13.88	0	0	0.29	1.34	0.2	0.19	0	1.48	0.28	2.04	4.88	0	0	0	0	0	1.97	0.96	0.5	9.35	0	0	0	0	0
CBL35949.1	CBL35949.1 hypothetical protein CL3_10910 [butyrate-producing bacterium SM4/1]	92	245012	butyrate-producing bacterium SM4/1	245012	butyrate-producing bacterium SM4/1	-	-	-	0	0	8.8	0	0	0	0	0	0	0	27.04	3.99	16.46	24.41	12.61	59	0	0	0	0.7	7.22	0	18.19	0	0	0	0	0	0	0	0	0	0	4.42	0	14.56	0	0	0	0
CBL35967.1	CBL35967.1 Uncharacterized conserved protein [butyrate-producing bacterium SM4/1]	124	245012	butyrate-producing bacterium SM4/1	245012	butyrate-producing bacterium SM4/1	-	-	-	22.49	221.53	0	0	2.3	0	0	0	0	78.53	230.41	72.44	110.49	53.86	47.37	360.57	49.7	0	0	0.52	72.51	1.82	231.38	2.2	0.48	0	0	2.99	2.43	5.15	4.19	0	10	28.18	199.14	119.89	203.5	554.97	0	0
CBL35992.1	CBL35992.1 hypothetical protein CL3_11910 [butyrate-producing bacterium SM4/1]	80	245012	butyrate-producing bacterium SM4/1	245012	butyrate-producing bacterium SM4/1	-	-	-	0	27.06	5.52	0	0	0	0	0	0	0	0	0	0	0	0	0	0	0	38	2.41	0	0	0	2.27	0.75	0	0	0	0	0	2.16	1.6	1.29	27.42	0	0	16.36	0	0	0
CBL35993.1	CBL35993.1 hypothetical protein CL3_11920 [butyrate-producing bacterium SM4/1]	217	245012	butyrate-producing bacterium SM4/1	245012	butyrate-producing bacterium SM4/1	-	-	-	0.93	11.16	5.77	2.52	3.95	0	0.29	0	4.25	0.26	5.27	0.56	2.09	0	0	5.6	0.5	0	4	0.89	2.5	1.04	0	2.93	1.39	0	0	3.41	2.78	1.47	0.4	1.18	1.43	1.12	1.21	0.29	8.61	0	0	0
CBL35994.1	CBL35994.1 hypothetical protein CL3_11940 [butyrate-producing bacterium SM4/1]	133	245012	butyrate-producing bacterium SM4/1	245012	butyrate-producing bacterium SM4/1	-	-	-	0.38	58.9	2.21	3.09	0	8.48	0.47	11.19	6.94	0.85	4.8	1.38	2.28	0	3.27	2.69	1.23	0.72	4.35	2.9	1.81	0	1.8	3.42	0.45	0	0	1.39	1.13	7.2	1.95	0	1.55	7.94	0	0	5.62	0	0	0
CBL36046.1	CBL36046.1 hypothetical protein CL3_13020 [butyrate-producing bacterium SM4/1]	109	245012	butyrate-producing bacterium SM4/1	245012	butyrate-producing bacterium SM4/1	-	-	-	0.47	1.42	0	0	0	0	0	4.27	0	7.25	1.23	0	0	0	0	9.17	1.5	0	0	0	0	0	0	0	0	0	0	0	0	0	0	0	0	0	3.02	0	22.29	0	0	0
CBL36047.1	CBL36047.1 hypothetical protein CL3_13040 [butyrate-producing bacterium SM4/1]	134	245012	butyrate-producing bacterium SM4/1	245012	butyrate-producing bacterium SM4/1	-	-	-	0	0	1.65	0	0	0	0	0.35	0	2.95	0	0.91	0	0	0.54	0	3.26	0	0	0	9.01	0	0	0	0	0	0	0.69	0	0	7.42	0.95	1.54	1.21	0	0	4.18	0	0	0
CBL36054.1	CBL36054.1 Transcriptional regulator [butyrate-producing bacterium SM4/1]	222	245012	butyrate-producing bacterium SM4/1	245012	butyrate-producing bacterium SM4/1	-	-	-	0	6.5	1.99	0	0	0	0	0	0	0.64	5	0	1.36	0	0.33	1.93	0.25	0	0	0	5.71	0	0	0	0	0	0	0	0	0	0	0	0	0	0.59	0	1.68	0	0	0
CBL36101.1	CBL36101.1 hypothetical protein CL3_14280 [butyrate-producing bacterium SM4/1]	311	245012	butyrate-producing bacterium SM4/1	245012	butyrate-producing bacterium SM4/1	-	-	-	0	0	1.89	0	0	0	0	0	0	0.91	1.84	0.2	1.46	0	0.23	0	0	0	0	0	4.46	0	0.77	0	0	0	0	0.6	0	0	0	0	0	0	0	0	7.81	0	0	0
CBL36125.1	CBL36125.1 Listeria-Bacteroides repeat domain (List_Bact_rpt)./Putative cell wall binding repeat [butyrate-producing bacterium SM4/1]	629	245012	butyrate-producing bacterium SM4/1	245012	butyrate-producing bacterium SM4/1	-	-	-	0	0.41	0	0	0	0	0	0	0	3.32	0	0	1.2	0	0.69	8.52	0.09	0	0	0	1.63	0	1.14	0	0	0	0	0.15	0	0	0	0	0	1.55	0	0	4.16	0	0	0
CBL36220.1	CBL36220.1 hypothetical protein CL3_16650 [butyrate-producing bacterium SM4/1]	286	245012	butyrate-producing bacterium SM4/1	245012	butyrate-producing bacterium SM4/1	-	-	-	0	0	0	7.66	5.99	0	0	0	0	0	0	0.21	1.59	0	0	0	0.57	0	0	0	0.21	0	0	0.32	0.42	0	0	0	1.05	0	0	3.13	1.45	0.57	3.91	0	0	0	0	0
CBL36222.1	CBL36222.1 hypothetical protein CL3_16670 [butyrate-producing bacterium SM4/1]	110	245012	butyrate-producing bacterium SM4/1	245012	butyrate-producing bacterium SM4/1	-	-	-	1.84	1.41	0	0	0	0	1.71	1.27	0	0.77	1.53	0	2.06	0.54	0	3.9	0	0	11.84	2.34	0.55	0	0	0	0.55	19.16	0	0	0	0	0	1.16	2.82	0	2.99	1.16	0	0	0	0
CBL36224.1	CBL36224.1 hypothetical protein CL3_16710 [butyrate-producing bacterium SM4/1]	141	245012	butyrate-producing bacterium SM4/1	245012	butyrate-producing bacterium SM4/1	-	-	-	0.72	0	0	0.97	4.05	8	1.33	1.65	0	0.2	0.24	3.9	1.61	0.42	0	2.53	0	0	0	0	0	0	0	0	0.43	0	0.46	0	1.07	0	0	0	0	5.19	0.93	0	0	0	0	0
CBL36225.1	CBL36225.1 Response regulators consisting of a CheY-like receiver domain and a winged-helix DNA-binding domain [butyrate-producing bacterium SM4/1]	220	245012	butyrate-producing bacterium SM4/1	245012	butyrate-producing bacterium SM4/1	-	-	-	0.23	5.15	0	1.87	0	0	0	0	2.8	0	1.53	0	0	0.54	0	0.32	0	0	0	0.29	0.82	0	0	0.83	0	4.79	0	0.42	0	0	0.59	0	3.29	0	2.39	0	1.7	0	0	0
CBL36226.1	CBL36226.1 hypothetical protein CL3_16740 [butyrate-producing bacterium SM4/1]	275	245012	butyrate-producing bacterium SM4/1	245012	butyrate-producing bacterium SM4/1	-	-	-	0	1.87	0	0	3.11	10.02	0	0	0	0	0	0	0	0.21	0	3.9	0	0	0	0.47	0.22	0.82	0.87	0.33	0	0	0.71	0	0	0	0	0	1.5	9.75	0	0	0	0	0	0
CBL36240.1	CBL36240.1 hypothetical protein CL3_17080 [butyrate-producing bacterium SM4/1]	171	245012	butyrate-producing bacterium SM4/1	245012	butyrate-producing bacterium SM4/1	-	-	-	0	0	0	1.6	0	0	0	0	0	1.98	0	0	0.89	0	0	5.01	0	0	0	0	2.12	0	0	0	0	0	0	0	0	0	0	0	0	0.48	3.08	0	6.56	0	0	0
CBL36287.1	CBL36287.1 DNA replication protein [butyrate-producing bacterium SM4/1]	271	245012	butyrate-producing bacterium SM4/1	245012	butyrate-producing bacterium SM4/1	-	-	-	0	0	1.9	0	0	0	0	0	0	0	0.74	0	1.4	0	104.09	0	5.03	0	0	0	0	0	0.88	1.01	0	0	0	0	0	0	0	0	0.76	3.6	0.49	0	0.69	0	0	0
CBL36342.1	CBL36342.1 hypothetical protein CL3_18970 [butyrate-producing bacterium SM4/1]	210	245012	butyrate-producing bacterium SM4/1	245012	butyrate-producing bacterium SM4/1	-	-	-	0	0	0	0	0	0	0	2.44	0	0.13	1.28	0	0	0	0	2.72	0	0	0.69	0	0	0	0	0.43	0.29	0	0.31	0.88	0	0	0	0	0.98	5.42	1.25	0	0	65.54	0	0
CBL36430.1	CBL36430.1 conserved hypothetical protein/conserved hypothetical protein TIGR02688 [butyrate-producing bacterium SM4/1]	705	245012	butyrate-producing bacterium SM4/1	245012	butyrate-producing bacterium SM4/1	-	-	-	0	0.15	0	0.19	0	0.09	0	0	0	0.16	0.91	0.09	0.86	0.08	0.21	0.81	0.08	0	0	0.09	0.34	0	1.36	0	0	0	0	0.39	0	0	0.43	0	0.59	0.58	0.93	0	0.27	0	0	0
CBL36438.1	CBL36438.1 Site-specific recombinase XerD [butyrate-producing bacterium SM4/1]	219	245012	butyrate-producing bacterium SM4/1	245012	butyrate-producing bacterium SM4/1	-	-	-	2.78	0	0	0	0	0	0	0	0	0	0	0	1.73	0	3.31	0.98	0	0.43	0	6.46	17.64	3.09	14.19	0	0	0	0	0	0	0	0	0	0	5.57	0.3	0	1.71	0	0	0
CBL36519.1	CBL36519.1 Transcriptional regulator [butyrate-producing bacterium SM4/1]	316	245012	butyrate-producing bacterium SM4/1	245012	butyrate-producing bacterium SM4/1	-	-	-	0	0	0	0	0	0	0	0	0	3.48	4.68	0	3.59	0	0	0	0.35	0	0	0	1.34	0	3.78	0	0	0	0	0	0	0	0.14	0	0	0.51	5	0	2.96	0	0	0
CBL36560.1	CBL36560.1 AraC-type DNA-binding domain-containing proteins [butyrate-producing bacterium SM4/1]	143	245012	butyrate-producing bacterium SM4/1	245012	butyrate-producing bacterium SM4/1	-	-	-	0	0	0.51	0	0	0	0	0	0	0	43.95	0	17.47	0	0	0.5	0	0	0	0	8.02	0	23.41	0	0	0	0	0	0	0	0	0	0	0	15.2	0	5.23	0	0	0
CBL36598.1	CBL36598.1 Predicted sugar phosphatases of the HAD superfamily [butyrate-producing bacterium SM4/1]	264	245012	butyrate-producing bacterium SM4/1	245012	butyrate-producing bacterium SM4/1	-	-	3.1.3.18	4.61	0	0	6.22	1.08	0.24	0	0	0	0.96	1.78	0	0	0	0	0.54	5.58	0	0	0.24	0.46	0	0	0	0	0	0	0	0	0	0	0	0	0	1	0.24	0	0	0	0
CBL36629.1	CBL36629.1 competence protein ComEA helix-hairpin-helix repeat region [butyrate-producing bacterium SM4/1]	264	245012	butyrate-producing bacterium SM4/1	245012	butyrate-producing bacterium SM4/1	-	-	-	0	0.2	0.28	0	0	0	0	0	0	0	6.62	0	0	10.75	0	1.35	20.86	0	0	0	3.2	0	0.91	0	0	0	0	0	0	0	0	0	0	0	4.99	0	0.71	0	0	0
CBL36681.1	CBL36681.1 NOL1/NOP2/sun family [butyrate-producing bacterium SM4/1]	428	245012	butyrate-producing bacterium SM4/1	245012	butyrate-producing bacterium SM4/1	-	-	-	0.36	0.24	0.69	0	0	0	0	0	0	0.86	5.5	0	3.36	0.97	0	3.67	0.38	0	0	0	2.26	0	0	0	0	0	0	0	0	0	0	0	0	0	0.77	0	0	0	0	0
CBL36696.1	CBL36696.1 Type I site-specific restriction-modification system, R (restriction) subunit and related helicases [butyrate-producing bacterium SM4/1]	297	245012	butyrate-producing bacterium SM4/1	245012	butyrate-producing bacterium SM4/1	-	-	-	1.2	0.69	0.74	0.92	0	0	0.21	1.1	2.07	0	0.23	0	0	0.8	0	0.24	0.55	0	0.97	0	3.05	0.76	0	0.31	0.2	1.77	2.61	0.62	0	0	0	0.43	0.7	2.19	2.44	0	0.63	0	0	0
CBL36785.1	CBL36785.1 conserved hypothetical protein TIGR00159 [butyrate-producing bacterium SM4/1]	290	245012	butyrate-producing bacterium SM4/1	245012	butyrate-producing bacterium SM4/1	-	-	-	0	0	0	0	0	0	0	0	0	0	0	0	0	0	0	8.87	4.33	0	0	0	1.04	0	0	0	0	0	0	1.6	0	0	0	0	0	0	0	0	0	0	0	0
CBL36787.1	CBL36787.1 hypothetical protein CL3_28180 [butyrate-producing bacterium SM4/1]	142	245012	butyrate-producing bacterium SM4/1	245012	butyrate-producing bacterium SM4/1	-	-	-	0.36	0	1.04	0	0	0	0	0	0	0	0	0	0	9.57	24.51	52.81	23.81	0	0	0	0	0	38.73	0	0	0	0	0	0	0	0	0	0	6.87	0	0	78.98	96.92	0	0
CBL36912.1	CBL36912.1 transcriptional regulator, TetR family [butyrate-producing bacterium SM4/1]	217	245012	butyrate-producing bacterium SM4/1	245012	butyrate-producing bacterium SM4/1	-	-	-	0	0.48	0	0	0	0	0	8.79	0	0	0	0	0.35	0	0	6.58	0.75	0.88	0.67	0	3.06	0	3.31	2.51	5.26	0	0	4.69	0	0	0	0	0.48	0	7.89	0	0	0	0	0
CBL36913.1	CBL36913.1 SEC-C motif [butyrate-producing bacterium SM4/1]	231	245012	butyrate-producing bacterium SM4/1	245012	butyrate-producing bacterium SM4/1	-	-	-	2.85	5.13	0.96	0	0	0	3.8	0	0	0	1.31	0.79	0.33	0.26	0.94	0	0.24	0	0	0	1.04	1.95	0	0	1.3	0	0.28	0.8	0	0	0.75	1.11	9.39	7.39	0.29	0.28	0.81	0	0	0
CBL36914.1	CBL36914.1 hypothetical protein CL3_30690 [butyrate-producing bacterium SM4/1]	249	245012	butyrate-producing bacterium SM4/1	245012	butyrate-producing bacterium SM4/1	-	-	-	16.5	0	0.89	11.54	0	0	1.76	0.37	0	0.23	0.13	0.49	2.13	0	0	0	0.44	1.15	0	0	0.73	9.06	0	0	2.17	0	1.82	1.49	1.21	1.28	0.52	1.03	0.83	1.63	0	0	0	0	0	0
CBL36921.1	CBL36921.1 Lysophospholipase [butyrate-producing bacterium SM4/1]	361	245012	butyrate-producing bacterium SM4/1	245012	butyrate-producing bacterium SM4/1	-	-	-	0	0.14	1.43	0	0	0	0	0	0	0	1.02	0	1.47	0.16	0.6	5.54	1.06	0	0	0	0.5	0	2.65	1.01	0.83	5.84	0	1.03	0.42	0	0.12	0	0	3.6	3.65	0.18	1.04	0	0	0
CBL36948.1	CBL36948.1 hypothetical protein CL3_31480 [butyrate-producing bacterium SM4/1]	63	245012	butyrate-producing bacterium SM4/1	245012	butyrate-producing bacterium SM4/1	-	-	-	20.12	0	25.71	0	0	0	0	0	0	0	0	0	0	53.48	0	268.69	70.11	0	0	0	0	0	0	0	0	0	0	1.47	0	0	0	0	0	27.09	0	0	0	0	0	0
CBL36949.1	CBL36949.1 Putative transposase [butyrate-producing bacterium SM4/1]	384	245012	butyrate-producing bacterium SM4/1	245012	butyrate-producing bacterium SM4/1	-	-	-	0	0.13	0	0.36	0	0	0	0	0	0	70.46	0	5.13	0	0	1.3	0.14	0	0	0	16.66	0	5.6	0	0.16	0	0	0.48	0	0.83	0.9	0.33	0	2.33	104.43	0	4.87	0	0	0
CBL36950.1	CBL36950.1 Site-specific recombinase XerD [butyrate-producing bacterium SM4/1]	289	245012	butyrate-producing bacterium SM4/1	245012	butyrate-producing bacterium SM4/1	-	-	-	0	0.71	1.02	0	0	0	0	0	0	0	0	0	7.33	0.82	0	7.41	0	0	0	0.22	11.07	0	1.65	0	0	0	0	0.32	0	0	0	0	0.36	0.56	0	0	9.05	0	0	0
CBL36952.1	CBL36952.1 Transposase and inactivated derivatives [butyrate-producing bacterium SM4/1]	509	245012	butyrate-producing bacterium SM4/1	245012	butyrate-producing bacterium SM4/1	-	-	-	0	0	17.5	0	0	1.85	0	0	0	34.21	33.15	0	52.79	0	10.4	0	89.35	0	0	0	53.59	0.89	0	0	0	0	6.23	0	0	0	0	0	0	220.94	30.27	0	0	0	0	0
CBL36995.1	CBL36995.1 Transcription antiterminator [butyrate-producing bacterium SM4/1]	201	245012	butyrate-producing bacterium SM4/1	245012	butyrate-producing bacterium SM4/1	-	-	-	0	2.56	0	0	0	0	0	0	0	1.26	9.53	0	0	0	0	3.91	0	0	0	0	1.5	0	0	0	0.3	0	0	0	0	0	0	0	0	0.4	0.33	0	0	0	0	0
CBL37032.1	CBL37032.1 FOG: CBS domain [butyrate-producing bacterium SM4/1]	137	1262776	Clostridium sp. CAG:149	1262776	Clostridium sp. CAG:149	1485	Clostridium	-	0	0	1.61	0	0	0	0	0	0	0	36.31	0	0	0	7.41	0	3.98	0	0	0	6.17	0	1.75	0	0	0	0	0	0	0	0	0	0	0	17.78	0	10.91	0	0	0
CBL37035.1	CBL37035.1 hypothetical protein CL3_33390 [butyrate-producing bacterium SM4/1]	45	245012	butyrate-producing bacterium SM4/1	245012	butyrate-producing bacterium SM4/1	-	-	-	0	0	1.64	0	0	0	0	0	0	0	2148.96	0	0	267.96	0	385.69	0	0	0	0	1.34	0	0	0	0	0	0	0	0	0	0	0	0	0	1375.51	0	461.06	0	0	0
CBL37060.1	CBL37060.1 ATP synthase F0 subcomplex A subunit [butyrate-producing bacterium SM4/1]	235	245012	butyrate-producing bacterium SM4/1	245012	butyrate-producing bacterium SM4/1	-	-	-	3.45	61.19	0	0	0	0	0	0	0	63.9	22.46	1.04	3.87	0.75	0.31	6.38	2.78	0	0	0.27	11.04	0	1.02	0	0.51	0	0	0	0	0	0	0	0	0	3.36	0	5.57	0	0	0
CBL37072.1	CBL37072.1 S-adenosyl-methyltransferase MraW [butyrate-producing bacterium SM4/1]	382	245012	butyrate-producing bacterium SM4/1	245012	butyrate-producing bacterium SM4/1	-	-	2.1.1.199	0.27	1.48	0.39	0	0	0	0	0	0	1.55	0	0.48	0	0	0.19	0	2.28	0	0	0.17	7.9	0	0.63	0	0	0	0	0.24	0	0	0.34	0	0	1.49	0	0	0	0	0	0
CBL37115.1	CBL37115.1 Branched-chain amino acid aminotransferase/4-amino-4-deoxychorismate lyase [butyrate-producing bacterium SM4/1]	283	245012	butyrate-producing bacterium SM4/1	245012	butyrate-producing bacterium SM4/1	-	-	-	0.36	0	0	0	0	0	0	0	0	0	17.58	0.22	2.41	0	0	0.5	0.19	0	0	0	11.52	0	0	0	0.21	0	0	0	0	0	0	0	0	0	4.89	0	0.66	0	0	0
CBL37376.1	CBL37376.1 DNA polymerase III catalytic subunit, PolC type [Anaerostipes hadrus]	1470	649756	Anaerostipes hadrus	649756	Anaerostipes hadrus	207244	Anaerostipes	2.7.7.7	0	0	2.25	0.01	0	0.01	0	0	0	0	0	0	0	0	2.17	0	0	0	0	0	0.01	3.38	0	0	0	0	0	0	0.01	0	0.01	0	3.59	0.01	0	0.01	0.02	0	0	0
CBL38461.1	CBL38461.1 Phage capsid family./Caudovirus prohead protease [Anaerostipes hadrus]	564	649756	Anaerostipes hadrus	649756	Anaerostipes hadrus	207244	Anaerostipes	-	0.54	0	0	0	1.01	0	0	0.16	0	0	0	2.71	1.07	0	3.73	0	1.93	0	0	0	0	6.8	0	3.55	5.44	0	0	1.97	7.22	1.13	0.15	0.23	1.47	9.94	1.4	0	0	0	0	0
CBL38757.1	CBL38757.1 hypothetical protein CL2_18540 [Anaerostipes hadrus]	170	649756	Anaerostipes hadrus	649756	Anaerostipes hadrus	207244	Anaerostipes	-	0	0	0	0	0	0	0	0	0	0	0	0	0.89	0	0.43	0	0	2.8	0	3.41	3.19	0	0	2.68	1.06	55.78	0.38	0	0	1.88	0	1885.65	2794.96	0	0	1.5	1.1	0	0	0
CBL38759.1	CBL38759.1 ParB-like nuclease domain [Anaerostipes hadrus]	301	649756	Anaerostipes hadrus	649756	Anaerostipes hadrus	207244	Anaerostipes	-	0	0	0	0	0	0	0	0	0	0	0	2.03	0	2.16	0.24	0	0	0	0	0	0	0	0	0.3	0.4	0	0	4.61	0	1.06	0	0.85	3.78	0	0	0.21	0	0	0	0
CBL38761.1	CBL38761.1 phage uncharacterized protein (putative large terminase), C-terminal domain [Anaerostipes hadrus]	481	649756	Anaerostipes hadrus	649756	Anaerostipes hadrus	207244	Anaerostipes	-	0	0	0	0	0	0	0	0	0	0	0.07	0	0	0	0	0	2.15	1.38	0.3	0	0	0	0	0	0	0	0	0	0.31	0.66	2.16	0.27	0.21	0	7.53	0.13	1.17	0	0	0
CBL39393.1	CBL39393.1 hypothetical protein CL2_25590 [Anaerostipes hadrus]	574	649756	Anaerostipes hadrus	649756	Anaerostipes hadrus	207244	Anaerostipes	-	0	0	0	1.43	4.97	0	0	0	0	0	0	0	0	0	0	0	0	0	1.77	0	0	0	0	0	0	0	0	0	0	0	0.45	0	0	0	0	0	0	0	0	0
CBL39928.1	CBL39928.1 amidohydrolase [butyrate-producing bacterium SS3/4]	438	59620	uncultured Clostridium sp.	59620	uncultured Clostridium sp.	1485	Clostridium	-	0.64	0.12	0.17	0	0	0	0	0	0	0.03	0.08	0.35	0.43	0.27	0.83	0	2.18	0.62	0	0	0.23	0	0.27	0.31	0.14	0	0.44	0.11	0	0	0	0	0.35	1.95	0.3	0	0.43	0	0	0
CBL39930.1	CBL39930.1 nucleoside ABC transporter ATP-binding protein [butyrate-producing bacterium SS3/4]	518	59620	uncultured Clostridium sp.	59620	uncultured Clostridium sp.	1485	Clostridium	3.6.3.17	0.28	0.1	0.64	0	0	0	0	0	0	0.02	0.37	0.04	1.8	0.32	3.64	0.18	0.56	0.06	0.09	0	0.37	0	0.54	0.23	0.46	1.19	0.06	0.33	0.1	0.72	0	0	0	3.22	1.93	0	2.04	0	0	0
CBL39960.1	CBL39960.1 O-Antigen ligase [butyrate-producing bacterium SS3/4]	538	245014	butyrate-producing bacterium SS3/4	245014	butyrate-producing bacterium SS3/4	-	-	-	0	0	0.27	0	0	0	0	0	0	0	4.06	0	1.69	0	1.08	0	1.12	0	0	0	0.22	0	0.89	0.17	0.34	0.98	0	0.17	0	0	0	0	0.58	4.68	5.75	0	2.08	0	0	0
CBL40013.1	CBL40013.1 hypothetical protein CK3_01400 [butyrate-producing bacterium SS3/4]	140	59620	uncultured Clostridium sp.	59620	uncultured Clostridium sp.	1485	Clostridium	-	0	0	37.34	5.87	0	0	0	0	0	1.01	6	4.37	54.61	47.71	170.41	12.75	155.03	23.11	56.87	0	19.4	32.22	87.1	19.49	17.61	425.19	6	0	0	0	0	0	0	30.18	73.37	0	0	0	0	0
CBL40017.1	CBL40017.1 Predicted transcriptional regulator [butyrate-producing bacterium SS3/4]	96	59620	uncultured Clostridium sp.	59620	uncultured Clostridium sp.	1485	Clostridium	-	38.04	62.81	33.74	24.24	31.22	48.93	2.94	38.51	12.82	20.58	397.57	12.09	93.43	14.47	35.12	75.89	187.46	30.73	0	54.28	59.4	0	67.24	71.06	40.71	98.77	2.69	95.45	12.57	51.57	25	53.88	87.73	210.76	337.13	21.27	10.71	0	0	0
CBL40031.1	CBL40031.1 Transglutaminase-like superfamily./Putative cell wall binding repeat [butyrate-producing bacterium SS3/4]	370	245014	butyrate-producing bacterium SS3/4	245014	butyrate-producing bacterium SS3/4	-	-	-	0	1.25	0	0	0	0	0	0	0	0	0.73	0	1.23	0	3.72	0	0	0	0	0	0	0	0	27.29	1.3	5.69	0	0	0	0	0.12	0	0	39.75	6.05	0	0	0	0	0
CBL40042.1	CBL40042.1 hypothetical protein CK3_01740 [butyrate-producing bacterium SS3/4]	287	59620	uncultured Clostridium sp.	59620	uncultured Clostridium sp.	1485	Clostridium	-	0.53	1.53	0.13	0	0.5	0	0	0	0	0.05	0.76	0.21	4.75	0.21	2.91	0.25	3.04	2.32	0	0	2	0.39	1.25	0	0.52	10.1	0	0	0	0	0	0.44	1.26	9.63	5.39	0	9.12	0	0	0
CBL40168.1	CBL40168.1 Transcriptional regulator [butyrate-producing bacterium SS3/4]	320	59620	uncultured Clostridium sp.	59620	uncultured Clostridium sp.	1485	Clostridium	-	0	0.16	0	0	0	0.2	0	33.28	0	0	24.05	0	4.02	0	0	5.36	0	0	0	0	15.09	0	5.23	1.14	4.7	0	0	9.54	0	0	0	0	3.88	4.06	6.79	0.4	0	0	0	0
CBL40169.1	CBL40169.1 Di-and tricarboxylate transporters [butyrate-producing bacterium SS3/4]	427	59620	uncultured Clostridium sp.	59620	uncultured Clostridium sp.	1485	Clostridium	-	0	7.24	0.34	8.01	0.67	0.29	0.29	408.37	2.16	0.59	7442.93	0	3.19	2.21	0.17	2.51	1.92	0.22	0	1.96	5.65	0	1.68	0.64	1.27	2.47	0	1.73	1.06	0	0.91	0	0.48	2.09	4.16	0	16.63	0	0	0
CBL40170.1	CBL40170.1 Beta-lactamase class C and other penicillin binding proteins [butyrate-producing bacterium SS3/4]	479	59620	uncultured Clostridium sp.	59620	uncultured Clostridium sp.	1485	Clostridium	-	0	0.86	0.46	5.43	0	0	0	119.21	0.32	0.77	8.28	0.26	2.21	1.23	0	1.64	1.48	0.79	0.3	3.09	4.03	0	1.5	1.14	0.88	0	0.54	2.32	0.94	0	0.18	1.33	0.86	2.21	2.75	0.4	63.61	0	0	0
CBL40250.1	CBL40250.1 amidohydrolase [butyrate-producing bacterium SS3/4]	391	245014	butyrate-producing bacterium SS3/4	245014	butyrate-producing bacterium SS3/4	-	-	-	2.46	0	0	0	0	0	0	0	0	0	2.49	0	0	0	0	0	0	0	0	0	0	0	0	0	0	0	0.33	0	0.39	0	0	0	0	3.74	0	0	2.39	0	0	0
CBL40252.1	CBL40252.1 histidyl-tRNA synthetase [butyrate-producing bacterium SS3/4]	421	59620	uncultured Clostridium sp.	59620	uncultured Clostridium sp.	1485	Clostridium	6.1.1.21	0.06	0	0	0.81	0	0	0	0	0	0	0.68	0.07	0.63	0	0.09	0	0.91	0	0	0	1.15	0	1.7	0.22	0.21	0	0.38	0.22	0	0.38	0.05	0	0.49	1.54	2.5	0	4.88	0	0	0
CBL40293.1	CBL40293.1 Site-specific recombinase XerD [butyrate-producing bacterium SS3/4]	399	59620	uncultured Clostridium sp.	59620	uncultured Clostridium sp.	1485	Clostridium	-	0	0.06	0.18	2.74	0	0	0	0.21	1.16	0	0.04	0	0.22	0.15	0	0	0.25	0	0.54	0	0.45	0	0	0	0.4	0.88	0.95	0.35	0.69	0	0.14	2.72	0	0.51	1.38	0	0	0	0	0
CBL40295.1	CBL40295.1 Bacterial SH3 domain [butyrate-producing bacterium SS3/4]	332	59620	uncultured Clostridium sp.	59620	uncultured Clostridium sp.	1485	Clostridium	-	0	0	0.67	4.53	0	1.7	0	0.14	0	0	0	0.74	0	1.07	0.22	2.37	1.81	0.57	0.44	0.58	2.73	0.68	5.76	1.1	0.18	1.59	0	0.28	0	0.96	1.04	0	0.62	2.45	0	2.11	1.69	0	0	0
CBL40298.1	CBL40298.1 hypothetical protein CK3_04760 [butyrate-producing bacterium SS3/4]	144	59620	uncultured Clostridium sp.	59620	uncultured Clostridium sp.	1485	Clostridium	-	0	0	0	0	0	15.22	0	0	0	0	5.84	0	0	0	0	11.9	0	0	0	0	51.55	0	0	0	6.68	0	0	0	0	0	4.81	0	0	0	0	0	0	0	0	0
CBL40398.1	CBL40398.1 Lactate dehydrogenase and related dehydrogenases [butyrate-producing bacterium SS3/4]	316	59620	uncultured Clostridium sp.	59620	uncultured Clostridium sp.	1485	Clostridium	-	0.56	1.14	2.33	0.22	0	0	0.2	0	0	0	0.74	0.58	0.12	0.19	1.03	1.02	0.26	0.3	0.46	0.41	0	0.36	15.51	0	2.09	5.83	0.72	0.88	1.19	1.01	0.27	0.2	0.49	1.67	0.1	0.2	13.6	0	0	0
CBL40496.1	CBL40496.1 hypothetical protein CK3_07180 [butyrate-producing bacterium SS3/4]	71	245014	butyrate-producing bacterium SS3/4	245014	butyrate-producing bacterium SS3/4	-	-	-	0	0	0	0	0	0	0	0	0	0	0	11.19	0	0	0	0	0	10.72	2.04	0	0	25.41	0	0	0	0	0	0	0	0	4.87	0	0	0	0	0	0	0	0	0
CBL40516.1	CBL40516.1 Rubredoxin [butyrate-producing bacterium SS3/4]	52	59620	uncultured Clostridium sp.	59620	uncultured Clostridium sp.	1485	Clostridium	-	41.94	8.92	2355.83	0	0	0	0	253.07	7658.27	0	0	3564.36	0	4692.25	358.39	3336.29	2101.65	181.17	0	0	1447.18	1084.33	0	155.67	423.16	0	376.82	117.47	136.31	98.28	40.75	66.31	918.11	0	1167.55	0	2541.34	0	0	0
CBL40529.1	CBL40529.1 ABC-type dipeptide/oligopeptide/nickel transport systems, permease components [butyrate-producing bacterium SS3/4]	313	59620	uncultured Clostridium sp.	59620	uncultured Clostridium sp.	1485	Clostridium	-	1.13	0	0	0	0	0.2	1.6	0.74	0	0	0.11	0	0	0.19	0	0.23	0	0	0	0.62	0	0	0	0	0.38	2972.18	0	0	0	0	0	0	0	0	0.21	0	0.6	0	0	0
CBL40540.1	CBL40540.1 D-alanyl-D-alanine carboxypeptidase [butyrate-producing bacterium SS3/4]	514	245014	butyrate-producing bacterium SS3/4	245014	butyrate-producing bacterium SS3/4	-	-	-	0	9.53	0	0	0	0	0	0	0	0	4.19	0	0	0	0	0	0	0	0	0	0	0	0	0	0	0	0	0	0	0	0	0	0	3.79	6.02	0	21.46	0	0	0
CBL40566.1	CBL40566.1 Signal transduction histidine kinase [butyrate-producing bacterium SS3/4]	764	245014	butyrate-producing bacterium SS3/4	245014	butyrate-producing bacterium SS3/4	-	-	2.7.13.3	0	0	0	0	0	0	0	0	0	0	0.88	0	0	0	0.66	0	1.71	0	0	0	0.79	0	0	0	0.08	0	0	0	0	0	0.06	0	0	0	0	0	0	0	0	0
CBL40618.1	CBL40618.1 ABC-type dipeptide transport system, periplasmic component [butyrate-producing bacterium SS3/4]	566	245014	butyrate-producing bacterium SS3/4	245014	butyrate-producing bacterium SS3/4	-	-	-	2.33	0	0	0.24	0	0	0	0	0.27	0	0	3.67	0	0	0	0	0	0	0	0	1.39	0	0	0	0	21.41	1.03	0	0	0	0	0	0	0	0	0	3.96	0	0	0
CBL40634.1	CBL40634.1 Predicted membrane protein [butyrate-producing bacterium SS3/4]	167	59620	uncultured Clostridium sp.	59620	uncultured Clostridium sp.	1485	Clostridium	-	8.81	0	5.07	2.46	0	0	0	0	0	0.08	21.13	0.18	77.05	0.35	13.24	1.71	42.12	27.35	0	0	29.99	0	29.35	0	9	14.19	5.03	0.55	0.45	0.96	0.78	0	1.55	85.39	75.71	0	15.67	0	0	0
CBL40653.1	CBL40653.1 hypothetical protein CK3_08960 [butyrate-producing bacterium SS3/4]	291	59620	uncultured Clostridium sp.	59620	uncultured Clostridium sp.	1485	Clostridium	-	0	9.39	0	0	0	0	0	0	0	0	0	0	5.2	0	0.08	0	2.81	0	0	0	0	0	0	0	0	0	0	0	0	0	0	0	0	0	12.67	0	0	0	0	0
CBL40681.1	CBL40681.1 primary replicative DNA helicase [butyrate-producing bacterium SS3/4]	446	245014	butyrate-producing bacterium SS3/4	245014	butyrate-producing bacterium SS3/4	-	-	3.6.4.12	0	0	0.99	0	0	0	0	0	0	0	2.94	0	3.9	0	0	0	0	0	0	0.14	0	0	10.19	0	0	0	0	0	0	0	0	0	0	0.18	0	0	0	0	0	0
CBL40686.1	CBL40686.1 Domain of unknown function (DUF1858) [butyrate-producing bacterium SS3/4]	68	59620	uncultured Clostridium sp.	59620	uncultured Clostridium sp.	1485	Clostridium	-	75.32	0	9.74	104.67	25.18	0	59.89	1.37	0	0	1996.98	117.73	1144.31	542.4	2.13	1068.2	826.83	106.36	48.96	274.37	386.93	265.34	541.47	544.38	305.91	0	104.61	479.1	155.24	568.37	363.8	488.32	1958.84	473.2	228.53	152.01	665.2	0	0.95	26.24
CBL40717.1	CBL40717.1 amidohydrolase [butyrate-producing bacterium SS3/4]	436	245014	butyrate-producing bacterium SS3/4	245014	butyrate-producing bacterium SS3/4	-	-	-	0	0	4.05	0	0	0	0	0	0	0	0	0.42	0	0.95	0	1.97	0.13	0.22	0.33	0	0.83	0	0	1.67	0	2.42	2.82	0.21	0	0	0.1	0	0.71	0	0	0	0	0	0	0
CBL40724.1	CBL40724.1 Uncharacterized protein, involved in the regulation of septum location [butyrate-producing bacterium SS3/4]	91	59620	uncultured Clostridium sp.	59620	uncultured Clostridium sp.	1485	Clostridium	-	0.56	0	6.47	0	0	0	0	0	0	0	0	0	0	2.6	0	0	0	8.37	0	1.41	0	9.91	39.41	2	0	0	0	1.02	0	24.57	0	2.81	1.14	0	0	0.7	0	0	0	0
CBL40736.1	CBL40736.1 Uncharacterized protein conserved in bacteria [butyrate-producing bacterium SS3/4]	645	59620	uncultured Clostridium sp.	59620	uncultured Clostridium sp.	1485	Clostridium	3.1.3.11	0.34	0.84	0.15	0	0.44	0	0	0	0	0	0.26	0	2.86	0.03	0.51	0	1.47	0.2	0.45	0	1.15	0	2.1	0.28	0.51	0.82	0.03	0	0.12	0	0.11	0.3	0.48	0.59	2.72	0	0.39	0	0	0
CBL40790.1	CBL40790.1 protein translocase subunit yajC [butyrate-producing bacterium SS3/4]	92	59620	uncultured Clostridium sp.	59620	uncultured Clostridium sp.	1485	Clostridium	-	10.47	260.49	8.8	0	6.2	0	0	0	0	0.31	201.67	0	74.05	1.28	29.95	7.76	83.58	8.27	9.44	27.97	25.58	0	41.58	41.52	22.22	57.26	2.81	14.08	11.47	59.02	22.56	63.86	196.57	49.46	15.03	15.26	184.88	0	0	0
CBL40818.1	CBL40818.1 hypothetical protein CK3_10680 [butyrate-producing bacterium SS3/4]	211	59620	uncultured Clostridium sp.	59620	uncultured Clostridium sp.	1485	Clostridium	-	9.85	0	0	0	0	0	0	0	0	0	13.06	0	28.34	0	10.31	0	36.44	4.06	0	1.83	29.17	0	17	0	15.67	57.42	0	0	0	0	1.23	0	25.96	76.25	92.38	0	48.72	0	0	0
CBL40955.1	CBL40955.1 Predicted sugar phosphatases of the HAD superfamily [butyrate-producing bacterium SS3/4]	268	59620	uncultured Clostridium sp.	59620	uncultured Clostridium sp.	1485	Clostridium	-	0	0	1.65	0	0	0	0.47	0	0	0	4.26	0	0	0	2.71	0	3.26	0	0.54	0	0.23	0	8.92	0	1.35	5.9	0.48	0	0	0	0	0	0	6.37	0	0	0	0	0	0
CBL40956.1	CBL40956.1 Arabinose efflux permease [butyrate-producing bacterium SS3/4]	397	59620	uncultured Clostridium sp.	59620	uncultured Clostridium sp.	1485	Clostridium	-	0.38	0	0	0.34	0	0	0.24	0.27	0	0	1.4	0.05	0.67	0	2.01	0.69	2.43	0.24	0	0	0.35	0	5.32	0.19	0.45	0.66	0	0.08	0	0	0.16	0	1.95	1.5	0.17	0	0.47	0	0	0
CBL40961.1	CBL40961.1 3-carboxymuconate cyclase [butyrate-producing bacterium SS3/4]	350	245014	butyrate-producing bacterium SS3/4	245014	butyrate-producing bacterium SS3/4	-	-	-	0	0.15	0.21	0	0	0	0	0	0	0	7.39	0	1.73	0	0.62	0	2.34	0.27	0.41	0	0.17	0	0.68	0.52	0.69	0	0	0	0	0	0	0	0.3	4.64	3.76	0.55	11.75	0	0	0
CBL40988.1	CBL40988.1 uncharacterized domain 1 [butyrate-producing bacterium SS3/4]	138	59620	uncultured Clostridium sp.	59620	uncultured Clostridium sp.	1485	Clostridium	-	0	15.31	0.53	0	0	0	0	0	0	0	0	0	2.38	24.84	0	0	0.2	0	0.35	0	0.15	0	0.87	0	0	0	0	0	0	0	0	0	0	21.2	0	86	0	0	0	0
CBL41063.1	CBL41063.1 hypothetical protein CK3_13450 [butyrate-producing bacterium SS3/4]	356	245014	butyrate-producing bacterium SS3/4	245014	butyrate-producing bacterium SS3/4	-	-	-	0	56.03	0.21	0	0	0	0	0	0	0	74.21	0.17	0	7.14	0	0	0	0.27	0.41	6.33	0	0	0.67	0.51	0.17	0	0.18	2.86	0	0	0.12	0.36	0	0	0	0	0	0	0	0
CBL41064.1	CBL41064.1 Glycosyltransferases involved in cell wall biogenesis [butyrate-producing bacterium SS3/4]	365	245014	butyrate-producing bacterium SS3/4	245014	butyrate-producing bacterium SS3/4	-	-	-	0	0.99	0	0	0	0	0	0	0	0	0.37	1.34	0	0	0	0	0	0	0	0	0	0	0	0	0	0	0	0.25	0	0	0	0	0	3.78	0	0.52	9.73	0	0	0
CBL41078.1	CBL41078.1 hypothetical protein CK3_13630 [butyrate-producing bacterium SS3/4]	147	245014	butyrate-producing bacterium SS3/4	245014	butyrate-producing bacterium SS3/4	-	-	-	3.1	218.77	26.04	0	0	0	0	0	0	0	21.72	0	25.75	0	63.14	6.32	32.28	0	7.88	0	41.87	10.74	42.29	0	15.54	0	18.04	0	0	39.11	0	0.87	17.57	161.41	78.84	0	11.44	0	0	0
CBL41089.1	CBL41089.1 Thiamine pyrophosphate-requiring enzymes [acetolactate synthase, pyruvate dehydrogenase (cytochrome), glyoxylate carboligase, phosphonopyruvate decarboxylase] [butyrate-producing bacterium SS3/4]	658	59620	uncultured Clostridium sp.	59620	uncultured Clostridium sp.	1485	Clostridium	-	0.12	0	0.65	0	0	0	0	0	0	0.02	0.59	0.23	3.68	0.16	1.8	0.13	0.23	0.22	0.55	0.13	1.15	0	3.82	0.12	0.55	0.67	0.1	0.4	0.11	0.4	0.07	0	1.1	3.87	0	0.24	2.56	0	0	0
CBL41100.1	CBL41100.1 ACT domain-containing protein [butyrate-producing bacterium SS3/4]	148	59620	uncultured Clostridium sp.	59620	uncultured Clostridium sp.	1485	Clostridium	-	0	0	0	0.31	0	0	0	0	0	0	1.59	0.41	0.51	0.4	4.41	0	5.16	0	0	0	2.04	0	16.15	0.2	0	3.56	0.87	0	0	0	0	0	0.23	10.98	3.56	0	0	0	0	0
CBL41103.1	CBL41103.1 S-layer homology domain [butyrate-producing bacterium SS3/4]	388	245014	butyrate-producing bacterium SS3/4	245014	butyrate-producing bacterium SS3/4	-	-	-	0	3.98	1.9	0	0	0	0	0	0	0	0.95	0	0.2	0	2.43	0	0.14	0	0	0	0.16	0	0	0	0	0	0	0	0	0	0	0	0	14.66	3.56	0.66	0	0	0	0
CBL41117.1	CBL41117.1 Uncharacterized proteins, homologs of lactam utilization protein B [butyrate-producing bacterium SS3/4]	253	59620	uncultured Clostridium sp.	59620	uncultured Clostridium sp.	1485	Clostridium	-	0	4.28	0.29	0	0	0	0	0	0	0	0.13	0.24	0.75	0	0	0	1.51	0	0.57	0	0.72	0	0.95	0.36	0.24	0	0.26	1.46	0	1.26	0	0	0.41	3.21	0.26	0	28.81	0	0	0
CBL41285.1	CBL41285.1 orotidine 5'-phosphate decarboxylase, subfamily 2 [butyrate-producing bacterium SS3/4]	305	59620	uncultured Clostridium sp.	59620	uncultured Clostridium sp.	1485	Clostridium	4.1.1.23	0.67	0.06	0	0.15	0.94	0	0	0	0	0.03	0.59	0.27	0.08	1.03	0.08	0	2.09	0	0	0	0.26	0	1.83	0.8	0.33	0	0	0.1	0	0	0.24	0	1.81	0.09	0.43	0.07	0	0	0	0
CBL41331.1	CBL41331.1 ABC-type oligopeptide transport system, periplasmic component [butyrate-producing bacterium SS3/4]	598	59620	uncultured Clostridium sp.	59620	uncultured Clostridium sp.	1485	Clostridium	-	1.36	0	0	0	0.48	0	0	0	0	0	0	1.84	2.4	0.4	0	0.24	0.46	0	0	0	0.71	0	0.4	0.3	0	0	0	10.21	0	0	0.29	0.21	0	7.34	2.42	0.11	3.13	0	0	0
CBL41405.1	CBL41405.1 agmatine deiminase [butyrate-producing bacterium SS3/4]	370	245014	butyrate-producing bacterium SS3/4	245014	butyrate-producing bacterium SS3/4	-	-	3.5.3.12	0	0	0	0	0	0	0	0	0	0	1.18	0	12.89	0	4.31	8.69	15.62	0	0	0	2.45	0	0	0	0	0	0	0	0	0	0	0	0	5.93	10.5	0	5.05	0	0	0
CBL41448.1	CBL41448.1 Uncharacterised ACR, YkgG family COG1556 [butyrate-producing bacterium SS3/4]	197	245014	butyrate-producing bacterium SS3/4	245014	butyrate-producing bacterium SS3/4	-	-	-	0	0	0	0	0	0	0	0	0	0	7.68	0	5.76	0	0	0	2.77	0	0	0	0	0	0	0	0	0	4.6	0	0	0	0	0	0	0	0	0	34.16	0	0	0
CBL41471.1	CBL41471.1 branched-chain amino acid aminotransferase, group II [butyrate-producing bacterium SS3/4]	341	245014	butyrate-producing bacterium SS3/4	245014	butyrate-producing bacterium SS3/4	-	-	2.6.1.42	0	0	48.36	964.51	0	0	0	0	0	0	148.35	0	0	0	0	0	0	59.72	0	0	0	0	49.78	0	0	0	77.19	0	3.1	0	0	0	41.82	0	260.5	0	0	0	0	0
CBL41569.1	CBL41569.1 LSU ribosomal protein L30P [butyrate-producing bacterium SS3/4]	60	59620	uncultured Clostridium sp.	59620	uncultured Clostridium sp.	1485	Clostridium	-	0	0	0	0	0	0	0	0	0	0	0	0	0	0	0	0	0	0	2.41	11.79	0	0	0	18.19	0	0	0	0	2.51	5.32	0	21.29	0	0	0	19.14	0	0	0	0
CBL41599.1	CBL41599.1 Predicted aminopeptidases [butyrate-producing bacterium SS3/4]	572	59620	uncultured Clostridium sp.	59620	uncultured Clostridium sp.	1485	Clostridium	-	0	0	0	0	0	0	0	0	0	0	0	0	2.05	0	0	0.06	0	0	0	0	0	0	1.04	0	0.05	0	0	0	0.13	0	0	6.25	4.06	6.89	18.42	0	0.16	0	0	0
CBL41648.1	CBL41648.1 Undecaprenyl-diphosphatase [butyrate-producing bacterium SS3/4]	279	245014	butyrate-producing bacterium SS3/4	245014	butyrate-producing bacterium SS3/4	-	-	3.6.1.27	0	0	0.26	0	0	0	0	0	0	0	13.01	0	39.07	0	0	12.03	0.2	0.34	0	0.23	6.92	0	0	0.65	0	41.54	0	0	0	0	0	0	0	0	0	0	16.08	0	0	0
CBL41677.1	CBL41677.1 putative enoyl-(acyl-carrier-protein) reductase II [butyrate-producing bacterium SS3/4]	310	59620	uncultured Clostridium sp.	59620	uncultured Clostridium sp.	1485	Clostridium	-	0	1.25	0	0	0	1.01	0	0	0	0	0	0.26	0	3.72	0.58	0.12	0	0	0.23	0	0.19	2.55	0	0.29	0	0	0	0	0.24	0.52	0	0.21	0.17	1.7	3.19	0.41	0.3	0	0	0
CBL41702.1	CBL41702.1 Nitroreductase [butyrate-producing bacterium SS3/4]	173	245014	butyrate-producing bacterium SS3/4	245014	butyrate-producing bacterium SS3/4	-	-	-	0	0	0	0	0	0	0	0	0	0	0	0	0	0	0	0	0	0	0	0	4.53	0	9.67	0	3.13	3.04	0	0	0.87	0	0	0	0	5.17	0	0	6.48	0	0	0
CBL41714.1	CBL41714.1 Transglutaminase-like superfamily [butyrate-producing bacterium SS3/4]	856	245014	butyrate-producing bacterium SS3/4	245014	butyrate-producing bacterium SS3/4	-	-	-	0	0.66	0	0	0	0	0	0	0	0	0.04	0	0	0	4.15	0	0	0	0	0.45	0	0	0	1.38	0	0.62	0	1.41	0	0	0.4	0	0	4.18	0	0	0	0	0	0
CBL41730.1	CBL41730.1 putative efflux protein, MATE family [butyrate-producing bacterium SS3/4]	467	59620	uncultured Clostridium sp.	59620	uncultured Clostridium sp.	1485	Clostridium	-	0.22	7.73	0.05	0	0	0	0	0	0	0	0.14	0.04	0.22	0.11	3	0.31	0.04	0.07	0.31	0.05	3.53	0	1.02	0.06	0.34	8.65	0.14	0.26	0	0	0.03	0.27	0.44	2.32	0	0.05	8.21	0	0	0
CBL41870.1	CBL41870.1 Response regulators consisting of a CheY-like receiver domain and a winged-helix DNA-binding domain [butyrate-producing bacterium SS3/4]	235	59620	uncultured Clostridium sp.	59620	uncultured Clostridium sp.	1485	Clostridium	3.1.1.61	0.22	0	0	0	0	0	0	0	0	0	0	0	1.61	0.96	6.79	0.2	26.76	0	0	0	1.46	0	0	0.97	1.45	0	0	0.39	0.43	0.45	0.12	0.18	4.1	25.93	0.84	0.36	2.12	0	0	0
CBL41893.1	CBL41893.1 ABC-type amino acid transport/signal transduction systems, periplasmic component/domain [butyrate-producing bacterium SS3/4]	323	59620	uncultured Clostridium sp.	59620	uncultured Clostridium sp.	1485	Clostridium	-	0	0	0.11	0.21	0	0	0	0	0	1	0	0	8.91	0.91	12128.7	0.33	0.25	1.91	0	0	2.34	0	5.18	1.41	9.12	0.82	1.8	0	0	0	0.13	0.2	0.64	0.13	0	0	0	0	0	0
CBL41985.1	CBL41985.1 dihydrodipicolinate reductase [butyrate-producing bacterium SS3/4]	250	59620	uncultured Clostridium sp.	59620	uncultured Clostridium sp.	1485	Clostridium	1.3.1.26	0.2	0	0	0	0	0	0	0	0	0	0	0	0	3.55	4.06	0.19	0	0	0.58	0	0	0	0	0.36	0	0	0	0.19	0	0	0.09	0.26	2.89	0.33	1.32	0	0	0	0	0
CBL41989.1	CBL41989.1 adenylosuccinate lyase [butyrate-producing bacterium SS3/4]	476	59620	uncultured Clostridium sp.	59620	uncultured Clostridium sp.	1485	Clostridium	4.3.2.2	0.64	0	0.05	0	25.78	0	0	0	0	0	0	0	0	0.1	0	0	0	0	0	0	0	0	0	0	0	0	0	0.29	0.32	0	1.45	4.56	0.18	2.22	1.18	0	1.37	0	0	0
CBL42081.1	CBL42081.1 methylglyoxal synthase [butyrate-producing bacterium SS3/4]	131	59620	uncultured Clostridium sp.	59620	uncultured Clostridium sp.	1485	Clostridium	4.2.3.3	0.39	0	0.84	0	0	0	0.16	0	0	0	6.67	0	20.8	0	0.74	0.82	0	3.63	0.55	0	22.11	0.86	10.95	0.35	0.46	4.02	0.99	1.65	0	0	0.17	0.97	0.39	15.09	0	0.16	11.41	0	0	0
CBL42160.1	CBL42160.1 Uncharacterized phage-encoded protein [butyrate-producing bacterium SS3/4]	252	245014	butyrate-producing bacterium SS3/4	245014	butyrate-producing bacterium SS3/4	-	-	-	0	0	9.35	11.41	3.4	0	0	0	0	0	0	0	0	0	0	0	0	0	0	0	0.24	0	40.8	6.86	0	2.09	27.2	0	0	1.27	0	1.01	0	0	0.26	0	0	0	0	0
CBL42222.1	CBL42222.1 Predicted ribosomal protein [butyrate-producing bacterium SS3/4]	109	59620	uncultured Clostridium sp.	59620	uncultured Clostridium sp.	1485	Clostridium	-	0	0	0	0	0	0	1.15	0	0	1.29	0	0	0	0	0	11.14	0	0	18.59	0	0	0	0	0	0	0	15.43	5.94	0	0	0	0	0.95	0	0	2.93	0	0	0	0
CBL42246.1	CBL42246.1 SOS-response transcriptional repressor, LexA [butyrate-producing bacterium SS3/4]	205	59620	uncultured Clostridium sp.	59620	uncultured Clostridium sp.	1485	Clostridium	3.4.21.88	0	0	3.95	0	0	0	0.15	0	0	0	0	0	0.18	3.17	0	0	0	0	0.71	0.31	0	0	0	0.44	0.88	0	0.16	2.26	0	0	1.58	13.71	7.56	3.57	0.64	0.31	3.65	0	0	0
CBL42252.1	CBL42252.1 phosphate acetyltransferase [butyrate-producing bacterium SS3/4]	333	59620	uncultured Clostridium sp.	59620	uncultured Clostridium sp.	1485	Clostridium	2.3.1.8	2.44	25.61	0.99	0.21	0	0	0.19	0	0	0	14.74	0	0	2.57	0	1.07	0	7.43	0	2.99	0	0	0	3	3.79	22.94	1.26	2.22	0.91	1.92	3.38	10.36	11.48	4.27	0	4.89	47.15	0	0.1	0
CBL42253.1	CBL42253.1 acetate kinase [butyrate-producing bacterium SS3/4]	397	59620	uncultured Clostridium sp.	59620	uncultured Clostridium sp.	1485	Clostridium	2.7.2.1	0	0	0.09	7.24	0.36	0	0	0	0	0.04	0	1.54	0.1	4.24	0	0.45	1.17	0	0.36	0.08	0.91	0	0.6	1.15	1.59	6.63	0	1.05	6.27	0.8	0.87	6.76	0.26	0	0	0	2.82	0	0	0
CBL42280.1	CBL42280.1 Uncharacterized conserved protein, contains S4-like domain [butyrate-producing bacterium SS3/4]	251	59620	uncultured Clostridium sp.	59620	uncultured Clostridium sp.	1485	Clostridium	-	0	0	0	0	0	0	0	0	0	0	0.74	0	0	0	0	0	0	0	0	0	0	0	0	3.62	0	0	1.29	0	0	0	0	0	2.47	0	0	0	0	0	0	0
CBL42308.1	CBL42308.1 DNA polymerase I [butyrate-producing bacterium SS3/4]	877	245014	butyrate-producing bacterium SS3/4	245014	butyrate-producing bacterium SS3/4	-	-	2.7.7.7	0	1.35	0	0	0	0	0	0	0	0	0	0	0	0	0	0	0	0	0	0	0	0	0	0	0	0	0.37	0	0	0	0.54	0	0	0.56	0	0	9.16	0	0	0
CBL42313.1	CBL42313.1 uracil phosphoribosyltransferase [butyrate-producing bacterium SS3/4]	209	59620	uncultured Clostridium sp.	59620	uncultured Clostridium sp.	1485	Clostridium	2.4.2.9	0	0	0	0	0	0	0	0	0	0	2.89	0.29	0	2.55	1.21	0	0.26	0.46	0	0	1.88	0	0.57	0.44	1.29	0	0.15	0.89	0	0	0	0.61	0	0.39	0	0	0	0	0	0
CBL42324.1	CBL42324.1 hypothetical protein CK3_28150 [butyrate-producing bacterium SS3/4]	315	245014	butyrate-producing bacterium SS3/4	245014	butyrate-producing bacterium SS3/4	-	-	-	0	0	0	0	0	0	0	0	0	0	2.99	0	0	0	0	0	0	0	0	0	0	0	0	0	0	18.4	0	0	0	0	0	0	0	2.32	0	0	11.87	0	0	0
CBL42329.1	CBL42329.1 Uncharacterized protein conserved in bacteria [butyrate-producing bacterium SS3/4]	118	59620	uncultured Clostridium sp.	59620	uncultured Clostridium sp.	1485	Clostridium	-	0.43	0	0	0	0	0	0	0	0	0	0.57	0	8.34	2	0	1.21	18.49	0	0	0.55	3.07	0	20.26	0	1.02	0	0	0	0	0	0.37	1.08	0	27.54	23.44	0	3.17	0	0	0
CBL42338.1	CBL42338.1 DNA-directed RNA polymerase, omega subunit [butyrate-producing bacterium SS3/4]	105	59620	uncultured Clostridium sp.	59620	uncultured Clostridium sp.	1485	Clostridium	2.7.7.6	0	0	6.31	19.55	2.72	0	0	0	0	0	13.12	12.8	14.42	2.81	0.69	0.68	54.53	0	0	0.61	0.57	0	6.83	0	7.44	15.05	0.62	12.34	1.44	3.04	3.3	9.73	9.84	71.2	32.61	0	5.34	0	0	0
CBL42359.1	CBL42359.1 porphobilinogen deaminase [butyrate-producing bacterium SS3/4]	827	245014	butyrate-producing bacterium SS3/4	245014	butyrate-producing bacterium SS3/4	-	-	2.1.1.107;2.5.1.61	0	0.56	0	0	0	0	0	0	0	0	0.77	0	0	0	0	0	0	0	0	0	0	0	0	0	0	0	0	0	0	0	0	0	0	0	0.64	0	6.1	0	0	0
CBL42361.1	CBL42361.1 hypothetical protein CK3_28560 [butyrate-producing bacterium SS3/4]	179	245014	butyrate-producing bacterium SS3/4	245014	butyrate-producing bacterium SS3/4	-	-	-	0	0	0	0	0	0	0	0	0	0	0	0	4.23	0	9.72	0	0	0	0	0	0	0	12.02	0	0	0	0	0	0	0	0	0	0	0	0	0	8.35	0	0	0
CBL42363.1	CBL42363.1 seryl-tRNA synthetase [butyrate-producing bacterium SS3/4]	426	59620	uncultured Clostridium sp.	59620	uncultured Clostridium sp.	1485	Clostridium	6.1.1.11	0	0	1.9	0.32	0	0	0	0	0	0	0	0.14	0.36	0.14	0	0	0	0	0	0	0	0	3.93	2.14	0	1.24	0	0.22	0	0	0	0.3	1.94	0	1.55	0.6	0	0	0.15	0
CBL42407.1	CBL42407.1 Carbamate kinase [butyrate-producing bacterium SS3/4]	309	59620	uncultured Clostridium sp.	59620	uncultured Clostridium sp.	1485	Clostridium	2.7.2.2	0	0	0.12	0	0	0	0	0	0	0	0	0.07	0	0.13	2.11	0.23	1.24	0	0	0	0	0	0	1.47	0	0	0	3.29	0.33	1.38	0	0	0	0	2.98	0	0.6	0	0	0
CBL42440.1	CBL42440.1 hypothetical protein CK3_29600 [butyrate-producing bacterium SS3/4]	137	245014	butyrate-producing bacterium SS3/4	245014	butyrate-producing bacterium SS3/4	-	-	-	0	0	0	12.99	0	0	0	0	0	0	0	0	0.55	0	0	3.65	3.98	0	0	0	0.44	0	0	0	0	0	0	11.48	0	0	0	0	0	0	0	0	0	0	0	0
CBL42451.1	CBL42451.1 Domain of Unknown Function (DUF1540) [butyrate-producing bacterium SS3/4]	104	59620	uncultured Clostridium sp.	59620	uncultured Clostridium sp.	1485	Clostridium	-	0.49	8.42	0.71	0	2.74	0	0	0	0	0	4.2	0	2.91	0	0	0.69	0.52	0.92	0	0	1.16	0	0	0	0	5.07	0	0.89	0	0	0.42	0	0.99	3.91	19.63	0	14.38	0	0	0
CBL42509.1	CBL42509.1 D-alanyl-D-alanine carboxypeptidase [butyrate-producing bacterium SS3/4]	246	245014	butyrate-producing bacterium SS3/4	245014	butyrate-producing bacterium SS3/4	-	-	-	0	0	0	0	0	0	0	0	0	0	0	57.88	39.69	8.65	0	0	0	0	8.24	0	0	0	0	0	15.15	0	0	32.73	0	0	0.18	0	0	15.52	0	15.3	80.54	0	0	0
CBL42544.1	CBL42544.1 Accessory gene regulator B [butyrate-producing bacterium SS3/4]	191	245014	butyrate-producing bacterium SS3/4	245014	butyrate-producing bacterium SS3/4	-	-	-	0	0	0	0	0	0	0	0	0	0	0	689.17	0	10.83	0	5.98	0	0	0	0	1.58	0	0	0	0	0	0	151.67	0	0	0	0	0	0	0	0	0	0	0	0
CBL42572.1	CBL42572.1 hypothetical protein CK3_31260 [butyrate-producing bacterium SS3/4]	269	59620	uncultured Clostridium sp.	59620	uncultured Clostridium sp.	1485	Clostridium	-	0	2.3	0	0	0	0	0	0	0	0	0	0	0	0	0	0	0.2	0	0	0	0	0	0	0.34	0.22	0	0	0	0	0	0	0	0	2.42	3.18	0.24	6.95	0	0	0
CBL42577.1	CBL42577.1 hypothetical protein CK3_31310 [butyrate-producing bacterium SS3/4]	173	59620	uncultured Clostridium sp.	59620	uncultured Clostridium sp.	1485	Clostridium	-	0.15	6.7	0.43	0	0	0	0	0	0	0	0	0	5.69	0.85	9.01	1.44	8.04	0	1.67	0.37	0.87	0	0.69	0	0	3.04	0	0.27	0	0	0.5	2.21	6.87	7.75	1.9	0.18	20.53	0	0	0
CBL42584.1	CBL42584.1 Predicted integral membrane protein [butyrate-producing bacterium SS3/4]	458	245014	butyrate-producing bacterium SS3/4	245014	butyrate-producing bacterium SS3/4	-	-	-	0	0	0	0	0	0	0	0	0	0	1.47	0	0	0	0	0	0	0	0	0	0	0	4.18	0	0.39	0	0	0	0	0	0	0	0	20.94	17.11	0	0	0	0	0
CBL42589.1	CBL42589.1 Transcriptional regulator [butyrate-producing bacterium SS3/4]	255	59620	uncultured Clostridium sp.	59620	uncultured Clostridium sp.	1485	Clostridium	-	0.66	4.04	0	0.27	0	0	0	0	0	0	12.92	1.44	10.69	0.35	3.13	0.28	34.64	0.37	0.57	0.17	4.38	0	1.88	0	0.79	0.69	0.25	0	0	0	0.06	0	0.14	6.37	41.06	0.17	15.03	0	0	0
CBL42597.1	CBL42597.1 Acetyl-CoA carboxylase, carboxyltransferase component (subunits alpha and beta) [butyrate-producing bacterium SS3/4]	476	59620	uncultured Clostridium sp.	59620	uncultured Clostridium sp.	1485	Clostridium	-	0.11	0	0.15	0	0	0	0	0.1	0	0.02	0.67	0	0	0.5	1.07	0.2	0.23	0	0.61	0.05	0	0	0	1.21	1.39	0.74	0	0.45	0.58	0.22	0.03	0	0	0	0.07	0.67	0	0	0	0
CBL42631.1	CBL42631.1 birA, biotin-[acetyl-CoA-carboxylase] ligase region [butyrate-producing bacterium SS3/4]	326	59620	uncultured Clostridium sp.	59620	uncultured Clostridium sp.	1485	Clostridium	-	0	0.08	0	0	0	0	0	0	0	0	0	0.94	0	0	0	0	1.09	0.15	0.44	0	1.48	0	0	0	0.18	0	0	0	0	0	0	0	0	0	3.84	0	10.89	0	0	0
CBL42718.1	CBL42718.1 tRNA and rRNA cytosine-C5-methylases [butyrate-producing bacterium SS3/4]	301	245014	butyrate-producing bacterium SS3/4	245014	butyrate-producing bacterium SS3/4	-	-	-	0	0	0	0.45	0	0	0	0	0	0	0	8.12	0	0.39	0	0.47	0	0	0	0	0	0	41.3	0	0	0	0	0	0	0	0	16.97	9.27	0	0	0	0	0	0	0
CBL42751.1	CBL42751.1 hypothetical protein CK3_33420 [butyrate-producing bacterium SS3/4]	213	245014	butyrate-producing bacterium SS3/4	245014	butyrate-producing bacterium SS3/4	-	-	-	0	0	0	0	0	0	0	0	0	0	0.79	0	2.49	0	0	0	8.19	0	0	0	0	0	0	0	0	0	0	0	0	0	0	0	0	19.46	13.91	0	0	0	0	0
CBL42752.1	CBL42752.1 DNA replication and repair protein RecO [butyrate-producing bacterium SS3/4]	217	59620	uncultured Clostridium sp.	59620	uncultured Clostridium sp.	1485	Clostridium	-	0	0.48	0.23	0	0	0	0	0	0	0	0.85	0	0.58	14.44	0.11	0	0.34	0.29	0	0	0.6	0	0.55	0	0.14	0	0	0.14	0	0	0	19.42	13.41	7.43	8.4	0	4.31	0	0	0
CBL42754.1	CBL42754.1 Predicted Zn-dependent peptidases, insulinase-like [butyrate-producing bacterium SS3/4]	977	245014	butyrate-producing bacterium SS3/4	245014	butyrate-producing bacterium SS3/4	-	-	-	0	0.42	0.08	0	0	0	0	0	0	0	0.21	0	0	0.06	0.45	0	0.61	0	0	0	0.37	0	0	0.09	0	1.08	0.07	0	0.15	0	0	0	0	1.25	1.48	0	0	0	0	0
CBL42780.1	CBL42780.1 Phosphoglycerate dehydrogenase and related dehydrogenases [butyrate-producing bacterium SS3/4]	342	59620	uncultured Clostridium sp.	59620	uncultured Clostridium sp.	1485	Clostridium	-	0	1.21	0	0	0	0	0	0	0	0	0.49	0	0.66	0	0.21	0.21	0.8	0	0.42	0	0.53	0	0.7	0.27	0.7	0	0	0	1.32	1.87	0	0.37	0.3	3.56	0.39	0	3.83	0	0	0
CBL42794.1	CBL42794.1 Sporulation and spore germination [butyrate-producing bacterium SS3/4]	312	59620	uncultured Clostridium sp.	59620	uncultured Clostridium sp.	1485	Clostridium	-	0	0	0	0	0	0	0	0	0	0	1.08	0	1.94	0	0	0	1.4	0	0	0	0	0	5.75	0.58	0	0	0	0	0	0	0	0	0	0.13	0	0	11.38	0	0	0
CBL42808.1	CBL42808.1 mraZ protein [butyrate-producing bacterium SS3/4]	141	59620	uncultured Clostridium sp.	59620	uncultured Clostridium sp.	1485	Clostridium	-	2.34	0.73	1.31	0	0	0	0	0	0	0	37.19	0.43	24.16	0	1.8	0.51	0	0.67	1.03	0.68	1.93	0	24.59	2.9	2.77	3.74	0.92	0	1.07	0	1.07	0.45	6.23	0	0	2.94	141.84	0	0	0
CBL42810.1	CBL42810.1 prolipoprotein diacylglyceryl transferase [butyrate-producing bacterium SS3/4]	291	59620	uncultured Clostridium sp.	59620	uncultured Clostridium sp.	1485	Clostridium	-	0.26	3.54	0.51	0	0	0	0	0	0	0	0	1.47	0	0.07	0	0.98	0	0	0	0	0	0	9.04	0	0.83	7.24	0.89	0	0	0	0	0	4.44	5.31	0.11	0.11	0	0	0	0
CBL42819.1	CBL42819.1 hypothetical protein CK3_34290 [butyrate-producing bacterium SS3/4]	397	59620	uncultured Clostridium sp.	59620	uncultured Clostridium sp.	1485	Clostridium	-	1.28	20.51	0	0	0	0.16	0	4.1	0	0	0	0	0	0	0	2.7	0.14	0	0	0	0.15	0	0	0.23	0	0	0	0	0	0	0	0.32	0	1.64	5.64	0	0	0	0	0
CBL42836.1	CBL42836.1 flavodoxin, short chain [butyrate-producing bacterium SS3/4]	144	59620	uncultured Clostridium sp.	59620	uncultured Clostridium sp.	1485	Clostridium	-	0	0	0	0	0	0	0	0	0	0	0.23	0	0	0	0	0	3.03	0	3.35	0	0	0	8.3	0	0	0	0	0	0	0	0	0.89	0	0	5.94	0.44	15.58	0	0	0
CBL42855.1	CBL42855.1 Response regulator containing CheY-like receiver domain and AraC-type DNA-binding domain [butyrate-producing bacterium SS3/4]	269	59620	uncultured Clostridium sp.	59620	uncultured Clostridium sp.	1485	Clostridium	3.1.1.61	0	0	0.55	0.42	1.06	0	0.08	0	0	0	0	0.45	0.28	0	0.81	5.04	0.27	0.18	0.18	0	0	0	5.04	0	0.22	0	0	0.34	0	0	0	0	0	4.83	0.12	0	5.56	0	0	0
CBL42857.1	CBL42857.1 dihydroxyacid dehydratase [butyrate-producing bacterium SS3/4]	548	59620	uncultured Clostridium sp.	59620	uncultured Clostridium sp.	1485	Clostridium	4.2.1.9	0.19	1.22	0	0	0	0	0	0	0	0	0.08	0.82	0.18	0.14	1.59	0	1.09	0	0	0.12	0.11	0	0.29	0	0.53	0	0.51	0.06	0	0	0.05	0	0	2.2	0.6	0.12	3.58	0	0	0
CBL42867.1	CBL42867.1 Site-specific recombinase XerC [butyrate-producing bacterium SS3/4]	409	245014	butyrate-producing bacterium SS3/4	245014	butyrate-producing bacterium SS3/4	-	-	-	12.28	0	28.98	0	39.78	0	10.72	1.82	9.03	0	0	0.3	3.52	2.02	1.77	2.1	5.47	3.96	0	0	16.53	0.55	1.75	5.11	3.09	2.58	11.54	0.91	1.11	7.81	17.24	38.1	0.51	5.17	0	0.31	9.6	0	0	0
CBL42884.1	CBL42884.1 transcriptional regulator, GntR family [butyrate-producing bacterium SS3/4]	243	245014	butyrate-producing bacterium SS3/4	245014	butyrate-producing bacterium SS3/4	-	-	-	0	0	3.94	0	0	0	0	0	0	0	0	0	0	0	0	0	0	0	62.55	0	4.72	0	0	2.25	0	0	0	0	0	0	0	48.35	0	0	0	0	0	0	0	0
CBL49508.1	CBL49508.1 PG1 protein, homology to Homo sapiens [Lactobacillus crispatus ST1]	144	748671	Lactobacillus crispatus ST1	47770	Lactobacillus crispatus	1578	Lactobacillus	-	3.17	0	0.77	0	0	123.1	0.22	0.32	0.53	0	0	0	0	1.03	0	0	0	0	0.5	0	137.04	0	0	17.69	59.08	0	0.45	0	0	0	0	0	0	0	38.87	0	0	47.79	2.91	30.97
CBL49510.1	CBL49510.1 conserved protein [Lactobacillus crispatus ST1]	156	748671	Lactobacillus crispatus ST1	47770	Lactobacillus crispatus	1578	Lactobacillus	-	0	0	0	0	0	0	0	0	0	0	0	228.38	0	0	422.53	24.72	0	0	0	0	0.39	0	0	0	391.17	0	0	0	0	0	0	0	0	2528.34	0	0	0	0	0	34.31
CBL49620.1	CBL49620.1 conserved protein [Lactobacillus crispatus ST1]	139	1423736	Lactobacillus crispatus DSM 20584 = JCM 1185	47770	Lactobacillus crispatus	1578	Lactobacillus	-	0.36	0	15.36	1.97	0	70.3	0.45	1.34	1.11	43.05	0	19.34	0	2.98	5.22	0	0	0	0	0	0	0	0	0	12.98	0	9.77	0	0	0	0.31	0	62.45	12.86	3.79	0.46	0	198.03	0	0
CBL49886.1	CBL49886.1 putative protein without homology [Lactobacillus crispatus ST1]	41	748671	Lactobacillus crispatus ST1	47770	Lactobacillus crispatus	1578	Lactobacillus	-	0	0	10.77	230.34	0	0	0	0	0	0	0	0	12.92	4.32	0	19.16	89.12	0	0	0	0	0	0	0	0	0	20.5	60.95	0	7.79	0	0	0	0	0	0	0	23498	0	0
CBL49996.1	CBL49996.1 putative protein without homology [Lactobacillus crispatus ST1]	222	748671	Lactobacillus crispatus ST1	47770	Lactobacillus crispatus	1578	Lactobacillus	-	5.48	0	0	0	0	0	0	0	9.01	0	0	0	0.34	0.53	0	0	0	0.43	0	0	0	0	0	0	0	0	4.08	0	0.68	0	2.34	1.15	0	0	0	0	0	0	0	0
CBL50240.1	CBL50240.1 putative protein without homology [Lactobacillus crispatus ST1]	376	47770	Lactobacillus crispatus	47770	Lactobacillus crispatus	1578	Lactobacillus	-	1.69	0.21	0.2	0.91	0	2.33	0.17	1.17	0	0.86	0	1.71	0	0.16	0.1	0	0	0	0	0	0.08	0	0.64	0	0.24	0	0	0	0.2	0	0.06	0.34	0	0.86	0.53	0.08	0	18.3	0	9.49
CBL50357.1	CBL50357.1 Succinate dehydrogenase/fumarate reductase, flavoprotein subunit [Lactobacillus crispatus ST1]	242	748671	Lactobacillus crispatus ST1	47770	Lactobacillus crispatus	1578	Lactobacillus	-	0	0.85	0	0	0	13.2	0.52	0	0	9.21	0	0	0.31	0.24	0	0	0	0	0	0	0	0	0	0	0	0	0	0	0	0	0	0	4.7	0.34	2.72	0	0	0	0	0
CBL50378.1	CBL50378.1 putative protein without homology [Lactobacillus crispatus ST1]	62	1423736	Lactobacillus crispatus DSM 20584 = JCM 1185	47770	Lactobacillus crispatus	1578	Lactobacillus	-	1.64	19.95	17.81	17.66	0	238.42	0	9	4.96	46.89	0	29.57	0	2.86	11.7	0	0	0	0	0	0	0	0	0	9.7	0	2.09	0	0	0	0	0	30	6.55	1.06	3.09	0	0	0	57.55
CBL50509.1	CBL50509.1 Aldo/keto reductase [Lactobacillus crispatus ST1]	140	748671	Lactobacillus crispatus ST1	47770	Lactobacillus crispatus	1578	Lactobacillus	-	0	2.95	4.73	0	0	0	0	0	0	0	0	0	0	16.04	0	0	0.39	0.68	0	0	0	0	0	0.65	0	0	0	0	0	0	0.31	0	0	0	14.58	4.56	0	0	0	0
CBL50800.1	CBL50800.1 Alpha-beta superfamily hydrolase [Lactobacillus crispatus ST1]	301	748671	Lactobacillus crispatus ST1	47770	Lactobacillus crispatus	1578	Lactobacillus	-	0	0	0	0	0	0	0	0	0	0	0	5.08	0	8.25	0.48	0	0	0	0	0	0	0	1.59	0	10.39	0	0	0	0	0	0	0	0	9.72	0	0	0	0	0	53.34
CBL51099.1	CBL51099.1 PG1 protein, homology to Homo sapiens [Lactobacillus crispatus ST1]	144	748671	Lactobacillus crispatus ST1	47770	Lactobacillus crispatus	1578	Lactobacillus	-	3.17	0	0.26	0	0	123.1	0.22	0.32	0.53	0	0	0	0	1.03	0	0	0	0	0.5	0	137.04	0	0	17.69	59.08	0	0.45	0	0	0	0	0	0	0	38.87	0	0	47.79	2.91	30.97
CBY83962.1	CBY83962.1 putative two-component sensor histidine kinase [Ruminococcus gnavus E1]	467	935582	Ruminococcus gnavus E1	33038	[Ruminococcus] gnavus	572511	Blautia	2.7.13.3	1.3	0	1.42	0.59	0.61	2.41	0	0	0	0.85	0	0	0	0	0	0	0	0	0	0	0	0	0	0	0	0	0	0	0	0	0	0	0	0	0	0	0	0	0	0
CCC03719.1	CCC03719.1 conserved hypothetical protein [Lactobacillus reuteri ATCC 53608]	44	1598	Lactobacillus reuteri	1598	Lactobacillus reuteri	1578	Lactobacillus	-	14.98	0	13.39	9.33	0	0	0	0	3.5	8.98	0	113.89	0	6.72	3.3	0	1.24	0	0	0	2.74	0	54.34	8.27	0	0	0	0	0	0	2.95	14.51	16.44	12.93	19.46	4.35	0	0	2.93	121.64
CCG05865.1	CCG05865.1 putative transcriptional regulator [uncultured bacterium]	483	77133	uncultured bacterium	77133	uncultured bacterium	-	-	-	0	0	0	0	0	0	0	0	0	0	0	0.13	0.31	0	0.6	0	61.76	0	0	0.27	0	0	13.37	0.38	2.12	0	0	4.79	3.12	3.97	1.25	0	4.71	2.69	7.36	0.4	0	0	0	0
CCG34875.1	CCG34875.1 glycoside hydrolase family 2 [uncultured bacterium]	1148	77133	uncultured bacterium	77133	uncultured bacterium	-	-	-	0	0	0	0	0	0	0	0	0	0	0.29	0	0	0.1	0.06	0	0.05	0	0	0	0.05	0	0	0.16	0.84	0	0	0.81	0	0.56	0	0	0	0.35	0.11	0	0	0	0	0
CCG34876.1	CCG34876.1 sugar ABC transporter substrate binding protein [uncultured bacterium]	577	77133	uncultured bacterium	77133	uncultured bacterium	-	-	-	0	0	0	0	0	0	0	0	0	0	3.2	0	0	0.82	0.38	0	3.21	0.16	0.5	0.67	2.72	0	1.24	6.94	7.29	0	0	6.9	4.18	1.11	0.15	0	0.36	5.35	3.54	2.54	0.65	0	0	0
CCG34878.1	CCG34878.1 polysaccharide ABC transporter permease [uncultured bacterium]	317	77133	uncultured bacterium	77133	uncultured bacterium	-	-	-	0	0	0	0	0	0	0	0	0	0	0.53	0	0.48	0.19	0.23	0	0.86	0	0.46	0	0.19	0	0	3.16	0.19	0	0	1.17	1.9	0	0	0	0.33	2.31	2.08	0	0	0	0	0
CCG34884.1	CCG34884.1 putative oligopeptide ABC transporter OppAIV [uncultured bacterium]	561	77133	uncultured bacterium	77133	uncultured bacterium	-	-	-	0	0	0.39	0.49	3.05	0	0	0	5.21	0	0.78	0.44	2.43	0.11	0.39	0	0	0.17	0	0	0.65	0	0.43	0	0.11	0	0	1.65	0.54	0	0	0.23	0	0	0	0	0.33	0	0	0
CCJ33585.1	CCJ33585.1 site-specific recombinase (resolvase family) [Caloramator australicus RC3]	433	857293	Caloramator australicus RC3	515264	Caloramator australicus	44258	Caloramator	-	0	0	0	1.9	0	0	0	0	0	0	0	0	0	0	0	0	0	0	0	0	0	0	0	0	0	2.43	0	0	0	0	0	0	0	0.38	0.15	0.15	0	0	2.38	0
CCJ34583.1	CCJ34583.1 1-deoxy-D-xylulose 5-phosphate synthase [Caloramator australicus RC3]	817	857293	Caloramator australicus RC3	515264	Caloramator australicus	44258	Caloramator	2.2.1.7	0	0	0	0	0	0	0	0	0	0	0	0	3872.78	0	1167.68	0	0	2.1	7.8	0	0	0	0	0	1.32	0	0	0	0	0	0	0	0	0	0	0.78	0	0	0	0
CCK89123.1	CCK89123.1 hypothetical protein BN163_2190001 [Clostridioides difficile T5]	48	1215085	Clostridioides difficile T14	1496	Clostridioides difficile	1870884	Clostridioides	-	0	0	1.53	0	0	1.3	0	0	0	0	0	0	0	0	243.22	68268.8	19.31	0	0	1.34	0	0	0	0	1.25	0	0	40.49	0	2242.54	0	0	0	0	6.86	30.57	3.89	573.46	0	111.51
CCL04234.1	CCL04234.1 KLLA0D17952p (fragment) [Clostridioides difficile E13]	53	1215085	Clostridioides difficile T14	1496	Clostridioides difficile	1870884	Clostridioides	-	0	0	0	0	0	0	0	0	0	0	0	0	0	0	20.52	98.38	0	0	0	0	0	0	0	0	0	0	0	0	0	108.48	0	86.75	72.14	0	0	0	0	1038.73	0	0
CCL55187.1	CCL55187.1 conserved hypothetical protein [Clostridioides difficile E14]	59	1215075	Clostridioides difficile E14	1496	Clostridioides difficile	1870884	Clostridioides	-	0	0	0	0	0	0	0	0	0	0	0	0	0	0	0	0	0	0	0	0	4.09	3.82	0	0	0	0	1.1	0	0	0	0	99.57	0	0	0	0	0	0	0	19594.7
CCO04833.1	CCO04833.1 conserved hypothetical protein [Ruminococcus bicirculans]	420	165186	uncultured Ruminococcus sp.	165186	uncultured Ruminococcus sp.	1263	Ruminococcus	-	0	0	0	0	0	0	0	0	0	0	0	0	0	0	0	0	0	0	0	0	0	0	0.57	1.41	0.43	0	0	0	2.15	0.38	0	2.58	0	2.61	0.39	0.08	0	0	0	0
CCO09713.2	CCO09713.2 putative uncharacterized protein [Carnobacterium maltaromaticum LMA28]	114	1234679	Carnobacterium maltaromaticum LMA28	2751	Carnobacterium maltaromaticum	2747	Carnobacterium	-	0	0	0	0	0	0	0	0	0	0	0	0	0	0	0	0	0	0	0	83.52	314.44	0	0	0.8	0	0	0	102.3	191.82	0	0	0	0	44.91	0	1.12	0	0	0	0
CCQ95052.1	CCQ95052.1 Undecaprenyl-diphosphatase [[Clostridium] ultunense Esp]	274	1288971	[Clostridium] ultunense Esp	45497	[Clostridium] ultunense	-	-	3.6.1.27	8.14	0	0	0	0	0	0	0	0	0	0	0	0	0	0	0	0	0	0	0	0	0	0	0	0	0	0	5.74	6.6	0	0	0	0	0	0	6.52	0	0	0.24	0
CCV63613.1	CCV63613.1 hypothetical protein BN85400360 [Acholeplasma palmae J233]	3224	1318466	Acholeplasma palmae J233	38986	Acholeplasma palmae	2147	Acholeplasma	-	0	0	0	2.42	0	0	0	0	0	0	0	1.06	0.66	0	0	0	0	0	13.2	5.05	0	0	43.53	25.93	0.67	0	1.02	0	0	0	1.4	6.14	1.86	4.44	0	6.87	0	0	0	0
CCV65445.1	CCV65445.1 conserved hypothetical protein [Acholeplasma brassicae]	503	61635	Acholeplasma brassicae	61635	Acholeplasma brassicae	2147	Acholeplasma	-	0	0	0	0	0	0	0	3.61	4.59	0	0	0	0	2.64	0	1.56	0	0	0	0	3.24	0	0	0	0	8.9	1.29	0	0	0	0	5.33	0	0	0	0	5.39	0	0	0
CCX35489.1	CCX35489.1 putative uncharacterized protein [Clostridium sp. CAG:1000]	773	1262768	Clostridium sp. CAG:1000	1262768	Clostridium sp. CAG:1000	1485	Clostridium	-	0	0	0	1.59	0	0	1.7	0	0.99	0	0	0	0	0	0	0	0	0	0	0	0	0	0	0	0	0	0	0	0	0	0	0	2.01	2.21	0	0	0	0	0	0
CCX36379.1	CCX36379.1 putative uncharacterized protein [Clostridium sp. CAG:1000]	400	1262768	Clostridium sp. CAG:1000	1262768	Clostridium sp. CAG:1000	1485	Clostridium	-	0	0	0	0	0	0	0	0	0	0	0	0	0	0	0	0	0	0	108.56	4.5	0	0	0	0	0	0	0	0	11.69	0	0	0	11.63	0	0	1.91	0	0	0	0
CCX36419.1	CCX36419.1 unknown [Clostridium sp. CAG:1000]	137	1896979	Clostridium sp. 27_14	1896979	Clostridium sp. 27_14	1485	Clostridium	-	5.18	0	0.54	4	25	0	2.74	10.18	4.49	0	0	0.89	17.68	0	0	0	0	1.39	0	0.47	1.32	0	1.75	0	0	23.07	0	0.68	0	0	0	0.93	0	0	0	1.4	0	0	0	0
CCX36511.1	CCX36511.1 fAD-dependent dehydrogenase [Clostridium sp. CAG:1000]	463	1262768	Clostridium sp. CAG:1000	1262768	Clostridium sp. CAG:1000	1485	Clostridium	-	0	0	0	0	0	0	0	0	0	0	0	0	0	0	2.04	0	0	0.21	3.13	0	0.13	0	1.03	0.79	0	1.14	0	0.4	7.82	0	1.12	0.55	0.67	0	0	0.69	0	0	0	0
CCX36652.1	CCX36652.1 acetyltransferase [Clostridium sp. CAG:1013]	172	1262769	Clostridium sp. CAG:1013	1262769	Clostridium sp. CAG:1013	1485	Clostridium	-	0	0	0	0	0	0	0	0	0	0	0	13.15	0	0	0	0	0	0	31.14	0	1.75	0	0	14.28	0	0	0	0.54	0	0	0	0.74	0	0	0	0	0	0	0	0
CCX36665.1	CCX36665.1 putative uncharacterized protein [Clostridium sp. CAG:1013]	357	1262769	Clostridium sp. CAG:1013	1262769	Clostridium sp. CAG:1013	1485	Clostridium	-	3.13	1.15	1.86	0	0	0	0.7	0	0	0	0.85	0	0	0.17	0	0	0	0.27	2.03	1.08	1.35	0	0	2.55	0.17	2.95	1.63	0	0.42	0.89	0	1.79	0	0.46	1.48	0	0	0	0	0
CCX36700.1	CCX36700.1 endo-1 4-beta-xylanase [Clostridium sp. CAG:1013]	399	1262769	Clostridium sp. CAG:1013	1262769	Clostridium sp. CAG:1013	1485	Clostridium	3.2.1.8	0	0	0	0	0	0	0	0	0	0	0	0	0	0	0	0	0	0.48	0	0	0.15	0	1.8	23.48	0.9	0	0	126.65	3.78	12.81	0	20.17	0.52	7.94	11.55	0	0	0	0	0
CCX36704.1	CCX36704.1 sodium ion-translocating decarboxylase beta subunit [Clostridium sp. CAG:1013]	379	1262769	Clostridium sp. CAG:1013	1262769	Clostridium sp. CAG:1013	1485	Clostridium	-	0	0.68	0.39	3.25	3.77	0	1.82	0	0	0	1.86	0	0.4	4.99	0.19	0	0.72	0	0	0	0	0.6	2.52	0.72	0	12.51	1.71	0	0	0	2.74	0.67	1.36	8.36	4.34	0.67	0.49	0	0	0
CCX36707.1	CCX36707.1 putative uncharacterized protein [Clostridium sp. CAG:1013]	563	1262769	Clostridium sp. CAG:1013	1262769	Clostridium sp. CAG:1013	1485	Clostridium	-	0	0.73	0	0	0	0	0	0	6.01	0	0.18	0	0	0	0	0	2.91	0	0	0	0	0	0	0	0.11	0	5.97	0	0	0	0.15	0	0.18	0	2.92	0	0	0	0	0
CCX36721.1	CCX36721.1 putative uncharacterized protein [Clostridium sp. CAG:1013]	248	1262769	Clostridium sp. CAG:1013	1262769	Clostridium sp. CAG:1013	1485	Clostridium	-	0.2	0.21	2.97	10.49	0	0	0	0	4.34	0	3.25	0	0	0	0	0	7.7	1.92	0	0.52	0.24	16.37	1.93	3.3	5.33	21.24	9.39	0	0	1.29	3.49	1.03	8.75	8.52	2.12	0.26	0.75	0	0	0
CCX36724.1	CCX36724.1 uncharacterized protein BN452_00744 [Clostridium sp. CAG:1013]	88	1262769	Clostridium sp. CAG:1013	1262769	Clostridium sp. CAG:1013	1485	Clostridium	-	0	0	0	0	0	0	0	0	0	0	0	0	6.88	0	1.65	0	9.92	0	1.64	2.92	0	15.38	0	1.03	0	11.97	0	7.36	0	0	0.98	0	3.52	0	0	1.45	0	0	0	0
CCX36733.1	CCX36733.1 transglycosylase [Clostridium sp. CAG:1013]	841	1262769	Clostridium sp. CAG:1013	1262769	Clostridium sp. CAG:1013	1485	Clostridium	-	0	0.31	0.09	0.33	0.34	0	0	0	0	0	0.08	0	0.09	0	0	0	0.06	0	0	0.23	0.72	0	0	0	0	0	0	0.55	0	0	0.1	0	0.12	0.1	1.25	0	0	0	0	0
CCX36738.1	CCX36738.1 glycerate kinase [Clostridium sp. CAG:1013]	376	1262769	Clostridium sp. CAG:1013	1262769	Clostridium sp. CAG:1013	1485	Clostridium	-	0	0.14	0.2	0	1.52	3.5	0.67	0	0	0	0.18	3.09	0	0.47	0.19	1.33	0	0.25	0	0	2.09	0	0.64	0.24	0.16	0	3.44	0	0	0	0	0	0	0	0.7	0.17	0.5	0	0	0
CCX36740.1	CCX36740.1 chaperone protein DnaJ [Clostridium sp. CAG:1013]	381	1262769	Clostridium sp. CAG:1013	1262769	Clostridium sp. CAG:1013	1485	Clostridium	-	0	0.14	0	2.16	0.75	0	0.33	0	0.4	0	0	0	0	0.31	0.19	5.44	1.29	3.5	0	0.34	3.33	1.78	1.88	0.48	1.74	0	5.26	0.24	0	0	0.23	0	0	0.64	2.59	0	1.47	0	0	0
CCX36742.1	CCX36742.1 heat-inducible transcription repressor hrcA [Clostridium sp. CAG:1013]	341	1262769	Clostridium sp. CAG:1013	1262769	Clostridium sp. CAG:1013	1485	Clostridium	-	0.59	1.06	0	1.2	0.84	0	0	0	0	0	0.1	0.36	0.22	0.69	0	0	3.84	3.63	0	1.32	2.65	10.58	2.1	1.33	0.35	1.54	0.95	0.81	0.44	0	0.51	0	2.73	4.05	5.99	0.19	1.1	0	0	0
CCX36750.1	CCX36750.1 replication initiation and membrane attachment protein DnaB/DnaD family [Clostridium sp. CAG:1013]	335	1262769	Clostridium sp. CAG:1013	1262769	Clostridium sp. CAG:1013	1485	Clostridium	-	0	0.46	0.66	0	0.85	3.37	0	0	2.3	0	0.5	0.18	0.23	0	0	0.64	0	0.28	0	0	0.18	0	0	0	0.18	0	0	0	0	0	0.13	0	0	1.7	0.39	0.38	0	0	0	0
CCX36753.1	CCX36753.1 chorismate synthase [Clostridium sp. CAG:1013]	298	1262769	Clostridium sp. CAG:1013	1262769	Clostridium sp. CAG:1013	1485	Clostridium	4.2.3.5	0	0.52	0.25	0	1.92	8.41	1.05	0	1.55	0	0.11	0	0	0	0	1.92	0	0.32	0.49	0.22	0.41	2.27	0	0.31	0	0	2.17	4.04	0	0	0	0	10.06	16.36	0.22	0	0	0	0	0
CCX36757.1	CCX36757.1 uncharacterized protein BN452_00776 [Clostridium sp. CAG:1013]	383	1262769	Clostridium sp. CAG:1013	1262769	Clostridium sp. CAG:1013	1485	Clostridium	-	0	0.13	1.73	4.29	25.34	6.87	3.44	0	2.41	0	0.88	0	1.98	0.15	0.19	14.73	2.42	0.25	0	0.5	25.37	0.59	0	0.24	0.78	12.38	3.38	0	0	0	0.23	0	0.27	5.94	1.89	0.17	0	0	0	0
CCX36764.1	CCX36764.1 v-type ATP synthase alpha chain [Clostridium sp. CAG:1013]	590	1262769	Clostridium sp. CAG:1013	1262769	Clostridium sp. CAG:1013	1485	Clostridium	3.6.3.14	0	0	0.12	0	0	0	0.11	0	2.61	0	0.63	0.21	0	0	0	0.24	0	0.48	0.25	0.11	0.92	37.46	0.41	0.15	0	0	0.11	0.63	0	0.54	0.66	0	0.35	0.28	0.33	0.11	0	0	0	0
CCX36769.1	CCX36769.1 mannonate dehydratase [Clostridium sp. CAG:1013]	352	1262769	Clostridium sp. CAG:1013	1262769	Clostridium sp. CAG:1013	1485	Clostridium	4.2.1.8	0	0	0	0	0	0	0	0	0	0	0.19	0	0	0	0	0	0	0	0	0	0.69	0	0.68	0	0.85	0	1.65	2.63	4.71	0	0.12	3.27	0.59	0	3.74	0	0	0	0	0
CCX36780.1	CCX36780.1 stage II sporulation protein E (SpoIIE) [Clostridium sp. CAG:1013]	390	1262769	Clostridium sp. CAG:1013	1262769	Clostridium sp. CAG:1013	1485	Clostridium	-	0	0	0	0.35	0.73	0	0	0.24	0	0	0.95	0.16	0	0	0	0	0	0	0	0.33	1.08	0	0	0	0	1.35	0	0.95	0.39	0	0.44	0	0	1.88	2.03	0.16	0	0	0	0
CCX36781.1	CCX36781.1 putative PAS/PAC sensor protein [Clostridium sp. CAG:1013]	557	1262769	Clostridium sp. CAG:1013	1262769	Clostridium sp. CAG:1013	1485	Clostridium	-	0.36	0.09	1.85	4.42	1.54	0	14.06	0.08	6.35	0	1.03	0	0.68	0	0.52	0.26	1.66	1.54	2.34	1.27	22.43	5.26	2.15	3.59	1.73	5.67	1.97	2.16	0	0	0.39	1.61	0.93	5.4	4.97	0.69	1.01	0	0	0
CCX36782.1	CCX36782.1 conserved domain protein [Clostridium sp. CAG:1013]	80	1262769	Clostridium sp. CAG:1013	1262769	Clostridium sp. CAG:1013	1485	Clostridium	-	0	0	0	0	0	0	0	0	0	0	0	0	0	0	0	0	0	0	1.81	4.83	36.21	0	0	0	0	0	0	9.26	0	0	0.54	0	0	28.44	22.22	0	0	0	0	0
CCX36808.1	CCX36808.1 binding-protein-dependent transport systems inner membrane component [Clostridium sp. CAG:1013]	296	1262769	Clostridium sp. CAG:1013	1262769	Clostridium sp. CAG:1013	1485	Clostridium	-	0	0	0	0	0	0	0	0	0	0	0.45	0	0	15.98	0	0	0	0	0	0	0	0	0	0	0	142.37	0	0	4.59	0	0	0	0	0	0	0	8.84	0	0	0
CCX36825.1	CCX36825.1 aBC transporter substrate-binding protein family 5 [Clostridium sp. CAG:1013]	234	1262769	Clostridium sp. CAG:1013	1262769	Clostridium sp. CAG:1013	1485	Clostridium	-	0.65	0	0	2.34	0	0	0	0.79	17.75	0	0	4.18	8.09	0	2.48	0	2.33	0.81	0.62	1.65	5.67	0.96	1.02	0.78	0.77	22.51	1.11	0	0.64	5.46	0	1.09	1.77	0.69	0.56	0.27	2.4	0	0	0
CCX36848.1	CCX36848.1 putative uncharacterized protein [Clostridium sp. CAG:1013]	1142	1262769	Clostridium sp. CAG:1013	1262769	Clostridium sp. CAG:1013	1485	Clostridium	-	0	0	0.97	0	0	1.81	0.77	0	0.27	0	0.41	0	0	0	0	0	1.24	0.25	0	3.72	0.05	0	1.67	0	0.16	0	0.62	0.16	0.4	0.28	0	0	0	1.21	8.65	0.06	0	0	0	0
CCX36849.1	CCX36849.1 sulfatase [Clostridium sp. CAG:1013]	456	1262769	Clostridium sp. CAG:1013	1262769	Clostridium sp. CAG:1013	1485	Clostridium	-	1.11	0	0.65	0.3	3.76	0.27	0	0	0.67	1.18	0.07	0.27	0	0.52	0	0.31	0.24	0.21	0.32	1.55	3.44	0.99	0.52	3.99	0.26	6.93	2.27	4.06	3.97	0.7	6.16	0.84	0.23	2.67	33.94	0.28	0	0	0	0
CCX36851.1	CCX36851.1 unknown [Clostridium sp. CAG:1013]	454	1262769	Clostridium sp. CAG:1013	1262769	Clostridium sp. CAG:1013	1485	Clostridium	-	0	0	0	0	0	0	0	0	0	0	0	0	0	0	0	0	0	0.21	0	0	0	0	5.27	5.81	1.72	0	0	11.82	4.98	12.66	15.43	4.5	0.68	6.8	2.9	0	0	0	0	0
CCX36854.1	CCX36854.1 repeat protein [Clostridium sp. CAG:1013]	1324	1262769	Clostridium sp. CAG:1013	1262769	Clostridium sp. CAG:1013	1485	Clostridium	-	1	0	0.11	0	0	18.78	0.76	0.18	0.12	0	0.05	0.78	0	0	0	0	0	0	0	0	0	0	0	0	0.09	0	0	0.07	0	0	0	0	0	0	0	0	0	0	0	0
CCX36855.1	CCX36855.1 putative uncharacterized protein [Clostridium sp. CAG:1013]	382	1262769	Clostridium sp. CAG:1013	1262769	Clostridium sp. CAG:1013	1485	Clostridium	-	0.13	2.16	0	0.36	14.2	37.88	1696.23	0	12.48	0	2.73	0	0	0.15	4.18	0.37	4.71	0	1.14	0.17	10.27	0.59	33.8	0	5.51	9.65	1.02	0.48	0	0	0.11	0	0.27	1.28	0	0	0	0	0	0
CCX36856.1	CCX36856.1 putative uncharacterized protein [Clostridium sp. CAG:1013]	258	1262769	Clostridium sp. CAG:1013	1262769	Clostridium sp. CAG:1013	1485	Clostridium	-	0	0.6	0	0	8.85	222.38	73.34	0	9.54	0	1.69	0.24	0	0.23	1.69	2.49	1.06	1.48	0.56	0	7.95	3.5	17.61	0	2.56	8.17	1	0.36	0	0	0	0	0.8	0.63	0	0	0	0	0	0
CCX36857.1	CCX36857.1 aBC transporter related protein [Clostridium sp. CAG:1013]	207	1262769	Clostridium sp. CAG:1013	1262769	Clostridium sp. CAG:1013	1485	Clostridium	-	0.73	0.5	0	0.66	5.52	0	41.47	0	2.97	0	0.97	0	0	0.29	0.7	0.35	2.11	0.92	0.7	0.93	0	2.18	12.71	0.44	9.58	2.54	1.25	0.45	0	0	0	0	0	0	0	0.31	0	0	0	0
CCX36865.1	CCX36865.1 dNA polymerase III subunit gamma and tau [Clostridium sp. CAG:1013]	600	1262769	Clostridium sp. CAG:1013	1262769	Clostridium sp. CAG:1013	1485	Clostridium	2.7.7.7	0.08	0.17	1.35	0	3.81	0	1.57	0	2.31	0	0.78	0	0	0.3	0	9.4	0.45	0	0	0	4.93	5.26	1.2	0.76	0.1	2.63	1.83	0	0	0	0.14	0	0.52	0.68	0.11	0.11	0	0	0	2.97
CCX36869.1	CCX36869.1 amidophosphoribosyltransferase [Clostridium sp. CAG:1013]	484	1262769	Clostridium sp. CAG:1013	1262769	Clostridium sp. CAG:1013	1485	Clostridium	2.4.2.14	0	0	0.61	0.28	3.54	0	0.26	0	0	0	0.14	0	0.16	0.12	0	1.33	0	1.38	0.3	0	2.24	0.47	0.49	0.19	0.37	0	0.27	0.19	0	0.66	0.18	0	0	0	0.27	0.26	0	0	0	0
CCX36871.1	CCX36871.1 glutamine synthetase catalytic region [Clostridium sp. CAG:1013]	385	1262769	Clostridium sp. CAG:1013	1262769	Clostridium sp. CAG:1013	1485	Clostridium	6.3.1.2	0.13	0.27	2.1	1.42	9.64	28.63	1.95	0	2.4	0	0.87	0.16	0.39	0	0	1.48	0.57	3.95	0.38	0.17	6.11	1.76	3.73	0.94	0.47	0	1.34	0.24	0	0	0	0	0	0.21	0.34	0.17	0	0	0	0
CCX36874.1	CCX36874.1 putative phosphinothricin N-acetyltransferase [Clostridium sp. CAG:1013]	198	1262769	Clostridium sp. CAG:1013	1262769	Clostridium sp. CAG:1013	1485	Clostridium	-	0	0	0	0	1.44	0	3.16	0	1.55	0	0.17	0	0.38	0	0	6.49	1.93	0	0	0	3.66	1.14	0	0	0.3	0	1.96	6.54	0	0	34.29	0	1.04	0.82	0	0.32	0	0	0	0
CCX36892.1	CCX36892.1 pOTRA domain protein FtsQ-type [Clostridium sp. CAG:1013]	436	1262769	Clostridium sp. CAG:1013	1262769	Clostridium sp. CAG:1013	1485	Clostridium	-	0	0	0	0	11.78	2.44	0	0	0	0	5.09	0.7	0.17	0	0.17	0	3.13	0	0	0	1.94	0.52	0	0	0.14	0	0	0	0.35	0	0	0	0	0	0.15	0	0	0	0	0
CCX36893.1	CCX36893.1 uDP-N-acetylglucosamine 1-carboxyvinyltransferase 2 [Clostridium sp. CAG:1013]	430	1262769	Clostridium sp. CAG:1013	1262769	Clostridium sp. CAG:1013	1485	Clostridium	2.5.1.7	0	0.12	0.51	6.37	0	1.46	0.87	0	1.79	0	2.35	0.43	0.18	0	0	0	7.1	1.33	0	0.45	1.82	0	0.56	0	0.42	1.23	1.05	1.29	0.35	0	1.21	0	2.16	0.57	0.61	0.15	0.43	0	0	0
CCX36897.1	CCX36897.1 putative stage V sporulation protein D [Clostridium sp. CAG:1013]	755	1262769	Clostridium sp. CAG:1013	1262769	Clostridium sp. CAG:1013	1485	Clostridium	-	0	0.27	0.68	1.09	18.9	5.48	1.08	0	2.04	0	0.71	0	0.5	0.23	0.19	3.22	0.87	1.39	0	0	3.2	1.19	0.32	0.48	0.48	3.49	1.2	0.61	0.2	0	0.4	0	0	1.4	0.87	0.25	0.5	0	0	0
CCX36899.1	CCX36899.1 s-adenosyl-methyltransferase MraW [Clostridium sp. CAG:1013]	311	1262769	Clostridium sp. CAG:1013	1262769	Clostridium sp. CAG:1013	1485	Clostridium	2.1.1.199	0	0.66	0.47	3.08	6.42	0	0.2	0	0.49	0	0	0.2	0.49	0.38	0	0.23	0.53	0.31	0	0.41	1.16	0	4.61	1.17	0	0	0.42	0	0	0	0.83	0	1.99	2.09	2.75	0	1.8	0	0	0
CCX36901.1	CCX36901.1 uncharacterized protein BN452_00917 [Clostridium sp. CAG:1013]	159	1262769	Clostridium sp. CAG:1013	1262769	Clostridium sp. CAG:1013	1485	Clostridium	-	0	0	0	4.3	0	0	0	0	0	0	0	0	0	0	0	0	0	0	0.91	0	4.17	1.42	0	0.57	0	0	0	1.16	0	0	0	0	1.95	16.35	8.28	0	1.18	0	0	0
CCX36915.1	CCX36915.1 glutamyl-tRNA reductase [Clostridium sp. CAG:1013]	395	1262769	Clostridium sp. CAG:1013	1262769	Clostridium sp. CAG:1013	1485	Clostridium	1.2.1.70	4.62	0	0	0	0	0	0	0	0	0	0	0	0	0	0	0	0	0	0	0	0	0	0	0	0	0	0	0	0	0	1.2	27.81	0	0	1.17	0.81	0	0	0	0
CCX36987.1	CCX36987.1 aBC-type sugar transport system periplasmic component-like protein [Clostridium sp. CAG:1013]	549	1262769	Clostridium sp. CAG:1013	1262769	Clostridium sp. CAG:1013	1485	Clostridium	-	0	0	0	0	0	0	0	0	0	0	0	0	5.93	0	0	0	0	0	0	0	0	0	0	2.65	0.44	0	0	0	0	16.29	0	7.91	0	0	0	0	0	0	0	0
CCX37007.1	CCX37007.1 glycerol kinase 2 [Clostridium sp. CAG:1013]	499	1262769	Clostridium sp. CAG:1013	1262769	Clostridium sp. CAG:1013	1485	Clostridium	2.7.1.30	0	0	0.3	0.55	1.72	0.63	0.38	0	1.23	0	0.13	0	0.46	0	0	0.43	0.11	0.57	0	0	0.48	2.26	2.87	0.18	0	1.06	1.17	0	0	0	0	0	0.41	0.65	0.53	0	0	0	0	0
CCX37038.1	CCX37038.1 integral membrane sensor signal transduction histidine kinase [Clostridium sp. CAG:1013]	681	1262769	Clostridium sp. CAG:1013	1262769	Clostridium sp. CAG:1013	1485	Clostridium	2.7.13.3	0	0	0	0	0	0	0	1.09	0	0	2.76	0	0	0	0	0.63	0	0	0	0	0.09	0	0	0	0	0	0	0.82	0	0	0	0	0	0	0	0	0	0	0	0
CCX37044.1	CCX37044.1 uncharacterized membrane protein [Clostridium sp. CAG:1013]	382	1262769	Clostridium sp. CAG:1013	1262769	Clostridium sp. CAG:1013	1485	Clostridium	-	0	0	1.16	0	0.75	0.66	0	1.83	0.4	0.15	0.53	0.32	0	0	0	0	0.29	0	0	0.17	0.79	0	0	0	0	1.38	0	0	0	0	0	0	0	0	0	0	0	0	0	0
CCX37073.1	CCX37073.1 unknown [Clostridium sp. CAG:1013]	771	1262769	Clostridium sp. CAG:1013	1262769	Clostridium sp. CAG:1013	1485	Clostridium	-	0	0	8.4	0	0	0	0	0	0	0	6.02	0	4.81	0	0	239.19	35.65	13.45	0	0	284.05	0	0	0	0	0	0	0	0	0	0	0	0	0	0	0	0	0	0	0
CCX37075.1	CCX37075.1 unknown [Clostridium sp. CAG:1013]	102	1262769	Clostridium sp. CAG:1013	1262769	Clostridium sp. CAG:1013	1485	Clostridium	-	0	0	0	0	69.95	0	0	0	0	0	162.46	0.6	0	0	0	5.6	44.91	0	0	0	0.59	0	0	0	0	0	0	0	0	0	2.97	0	0	0	0	0	0	0	0	0
CCX37085.1	CCX37085.1 putative uncharacterized protein [Clostridium sp. CAG:1013]	182	1262769	Clostridium sp. CAG:1013	1262769	Clostridium sp. CAG:1013	1485	Clostridium	-	0.56	0	7.69	57.91	1.57	174.49	14.11	1.28	1.69	0	0.18	0	0.42	0	0	2.75	1.2	0.52	0	0.71	4.97	0	0	0	0.33	0	8.53	0	0	0	0	0	1.7	0.45	0	0	0	0	0	0
CCX37091.1	CCX37091.1 aBC transporter permease protein [Clostridium sp. CAG:1013]	254	1262769	Clostridium sp. CAG:1013	1262769	Clostridium sp. CAG:1013	1485	Clostridium	-	1.2	3.65	0.87	0	4.49	0	0	0.73	0	0.67	0.4	0	0.89	0.7	0	0.28	0.86	0	0	0.25	0.71	0	0	0.72	1.42	0	0	0.36	0	0	2.04	0	0	0.64	0.78	0	0	0	0	0
CCX37113.1	CCX37113.1 unknown [Clostridium sp. CAG:1013]	114	1262769	Clostridium sp. CAG:1013	1262769	Clostridium sp. CAG:1013	1485	Clostridium	-	0	0	0	0	0	0	0	0	0	0	0	0	0	0	0	0	2.87	0	7.62	12.98	53.47	0	0	15.16	0	0	0	0	0	0	0	0	0	0	44.48	0	0	0	0	0
CCX37122.1	CCX37122.1 sporulation transcription factor Spo0A [Clostridium sp. CAG:1013]	254	1262769	Clostridium sp. CAG:1013	1262769	Clostridium sp. CAG:1013	1485	Clostridium	-	0	0.61	0.29	3.77	1.12	0	0	0	0	0	0	0	0	0	1.14	0	0	0	0	1.52	0.24	0	0	0	1.42	0	0.25	2.55	0	0	0.17	0	0	0	1.3	0	0	0	0	0
CCX37141.1	CCX37141.1 hAD hydrolase family IIA [Clostridium sp. CAG:1013]	266	1262769	Clostridium sp. CAG:1013	1262769	Clostridium sp. CAG:1013	1485	Clostridium	-	0	0.97	11.07	3.6	9.66	8.71	4	0	0.58	0	1.01	0.46	0.28	0.44	0.55	1.61	0.62	1.43	3.81	0.73	3.18	7.63	2.7	0.34	0.45	1.98	4.38	0	1.13	0	0	0	0	1.22	1.98	0.72	0	0	0	0
CCX37155.1	CCX37155.1 putative uncharacterized protein [Clostridium sp. CAG:1013]	317	1262769	Clostridium sp. CAG:1013	1262769	Clostridium sp. CAG:1013	1485	Clostridium	-	0	0	6.97	8.64	0.9	0	0.2	0	0	0	0.11	0.39	0	0.19	0.69	0.68	1.03	0.3	0.91	0.61	2.67	0	6.03	1.72	0	0	0	11.68	0.95	2.02	0	1.21	0.98	4.61	2.08	0.2	0	0	0	0
CCX37166.1	CCX37166.1 transcriptional regulators [Clostridium sp. CAG:1013]	328	1262769	Clostridium sp. CAG:1013	1262769	Clostridium sp. CAG:1013	1485	Clostridium	-	0	0	2.02	0	6.96	0	3.25	0	0.94	0	0.41	0	0.69	0	0	0	1	0	0	0.39	5.89	0.69	2.19	1.39	0.37	0	3.55	0	0	0	0.13	0.39	0	0	0	0	0	0	0	0
CCX37167.1	CCX37167.1 putative uncharacterized protein [Clostridium sp. CAG:1013]	526	1262769	Clostridium sp. CAG:1013	1262769	Clostridium sp. CAG:1013	1485	Clostridium	-	0	0	0.7	0	0	0	0	0	0	0	0	0	0	0	0	0	0.31	0.18	0.83	0.49	4.59	2.57	0.91	1.21	7.09	2	2.83	1.06	0	0	0.99	2.19	0	8.34	14.15	0	0.36	0	0	0
CCX37177.1	CCX37177.1 putative uncharacterized protein [Clostridium sp. CAG:1013]	440	1262769	Clostridium sp. CAG:1013	1262769	Clostridium sp. CAG:1013	1485	Clostridium	-	0.46	0.59	0.33	0.93	7.14	40.57	17.09	0	6.64	0	0.53	0	0.34	0	0	30.19	0.62	1.95	0.33	2.92	8.5	1.03	3.26	0.41	0.41	3.59	1.18	0.21	0	1.45	0.29	0.29	0	1.85	1.05	0.29	0	0	0	0
CCX37178.1	CCX37178.1 putative uncharacterized protein [Clostridium sp. CAG:1013]	516	1262769	Clostridium sp. CAG:1013	1262769	Clostridium sp. CAG:1013	1485	Clostridium	-	2.06	0	0	2.92	26	0	1.7	0	0	0	0.91	0	1.47	0.11	0	0	0	0	0	0.62	36.14	1.75	0.93	0.18	0.47	0	2.76	0	0	0.62	0.75	0.25	1.8	4.09	0.13	0.12	0	0	0	0
CCX37211.1	CCX37211.1 acetate kinase [Clostridium sp. CAG:1013]	402	1262769	Clostridium sp. CAG:1013	1262769	Clostridium sp. CAG:1013	1485	Clostridium	2.7.2.1	0.25	0	0.37	0.68	0.71	0	0.16	0	1.53	0	0.59	0	0.38	0	0	0.36	0.27	0.24	0	0.64	0.45	0	1.19	0.91	0.6	2.62	0.8	1.15	0	0	0.86	0	0.51	0.61	0.82	0.32	0	0	0	0
CCX37212.1	CCX37212.1 bacterial Ig-like domain group 2 [Clostridium sp. CAG:1013]	888	1262769	Clostridium sp. CAG:1013	1262769	Clostridium sp. CAG:1013	1485	Clostridium	-	0.11	0	0	0	1.61	8.82	0.49	0	2.77	0	0	0	0	0	0	3.14	0	0	0.16	0.22	1.97	0	0	0	0	0	0.07	0.1	0	0	0	0	0	0.46	0.15	0	0	0	0	0
CCX37217.1	CCX37217.1 pF04816 family protein [Clostridium sp. CAG:1013]	227	1262769	Clostridium sp. CAG:1013	1262769	Clostridium sp. CAG:1013	1485	Clostridium	-	0	0	0	0	10.06	0	0	0	0	0	2.81	0	0	0	0.32	0	0	2.93	0.64	0.57	0.53	0	0	3.21	0.79	0	0.28	0.41	0	0	0.19	0	8.19	2.15	0.87	0.84	0	0	0	0
CCX37222.1	CCX37222.1 mATE efflux family protein [Clostridium sp. CAG:1013]	473	1262769	Clostridium sp. CAG:1013	1262769	Clostridium sp. CAG:1013	1485	Clostridium	-	0	0	0	0	0	0	0	2.26	0	0.6	0	0	0	0	1.38	2.87	0	0	0	0.27	0.77	0	0	0.38	0	0	0	5.48	0	0	0	0	0	0.34	0.14	0	0	0	0	0
CCX37224.1	CCX37224.1 cyclic nucleotide-binding domain protein [Clostridium sp. CAG:1013]	227	1262769	Clostridium sp. CAG:1013	1262769	Clostridium sp. CAG:1013	1485	Clostridium	-	0	0	0	0	0	0	0	0	0	0	0	0	5	0	0	0	0	3.77	0	0	0	0	0	0	0	0	0	0	0	0	0	0	2.73	3.94	0.87	0	0	0	0	0
CCX37231.1	CCX37231.1 ribosomal subunit interface protein [Clostridium sp. CAG:1013]	221	1262769	Clostridium sp. CAG:1013	1262769	Clostridium sp. CAG:1013	1485	Clostridium	-	0.23	0	0	1.24	0	0	0	0	0	0	2.13	0	0	0	0.66	3.56	0	0.43	1.96	3.49	15.29	0	0	0.41	0.27	0	0.29	12.56	0	0	1.76	0.58	6.08	11.03	15.49	0	0.85	0	0	0
CCX37233.1	CCX37233.1 s1 RNA binding domain protein [Clostridium sp. CAG:1013]	174	1262769	Clostridium sp. CAG:1013	1262769	Clostridium sp. CAG:1013	1485	Clostridium	-	0.29	0	0	2.36	3.28	0	0	0	4.42	0	0	0.35	2.61	0	0	0	0	0	0	1.11	3.12	10.37	4.12	3.66	0.69	18.16	7.43	0.53	0	1.84	0.25	0.73	0	3.27	8.7	0	0	0	0	0
CCX37242.1	CCX37242.1 uncharacterized protein BN452_01214 [Clostridium sp. CAG:1013]	121	1262769	Clostridium sp. CAG:1013	1262769	Clostridium sp. CAG:1013	1485	Clostridium	-	0	0	0	0	0	0	0	0	0	0	15.56	0	0	0.98	6.59	0	0	0	19.14	35.09	0	0	65.21	0	15.4	0	0	55.07	1.25	0	9.29	1.06	45.26	57.08	53.88	1.05	0	0	0	0
CCX37269.1	CCX37269.1 4-phosphoerythronate dehydrogenase [Clostridium sp. CAG:1013]	388	1262769	Clostridium sp. CAG:1013	1262769	Clostridium sp. CAG:1013	1485	Clostridium	-	0	0	0	0	0	0	0	0	0	0	0	0	0	7.31	0	5.71	0	6.87	0	0	4.35	0	0	0.23	5.89	0	5.17	1.91	0	0	0	9.55	0	20.94	0.17	2.3	0	0	0	0
CCX37283.1	CCX37283.1 pyrimidine-nucleoside phosphorylase [Clostridium sp. CAG:1013]	436	1262769	Clostridium sp. CAG:1013	1262769	Clostridium sp. CAG:1013	1485	Clostridium	2.4.2.4	0	0	0	0.31	0	6.18	1.01	0	0.35	0	0	0	0	0	0	2.95	0.13	0	0	0	1.25	0.52	0	0.83	0	0	0.15	0	0	0	0	0	0	0	0.45	0	0	0	0	0
CCX37299.1	CCX37299.1 aBC transporter substrate-binding protein family 3 [Clostridium sp. CAG:1013]	302	1262769	Clostridium sp. CAG:1013	1262769	Clostridium sp. CAG:1013	1485	Clostridium	-	0	0.17	3.41	1.36	9.45	0	0	0	0	0	0	0	0.25	0	0.24	0	0.18	0	0.96	0.21	0.4	1.49	0.79	0.6	2.19	0	0.43	0	0	1.06	0	0.42	0	0.27	3.49	0	0	0	0	0
CCX37302.1	CCX37302.1 phosphoenolpyruvate carboxykinase [GTP] [Clostridium sp. CAG:1013]	588	1262769	Clostridium sp. CAG:1013	1262769	Clostridium sp. CAG:1013	1485	Clostridium	4.1.1.32	0	0	0	0	6.8	0	0	0	0	0.34	0	0	0.13	0	0	0	0	0	1.23	0.98	0.1	0	0	0	0.2	0	0	0.31	0	0.54	0	0.22	2.46	0	0	0	0	0	0	0
CCX37339.1	CCX37339.1 putative uncharacterized protein [Clostridium sp. CAG:1013]	469	1262769	Clostridium sp. CAG:1013	1262769	Clostridium sp. CAG:1013	1485	Clostridium	-	0	0	5.49	6.71	0	1.6	11.09	0	0.33	0	0	0	0	0	0	1.07	0.47	16.03	0	0	4.89	0	3.57	0	0	0	0	0	0	0	0	0	1.98	0	0	0	0	0	0	0
CCX37348.1	CCX37348.1 hydrogenases Fe-only [Clostridium sp. CAG:1013]	578	1262769	Clostridium sp. CAG:1013	1262769	Clostridium sp. CAG:1013	1485	Clostridium	1.6.99.5	0	0	0.13	0.71	0.99	0	0	0	0	0	0	0.21	0.13	0	0	0.12	0.28	0	0	0.45	0.1	1.17	0.83	0.47	0.42	2.73	0.11	1.6	0	0	0.67	0.88	0.18	0.98	1.37	0.22	0	0	0	0
CCX37353.1	CCX37353.1 dihydroorotate oxidase catalytic subunit [Clostridium sp. CAG:1013]	303	1262769	Clostridium sp. CAG:1013	1262769	Clostridium sp. CAG:1013	1485	Clostridium	1.3.1.14;1.3.3.1	1.34	0	0	0	0	0	0	0	0	0	0	0	0.25	0.2	0	0	0	5.02	0	0	2.99	0	0	0	0	0	0	0.92	0	0	3.28	0	0.34	0.54	0.22	0	0	0	0	0
CCX37360.1	CCX37360.1 uncharacterized protein BN452_01316 [Clostridium sp. CAG:1013]	197	1262769	Clostridium sp. CAG:1013	1262769	Clostridium sp. CAG:1013	1485	Clostridium	-	0	0	0	10.42	4.35	0	0	0	0	0	0	0	0	0	0	0	1.66	0	0	2.29	5.21	0	0	0.46	2.14	0	0	0.94	0	0	0.22	0	0	2.06	2.67	0	0	0	0	0
CCX37365.1	CCX37365.1 preprotein translocase SecG subunit [Clostridium sp. CAG:1013]	83	1262769	Clostridium sp. CAG:1013	1262769	Clostridium sp. CAG:1013	1485	Clostridium	-	0	0	0	39.58	0	0	0	0	0	0	0	0	0	0	0	0	0	0	0	0	101.06	0	0	17.53	0	0	0	0	0	0	4.69	0	0	64.61	139.63	0	0	0	0	0
CCX37375.1	CCX37375.1 uncharacterized protein BN452_00105 [Clostridium sp. CAG:1013]	448	1262769	Clostridium sp. CAG:1013	1262769	Clostridium sp. CAG:1013	1485	Clostridium	-	0	0	0.99	0	0	0	0	0	0	0	0.08	0	0.51	0.13	1.62	0	0.97	0.21	0	0	1.75	0.5	1.6	0.2	0	1.18	0.14	0	1.01	0.71	1.25	0	0	3.99	0	0	0	0	0	0
CCX37379.1	CCX37379.1 putative uncharacterized protein [Clostridium sp. CAG:1013]	87	1262769	Clostridium sp. CAG:1013	1262769	Clostridium sp. CAG:1013	1485	Clostridium	-	0.58	0.59	0	1.57	52.49	0	15.84	0	3.54	3.89	0	0	0	0	4.17	2.46	103.43	1.09	1.66	0	0	0	13.74	1.05	4.15	0	1.49	28.72	5.2	0	5.47	0	59.39	2.8	1.51	7.33	6.45	0	0	0
CCX37388.1	CCX37388.1 putative uncharacterized protein [Clostridium sp. CAG:1013]	410	1262769	Clostridium sp. CAG:1013	1262769	Clostridium sp. CAG:1013	1485	Clostridium	-	0.12	0	2.87	1.34	0	3.97	1.38	0	2.63	0	0.41	0.15	0.55	0	0.53	4.01	3.19	0.46	0	1.1	2.06	2.2	3.5	0.44	2.35	0	0.32	0.23	0	0	0.74	0.31	0.25	0.4	0.64	0.16	0	0	0	0
CCX37399.1	CCX37399.1 putative uncharacterized protein [Clostridium sp. CAG:1013]	258	1262769	Clostridium sp. CAG:1013	1262769	Clostridium sp. CAG:1013	1485	Clostridium	-	0	0	0	1.59	0	6.55	1.21	0	4.77	0	0	0	0	0	0	3.32	0.42	0.37	0	0.25	1.64	0.87	0	0.35	0	2.04	0	0	0	0	0	0	0.4	0.31	0	0	0	0	0	0
CCX37402.1	CCX37402.1 putative uncharacterized protein [Clostridium sp. CAG:1013]	549	1262769	Clostridium sp. CAG:1013	1262769	Clostridium sp. CAG:1013	1485	Clostridium	-	17.27	4.6	0.27	0	2.08	0	11.75	0	0	0	0.12	0.22	0	0.22	0.26	0	0.99	0.17	0	0.12	0	0	0.44	1.33	0	0	0.12	0.17	0	0	0	0	0	0	1.44	0	0.68	0	0	0
CCX37415.1	CCX37415.1 alpha-L-fucosidase [Clostridium sp. CAG:1013]	745	1262769	Clostridium sp. CAG:1013	1262769	Clostridium sp. CAG:1013	1485	Clostridium	-	0	0	0.3	0	0.38	1.77	0.5	0	0.41	0	0.09	0	0	0	0.19	0.67	0	0	0	0	0.49	0.3	0.32	0	0.08	1.41	0.17	0.12	0	0	0.75	0	0	0.11	0	0	0	0	0	0
CCX37420.1	CCX37420.1 hypothetical Membrane Associated Protein [Clostridium sp. CAG:1013]	228	1262769	Clostridium sp. CAG:1013	1262769	Clostridium sp. CAG:1013	1485	Clostridium	-	0	0	0.32	0	0	0	0	0.2	0	0	0	0	0	0.78	0	0.31	0	0	0	0	0	0	0	1.99	1.58	0	0	0	1.32	0	1.9	1.68	0.45	3.56	0.87	1.12	0.82	0	0	0
CCX37421.1	CCX37421.1 peptidase M23 [Clostridium sp. CAG:1013]	275	1262769	Clostridium sp. CAG:1013	1262769	Clostridium sp. CAG:1013	1485	Clostridium	-	0	0	0	0	0	0	0	0	0	0	0	0	0	0	0	0	6.74	0	3.68	1.64	0	0	0	0.33	0	0	0	84.48	25.23	0	0	19.51	0	2.66	0.48	0	0	0	0	0
CCX37427.1	CCX37427.1 gHMP kinase N-terminal domain protein [Clostridium sp. CAG:1013]	412	1262769	Clostridium sp. CAG:1013	1262769	Clostridium sp. CAG:1013	1485	Clostridium	-	0	0	0.18	1	0	0	0	0	0	0	0	1.48	0	0	0	0	0	0	0	0	0.15	1.09	0	0.22	0.58	0	0.63	1.12	3.29	0	0.21	0	0	0.59	0.8	0.31	0	0	0	0
CCX37450.1	CCX37450.1 transcriptional regulators [Clostridium sp. CAG:1013]	143	1262769	Clostridium sp. CAG:1013	1262769	Clostridium sp. CAG:1013	1485	Clostridium	-	0	0	0	0	0	0	0	0	0	0	0	3.42	0	0	0	0	0	0	0	0	4.64	0	0	15.26	2.94	0	0	2.59	0	0	19.66	0	0	0	10.13	0	0	0	0	0
CCX37451.1	CCX37451.1 predicted membrane protein [Clostridium sp. CAG:1013]	221	1262769	Clostridium sp. CAG:1013	1262769	Clostridium sp. CAG:1013	1485	Clostridium	-	0	0	0	0	0	0	0	0	0	0	0	9.13	0	0	0	0	0	0	0	0	0	0	0	0	21.22	0	18.44	14.66	7.51	0	0	0	0	6.25	19.07	0	0	0	0	0
CCX37452.1	CCX37452.1 amidophosphoribosyltransferase [Clostridium sp. CAG:1013]	468	1262769	Clostridium sp. CAG:1013	1262769	Clostridium sp. CAG:1013	1485	Clostridium	2.4.2.14	0	0	1.1	1.75	1.22	0	0.13	0.1	0	0	1.58	0.26	0	0.13	3.25	0	0.23	0.61	0	0.27	2.45	0	0	5.05	1.67	6.75	1.11	0.2	0.97	0	0.55	0.27	1.55	0.17	0.14	0.41	0	0	0	0
CCX37461.1	CCX37461.1 xylose isomerase domain-containing protein TIM barrel [Clostridium sp. CAG:1013]	280	1262769	Clostridium sp. CAG:1013	1262769	Clostridium sp. CAG:1013	1485	Clostridium	-	0	0	0	0	0	0	0	0	0	0	1.08	0.65	0	0.42	0	0.26	0	0	0	0.23	0.65	0	0.85	0.65	0	0	0.69	3.64	2.15	0	1.24	0.46	1.11	6.38	7.53	0.23	0.67	0	0	0
CCX37470.1	CCX37470.1 aTP:guanido phosphotransferase C-terminal catalytic domain protein [Clostridium sp. CAG:1013]	346	1262769	Clostridium sp. CAG:1013	1262769	Clostridium sp. CAG:1013	1485	Clostridium	2.7.14.1;2.7.3.2	0	0.74	0	0.79	0	0	0	0.13	0	0	1.07	0	0	0	0	0	0.32	0.28	0	0.37	4.01	1.3	2.07	0	1.04	0	0	0.27	0.44	0.92	1	0	0.3	1.64	3.05	0	0	0	0	0
CCX37498.1	CCX37498.1 dNA repair protein RecN [Clostridium sp. CAG:1013]	552	1262769	Clostridium sp. CAG:1013	1262769	Clostridium sp. CAG:1013	1485	Clostridium	-	0	0	0.53	0.25	1.55	1.13	0.11	0	0.56	0	0.06	0	0	0	0	0.91	0.1	0.17	0.52	0.12	1.97	0	0	0	0.65	0.95	0.12	0	0	0	0.08	0	0.37	0	0.48	0	0	0	0	0
CCX37514.1	CCX37514.1 unknown [Clostridium sp. CAG:1013]	228	1262769	Clostridium sp. CAG:1013	1262769	Clostridium sp. CAG:1013	1485	Clostridium	-	0	0.45	14.21	3	13.77	67.86	30.5	0	14.17	0	2.65	0	0	0	0	0	0.72	1.25	0	0.56	12.7	0.99	0	0	0	0	8.23	0.41	0	0	0	0	0	0	1.16	0	0	0	0	0
CCX37516.1	CCX37516.1 phosphoribosylformylglycinamidine synthase [Clostridium sp. CAG:1013]	1267	1262769	Clostridium sp. CAG:1013	1262769	Clostridium sp. CAG:1013	1485	Clostridium	6.3.5.3	0.12	0.12	0	0.43	1.8	0	0.1	0	0.36	0	0.11	0.1	0.12	0	0	0	0.22	0.15	0	0.36	0	1.96	0.38	0.65	0.28	0.42	1.43	0.15	0.6	0	0.1	0	0.33	0.38	0.36	0.15	0	0	0	0
CCX37519.1	CCX37519.1 glycoside hydrolase family 2 TIM barrel [Clostridium sp. CAG:1013]	996	1262769	Clostridium sp. CAG:1013	1262769	Clostridium sp. CAG:1013	1485	Clostridium	3.2.1.23	0	0	0	0	0	15.03	0	0	0	0	0.07	0	0	0.06	0	0	0	0	0.44	0.19	0	0	0.24	0	0.12	0	0.06	0.84	0	0	0	0	0	0.41	0.93	0	0	0	0	0
CCX37523.1	CCX37523.1 putative efflux protein MATE family [Clostridium sp. CAG:1013]	453	1262769	Clostridium sp. CAG:1013	1262769	Clostridium sp. CAG:1013	1485	Clostridium	-	0	0.11	0	3.02	3.15	0	2.35	0	2.72	0	0	0	0	0	0	0	0.12	0	0	0	0	0	0	0	0	0	0	0.61	0	0	0	0	0	1.79	1.6	0	2.89	0	0	0
CCX37541.1	CCX37541.1 putative uncharacterized protein [Clostridium sp. CAG:1013]	322	1262769	Clostridium sp. CAG:1013	1262769	Clostridium sp. CAG:1013	1485	Clostridium	-	0	0	0	0	0	0	0	0	0	0	0.94	0	4.94	0	0.9	0	0.17	0	0	0	3	0	0	0	1.49	3.27	0	4.02	0	0.99	0.27	1.19	3.21	5.3	0	6.94	15.67	0	0	0
CCX37554.1	CCX37554.1 uDP-N-acetylmuramoyl-L-alanyl-D-glutamate--2 6-diaminopimelate ligase [Clostridium sp. CAG:1013]	486	1262769	Clostridium sp. CAG:1013	1262769	Clostridium sp. CAG:1013	1485	Clostridium	6.3.2.13	0	0	0.15	0	2.35	0	0.26	0	0.32	0	0.21	0	0	0	0	2.79	0	0	0	0	1.12	0.93	0	0.19	0.25	6.5	1.06	0.57	0	0	0.36	0.26	0.43	0.5	0.41	0.13	0	0	0	0
CCX37561.1	CCX37561.1 glycoside hydrolase family 2 TIM barrel [Clostridium sp. CAG:1013]	118	1262769	Clostridium sp. CAG:1013	1262769	Clostridium sp. CAG:1013	1485	Clostridium	-	0.43	0	2.5	4.64	14.51	6.37	6.37	0	6.52	0	0	0	0.64	0	0.61	0	0.46	3.23	0	1.09	4.09	7.65	2.03	0	0	4.46	0.55	0	0	0	0	0	0	0	0	0	0	0	0	0
CCX37573.1	CCX37573.1 chromosome segregation protein SMC [Clostridium sp. CAG:1013]	213	1262769	Clostridium sp. CAG:1013	1262769	Clostridium sp. CAG:1013	1485	Clostridium	-	0	0	1.38	3.21	6.7	3.53	1.18	0	0.72	0	0	0	0	0	0.34	5.7	0.51	0.89	0	1.21	2.55	7.41	0	0.85	0	2.47	1.82	0.43	0.71	0	0	0	1.46	0.76	2.47	0.3	0	0	0	0
CCX37577.1	CCX37577.1 putative uncharacterized protein [Clostridium sp. CAG:1013]	155	1262769	Clostridium sp. CAG:1013	1262769	Clostridium sp. CAG:1013	1485	Clostridium	-	0	0	0.47	0	0	4.04	0	0	0	0	0	0	0	0	8.89	0.92	0.35	0	0	0	3.11	0	0	1.17	1.16	6.8	0	1.19	0	0	0.56	0	0	2.1	14.02	0	0	0	0	0
CCX37586.1	CCX37586.1 tIGR02254 family HAD hydrolase [Clostridium sp. CAG:1013]	231	1262769	Clostridium sp. CAG:1013	1262769	Clostridium sp. CAG:1013	1485	Clostridium	-	0	0	0	2.96	1.24	0	0	0	0	0	0	1.32	8.52	0	0	0	2.12	3.3	1.25	0	0	13.67	0	0.39	0.26	4.56	0	0	0	0	0.75	1.11	0	0.35	1.71	0	1.62	0	0	0
CCX37592.1	CCX37592.1 transglutaminase domain protein [Clostridium sp. CAG:1013]	822	1262769	Clostridium sp. CAG:1013	1262769	Clostridium sp. CAG:1013	1485	Clostridium	-	0	0	1.88	0.33	5.21	4.19	3.05	0	0.56	0	0.78	0.07	1.29	0	0.44	9.21	0.8	0	0	0	0.22	0.55	0	0.22	0.29	1.28	2.05	0	0	0	0.05	0	0.25	0	0.08	0.16	0	0	0	0
CCX37594.1	CCX37594.1 extracellular solute-binding protein family 1 [Clostridium sp. CAG:1013]	466	1262769	Clostridium sp. CAG:1013	1262769	Clostridium sp. CAG:1013	1485	Clostridium	-	0	0.55	1.42	0.29	9.8	36.43	32.67	0	2.64	0	0.87	0.13	0	0	0	20.54	0	0.2	1.55	0	3.76	1.94	0.51	0.2	0.13	0	0.42	0.2	0	0	0.09	0	0.22	0	0.14	0	0	0	0	0
CCX37601.1	CCX37601.1 glucose-6-phosphate isomerase [Clostridium sp. CAG:1013]	446	1262769	Clostridium sp. CAG:1013	1262769	Clostridium sp. CAG:1013	1485	Clostridium	5.3.1.9	0	0	0	0.31	0	0	0	0	0	0	0	0	0	0.27	0	0	0	0.21	0.32	0.29	3.92	0	0	0.41	0	0	0	1.66	0	0	0.29	1.15	0	5.47	3.69	0	0.42	0	0	0
CCX37602.1	CCX37602.1 uncharacterized protein BN452_01533 [Clostridium sp. CAG:1013]	137	1262769	Clostridium sp. CAG:1013	1262769	Clostridium sp. CAG:1013	1485	Clostridium	-	0	0	0	9.99	0	0	0	0	0	0	0	0	0	0	0.53	0	0	0	6.34	0.47	0	0	0	1.33	0	0	0	6.08	0	2.33	0.63	0.93	0.75	17.2	6.25	0.47	0	0	0	0
CCX37603.1	CCX37603.1 putative ACR COG1399 [Clostridium sp. CAG:1013]	163	1262769	Clostridium sp. CAG:1013	1262769	Clostridium sp. CAG:1013	1485	Clostridium	-	0	9.17	2.26	0.84	8.76	0	0	0	0	0	0	0	0	0	0	0	5.69	0	1.78	4.34	0	1.38	1.47	0	0	0	0.79	7.38	0	0	0.27	0.78	0.63	1	0.4	0	0	0	0	0
CCX37613.1	CCX37613.1 dAK2 domain fusion protein YloV [Clostridium sp. CAG:1013]	581	1262769	Clostridium sp. CAG:1013	1262769	Clostridium sp. CAG:1013	1485	Clostridium	-	0	0.09	0	0.47	0	0	0	0	0	0	2.55	0	0	0.1	0	0.12	0.19	0.66	1	0.89	0	0	0.41	0.16	0.1	0	0	1.91	0.26	0	0	0.88	0.36	3.92	0.34	0	0	0	0	0
CCX37622.1	CCX37622.1 putative transporter [Clostridium sp. CAG:1013]	596	1262769	Clostridium sp. CAG:1013	1262769	Clostridium sp. CAG:1013	1485	Clostridium	-	0	0	0	1.84	1.44	0.42	0.21	0	0.77	0	0.06	0	0	0.1	0	1.68	0.27	0.16	0	0	1.22	0.38	0	0	0.2	0.88	2.28	0	0	0	0.15	0	0.35	0.82	1.22	0	0.31	0	0	0
CCX37623.1	CCX37623.1 a/G-specific adenine glycosylase [Clostridium sp. CAG:1013]	353	1262769	Clostridium sp. CAG:1013	1262769	Clostridium sp. CAG:1013	1485	Clostridium	-	0	0	0	0	0.81	8.87	0.18	0	0	0	0	0	0.21	0	0	4.65	0	0	0	0	1.54	0	0	0	0	0	1.83	0	0	0	0	0	0	0.23	0	0	0	0	0	0
CCX37630.1	CCX37630.1 putative uncharacterized protein [Clostridium sp. CAG:1013]	399	1262769	Clostridium sp. CAG:1013	1262769	Clostridium sp. CAG:1013	1485	Clostridium	-	0	0	0.37	0	0	0	0	0.93	0	0.07	1.77	0.15	1.33	0.44	2.36	0	3.42	0.72	0.36	0.16	0.76	0	1.2	0.23	0.45	1.32	0	0.46	0.38	0.8	0.98	0	0.26	0.81	5.28	0	1.41	0	0	0
CCX37651.1	CCX37651.1 putative uncharacterized protein [Clostridium sp. CAG:1013]	481	1262769	Clostridium sp. CAG:1013	1262769	Clostridium sp. CAG:1013	1485	Clostridium	-	0	0	0	1.14	5.34	0	0	0	0	0	0.63	0	3.78	0	0	0.45	1.93	0	0.9	0	0.25	0	0	0	2.62	0	0	0	0.31	0	0	0	0	1.18	0	0	0	0	0	0
CCX37653.1	CCX37653.1 cation-transporting ATPase E1-E2 family [Clostridium sp. CAG:1013]	341	1262769	Clostridium sp. CAG:1013	1262769	Clostridium sp. CAG:1013	1485	Clostridium	3.6.3.12	0	0.15	0.22	0	0	0	0	0	0	0	0	0	0	0	0.21	3.35	1.28	0	0	0.75	0	0	0	0.27	0.18	0	0	0	0.44	0.94	11.29	0	0.3	0.24	2.12	0.19	0	0	0	0
CCX37665.1	CCX37665.1 putative phosphatase [Clostridium sp. CAG:1013]	224	1262769	Clostridium sp. CAG:1013	1262769	Clostridium sp. CAG:1013	1485	Clostridium	3.1.3.5	0	0	6.57	0	3.82	67.95	1.12	0	0.69	0	1.65	0	0	0	0	3.51	0	0	0	0.57	2.69	1.01	0	0.41	0.27	0	0.29	0	6.06	0	0	0	0	0.73	0.88	0	0	0	0	0
CCX37666.1	CCX37666.1 putative uncharacterized protein [Clostridium sp. CAG:1013]	325	1262769	Clostridium sp. CAG:1013	1262769	Clostridium sp. CAG:1013	1485	Clostridium	-	0	0	0	0	0.88	0	0	0	0.47	0	0	0	0	0	0	0	2.52	0.29	0	0	4.09	0.69	0	0.84	0.37	0	1.19	29.9	0	0	0	0	0	5	1.01	0.39	0	0	0	0
CCX37676.1	CCX37676.1 fHA domain protein [Clostridium sp. CAG:1013]	611	1262769	Clostridium sp. CAG:1013	1262769	Clostridium sp. CAG:1013	1485	Clostridium	-	0	0	1.57	0.45	4.2	3.28	0.92	0	1.26	0	0.17	0	0	0	0.24	1.29	0.36	0.31	0	0.11	1.28	1.48	1.17	0.15	0.3	0	0.64	0.15	0	1.05	0.14	0.21	0	1.46	0.22	0.21	0	0	0	0
CCX37709.1	CCX37709.1 uPF0597 protein HMPREF0322_03566 [Clostridium sp. CAG:1013]	316	1262769	Clostridium sp. CAG:1013	1262769	Clostridium sp. CAG:1013	1485	Clostridium	-	0	0	0.23	0.87	0.9	3.57	0.2	0	0.49	0	0.11	1.16	1.92	0	0	1.81	0	0.3	0	0.2	3.82	1.43	0.76	0	0	0	0.41	0	0	8.09	0	0	0.33	0.26	0.21	0.4	0	0	0	0
CCX37744.1	CCX37744.1 putative uncharacterized protein [Clostridium sp. CAG:1013]	403	1262769	Clostridium sp. CAG:1013	1262769	Clostridium sp. CAG:1013	1485	Clostridium	-	0	0.13	0.55	0.34	0	0	0	2.42	0	0	0	0.15	0	0	0	2.84	0	0	0	0	0.15	0	0	0	1.34	0	1.77	0	0.37	0	0.11	0	9.49	0	0	0	0	0	0	0
CCX37748.1	CCX37748.1 putative uncharacterized protein [Clostridium sp. CAG:1013]	273	1262769	Clostridium sp. CAG:1013	1262769	Clostridium sp. CAG:1013	1485	Clostridium	-	0	0	0	0	4.18	0	1.38	0	0	0	2.34	0	0.28	0	4.78	0	0	0	1.06	2.59	0.22	0	0	0.67	0	0	0	2.37	0	1.17	0.63	0	0.38	0.3	5.55	0.23	0	0	0	0
CCX37752.1	CCX37752.1 putative uncharacterized protein [Clostridium sp. CAG:1013]	298	1262769	Clostridium sp. CAG:1013	1262769	Clostridium sp. CAG:1013	1485	Clostridium	-	0	0	1.98	0	0.96	5.04	3.57	0	4.65	0	1.58	0	0	0	0	3.6	0.37	0	0.49	0.43	1.42	0	0	0.92	0	1.77	1.74	0	0	0	0.15	0	0	0	1.33	0	0	0	0	0
CCX37753.1	CCX37753.1 putative uncharacterized protein [Clostridium sp. CAG:1013]	236	1262769	Clostridium sp. CAG:1013	1262769	Clostridium sp. CAG:1013	1485	Clostridium	-	0	0	0	2.32	0	13.8	0.53	0	5.87	0	3.42	0	0	0	0	5.14	0.69	0.4	0	0	1.28	1.91	0	0	0	0	0.82	0	0	1.35	0.18	0	0.44	0	0.56	0	0.79	0	0	0
CCX37766.1	CCX37766.1 resolvase N-terminal domain protein [Clostridium sp. CAG:1013]	218	1262769	Clostridium sp. CAG:1013	1262769	Clostridium sp. CAG:1013	1485	Clostridium	-	0	0	0	0.63	2.62	0	0	0	0	0	0	0	1.04	40.67	0	0	0	0.87	0	0	7.47	0	1.1	0.42	0.28	0	0.59	0	2.08	1.47	0	0	0.47	4.1	3.32	0.29	0.86	0	0	0
CCX37768.1	CCX37768.1 gMP synthase 2 [Clostridium sp. CAG:1013]	326	1262769	Clostridium sp. CAG:1013	1262769	Clostridium sp. CAG:1013	1485	Clostridium	6.3.5.2	0	0	0	0	0	0	0	0	0	0	0	0	0	0	0	0.22	0.17	0	0	0	0	0.69	2.2	0	0.18	0	2.18	0	0.46	0.98	2.26	26.64	2.85	0	0	0.59	0	0	0	0
CCX37775.1	CCX37775.1 putative uncharacterized protein [Clostridium sp. CAG:1013]	419	1262769	Clostridium sp. CAG:1013	1262769	Clostridium sp. CAG:1013	1485	Clostridium	-	0	0.12	1.05	3.27	0	1.2	3.89	0	0.37	0	0.08	0	0.54	0	1.9	0	0.26	0	0	0.77	0	0	0.57	0	0	1.26	2.01	0	0	0	0	0	0	0.39	0	0	2.23	0	0	0
CCX37871.1	CCX37871.1 ferric uptake regulator family protein [Clostridium sp. CAG:1013]	132	1262769	Clostridium sp. CAG:1013	1262769	Clostridium sp. CAG:1013	1485	Clostridium	-	0	5.08	0.56	1.04	4.32	0	0	0.35	0	0	1.02	0	0	0.9	0	0	2.89	0.72	0	0	1.83	1.71	1.81	0	0	3.99	0	0	1.14	0	0	0	3.91	1.23	15.96	0.97	2.83	0	0	0
CCX37879.1	CCX37879.1 putative uncharacterized protein [Clostridium sp. CAG:1013]	114	1262769	Clostridium sp. CAG:1013	1262769	Clostridium sp. CAG:1013	1485	Clostridium	-	0	14.01	0.65	2.4	17.53	8.79	4.95	0	0	0	2.95	0	1.33	0	0	25.69	1.91	2.5	1.27	7.9	0.53	1.98	2.1	0.8	0.53	0	0	0	0	0	0.38	0	0	0	1.73	0	0	0	0	0
CCX37893.1	CCX37893.1 trigger factor [Clostridium sp. CAG:1013]	476	1262769	Clostridium sp. CAG:1013	1262769	Clostridium sp. CAG:1013	1485	Clostridium	5.2.1.8	0.21	0	0	3.45	0.6	0	0	0.88	0	0	0	0.13	0	0	0	0	0.23	0.4	0	0.14	3.42	0	0	0.57	0	1.11	0	1.75	0.32	0.67	0.09	0	0	0.85	2.08	0.13	0	0	0	0
CCX37898.1	CCX37898.1 diaminopimelate decarboxylase [Clostridium sp. CAG:1013]	431	1262769	Clostridium sp. CAG:1013	1262769	Clostridium sp. CAG:1013	1485	Clostridium	4.1.1.20	2.82	0.24	0.17	0	15.23	0	0	0	0	0	0	1.28	1.76	0.14	0	0	0	0	1.68	1.79	2.94	0.52	0	3.38	4.88	17.11	0	2.36	3.85	0	2.41	2.67	0.48	7.16	1.68	0.3	5.64	0	0	0
CCX37907.1	CCX37907.1 putative uncharacterized protein [Clostridium sp. CAG:1013]	109	1262769	Clostridium sp. CAG:1013	1262769	Clostridium sp. CAG:1013	1485	Clostridium	-	0	0	1.35	0	0	4.6	0	0	1.41	0	7.71	0.56	0	13.56	15.97	0	0	0	0	12.98	0	0	0	0	0	0	5.93	0	1.38	5.86	0	0	0	9.69	0	0	37.73	0	0	0
CCX37911.1	CCX37911.1 oxidoreductase domain protein [Clostridium sp. CAG:1013]	329	1262769	Clostridium sp. CAG:1013	1262769	Clostridium sp. CAG:1013	1485	Clostridium	-	0	0	0	2.91	0	0	0	0	0	0	0.2	0	0	0	0	0	0.17	0	0	0	0.55	0	1.45	0.28	0.73	1.6	0.39	6.19	0	0.97	0.13	0	1.26	2.47	3.8	0	0	0	0	0
CCX37917.1	CCX37917.1 putative uncharacterized protein [Clostridium sp. CAG:1013]	741	1262769	Clostridium sp. CAG:1013	1262769	Clostridium sp. CAG:1013	1485	Clostridium	-	0	0	0.79	5.91	0	0	0	0.06	0.42	1.37	0	0.25	0	0	0	1.54	0	0	0	0.78	0.73	0	0	0	0.08	0	0.87	0	0.41	0	0	0	0	0.55	0.36	0	0	0	0	0
CCX37919.1	CCX37919.1 putative uncharacterized protein [Clostridium sp. CAG:1013]	602	1262769	Clostridium sp. CAG:1013	1262769	Clostridium sp. CAG:1013	1485	Clostridium	-	0	0.09	0.37	0	0	0	0	0.46	0	0.33	1.06	0	0	0	0	2.14	0.09	0	0	0	1.7	0	0.4	0.6	0.1	0	0.75	0.46	0.5	0	0	0.85	0.17	0.94	0.44	0	0	0	0	0
CCX37925.1	CCX37925.1 aBC transporter solute-binding protein [Clostridium sp. CAG:1013]	539	1262769	Clostridium sp. CAG:1013	1262769	Clostridium sp. CAG:1013	1485	Clostridium	-	0.47	0.48	0	0.51	0	0	0.58	0.26	0.29	0	0.87	0.23	0	0.44	0.67	0	0.3	0	0	0.12	0.56	0	0	0	0.33	0	0.24	0	0	0	0.72	0.24	0.38	0.15	0.49	0	0	0	0	0
CCX37926.1	CCX37926.1 nucleic acid-binding domain protein [Clostridium sp. CAG:1013]	284	1262769	Clostridium sp. CAG:1013	1262769	Clostridium sp. CAG:1013	1485	Clostridium	-	0	0	0	0	0	0	0	0	0	0	0.83	0.65	0	0	0	0	0	0.34	8.15	0.23	0	0	0.84	0	5.72	16.69	2.28	0.33	0	1.12	6.55	0	0	0	0.46	0	0	96.92	0	0
CCX37928.1	CCX37928.1 reducing end xylose-releasing exo-oligoxylanase [Clostridium sp. CAG:1013]	382	1262769	Clostridium sp. CAG:1013	1262769	Clostridium sp. CAG:1013	1485	Clostridium	-	0.13	0	0.77	0	0.75	0	0.49	0	4.43	0	0.18	0.16	0.4	0	0.19	0	0.57	0.5	0	2.02	3.16	1.18	0	0	0.31	0	1.35	0.24	0	0	0	0.33	0	0.64	0.17	0	0	0	0	0
CCX37931.1	CCX37931.1 dihydrodipicolinate synthase [Clostridium sp. CAG:1013]	299	1262769	Clostridium sp. CAG:1013	1262769	Clostridium sp. CAG:1013	1485	Clostridium	4.2.1.52	0	0	5.17	8.24	0	0	0.42	3.73	0	0	0.11	0	0	0	0.24	0	0	0.95	0	1.08	7.67	0	6.4	1.22	0.2	5.29	1.08	0	0	0	0.58	0	0.35	0.82	1.1	0	0	0	0	0
CCX37932.1	CCX37932.1 dihydroxy-acid dehydratase [Clostridium sp. CAG:1013]	573	1262769	Clostridium sp. CAG:1013	1262769	Clostridium sp. CAG:1013	1485	Clostridium	4.2.1.9	0	0	0.64	6.21	0	0	0.11	0.81	0	0	0.12	0.11	0	0	0	0	0.19	0	0.25	0.79	4.42	0	1.67	0.63	0	0.92	1.13	0.16	0	0	0.15	0.22	0	0.14	0.11	0	0	0	0	0
CCX37955.1	CCX37955.1 uncharacterized protein BN452_01867 [Clostridium sp. CAG:1013]	463	1262769	Clostridium sp. CAG:1013	1262769	Clostridium sp. CAG:1013	1485	Clostridium	-	0	0.11	1.11	0.59	2.47	3.92	2.3	0	1	0	0.07	0	0.49	0.26	0	0.62	0.12	0.41	0	0.56	2.87	12.67	7.23	0.2	0.13	0	1.82	0.2	0	0	0	0	0	0.35	0	0	0	0	0	0
CCX37961.1	CCX37961.1 unknown [Clostridium sp. CAG:1013]	380	1262769	Clostridium sp. CAG:1013	1262769	Clostridium sp. CAG:1013	1485	Clostridium	-	0	0	0	0.36	0	1.81	2.47	0	0	0	0	0	0	0	0	0	0	0	0	0	0	0	4.4	0	0	0	1.53	0	0	0	0	0	0	0	0	0	0	0	0	0
CCX37977.1	CCX37977.1 site-specific recombinase resolvase family [Clostridium sp. CAG:1013]	508	1262769	Clostridium sp. CAG:1013	1262769	Clostridium sp. CAG:1013	1485	Clostridium	-	0.1	0	0	2.42	21.35	0	0.12	0	0	0	6.55	0	0.3	0.23	0.14	0.42	0	0.19	0	0	0	0	1.41	0.18	4.97	0	0	0.55	1.48	0	6.56	0	1.63	0.48	0.26	0.5	0	0	0	0
CCX37998.1	CCX37998.1 single-stranded DNA-binding protein [Clostridium sp. CAG:1013]	161	1262769	Clostridium sp. CAG:1013	1262769	Clostridium sp. CAG:1013	1485	Clostridium	-	0	4.8	0	7.65	14.18	0	0	0	0	0	0	0	0	0	0	0	7.11	0	0.9	0.4	775.15	1.4	0	0	0	0	1.21	5.17	0	0	0.54	0	0.64	5.55	15.54	0	0	0	0	0
CCX38018.1	CCX38018.1 putative uncharacterized protein [Clostridium sp. CAG:1013]	84	1262769	Clostridium sp. CAG:1013	1262769	Clostridium sp. CAG:1013	1485	Clostridium	-	0	0	0	0	0	0	0	0	0	0	0.4	14.55	4.51	0.7	1.73	0	2.6	0	0	0	10.06	0	0	0	0	0	0	6.61	0	0	0.51	4.56	2.46	2.9	4.7	6.84	0	0	0	0
CCX38049.1	CCX38049.1 predicted transcriptional regulators [Clostridium sp. CAG:1013]	361	1262769	Clostridium sp. CAG:1013	1262769	Clostridium sp. CAG:1013	1485	Clostridium	-	0	0	7.55	0	0	0	21.17	0	0	0	0	0	23.9	0	0	69.84	28.55	0	0	0	0.17	88.72	0	0	0	0	0	0	0	0	0	0	0	0	0	0	0	0	0	0
CCX38058.1	CCX38058.1 possible RNA polymerase sigma factor ECF subfamily protein [Clostridium sp. CAG:1013]	177	1262769	Clostridium sp. CAG:1013	1262769	Clostridium sp. CAG:1013	1485	Clostridium	-	5.73	0	0	2.32	0	6.02	13.8	0	23.46	0	0	0	0	0	0.41	10.9	0	15.05	0	0	16.71	3.82	1.35	1.54	0.68	0	0.73	0	0	0	0	0	0	6.43	6.7	0	0	0	0	0
CCX38061.1	CCX38061.1 putative uncharacterized protein [Clostridium sp. CAG:1013]	371	1262769	Clostridium sp. CAG:1013	1262769	Clostridium sp. CAG:1013	1485	Clostridium	-	0.14	0.14	0.2	0	6.92	0	1.01	1.38	1.24	0	0.54	0.49	0.2	0.64	1.17	0	0.59	0.77	3.51	0.35	0.33	0	1.93	1.72	0.32	0	0.35	0.5	1.22	0.86	0.12	1.72	0	0.22	0.35	0.17	1.01	0	0	0
CCX38073.1	CCX38073.1 glycoside hydrolase family 31 [Clostridium sp. CAG:1013]	771	1262769	Clostridium sp. CAG:1013	1262769	Clostridium sp. CAG:1013	1485	Clostridium	-	0	0	0	0.18	0	0	0	0	0	0	0	0	0	0	0	0	18.74	9.63	0.19	0	13.15	0	0	0	0	22.55	0	0	0	0	0	0	0	0	27.93	0	16.73	0	0	0
CCX38076.1	CCX38076.1 putative uncharacterized protein [Clostridium sp. CAG:1013]	461	1262769	Clostridium sp. CAG:1013	1262769	Clostridium sp. CAG:1013	1485	Clostridium	-	0	0.11	0.16	1.19	0	4.21	0	0	1.67	0	0.07	0	0.16	0.26	0	0.77	0	0.21	0.31	0.14	1.57	0	0	0.39	0.26	0	0.14	0	0.33	1.39	0.19	0.28	0	0.71	0.86	0	0	0	0	0
CCX38080.1	CCX38080.1 cof-like hydrolase [Clostridium sp. CAG:1013]	447	1262769	Clostridium sp. CAG:1013	1262769	Clostridium sp. CAG:1013	1485	Clostridium	-	0	0	0	0	5.11	1.54	2.52	1.66	2.06	0	0	0.14	0	0	4.38	1.44	0	0	0.32	1.3	0	2.02	0	0	0	0	0.14	0.21	0	0	0	0	0	0	0	0	0	0	0	0
CCX38093.1	CCX38093.1 putative uncharacterized protein [Clostridium sp. CAG:1013]	909	1262769	Clostridium sp. CAG:1013	1262769	Clostridium sp. CAG:1013	1485	Clostridium	-	0	0	0	0.15	1.57	0	0	0	0	0	0	0	0	0	0	0	0.06	0.63	1.91	0	0.13	0.25	0	0	0	0	0	0.1	0	0	0	0	0	1.16	0.51	0	0	0	0	0
CCX38094.1	CCX38094.1 impB/MucB/SamB family protein [Clostridium sp. CAG:1013]	406	1262769	Clostridium sp. CAG:1013	1262769	Clostridium sp. CAG:1013	1485	Clostridium	-	0	0	0.73	0	0	0.93	1.23	0	0	0	0.17	0	0	0.15	0	0.53	1.07	0	0	0.16	0	0.56	2.94	0.45	0.59	0	1.11	0.46	0	0	0.21	0	0	0.8	0.32	0.16	0	0	0	0
CCX38103.1	CCX38103.1 gCN5-related N-acetyltransferase [Clostridium sp. CAG:1013]	141	1262769	Clostridium sp. CAG:1013	1262769	Clostridium sp. CAG:1013	1485	Clostridium	-	0	83.7	33.42	0	0	0	0.44	0	1.09	0	0	0	0	0	2.06	39	26.3	0.67	9.24	0	0	0	0	0	14.07	0	0.46	0	0	0	0.61	0	74.02	48.98	0.47	92.31	0	195.22	0	0
CCX38111.1	CCX38111.1 23S rRNA (Uracil-5-)-methyltransferase RumA [Clostridium sp. CAG:1013]	422	1262769	Clostridium sp. CAG:1013	1262769	Clostridium sp. CAG:1013	1485	Clostridium	2.1.1.35	0	0	1.74	1.62	4.73	1.78	3.12	0.11	1.82	0	0.08	0	0.18	0	0	1.02	0.78	0	0.34	0.76	2.72	1.6	1.7	0.86	0.43	0	1.99	0.88	0.36	0	0.1	0	0.49	0.96	0.47	0.15	0	0	0	0
CCX38123.1	CCX38123.1 putative uncharacterized protein [Clostridium sp. CAG:1013]	85	1262769	Clostridium sp. CAG:1013	1262769	Clostridium sp. CAG:1013	1485	Clostridium	-	0	0	0.87	0	0	33.16	0	0	0	0	0	0	0	0	0	0	5.77	7.84	0	0	0	0	0	14.98	0	0	0	0	5.32	3.76	0.51	1.5	0	0.96	1.55	0	0	0	0	0
CCX38132.1	CCX38132.1 uncharacterized protein BN452_02027 [Clostridium sp. CAG:1013]	432	1262769	Clostridium sp. CAG:1013	1262769	Clostridium sp. CAG:1013	1485	Clostridium	-	0	0	0	0	0	0	0	0	0	0	0	0.71	0	0	0	0	2.02	0	6.03	0.6	0.98	0	0	3.37	0	0	0	1.5	0	0	1.3	0	0	3.57	0	0	0	0	0	0
CCX38178.1	CCX38178.1 glycogen debranching enzyme [Clostridium sp. CAG:1013]	517	1262769	Clostridium sp. CAG:1013	1262769	Clostridium sp. CAG:1013	1485	Clostridium	-	0	0	0.14	0	0	0	0	0	0	0	0	0	0	0	0	0.28	0	13.62	49.84	4.98	0.12	0	0.92	0.35	0.12	0	0	10.03	14.58	0.62	10.29	22.23	0.2	0.16	0.13	349.63	69.05	0	0	0
CCX38201.1	CCX38201.1 aBC transporter ATP-binding protein [Clostridium sp. CAG:1013]	1004	1262769	Clostridium sp. CAG:1013	1262769	Clostridium sp. CAG:1013	1485	Clostridium	3.6.3.28	0	0	0.07	0.14	0	0	0	0	0	0	0	0	0	0	0	0.07	0	0	0	0	0	0	0.24	0.54	0.3	0	0	0	0	0.32	0.52	1.14	0.21	1.86	0.52	0.06	0	0	0	0
CCX38207.1	CCX38207.1 ethanolamine utilization protein EutH [Clostridium sp. CAG:1013]	289	1262769	Clostridium sp. CAG:1013	1262769	Clostridium sp. CAG:1013	1485	Clostridium	-	9.48	4.1	0	0	0.99	0	0	0	0	0	0.81	0	0	0.2	1	0	0	0.33	0	0	1.88	0	0	0	0	0	0	0	0	0	2.69	0	0	0.28	0	0	0.65	0	0	0
CCX38216.1	CCX38216.1 putative nucleoid occlusion protein [Clostridium sp. CAG:1013]	266	1262769	Clostridium sp. CAG:1013	1262769	Clostridium sp. CAG:1013	1485	Clostridium	-	0	0	0.55	1.03	13.95	0	0	0	0.58	0	0.13	0.46	0	0	0	0	42.85	0	0	0.24	0	0	1.8	1.03	0.9	0	0.24	2.44	0.57	0	3.58	1.44	1.55	3.36	1.98	0	0	0	0	0
CCX38222.1	CCX38222.1 putative helicase-exonuclease AddAB AddB subunit [Clostridium sp. CAG:1013]	1110	1262769	Clostridium sp. CAG:1013	1262769	Clostridium sp. CAG:1013	1485	Clostridium	3.6.4.12	0	0	0.2	0.25	0.26	0.96	0.45	0	0.55	0	0	0	0.07	0	0	1.22	0.29	0	0	0	0.49	1.02	0.22	0	0	0	0.41	0	0.14	0	0	0.12	0.19	0.22	0.24	0	0	0	0	0
CCX38224.1	CCX38224.1 putative uncharacterized protein [Clostridium sp. CAG:1013]	280	1262769	Clostridium sp. CAG:1013	1262769	Clostridium sp. CAG:1013	1485	Clostridium	-	0	0	0.79	1.47	2.04	6.49	1.57	0	3.3	0	0.12	0.65	0	0.42	0.26	2.04	0.19	1.02	0	0.23	4.96	7.25	0	7.15	0.64	1.88	1.15	4.96	1.08	0	121.71	0	0.37	6.67	0	0.23	0	0	0	0
CCX38230.1	CCX38230.1 histidinol phosphate phosphatase HisJ family [Clostridium sp. CAG:1013]	273	1262769	Clostridium sp. CAG:1013	1262769	Clostridium sp. CAG:1013	1485	Clostridium	-	0	0.19	0	0.5	2.09	0	0.92	0	0.56	0	0.25	0	0	0	0.53	3.14	0.2	0	0	0.71	1.77	0.83	0	0.33	0.22	1.93	3.55	1.36	0.55	0	0	4.21	0.76	0.3	1.69	0	0	0	0	0
CCX38239.1	CCX38239.1 ribonuclease Y [Clostridium sp. CAG:1013]	528	1262769	Clostridium sp. CAG:1013	1262769	Clostridium sp. CAG:1013	1485	Clostridium	3.1.4.16	0	3.61	0	0	0	0	0	0	0	0	0	0	0	0	0	0	0	0.36	0	0	0	2.56	0	0	0.23	0	0	1.75	0.86	0.6	0.16	0	0	2.31	0.25	0	0	0	0	0
CCX38242.1	CCX38242.1 dNA polymerase III delta subunit [Clostridium sp. CAG:1013]	327	1262769	Clostridium sp. CAG:1013	1262769	Clostridium sp. CAG:1013	1485	Clostridium	-	0	0.63	0.68	2.09	6.11	0	0	0	0	0	0	0	0.23	0	0.22	1.53	0	0.58	0	0.79	2.77	0	0.73	0.83	0.92	1.61	0.59	0.57	0.46	0	0.93	0.39	1.58	1.24	2.01	0.78	0.57	0	0	0
CCX38247.1	CCX38247.1 unknown [Clostridium sp. CAG:1013]	63	1262769	Clostridium sp. CAG:1013	1262769	Clostridium sp. CAG:1013	1485	Clostridium	-	0	219.24	121.53	556.17	652.38	0	0	0	0	0	0	0	0	0	0	0	147.15	513.57	188.41	153.18	20.12	340.1	3.8	385.47	34.35	83.62	31.82	199.8	375.82	0	11.67	42.57	26.24	452.72	220.54	27.34	94.94	0	0	0
CCX38265.1	CCX38265.1 putative uncharacterized protein [Clostridium sp. CAG:1013]	250	1262769	Clostridium sp. CAG:1013	1262769	Clostridium sp. CAG:1013	1485	Clostridium	2.7.1.26;2.7.7.2	0	0	0.59	1.09	0	0	0	0	0	0	0.27	0	0	0	0	0	0.44	0.38	0	1.03	6.03	5.41	0	0.73	0	0	4.66	0	0	0	5.88	5.62	0	0.33	1.84	0	22.43	0	0	0
CCX38273.1	CCX38273.1 uncharacterized protein BN452_02153 [Clostridium sp. CAG:1013]	145	1262769	Clostridium sp. CAG:1013	1262769	Clostridium sp. CAG:1013	1485	Clostridium	-	0	0	0	0	53.15	4.75	0	0	0	0	0	0	0	0	0	0	19.93	0	0	0	0	0	0	10.66	0	0	0	0.64	0	0	0	0	0	0	0	0	0	0	0	0
CCX38296.1	CCX38296.1 unknown [Clostridium sp. CAG:1013]	104	1262769	Clostridium sp. CAG:1013	1262769	Clostridium sp. CAG:1013	1485	Clostridium	-	0	0	0	0	0	0	0	0	0	0	19.72	0	1.46	0	12.55	0	0	0	0	1.24	0	0	4.6	3.5	6.36	0	0	2.67	27.55	9.21	0.42	0	12.92	0	0.63	4.29	0	0	0	0
CCX38332.1	CCX38332.1 uncharacterized protein BN452_02212 [Clostridium sp. CAG:1013]	318	1262769	Clostridium sp. CAG:1013	1262769	Clostridium sp. CAG:1013	1485	Clostridium	-	0	1.62	0.23	2.15	24.23	0	0	0	0	0	0	0.19	0	2.42	0.23	0	2.23	0.3	5.01	1.82	3.61	0	1.5	0	1.51	0	1.63	2.33	0.47	0	0.27	0	0.97	1.02	11.18	0.4	0.59	0	0	0
CCX38333.1	CCX38333.1 uncharacterized protein BN452_02213 [Clostridium sp. CAG:1013]	334	1262769	Clostridium sp. CAG:1013	1262769	Clostridium sp. CAG:1013	1485	Clostridium	-	0	0	0	0	23.93	0	1.88	0	0	0	0.1	0.91	0	1.24	0.65	0	0.16	0.28	9.97	4.24	1.08	1.35	1.43	0.54	0.18	0	0.58	1.11	0.9	0	0	1.91	0.62	0.73	5.32	0.57	0	0	0	0
CCX38334.1	CCX38334.1 unknown [Clostridium sp. CAG:1013]	137	1262769	Clostridium sp. CAG:1013	1262769	Clostridium sp. CAG:1013	1485	Clostridium	-	0	3.76	4.3	16.98	0	0	0	0	0	0	0	0	0	0	0	0	1.99	0	0	0	3.52	0	0	0	0	0	0	0	0	0	0	0	0	0	2.4	0	6.82	0	0	0
CCX38336.1	CCX38336.1 unknown [Clostridium sp. CAG:1013]	224	1262769	Clostridium sp. CAG:1013	1262769	Clostridium sp. CAG:1013	1485	Clostridium	-	0	1.84	9.53	12.22	0	0	0	0	0	0	1.8	0	0	0	0	0	0.73	0	0	0	0	0	0	0	3.49	0	0	0.41	0	0	0	0	0	0	0	0	0	0	0	0
CCX38341.1	CCX38341.1 uncharacterized protein BN452_02221 [Clostridium sp. CAG:1013]	119	1262769	Clostridium sp. CAG:1013	1262769	Clostridium sp. CAG:1013	1485	Clostridium	-	0	2.6	18.56	21.85	0	0	2.63	0	0	0	10.17	0	0	0	0	15	4.58	0	0	5.41	0	15.16	0	0	0	26.56	0	0	13.94	0	0	0	0	0	0	0	14.14	0	0	0
CCX38342.1	CCX38342.1 baseplate J-like protein [Clostridium sp. CAG:1013]	353	1262769	Clostridium sp. CAG:1013	1262769	Clostridium sp. CAG:1013	1485	Clostridium	-	0	0.88	2.09	15.51	12.13	0	0	0	0	0	0	0	0	0.84	1.23	0	2.01	0.81	1.23	0	0.51	0	0	0	0	1.49	0.18	2.1	0	0.9	0.25	2.17	0	0	3.36	0	0	0	0	0
CCX38343.1	CCX38343.1 uncharacterized protein BN452_02223 [Clostridium sp. CAG:1013]	193	1262769	Clostridium sp. CAG:1013	1262769	Clostridium sp. CAG:1013	1485	Clostridium	-	0	3.2	4.2	14.89	16.27	0	0	0	0	0	0	0	0	0	0	0	0	0	0	0	0	0	0	0	11.53	0	0	0.48	0	0	0	0	0	0	0	0	0.97	0	0	0
CCX38345.1	CCX38345.1 gTP-binding protein HflX [Clostridium sp. CAG:1013]	415	1262769	Clostridium sp. CAG:1013	1262769	Clostridium sp. CAG:1013	1485	Clostridium	-	0	0.25	0.35	0.33	4.81	0	0	0	0	0	0	0.15	0.55	1.57	0	0	0	0	1.05	0.31	0.87	0	0	0	0	3.81	0.31	1.34	0.73	0	0	0.31	0.25	2.74	0.32	0.15	0	0	0	0
CCX38348.1	CCX38348.1 sNARE-like domain protein [Clostridium sp. CAG:1013]	249	1262769	Clostridium sp. CAG:1013	1262769	Clostridium sp. CAG:1013	1485	Clostridium	-	0	0	0.3	0	0	0	0	0	0	0	0	0	0	0	6.41	0	6.79	0	0	0.26	0	0	0	1.1	5.31	0	0	0.74	0	0	0	3.59	0	0.65	0.26	3.33	1.5	0	0	0
CCX38363.1	CCX38363.1 4-phosphoerythronate dehydrogenase [Clostridium sp. CAG:1013]	316	1262769	Clostridium sp. CAG:1013	1262769	Clostridium sp. CAG:1013	1485	Clostridium	-	0.32	0	10.25	0	7.23	25.57	6.74	0	3.89	0	1.7	0	0	0	0	5.65	0.17	0	0	0	2.48	0	0	0.29	0	0	3.27	0	0.48	0	0	0	0	0.26	0.42	0	0	0	0	0
CCX38382.1	CCX38382.1 uncharacterized protein BN452_02257 [Clostridium sp. CAG:1013]	378	1262769	Clostridium sp. CAG:1013	1262769	Clostridium sp. CAG:1013	1485	Clostridium	-	0	0.14	0	0.72	0	0	0	3.69	0.41	0	0	0	0	0	0	6.8	0.14	0	0	0.17	3.67	0	0	0	0	0	0	0	0	0	0	0.34	2.73	0.64	2.61	0	0	0	0	0
CCX38394.1	CCX38394.1 dNA polymerase [Clostridium sp. CAG:1013]	856	1262769	Clostridium sp. CAG:1013	1262769	Clostridium sp. CAG:1013	1485	Clostridium	2.7.7.7	0	0.12	0.17	0.8	1	0.15	0.22	0	0	0	0	0	0.09	0	0	0.75	0.06	0.11	0.17	0	0.21	0	0.28	0.21	0.14	0	0.38	0	0	0	0	0	0	1.04	0.23	0.37	0	0	0	0
CCX38404.1	CCX38404.1 glycerol dehydrogenase-like oxidoreductase [Clostridium sp. CAG:1013]	247	1262769	Clostridium sp. CAG:1013	1262769	Clostridium sp. CAG:1013	1485	Clostridium	-	0.21	0	4.77	0	8.09	0	2.79	0	5.6	0	0.68	0	0.31	0	0	19.66	0	0.39	0	0	3.66	2.74	2.9	0	0	0	1.05	0.37	1.83	0	0.35	0	0	0.66	1.6	0.26	0	0	0	0
CCX38412.1	CCX38412.1 alpha-galactosidase [Clostridium sp. CAG:1013]	727	1262769	Clostridium sp. CAG:1013	1262769	Clostridium sp. CAG:1013	1485	Clostridium	3.2.1.22	0	0.14	0	1.32	0.39	0	0	0	0	0	0	0	0	0	0	0	0	0	0.2	0.35	1.74	0.31	0	0.13	0.17	0	0.18	0.76	0.21	0	0	0	0.43	1.23	0.63	0	0	0	0	0
CCX38417.1	CCX38417.1 putative uncharacterized protein [Clostridium sp. CAG:1013]	83	1262769	Clostridium sp. CAG:1013	1262769	Clostridium sp. CAG:1013	1485	Clostridium	-	0	0	0	0	0	0	6.79	0	0	0	0	0	0	0	0	0	2.63	1.15	1.74	0	1.45	48.91	74.9	5.48	0	12.69	0.78	0	0	0	0	0	1.25	0	1.59	0	0	0	0	0
CCX38448.1	CCX38448.1 uncharacterized protein BN452_02323 [Clostridium sp. CAG:1013]	189	1262769	Clostridium sp. CAG:1013	1262769	Clostridium sp. CAG:1013	1485	Clostridium	-	0	0.55	0	10.86	0	0	0	0	0	0	0.71	0	0	0	0	0	0	0	0	0	4.79	0	1.27	2.89	0	0	0.34	0	0	0	0	2.03	0	4.73	1.05	0	0	0	0	0
CCX38449.1	CCX38449.1 trypsin [Clostridium sp. CAG:1013]	500	1262769	Clostridium sp. CAG:1013	1262769	Clostridium sp. CAG:1013	1485	Clostridium	-	0	3.61	1.91	0.27	0.57	0	0	0	0	0	0	0.12	0	0	0	0	0	0.38	0	1.93	0	1.35	0.96	0	0	0	1.55	0.56	0	0	0	0	0	2.44	2.11	0.13	0.37	0	0	0
CCX38457.1	CCX38457.1 putative uncharacterized protein [Clostridium sp. CAG:1013]	431	1262769	Clostridium sp. CAG:1013	1262769	Clostridium sp. CAG:1013	1485	Clostridium	-	0	1.32	0	0	0	0	0	0	0	0	0	0	0	0	0	0	1.52	0.22	0	0.15	0	2.62	6.66	0.21	0	0	0.3	0.64	0	0.74	0.1	0	0	1.7	3.67	0	0.43	0	0	0
CCX38461.1	CCX38461.1 aBC transporter solute-binding protein [Clostridium sp. CAG:1013]	550	1262769	Clostridium sp. CAG:1013	1262769	Clostridium sp. CAG:1013	1485	Clostridium	-	0.55	0.09	0.13	0.25	0.52	0	0	0	0	0	3.12	1	0	0.11	0	0	0.1	1.38	0	0	9.44	0.41	0	0.33	10.6	0	0.59	0.17	0	0	4.95	16.49	0.19	4.28	0.96	10.79	0	0	0	0
CCX38462.1	CCX38462.1 xylose isomerase domain protein TIM barrel [Clostridium sp. CAG:1013]	242	1262769	Clostridium sp. CAG:1013	1262769	Clostridium sp. CAG:1013	1485	Clostridium	-	0	0.64	0	0	0	0	0	0	0	0	0	0	0	0	0.3	0	0.45	0	0	0.53	10.47	0	0	6.77	2.73	0	0	19.51	0	0	3.75	0	30.32	48.35	0.54	0	0	0	0	0
CCX38468.1	CCX38468.1 acetyltransferase GNAT family [Clostridium sp. CAG:1013]	183	1262769	Clostridium sp. CAG:1013	1262769	Clostridium sp. CAG:1013	1485	Clostridium	-	0	0	0	0	0	4.11	0	0	0	0	1.84	0	0	0	0	7.03	0	0	0	0	0	0	0	0	0	0	1.77	0	0	0	0	0	0	0	0	0	0	0	0	0
CCX38487.1	CCX38487.1 diaminopimelate epimerase [Clostridium sp. CAG:1013]	1315	1262769	Clostridium sp. CAG:1013	1262769	Clostridium sp. CAG:1013	1485	Clostridium	6.3.5.5;5.1.1.7	0	0	0.28	0.21	0	0	0.05	0	0.12	0	0	0	0	0	0.06	0.54	0.12	0	0.11	0	0.18	0.34	0.18	0.14	0.14	0	0.34	0.14	0	0	0.03	0	0	0.43	0.35	0.05	0.28	0	0	0
CCX38490.1	CCX38490.1 putative uncharacterized protein [Clostridium sp. CAG:1013]	584	1262769	Clostridium sp. CAG:1013	1262769	Clostridium sp. CAG:1013	1485	Clostridium	3.6.3.44	0.26	0.26	0.13	0.7	0.49	0.86	0.97	0.08	0	0	0.23	0	0	0	0	0	0	0	0.5	0	2.27	0	0.41	0.62	0.1	0.9	0.44	0.32	0	0	3.11	0.66	0.18	0.56	0.79	0.11	0	0	0	0
CCX38495.1	CCX38495.1 putative uncharacterized protein [Clostridium sp. CAG:1013]	292	1262769	Clostridium sp. CAG:1013	1262769	Clostridium sp. CAG:1013	1485	Clostridium	-	0	0	0	4.69	0	0	0	0	0.53	0	0	0.21	0	0	1.74	0	22.04	2.28	0	1.1	0	0	0.82	3.11	5.56	1.8	0	23.46	16.53	0	0.59	9.62	0.35	5.29	0	0	10.24	94.27	0	0
CCX38497.1	CCX38497.1 comF family protein [Clostridium sp. CAG:1013]	232	1262769	Clostridium sp. CAG:1013	1262769	Clostridium sp. CAG:1013	1485	Clostridium	-	0	0	2.22	0	0	13.5	5.67	0	0	0	3.48	0	0	0	0	14.47	0	0	0	0	2.6	0	0	0	0	0	0	0	0	0	0	0	0	0	0	0	0	0	0	0
CCX38498.1	CCX38498.1 dinucleotide-utilizing enzymes involved in molybdopterin and thiamine biosynthesis family 1 [Clostridium sp. CAG:1013]	183	1262769	Clostridium sp. CAG:1013	1262769	Clostridium sp. CAG:1013	1485	Clostridium	-	0	0	0	0	1.56	0	0	0	0	0	0.18	0	0	0	0	0	13.71	0	0	0	0	2.46	0	0	0	0	0.35	0	0.82	0	2.13	0	0	3.55	0.72	0	14.3	0	0	0
CCX38507.1	CCX38507.1 cyclase family protein [Clostridium sp. CAG:1013]	192	1262769	Clostridium sp. CAG:1013	1262769	Clostridium sp. CAG:1013	1485	Clostridium	-	0	0	6.13	36.36	0	0	0	0	0	0	0	0	0	0	0	0	0	0	0	26.81	39.29	0	0	0	0	0	12.8	0	0	0	0.45	0	0.54	0	0	0	0	0	0	0
CCX38519.1	CCX38519.1 putative uncharacterized protein [Clostridium sp. CAG:1013]	212	1262769	Clostridium sp. CAG:1013	1262769	Clostridium sp. CAG:1013	1485	Clostridium	-	0	3.4	0	11.62	4.04	0	0	3.07	40.63	0	0.95	0	0	2.23	0.34	0	10.8	0	0	2.73	0	0	9.02	0.43	0	0	0	0.87	0.71	3.01	0.61	0.6	12.19	9.58	1.86	0	1.76	0	0	0
CCX38537.1	CCX38537.1 uncharacterized protein BN452_02408 [Clostridium sp. CAG:1013]	811	1262769	Clostridium sp. CAG:1013	1262769	Clostridium sp. CAG:1013	1485	Clostridium	-	0	0	0	0.84	0	0	0	0	0	0	0	0	0.09	0	0	1.85	0.13	0.23	0	0	0.37	1.39	0.59	0.11	0.37	1.3	0	0.46	2.05	0	5.12	0.16	0.25	0.1	0.08	0	0	0	0	0
CCX38564.1	CCX38564.1 alpha amylase catalytic domain protein [Clostridium sp. CAG:1013]	625	1262769	Clostridium sp. CAG:1013	1262769	Clostridium sp. CAG:1013	1485	Clostridium	-	0	0.08	0.12	0.66	0.46	0.3	1	0	1.23	0	0.48	0.1	0	0	0	0.46	0	0.3	0	0	0.48	0.72	1.15	0.29	0	0.84	0.52	0	0	0	0	0.2	0.17	0.52	0.21	0	0	0	0	0
CCX38572.1	CCX38572.1 family 1 extracellular solute-binding protein [Clostridium sp. CAG:1013]	554	1262769	Clostridium sp. CAG:1013	1262769	Clostridium sp. CAG:1013	1485	Clostridium	-	0	0	0	0.99	0	0.11	0	0	0	0	1.4	0	0	0.32	0	0	0.39	0	0	0	0.54	0	0	0	0	0.95	4.79	0	0	0	0	0	0	1.03	0	0.23	0	0	0	0
CCX38587.1	CCX38587.1 dipicolinic acid synthetase B subunit [Clostridium sp. CAG:1013]	115	1262769	Clostridium sp. CAG:1013	1262769	Clostridium sp. CAG:1013	1485	Clostridium	-	1.32	0	0	2.38	0	0.54	0	0	0	0	0	0.53	11.19	1.54	0.63	0	0	1.65	1.26	0	0	0	0	0	5.23	0	0	1.61	0	0	3.01	2.22	4.49	2.12	0	0	1.63	0	0	0
CCX38592.1	CCX38592.1 histidine kinase A domain protein [Clostridium sp. CAG:1013]	573	1262769	Clostridium sp. CAG:1013	1262769	Clostridium sp. CAG:1013	1485	Clostridium	2.7.13.3	0	0.09	0.9	0	0	0	0	0	0	0	0.06	0	0.79	0	0	0	0.1	0	0	0.11	0	0	0	0	0.73	0	0	0	0	0	0	0.22	0	0.85	0	0	0	0	0	0
CCX38604.1	CCX38604.1 uncharacterized protein BN452_00219 [Clostridium sp. CAG:1013]	179	1262769	Clostridium sp. CAG:1013	1262769	Clostridium sp. CAG:1013	1485	Clostridium	-	0	3.17	1.65	20.65	0	0	0	0	0	0	0.19	0.34	0	0.33	0	0	0.3	1.06	0	0.72	0	1.26	0	0	0.34	0	0	0	0	5.35	0.24	1.43	1.73	2.72	2.21	0	2.09	0	0	0
CCX38609.1	CCX38609.1 putative uncharacterized protein [Clostridium sp. CAG:1013]	425	1262769	Clostridium sp. CAG:1013	1262769	Clostridium sp. CAG:1013	1485	Clostridium	-	0	0	0	0	0	1.77	0.15	0	0	0	0	0	1.25	0	0	0	1.67	0.22	0	0	0	12.74	0	0	0	0	0	0	0	0	0	0	0	0	0	0	0	0	0	0
CCX38615.1	CCX38615.1 fumarate reductase/succinate dehydrogenase flavoprotein domain protein [Clostridium sp. CAG:1013]	457	1262769	Clostridium sp. CAG:1013	1262769	Clostridium sp. CAG:1013	1485	Clostridium	-	0	0	0.16	0.3	0.62	2.47	0	0	0	0	0	0	0	0.39	0	0.31	0	0	0	0	2.11	0	0	0.2	0.92	0	0.28	0	0.66	2.1	1.32	0.28	0	1.78	0.14	0	0	0	0	0
CCX38649.1	CCX38649.1 uncharacterized protein BN452_00264 [Clostridium sp. CAG:1013]	321	1262769	Clostridium sp. CAG:1013	1262769	Clostridium sp. CAG:1013	1485	Clostridium	-	0	0	1.38	0	0.89	2.93	4.1	0	0	0	0.31	0	0	0	0	3.78	0	0	0	0	3.2	0	0	0	0	0	2.42	0	0	0	0	0	0	0	0	0	0	0	0	0
CCX38679.1	CCX38679.1 putative uncharacterized protein [Clostridium sp. CAG:1013]	291	1262769	Clostridium sp. CAG:1013	1262769	Clostridium sp. CAG:1013	1485	Clostridium	-	0	1.42	1.77	0.47	0	0	0	0.16	6.34	0	0.35	0	0	0	0	0	0	0.33	0	0	0	0.78	0	0.31	1.03	0	0.22	0	0	0	0	0	0	0.28	0.91	4.39	0	0	0	0
CCX38685.1	CCX38685.1 4Fe-4S ferredoxin [Clostridium sp. CAG:1013]	251	1262769	Clostridium sp. CAG:1013	1262769	Clostridium sp. CAG:1013	1485	Clostridium	-	0	0.62	0.59	1.09	1.14	3.24	0	0	0	0	0.54	0	0	0	0	0.57	0.65	0.38	0	0	2.16	0.9	0	0	0	2.1	0	0	0	0	0	0	0	0.65	2.62	0	0	0	0	0
CCX38693.1	CCX38693.1 putative uncharacterized protein [Clostridium sp. CAG:1013]	439	1262769	Clostridium sp. CAG:1013	1262769	Clostridium sp. CAG:1013	1485	Clostridium	-	0	0	0	0	0	0	0	0	0	0	0	0	0	0	0	0	0	0	0	0	0	0.51	0	1.04	0.14	0	0	2.74	0.34	0.73	0.69	1.75	0	0	0.15	0	0	0	0	0
CCX38696.1	CCX38696.1 s-layer domain-containing protein [Clostridium sp. CAG:1013]	588	1262769	Clostridium sp. CAG:1013	1262769	Clostridium sp. CAG:1013	1485	Clostridium	-	0	0	1.5	0.23	14.56	20.99	6.18	0	8.11	0	0.74	0	0.77	0	0	9.96	0.93	0.65	0	0.98	8.42	1.15	5.69	0.46	0.1	0	5.5	0	0	0	0.07	0	0	0.41	0.11	0	0	0	0	0
CCX38737.1	CCX38737.1 s-layer domain-containing protein [Clostridium sp. CAG:1013]	1066	1262769	Clostridium sp. CAG:1013	1262769	Clostridium sp. CAG:1013	1485	Clostridium	-	0	0	0.76	0	0	0	235.51	0	310.23	0	1.23	0	0	0	0	0	5.32	0	1.22	3.08	0.51	0	220.03	1.02	0.23	1.48	62.79	11.46	0.14	0	0.53	0.24	0.97	84.84	60.04	0	0	12.91	0	0
CCX38739.1	CCX38739.1 putative uncharacterized protein [Clostridium sp. CAG:1013]	269	1262769	Clostridium sp. CAG:1013	1262769	Clostridium sp. CAG:1013	1485	Clostridium	-	0	0	4.65	2.54	5.31	17	0	0	0	0	1.75	0	2.25	0	0	10.62	0	0	0	0	14.13	9.22	13.33	0	0	0	13.46	0	0	0	0	0	2.69	0.3	0	0	0	0	0	0
CCX38750.1	CCX38750.1 putative uncharacterized protein [Clostridium sp. CAG:1013]	117	1262769	Clostridium sp. CAG:1013	1262769	Clostridium sp. CAG:1013	1485	Clostridium	-	0	5.73	0	21.06	0	0	0	0	0	0	0	0	0	0	0	0	0	0	0	1.65	0	0	0	0	0	0	0	0	0	0	0	0	0	0	8.44	0	22.37	0	0	0
CCX38751.1	CCX38751.1 unknown [Clostridium sp. CAG:1013]	106	1262769	Clostridium sp. CAG:1013	1262769	Clostridium sp. CAG:1013	1485	Clostridium	-	0	18.96	58.34	21.95	0	0	0	0	0	0	0.32	0	0	7.81	0	0	0	0	8.19	0.61	0.57	0	2.26	0	0	0	0	0	0	0	0.41	0	0	5.37	0	0	1.76	0	0	0
CCX38778.1	CCX38778.1 ribosomal protein S20 [Clostridium sp. CAG:1013]	86	1262769	Clostridium sp. CAG:1013	1262769	Clostridium sp. CAG:1013	1485	Clostridium	-	0	0	0	0	0	0	0	0	0	0	0	0	0	0	5.06	0	6.34	0	0	0	0	0	2.78	0	0	0	0	0	0	0	3.02	0	7.21	5.67	0	0	0	0	0	0
CCX38780.1	CCX38780.1 1 4-alpha-glucan branching enzyme [Clostridium sp. CAG:1013]	674	1262769	Clostridium sp. CAG:1013	1262769	Clostridium sp. CAG:1013	1485	Clostridium	2.4.1.18	0	0	0.11	0	0	0	0	0.07	0	0	0	0	0	0.18	0	0	0.16	0.14	0.21	0.29	0.72	0.33	0	0.13	0	1.56	0.19	1.51	0.45	0	0.06	0.19	0.15	1.33	0.59	0	0	0	0	0
CCX38787.1	CCX38787.1 putative uncharacterized protein [Clostridium sp. CAG:1013]	305	1262769	Clostridium sp. CAG:1013	1262769	Clostridium sp. CAG:1013	1485	Clostridium	-	0	0	0	0	0	0	0	0	0	0	0	0	0	0.58	0.24	0	0	0	0	0	0.59	0	0	1.79	1.38	1.73	0	0.3	0.49	1.05	1.42	0.84	0	1.33	4.53	0	0.61	0	0	0
CCX38804.1	CCX38804.1 beta-glucosidase-like glycosyl hydrolase [Clostridium sp. CAG:1013]	803	1262769	Clostridium sp. CAG:1013	1262769	Clostridium sp. CAG:1013	1485	Clostridium	3.2.1.21	0	0	0	0	0.36	0	0	0	3.45	0	0.17	0	0	0	0.09	0	0.07	0	0	0.16	0	3.93	0.3	0.57	0.15	0	0.48	0	0.56	0	0	0	0.26	0	0.25	0.87	0	0	0	0
CCX38813.1	CCX38813.1 putative high molecular weight rubredoxin [Clostridium sp. CAG:1013]	169	1262769	Clostridium sp. CAG:1013	1262769	Clostridium sp. CAG:1013	1485	Clostridium	-	0	0	0	0	0	0	0	0	0	0	0	0	0	0	0	0	0	0	0	0.76	11.43	0	0	9.15	12.81	0	0	0	0	0	0	0	0	7.69	5.84	0	0	0	0	0
CCX38818.1	CCX38818.1 rhamnulokinase [Clostridium sp. CAG:1013]	468	1262769	Clostridium sp. CAG:1013	1262769	Clostridium sp. CAG:1013	1485	Clostridium	2.7.1.5	0	0	0.94	0	7.32	1.07	0.13	0	0	0	0.43	0	0	0.25	0	0.15	0.23	0	0	0.14	0.13	0.96	0	0	0.39	0	0.55	0	0	0	0.09	2.73	0	0.69	0.14	0.14	0	0	0	0
CCX38834.1	CCX38834.1 carbohydrate kinase FGGY family protein [Clostridium sp. CAG:1013]	443	1262769	Clostridium sp. CAG:1013	1262769	Clostridium sp. CAG:1013	1485	Clostridium	-	1.03	0.81	0.33	0	0.64	0	0	3.57	0	0	0	0	0	0	0	0	0	0	0	0	2.32	0	0	0	0	0	0.29	0	0	0	0	0	0	0.37	0	0	0	0	0	0
CCX38849.1	CCX38849.1 asparagine synthetase [Clostridium sp. CAG:1013]	617	1262769	Clostridium sp. CAG:1013	1262769	Clostridium sp. CAG:1013	1485	Clostridium	6.3.5.4	0.33	0	0.12	0.44	0	0	0.1	0	0	0	0	0.1	0.98	0.1	0.35	0	0.09	0.62	0	0	0	0	0	0	1.07	0	0	0.75	0	0	0.7	0.21	0.5	0.4	0	0	0	0	0	0
CCX38862.1	CCX38862.1 uncharacterized protein BN452_00476 [Clostridium sp. CAG:1013]	264	1262769	Clostridium sp. CAG:1013	1262769	Clostridium sp. CAG:1013	1485	Clostridium	-	0	0	0	0.52	7.57	0	0	0	0	0	0	8.56	0	0.45	0.55	0	0	0.36	1.1	0.73	0	0	0.91	1.38	3.19	0	0	3.16	1.71	0	4.42	0.97	0.39	0.62	0.5	0.97	0.71	0	0	0
CCX38879.1	CCX38879.1 aBC transporter substrate-binding protein family 5 [Clostridium sp. CAG:1013]	525	1262769	Clostridium sp. CAG:1013	1262769	Clostridium sp. CAG:1013	1485	Clostridium	-	0	0.1	2.24	0.78	8.7	6.56	1.07	0	0	0	0.26	0	0	0	0.14	1.5	0	0	0	0.49	2.76	0.43	0.46	0.17	0	0	0.25	0	0	0	0.08	0	0.2	1.08	0	0	0	0	0	0
CCX38888.1	CCX38888.1 citrate transporter [Clostridium sp. CAG:1013]	384	1262769	Clostridium sp. CAG:1013	1262769	Clostridium sp. CAG:1013	1485	Clostridium	-	0	3.62	0	0	0	0	0	0	0	0	2.71	0	0	5.23	3.21	0	0.85	0.25	0	0.17	0	0	0	0.24	0.16	0	1.35	1.93	0.39	0	1.35	0	2.42	0	0.17	0	17.04	0	0	0
CCX38891.1	CCX38891.1 tspO/MBR family protein [Clostridium sp. CAG:1013]	155	1262769	Clostridium sp. CAG:1013	1262769	Clostridium sp. CAG:1013	1485	Clostridium	-	0	0	5.22	11.48	42.35	0	0	2.7	0	0	0	0	0	0	0.94	0	12.31	0.61	0	0	0	0	0	0	0	0	0	0	0	0	0	0.82	0.67	0.52	0.42	0.41	2.41	0	0	0
CCX38930.1	CCX38930.1 alkylhydroperoxidase AhpD family core domain protein [Clostridium sp. CAG:1013]	253	1262769	Clostridium sp. CAG:1013	1262769	Clostridium sp. CAG:1013	1485	Clostridium	-	0.4	0.61	0	2.7	0	0.25	0	0	4.26	0	0.27	0	0.3	0	0	4.8	0	0.38	0	0	0.48	0	3.78	0	2.38	0	1.79	0.73	0	1.26	0.85	0.5	1.23	1.61	6.51	0	8.13	0	0	0
CCX38931.1	CCX38931.1 transcriptional regulator TetR family [Clostridium sp. CAG:1013]	216	1262769	Clostridium sp. CAG:1013	1262769	Clostridium sp. CAG:1013	1485	Clostridium	-	0	3.1	0	0	0	0	0	0	0	0	7.78	0.57	6.66	0	3.69	0	0	0	7.37	0	0	0	0	0.42	0	0	0	0	0	0	0	0	6.7	1.88	0.3	1.48	0	0	0	0
CCX38939.1	CCX38939.1 putative glucokinase [Clostridium sp. CAG:1013]	318	1262769	Clostridium sp. CAG:1013	1262769	Clostridium sp. CAG:1013	1485	Clostridium	-	0	0.32	0.69	1.29	0	0	0	0	0	0	0.11	0.19	0	0	0	0	1.2	0	0.46	0.61	2.28	0	0	0.57	0.38	1.66	0	2.04	0.47	0	0	0	0	3.07	2.07	0	0	0	0	0
CCX38951.1	CCX38951.1 exodeoxyribonuclease 7 large subunit [Clostridium sp. CAG:1013]	400	1262769	Clostridium sp. CAG:1013	1262769	Clostridium sp. CAG:1013	1485	Clostridium	3.1.11.6	0	0.13	1.1	0	1.43	1.1	1.88	0	0	0	0.17	0	0	0	0	1.96	0	0	0.36	0.16	0.6	1.13	0.6	0.23	0.15	0	1.78	0.23	0	0	0	0	0.52	0.41	0.16	0	0	0	0	0
CCX38956.1	CCX38956.1 50S ribosomal protein L28 [Clostridium sp. CAG:1013]	62	1262989	Firmicutes bacterium CAG:94	1262989	Firmicutes bacterium CAG:94	-	-	-	0.82	13.3	11.87	0	0	0	0	0	0	0	0	0	21.98	0	0	0	0.88	0	4.67	0	0	0	0	0	0	0	0	71.65	0	0	0	0	26.67	34.08	15.93	0	3.01	665.96	0	0
CCX38969.1	CCX38969.1 primosomal protein N [Clostridium sp. CAG:1013]	815	1262769	Clostridium sp. CAG:1013	1262769	Clostridium sp. CAG:1013	1485	Clostridium	-	0.68	0.06	2.98	1.18	14.01	0	5.92	0	8.12	0	0.33	0	0.37	0.07	0.09	0	1.07	0.23	0.18	0.24	6.29	17.16	2.35	1.23	0.15	0.65	3.81	0.34	0.19	0	0.05	0	0.13	1.2	0.89	0.31	0.23	0	0	0
CCX38970.1	CCX38970.1 peptide deformylase [Clostridium sp. CAG:1013]	161	1262769	Clostridium sp. CAG:1013	1262769	Clostridium sp. CAG:1013	1485	Clostridium	3.5.1.88	0	0	0	0	0	0	2.72	0	0.96	0	1.46	0	0	0	0	0	0	0	0	0	2.25	1.4	0	0.56	0.37	0	4.42	0.57	0	0	0	0	0	1.51	4.09	0	0	0	0	0
CCX38979.1	CCX38979.1 pF12673 domain protein [Clostridium sp. CAG:1013]	510	1262769	Clostridium sp. CAG:1013	1262769	Clostridium sp. CAG:1013	1485	Clostridium	-	0	0	0.14	0.27	58.76	0	0	0	0	0	6.72	0.12	0.74	0.12	0	0.28	1.71	0	0.28	0.13	0.35	0	0	0.18	0.83	2.07	0	0.36	0	0.63	0.25	0.5	0	0.16	0.26	0	0.37	0	0	0
CCX38988.1	CCX38988.1 hAD ATPase P-type family IC [Clostridium sp. CAG:1013]	238	1262769	Clostridium sp. CAG:1013	1262769	Clostridium sp. CAG:1013	1485	Clostridium	-	0	49.16	0	0	7.2	0	0	0	0	0	3.81	4.37	0	0	3.35	0	3.44	0.4	0	0	0.25	0	0	1.53	0	0	0	0	1.9	0	22.35	6.98	0	0	0	0	5.5	0	0	0
CCX38994.1	CCX38994.1 uncharacterized protein BN452_00600 [Clostridium sp. CAG:1013]	335	1262769	Clostridium sp. CAG:1013	1262769	Clostridium sp. CAG:1013	1485	Clostridium	-	0	11.08	0.22	6.95	0	0	0	0	0	0	0.1	0	0	0	0	0	1.47	0.28	0.43	0.38	0.36	0	0	0.27	0.18	0	0.19	0.83	0	0	0.52	0	0.31	1.46	1.97	0	0	0	0	0
CCX39011.1	CCX39011.1 alcohol dehydrogenase [NADP+] (Aldehyde reductase) (Aldo-keto reductase family 1 member a1) [Clostridium sp. CAG:1013]	336	1262769	Clostridium sp. CAG:1013	1262769	Clostridium sp. CAG:1013	1485	Clostridium	-	0	0	0.44	0	1.7	2.05	0.93	0	0	0	0.1	0	0	0	0	0.21	0.32	0.28	0	0.19	1.8	0.67	0.71	1.08	0	0	0.96	0	0	0	0	0.38	0	0	0.98	0	0	0	0	0
CCX39018.1	CCX39018.1 beta-xylosidase [Clostridium sp. CAG:1013]	474	1262769	Clostridium sp. CAG:1013	1262769	Clostridium sp. CAG:1013	1485	Clostridium	3.2.1.37	0.21	0	0.47	0.58	0.6	2.51	0.4	0	0.32	0.06	0	0	0	0	2.6	0.75	4.14	0.6	0	0.54	0.51	3.81	1.01	0	0.25	2.22	1.09	0.78	0	0.67	0.27	0.27	1.96	0.17	24.87	1.35	0	0	0	0
CCX39024.1	CCX39024.1 chromosomal replication initiator protein dnaA [Clostridium sp. CAG:1013]	482	1262769	Clostridium sp. CAG:1013	1262769	Clostridium sp. CAG:1013	1485	Clostridium	-	0.32	0	0.61	1.7	2.96	0	1.3	0	1.6	0	0.14	0	0	0.12	0	3.7	0	0	0	0	1.38	5.15	0.99	0	0.12	0	2.01	0.58	0	0	0.45	0	0	1.01	0.55	0	0.78	0	0	0
CCX39033.1	CCX39033.1 putative uncharacterized protein [Clostridium sp. CAG:1013]	360	1262769	Clostridium sp. CAG:1013	1262769	Clostridium sp. CAG:1013	1485	Clostridium	-	0	0	0	1.52	7.93	0	0	0.52	0.43	0	8.03	0	0	0.16	0.2	0	0	0	0.8	0	0.17	0	205.88	0.25	15.03	1.46	0	0.26	5.45	362.89	0.96	0	0	0	0	0.18	1.04	0	0	0
CCX39035.1	CCX39035.1 putative efflux protein MATE family [Clostridium sp. CAG:1013]	480	1262769	Clostridium sp. CAG:1013	1262769	Clostridium sp. CAG:1013	1485	Clostridium	-	0.85	0	0.31	9.12	1.19	0	0.65	0	3.52	0	0	0.38	0	0.12	0	9.82	9.09	2.97	0	0.4	0.13	1.41	0	0.76	2.88	1.1	2.02	0.39	0.31	0	1.08	0	0.65	1.18	0.96	0.4	0.78	0	0	0
CCX39054.1	CCX39054.1 putative translation elongation factor G [Clostridium sp. CAG:1013]	689	1262769	Clostridium sp. CAG:1013	1262769	Clostridium sp. CAG:1013	1485	Clostridium	-	0	0	0.11	0.2	0.41	0	0	0	0.22	0	0.34	0	0	0	0	0	0.95	0.41	0	0.28	0.35	0	0	0.53	0.44	0	0	0.94	0.22	0	0.56	0.74	0	0.83	0.29	0	0	0	0	0
CCX39055.1	CCX39055.1 uncharacterized protein BN452_00658 [Clostridium sp. CAG:1013]	886	1262769	Clostridium sp. CAG:1013	1262769	Clostridium sp. CAG:1013	1485	Clostridium	-	0.11	0.17	2.24	0.46	0.64	4.6	1.91	0	1.22	0	0.34	0.07	0.26	0	0	4.27	0.49	0.21	0	0.29	3.68	1.53	1.35	0.51	0.47	1.78	0.29	0.21	0	0	0.05	0.14	1.28	0.73	1.19	0	0.42	0	0	0
CCX39067.1	CCX39067.1 copper amine oxidase domain protein [Firmicutes bacterium CAG:102]	289	1262998	Firmicutes bacterium CAG:102	1262998	Firmicutes bacterium CAG:102	-	-	-	14.04	0	0	0	0	1.52	6.5	4.34	0	0	3.26	0	0	0	0	0	0	0	14.02	2	0	0	0	6.29	3.12	0	0	0	0	0	0	0	0	0	0	0	0	0	0	0
CCX39082.1	CCX39082.1 putative uncharacterized protein [Firmicutes bacterium CAG:102]	462	1262998	Firmicutes bacterium CAG:102	1262998	Firmicutes bacterium CAG:102	-	-	-	0	0	0	0	0	0	0	2.52	0	0	5.46	232.54	0	0	0	0	0	0	0	44.14	0	0	0	0	12.23	28.51	0	47.08	20.24	0	5.62	0	13.42	7.74	0	0	0	0	0	0
CCX39125.1	CCX39125.1 rRNA methylase putative group 3 [Firmicutes bacterium CAG:102]	280	1262998	Firmicutes bacterium CAG:102	1262998	Firmicutes bacterium CAG:102	-	-	-	0	0	0.26	0	0	0	0	0	0	0	0	0.22	0	5.07	0	0	0	10.2	0	0	0.22	0	0.85	0	0	0	0	0.33	0.54	0	3.24	7.75	0	0	0	0.46	0	0	0	0
CCX39128.1	CCX39128.1 putative uncharacterized protein [Firmicutes bacterium CAG:102]	349	1262998	Firmicutes bacterium CAG:102	1262998	Firmicutes bacterium CAG:102	-	-	-	0	0	1.69	0	24.53	3.05	0	0	0	0	4.62	0	0	1.86	0	0	5	0	0	13.64	0	0	0	0	0	67.92	0	0	3.02	0	0	0	0	0	0	0	0	0	0	0
CCX39308.1	CCX39308.1 uncharacterized protein conserved in bacteria [Firmicutes bacterium CAG:102]	463	1262998	Firmicutes bacterium CAG:102	1262998	Firmicutes bacterium CAG:102	-	-	-	4.71	1	0	0.59	1.85	0.41	12.99	6.73	0	0	0	0.13	0.16	0	0	0	0.24	0.41	4.69	0	0.13	0	0	0	0.91	1.14	0.14	0	0	0	0.47	0	0	0.18	1.42	0	0	0	0	0
CCX39339.1	CCX39339.1 heat shock protein Hsp90-like protein [Firmicutes bacterium CAG:102]	676	1262998	Firmicutes bacterium CAG:102	1262998	Firmicutes bacterium CAG:102	-	-	-	12	0	0	0	0	0	0	0	0	0	0	0	0	0	0	0	0	5.91	0	0	0.89	0	0	0	0	0	0.57	0	0.22	0	0	0	0	0	0	4.15	0	0	0	0
CCX39590.1	CCX39590.1 copper-exporting ATPase [Firmicutes bacterium CAG:102]	849	1262998	Firmicutes bacterium CAG:102	1262998	Firmicutes bacterium CAG:102	-	-	3.6.3.54;3.6.3.12	0	0	0	0	0	0	0	0	0	0	0	0	0	0	0	0	0.9	0	0	0	8.17	20.99	0	0	0	0	0	0	0.36	0	0	0	0	4.98	0	0	0	0	0	0
CCX39625.1	CCX39625.1 cell division topological specificity factor [Firmicutes bacterium CAG:102]	96	1262998	Firmicutes bacterium CAG:102	1262998	Firmicutes bacterium CAG:102	-	-	-	0	0	0	7.13	0	27.4	0	0	0	0	0	0	0	4.93	0	0	0	5.95	0	0	0	0	0	0	0	0	0	0	0	0	5.86	0	7.53	6.77	0	0	0	0	0	0
CCX39634.1	CCX39634.1 putative uncharacterized protein [Firmicutes bacterium CAG:102]	313	1262998	Firmicutes bacterium CAG:102	1262998	Firmicutes bacterium CAG:102	-	-	-	0	0	0	0	0	0	2.6	0	0	0	0	0	0	0	0	0	0	0.3	0	0	0.39	0.72	1.53	0	0.96	0	0	0.59	0	4.08	0	5.3	0.33	3.63	3.37	0	0	0	0	0
CCX39639.1	CCX39639.1 electron transport complex RnfABCDGE type C subunit [Firmicutes bacterium CAG:102]	463	1262998	Firmicutes bacterium CAG:102	1262998	Firmicutes bacterium CAG:102	-	-	-	0	0	0	0	0	2.84	0	0	0	0	1.31	0.26	1.14	0	0.16	0	0	0	0	0	1.43	0	0	0.2	0.39	0	0.14	0.4	0	0	0.75	0	0.22	2.11	2.99	0	0	0	0	0
CCX39659.1	CCX39659.1 peptidase S24-like protein [Firmicutes bacterium CAG:102]	214	1262998	Firmicutes bacterium CAG:102	1262998	Firmicutes bacterium CAG:102	-	-	3.4.21.88	52.61	0	0	0	5.33	0	31.03	13.25	0	0	0	0	0.35	0	0.34	0	0	0	6.09	2.1	0	0	0	0	0.28	41.85	0	0	0.7	0	2.43	0.6	0	0	4.62	0	6.11	0	0	0
CCX39668.1	CCX39668.1 chaperone protein DnaJ [Firmicutes bacterium CAG:102]	390	1262998	Firmicutes bacterium CAG:102	1262998	Firmicutes bacterium CAG:102	-	-	-	0	0	0	3.51	0	0	0	107.55	2.37	0	0.52	0	0	0	0	0	0	0	0	0.16	0.15	0	0	0.47	0.31	0	1.16	0.47	0.39	0.82	0.33	0	0	0.21	0	0	0	0	0	0
CCX39705.1	CCX39705.1 putative uncharacterized protein [Firmicutes bacterium CAG:102]	412	1262998	Firmicutes bacterium CAG:102	1262998	Firmicutes bacterium CAG:102	-	-	-	0	1.38	0	0	0	5.17	0	0	0	2.53	0	0	0.18	0	0.18	0	0	0	0	0	1.03	0	0	0	0	0	0	1.57	0	0	0	0	0	0	0	0	0	0	0	0
CCX39752.1	CCX39752.1 cell division protein FtsK/SpoIIIE [Firmicutes bacterium CAG:102]	951	1262998	Firmicutes bacterium CAG:102	1262998	Firmicutes bacterium CAG:102	-	-	-	0	0.16	0.23	0	1.8	0.79	0	0	0	0	0.25	0	0	0	0	0	0.11	0.1	0	0.34	0	0	0	0	1.14	0	0	0	0.16	0	0.09	0	1.09	0.51	0.35	0.07	0	0	0	0
CCX39755.1	CCX39755.1 aTP-dependent Clp protease ATP-binding subunit ClpX [Firmicutes bacterium CAG:102]	433	1262998	Firmicutes bacterium CAG:102	1262998	Firmicutes bacterium CAG:102	-	-	-	0	0	0	0	0	3.18	0	0	0	0	0	0	1.05	0	0	0	0	0	0	0	0	0	0	0	0	0	0	0	0	0	0	0	3.82	0	3.35	0	0	0	0	0
CCX39795.1	CCX39795.1 copper amine oxidase-like domain-containing protein [Firmicutes bacterium CAG:102]	281	1262998	Firmicutes bacterium CAG:102	1262998	Firmicutes bacterium CAG:102	-	-	-	0	0	0	0	0	0	0	0	0	0	0.96	5	0	0	0	0	1.36	0	0	0	0	0	0	0	0	0	0	0	0	0	1.54	0	0	0	6.33	0	0	0	0	0
CCX39855.1	CCX39855.1 putative uncharacterized protein [Firmicutes bacterium CAG:102]	768	1262998	Firmicutes bacterium CAG:102	1262998	Firmicutes bacterium CAG:102	-	-	-	0	0	0	0	0	0	0	0.48	0	0	0	1.35	1.48	0	0	0	0	0	0	0	0	0	0	0	0	0	0	8.32	0	0	1.07	0	0.54	0	0	0	0	0	0	0
CCX39886.1	CCX39886.1 dNA mismatch repair protein MutS [Firmicutes bacterium CAG:102]	873	1262998	Firmicutes bacterium CAG:102	1262998	Firmicutes bacterium CAG:102	-	-	-	0	0.83	0	0	0	0	0	0	0.18	0	0	0	4.16	0	0	0	0	0.98	0.17	0.07	0	0	0	2.08	0	0	0	0.21	0	0	0.05	0	1.18	0	0	0	0	0	0	0
CCX39895.1	CCX39895.1 probable transcriptional regulatory protein Closa_1590 [Firmicutes bacterium CAG:102]	242	1262998	Firmicutes bacterium CAG:102	1262998	Firmicutes bacterium CAG:102	-	-	-	0	1.06	0	6.79	0	0	0	0	0	0	0.83	0.51	0.63	0	0	0	0.45	0	0	1.86	0.25	0	0	1.13	1.99	0	0.53	0.76	2.49	1.32	0.18	1.06	0.43	0	0	0	0	0	0	0
CCX39905.1	CCX39905.1 cell division protein FtsZ [Firmicutes bacterium CAG:102]	394	1262998	Firmicutes bacterium CAG:102	1262998	Firmicutes bacterium CAG:102	-	-	-	0	0	0	0	0	0	1.11	0	0	0	0	0	2.11	0	1.29	0	0	2.17	0	0	0.15	0	0	0	0	0	0	0	0	0	0	0	0	0	0	0	0	0	0	0
CCX39930.1	CCX39930.1 putative transporter [Firmicutes bacterium CAG:102]	419	1262998	Firmicutes bacterium CAG:102	1262998	Firmicutes bacterium CAG:102	-	-	-	0	0	1.41	0	0	3.44	0	0	0	1.01	1.28	0.58	0	0	0	0	0	0	0	0	0	0	0	0	0	0	0	0	0	0	0	0	0	0	0	0	0	0	0	0
CCX40073.1	CCX40073.1 transcriptional repressor NrdR [Firmicutes bacterium CAG:102]	166	1262998	Firmicutes bacterium CAG:102	1262998	Firmicutes bacterium CAG:102	-	-	-	0	0	0	0	8.6	0	0	0	0	0	0	0	0	0	0.44	0.43	3.61	0	0	0	0.36	0	0	0	0	0	0	3.35	8.18	0	0	3.85	0	0	3.97	0	10.13	0	0	0
CCX40075.1	CCX40075.1 anaerobic ribonucleoside-triphosphate reductase [Firmicutes bacterium CAG:102]	781	1262998	Firmicutes bacterium CAG:102	1262998	Firmicutes bacterium CAG:102	-	-	-	0	0	0	1.23	0	0	0	0	0	0	0.34	0.23	3.1	0	0.74	0	0	0.12	0.19	0.08	0.77	0	0	1.28	0	0	0	0.36	0	0	0.89	0	0	0.52	0.08	0	0	0	0	0
CCX40140.1	CCX40140.1 putative uncharacterized protein [Firmicutes bacterium CAG:102]	759	1262998	Firmicutes bacterium CAG:102	1262998	Firmicutes bacterium CAG:102	-	-	-	0	0	0	0	0	0	0	0	0	0	0	0	13.66	0	0	0	51.3	0	0	7.63	0	86.77	0	0	13.62	15.96	16.87	0	0	0	1.42	3.2	6.54	16.17	85.37	63.55	0	0	0	0
CCX40160.1	CCX40160.1 putative uncharacterized protein [Firmicutes bacterium CAG:102]	91	1262998	Firmicutes bacterium CAG:102	1262998	Firmicutes bacterium CAG:102	-	-	-	0	0	0	0	0	0	0.69	0	0	0	0	0	0	0	44.62	0	44.95	0	0	0	33.16	0	0	0	50.21	0	0	0	0	0	59.88	32.28	0	54.47	0	0	2.05	0	0	0
CCX40167.1	CCX40167.1 putative uncharacterized protein [Firmicutes bacterium CAG:102]	200	1262998	Firmicutes bacterium CAG:102	1262998	Firmicutes bacterium CAG:102	-	-	-	0	0	0	0	0	0	0	55.1	0	10.87	14.45	0	17.03	0	6.89	0	0	0	0	0	0.3	9.02	16.74	0	8.42	0	0	11.11	0	1.6	7.57	11.49	0	0	0	0	0	0	0	0
CCX40168.1	CCX40168.1 fe-S oxidoreductase [Firmicutes bacterium CAG:102]	290	1262998	Firmicutes bacterium CAG:102	1262998	Firmicutes bacterium CAG:102	-	-	-	0	0	0	0	0	0	0	0	0.53	0	0.35	0	0.52	9.17	0	0	0	0	2.5	5.55	0	0	0.82	0	0	0	10.48	0	0	0	1.34	0	0	0.28	0	0	0	0	0	0
CCX40277.1	CCX40277.1 putative uncharacterized protein [Firmicutes bacterium CAG:102]	154	1262998	Firmicutes bacterium CAG:102	1262998	Firmicutes bacterium CAG:102	-	-	-	0	11.04	0	0	0	2.85	0	0	0	0	0	0	9.34	0	0	0	0	0	0	0	0.39	0	0	2.95	0	0	0	0.6	0	4.15	1.97	0	0	3.69	0.86	0	0	0	0	0
CCX40290.1	CCX40290.1 positive regulator of sigma E [Firmicutes bacterium CAG:102]	147	1262998	Firmicutes bacterium CAG:102	1262998	Firmicutes bacterium CAG:102	-	-	-	0	0	0	0	0	0	0	0	0	0	0	0	0	0	0	0	0	4.53	0	0	0	0	0	4.95	0	0	0	5.04	0	0	2.65	0	0	0	0	0	0	0	0	0
CCX40304.1	CCX40304.1 nAD-dependent protein deacetylases SIR2 family [Firmicutes bacterium CAG:102]	245	1262998	Firmicutes bacterium CAG:102	1262998	Firmicutes bacterium CAG:102	-	-	-	0.21	0	0	0	0	0.51	0	0	0	0	15.91	0.5	1.54	1.93	23.68	0	0.22	0.78	1.77	0.26	0.49	1.84	0	0.74	0	2.15	0	2.27	1.23	0	1.06	0.52	0.42	0.66	0.27	0	1.53	0	0	0
CCX40330.1	CCX40330.1 putative Xre family DNA-binding protein [Firmicutes bacterium CAG:102]	183	1262998	Firmicutes bacterium CAG:102	1262998	Firmicutes bacterium CAG:102	-	-	-	0	0	0	0	0	0	0	0	0	0	0	0	2.9	0	0	0	0	0.52	0	0	0	0	0	0	0	0	0	5.06	5.77	0	0.95	1.4	0	3.11	0	0	0	0	0	0
CCX40337.1	CCX40337.1 putative uncharacterized protein [Firmicutes bacterium CAG:102]	1159	1262998	Firmicutes bacterium CAG:102	1262998	Firmicutes bacterium CAG:102	-	-	2.7.7.7	0	0.09	0.06	0	2.71	0	0	0	0	0	0.03	0	0	0	0	0	0.52	0.25	0	0	0.47	0	0	0	0	0	0.06	0	0	0.28	0.04	0	0	0	0.06	0	1.77	0	0	0
CCX40340.1	CCX40340.1 pyruvate-flavodoxin oxidoreductase [Firmicutes bacterium CAG:102]	1176	1262998	Firmicutes bacterium CAG:102	1262998	Firmicutes bacterium CAG:102	-	-	-	0.09	0	0	0	0	0	0	0	0	0	0	0.83	0	1.16	0	0	1.11	0	0	0	0	0	0	0.31	0.05	1.34	0.6	0.08	0	0	1.1	0	0	0	0	0	3.34	0	0	0
CCX40405.1	CCX40405.1 putative uncharacterized protein [Firmicutes bacterium CAG:102]	71	1262998	Firmicutes bacterium CAG:102	1262998	Firmicutes bacterium CAG:102	-	-	-	0	0	3.11	0	0	0	0	0	0	0	8.99	0	0	4.16	0	0	3.07	0	6.12	0	0	0	3.37	0	18.63	44.52	0	1.3	0	0	4.26	1.8	1.46	2.29	15.77	0	0	0	0	0
CCX40450.1	CCX40450.1 lipoyltransferase and lipoate-protein ligase [Firmicutes bacterium CAG:102]	331	1262998	Firmicutes bacterium CAG:102	1262998	Firmicutes bacterium CAG:102	-	-	-	0	0	1.78	3.31	0.86	3.22	0	0	8.36	0.09	1.83	4.43	3.2	1.07	1.31	3.24	1.15	6.61	33.24	0	0.91	0.68	0	0	0	0	2.54	6.71	0.91	1.93	1.05	7.72	0	0	3.18	1.93	11.29	0	0	0
CCX40451.1	CCX40451.1 acetoin dehydrogenase E3 component [Firmicutes bacterium CAG:102]	579	1262998	Firmicutes bacterium CAG:102	1262998	Firmicutes bacterium CAG:102	-	-	1.8.1.4	0	0.45	0	0	2.46	0.32	1.73	2.73	0.27	0	0.12	0	0.13	0	0.25	0	0.19	0	2.5	27.56	0.21	0	0	0	0	0	0.22	0	0	0	0.07	0	0.18	0	0.11	0	0	0	0	0
CCX40455.1	CCX40455.1 uncharacterized protein BN453_01391 [Firmicutes bacterium CAG:102]	158	1262998	Firmicutes bacterium CAG:102	1262998	Firmicutes bacterium CAG:102	-	-	-	7.38	0	0	0	3.61	2.78	0.79	4.71	0	0	0	0.77	0	0	0	0	0	3.01	2.75	8.14	0.38	0	0	0.58	0	20	0	0.59	0	0	0	0	0	1.54	0	0	0	0	0	0
CCX40457.1	CCX40457.1 c4-dicarboxylate TRAP-T family tripartite ATP-independent periplasmic transporter membrane protein [Firmicutes bacterium CAG:102]	374	1262998	Firmicutes bacterium CAG:102	1262998	Firmicutes bacterium CAG:102	-	-	-	0	2.2	0	0	1.53	0	3.02	0	3.29	0	0	0	0	0.16	0	0	0.15	1.53	0.77	0	0.48	0	0	0	0.16	1.41	0	0	0	0	0	0	0	0	0.18	0.17	0	0	0	0
CCX40459.1	CCX40459.1 tRAP dicarboxylate transporter DctP subunit [Firmicutes bacterium CAG:102]	334	1262998	Firmicutes bacterium CAG:102	1262998	Firmicutes bacterium CAG:102	-	-	-	3.95	1.39	0.44	0	1.71	0.56	0.75	1.39	0	0	0.4	0	0	0	0	0	0.16	0.57	0.87	8.28	0.18	0	0	0	0.18	3.15	0	0.28	0	0	0.13	0	0	0.24	0.2	0	1.12	0	0	0
CCX40460.1	CCX40460.1 putative acetoacetyl-CoA reductase PhaB [Firmicutes bacterium CAG:102]	278	1262998	Firmicutes bacterium CAG:102	1262998	Firmicutes bacterium CAG:102	-	-	-	1.28	0.93	0.53	0	3.08	0.23	0	2.68	0.55	0	0.12	0	0.54	0	0	0	1.77	0.34	0.52	0.93	0.43	0	0	0	0.87	1.89	0.23	0.33	0	0	0	0.46	0.37	0	0	0	0	0	0	0
CCX40461.1	CCX40461.1 putative uncharacterized protein [Firmicutes bacterium CAG:102]	220	1262998	Firmicutes bacterium CAG:102	1262998	Firmicutes bacterium CAG:102	-	-	-	82.06	9.37	10.04	3.73	66.16	1.99	113.06	21.14	25.17	0	8.4	11.11	7.91	5.91	4.94	1.95	11.65	9.08	96.72	22.22	2.74	0	1.09	15.71	24.6	189.16	2.94	13.04	8.23	0	3.93	27.28	38.99	2.22	20.95	5.8	19.54	0	0	0
CCX40525.1	CCX40525.1 4-hydroxy-3-methylbut-2-enyl diphosphate reductase [Firmicutes bacterium CAG:102]	646	1262998	Firmicutes bacterium CAG:102	1262998	Firmicutes bacterium CAG:102	-	-	1.17.1.2	0	11.81	0	0.42	0	6.11	0	0	0	0	0.1	0.19	0	0.46	0	0.22	0.59	0.59	0.45	0.1	0.19	1.05	1.11	0.28	0.09	0	0.1	0	0.47	0	1.61	0.4	0.32	0.25	1.63	0.3	0.29	0	0	0
CCX40570.1	CCX40570.1 aTP phosphoribosyltransferase regulatory subunit [Firmicutes bacterium CAG:102]	375	1262998	Firmicutes bacterium CAG:102	1262998	Firmicutes bacterium CAG:102	-	-	6.1.1.21	0	0	0	0	0	0	0	0	0	0	1.61	0	0	0	0	0	0	1.52	0	0	0	24.06	0	2.18	0	0	4.31	0	0	0	1.96	0	5.79	0	6.85	0	3.49	0	0	0
CCX40599.1	CCX40599.1 putative polysaccharide deacetylase PdaB [Firmicutes bacterium CAG:102]	263	1262998	Firmicutes bacterium CAG:102	1262998	Firmicutes bacterium CAG:102	-	-	-	0.39	7.84	0	0.52	0	0.71	0	0	7.02	0	0	1.39	0	0	0	0	0	0	27.52	0.24	0	0	0	0.35	0	0	0	3.87	0.57	0	0	0	0	0	0.25	0	0	0	0	0
CCX40652.1	CCX40652.1 putative alpha-dextrin endo-1 6-alpha-glucosidase [Firmicutes bacterium CAG:102]	252	1262998	Firmicutes bacterium CAG:102	1262998	Firmicutes bacterium CAG:102	-	-	-	0	0	0	0	0	0	0	0	0	0	0	0	0	0	0	0	0	0	0	0	4.55	0	0	0	0	0	0	3.67	0	7.61	0	7.1	0	0	0	0	0	0	0	0
CCX40678.1	CCX40678.1 dNA replication and repair protein RecN [Firmicutes bacterium CAG:102]	556	1262998	Firmicutes bacterium CAG:102	1262998	Firmicutes bacterium CAG:102	-	-	-	0	1.95	0	0	0	0	0	0	0	0	0	0	0	0	1.04	0	1.67	0.86	0	0	0	0	0	0	0	0	0	0	0	0	0	0	0	0	3.55	0	0	0	0	0
CCX40688.1	CCX40688.1 gMP synthase [glutamine-hydrolyzing] [Firmicutes bacterium CAG:102]	512	1262998	Firmicutes bacterium CAG:102	1262998	Firmicutes bacterium CAG:102	-	-	6.3.5.2	0	0	0	0.27	0	0	0.12	0	0	0	0	0.12	0.3	0	0.14	0	0	0	2.83	0	0.12	0	0.47	0	0	0	0.25	2.35	0	8.73	0.68	0	0.2	0	0	0	0	0	0	0
CCX40695.1	CCX40695.1 putative uncharacterized protein [Firmicutes bacterium CAG:102]	137	1262998	Firmicutes bacterium CAG:102	1262998	Firmicutes bacterium CAG:102	-	-	-	0	219.32	0	3	0	49.83	0	0	0	0	0	0	0	0	0	0	0	0	0	0	0	0	0	10.62	0	0	0	0	1.1	2.33	4.74	0	0	0	14.9	0	0	0	0	0
CCX40721.1	CCX40721.1 aAA+ superfamily ATPase [Firmicutes bacterium CAG:102]	408	1262998	Firmicutes bacterium CAG:102	1262998	Firmicutes bacterium CAG:102	-	-	-	0	0	0.54	0.34	0	0	0	0	2.64	0	0.08	0.15	0.74	0.43	0	0	0.4	0.23	0	0	0.89	0	0	0.67	0.74	1.29	0.48	4.54	3.33	0	0.53	0.31	2.28	0.4	1.13	0.16	0	0	0	0
CCX40724.1	CCX40724.1 putative uncharacterized protein [Firmicutes bacterium CAG:102]	352	1262998	Firmicutes bacterium CAG:102	1262998	Firmicutes bacterium CAG:102	-	-	-	63.25	4.25	3.14	0.78	11.35	3.2	65.68	145.18	0.44	0	2.58	6.42	3.23	4.03	0	0	4.96	1.89	130.77	23.76	0.17	0	0	7.23	9.39	115.23	0.18	0	0	0	0	0	13.8	3.69	5.24	1.09	12.21	0	0	0
CCX40730.1	CCX40730.1 putative uncharacterized protein [Firmicutes bacterium CAG:102]	187	1262998	Firmicutes bacterium CAG:102	1262998	Firmicutes bacterium CAG:102	-	-	-	815.22	70	11.81	32.2	404.47	52.92	367.88	101.95	176.85	0	33.61	91.83	38.05	89.45	19	0	17.79	16.79	200.48	104.93	17.43	0	0	39.88	4.18	597.21	0	110.37	55.65	0	23.59	112.69	16.03	0	12.32	0	20.99	0	0	0
CCX40758.1	CCX40758.1 protein MraZ [Firmicutes bacterium CAG:102]	228	1262998	Firmicutes bacterium CAG:102	1262998	Firmicutes bacterium CAG:102	-	-	-	7.56	0	0	0	0	0	0	0	0	0	3.98	0.27	0	0.26	2.54	0	0	0	0.63	20.88	0	0	0	0	0	0	0	0.41	0	2.8	0	0	0	0	0.58	0	0	0	0	0
CCX40834.1	CCX40834.1 cOG1399 protein clustered with ribosomal protein L32p [Firmicutes bacterium CAG:102]	168	1262998	Firmicutes bacterium CAG:102	1262998	Firmicutes bacterium CAG:102	-	-	-	0	0	0	0	0	0	0	0	0	0	0	0	2.25	0	0.43	0	0	0	0	0	0	0	0	0.54	0	0	0	0	0	0	2.83	0	3.08	0	4.31	0	0	0	0	0
CCX40838.1	CCX40838.1 ribonuclease 3 [Firmicutes bacterium CAG:102]	234	1262998	Firmicutes bacterium CAG:102	1262998	Firmicutes bacterium CAG:102	-	-	3.1.26.3	0	0	0	0	0	0	0	0	0	0	0	0	0	0	0	0	0	0	0	0	0.26	0	0	0	0	0	0	0	0	0	4.81	0	3.09	3.13	1.41	0	0.8	0	0	0
CCX40863.1	CCX40863.1 serine/threonine transporter SstT [Firmicutes bacterium CAG:102]	401	1262998	Firmicutes bacterium CAG:102	1262998	Firmicutes bacterium CAG:102	-	-	-	0	0	0	0	0	0	0	0	0	0	0	0	0	0	0	0	0	0	0	0	0	0	0	1.36	0	0	0	0.23	0	0	0	2.23	0	2.03	6.24	0	0	0	0	0
CCX40883.1	CCX40883.1 translation initiation factor IF-3 [Firmicutes bacterium CAG:102]	214	1262998	Firmicutes bacterium CAG:102	1262998	Firmicutes bacterium CAG:102	-	-	-	0	0	0	0	0	0	0	0	0	0	0	0	0.35	0	0	0	3.06	0	0	0	0	0	2.23	0	0	0	0	5.19	4.93	2.99	61.84	0	1.93	0.38	0	0.89	0	0	0	0
CCX40895.1	CCX40895.1 mannose-6-phosphate isomerase [Firmicutes bacterium CAG:102]	113	1262998	Firmicutes bacterium CAG:102	1262998	Firmicutes bacterium CAG:102	-	-	-	0	0	1.3	0	0	0	0	0	0	0.25	77.93	0	14.07	2.09	1.28	0	27.03	0	0	1.14	2.67	0	2.12	1.61	6.38	13.99	0	0	0	2.83	0.38	0	2.74	28.76	11.65	0	0	0	0	0
CCX40910.1	CCX40910.1 predicted membrane protein [Firmicutes bacterium CAG:102]	315	1262998	Firmicutes bacterium CAG:102	1262998	Firmicutes bacterium CAG:102	-	-	-	0	0	0	0	0	0	0	0	0	0	0	0	0	0	0	0	7.27	0	0	0	0	0	0	0	3.44	0	0	3.23	0	0	0	0	0	2.84	0	0	0	0	0	0
[truncated: 183,388 more rows]
[truncated: 33 more columns]
