# Supplementary material for: Systematic profiling of the chicken gut microbiome reveals dietary supplementation with antibiotics alters expression of multiple microbial pathways with minimal impact on community structure
Source: Microbiome. 2022 Aug 15;10:127. doi: 10.1186/s40168-022-01319-7 (PMC9377095; doi:10.1186/s40168-022-01319-7)
Supplement: Supplementary file 21 — Additional file 20: Supplemental Table 7. Main and Interaction Effects of Diet and AGPs on Gene Expression for Day24 and Day40 Cecal Samples. [file 40168_2022_1319_MOESM20_ESM.xlsx]

## Sheet: MT_ceca_day40_DESeq2_likelihood
Supplemental Table 7 Main and Interaction Effects of Diet and AGPs on Gene Expression for Day24 and Day40 Cecal Samples
Age (days)	geneID_speciesIDQ65A1A3:P44A3:Q87A1A3A3:Q3687	Diet_effect_p.value	Diet_effect_FDR	Antibiotic_effect_p.value	Antibiotic_effect_FDR	Diet_by_Antibiotic_p.value	Diet_by_Antibiotic_FDR	geneID	fullName	length	taxonID	taxonName	speciesID	speciesName	genusID	genusName	ECs
40	WP_087296027.1;s_1965582	1.69872e-22	3.09105e-17	0.233914	0.797924	0.299389	0.858526	WP_087296027.1	WP_087296027.1 hypothetical protein [Gemmiger sp. An194]	1066	1965582	Gemmiger sp. An194	1965582	Gemmiger sp. An194	204475	Gemmiger	-
40	WP_087417125.1;s_1965659	1.5101e-21	1.37391e-16	0.489268	0.917348	0.861731	1	WP_087417125.1	WP_087417125.1 hypothetical protein [Blautia sp. An81]	435	1965659	Blautia sp. An81	1965659	Blautia sp. An81	572511	Blautia	-
40	CCZ95108.1;s_1262867	4.62218e-21	2.80355e-16	0.0358928	0.479985	1	1	CCZ95108.1	CCZ95108.1 hypothetical surface-anchored protein [Corallococcus sp. CAG:1435]	506	1262867	Corallococcus sp. CAG:1435	1262867	Corallococcus sp. CAG:1435	83461	Corallococcus	-
40	WP_036626644.1;s_1232459	1.02477e-16	4.66175e-12	0.198984	0.767732	0.45158	0.919905	WP_036626644.1	WP_036626644.1 hypothetical protein [Oscillospiraceae bacterium VE202-24]	242	1232459	Oscillospiraceae bacterium VE202-24	1232459	Oscillospiraceae bacterium VE202-24	-	-	-
40	lcl|NC_016803.1_cds_WP_014321093.1_446;s_876	2.99869e-16	1.0913e-11	0.668843	0.968253	0.811868	1	lcl|NC_016803.1_cds_WP_014321093.1_446	lcl|NC_016803.1_cds_WP_014321093.1_446 [locus_tag=DND132_RS02295] [protein=phosphoglycerate kinase] [protein_id=WP_014321093.1] [location=494374..495573] [gbkey=CDS]	1200	641491	Desulfovibrio desulfuricans ND132	876	Desulfovibrio desulfuricans	872	Desulfovibrio	2.7.2.3
40	lcl|NZ_LT907848.1_cds_WP_096239241.1_534;s_39488	1.31416e-13	3.98547e-09	0.437666	0.900564	0.784014	1	lcl|NZ_LT907848.1_cds_WP_096239241.1_534	lcl|NZ_LT907848.1_cds_WP_096239241.1_534 [locus_tag=EHL_RS02810] [protein=aquaporin] [protein_id=WP_096239241.1] [location=633983..634708] [gbkey=CDS]	726	39488	[Eubacterium] hallii	39488	[Eubacterium] hallii	1730	Eubacterium	-
40	WP_025363004.1;s_216935	4.37381e-13	1.13696e-08	0.403448	0.888497	0.635094	0.974188	WP_025363004.1	WP_025363004.1 hypothetical protein [Spiroplasma culicicola]	353	1276246	Spiroplasma culicicola AES-1	216935	Spiroplasma culicicola	2132	Spiroplasma	-
40	lcl|NC_014833.1_cds_WP_013498463.1_1783;s_1264	2.18105e-12	4.96088e-08	0.795288	0.999757	0.698466	0.991045	lcl|NC_014833.1_cds_WP_013498463.1_1783	lcl|NC_014833.1_cds_WP_013498463.1_1783 [locus_tag=RUMAL_RS09150] [protein=glycosyl hydrolase] [protein_id=WP_013498463.1] [location=complement(2061111..2063375)] [gbkey=CDS]	2265	697329	Ruminococcus albus 7 = DSM 20455	1264	Ruminococcus albus	1263	Ruminococcus	3.2.1.21
40	WP_006574221.1;s_106588	3.70561e-12	7.49204e-08	0.771461	0.994251	0.430112	0.91312	WP_006574221.1	WP_006574221.1 SGNH/GDSL hydrolase family protein [Pseudoflavonifractor capillosus]	343	411467	Pseudoflavonifractor capillosus ATCC 29799	106588	Pseudoflavonifractor capillosus	1017280	Pseudoflavonifractor	-
40	WP_087383297.1;s_84030	1.11112e-11	2.02183e-07	0.0720022	0.585893	0.317786	0.867322	WP_087383297.1	WP_087383297.1 hypothetical protein [[Clostridium] saccharolyticum]	1105	84030	[Clostridium] saccharolyticum	84030	[Clostridium] saccharolyticum	1506553	Lachnoclostridium	-
40	WP_028562753.1;s_669462	1.40129e-11	2.12486e-07	0.869898	1	0.932117	1	WP_028562753.1	WP_028562753.1 glycoside hydrolase [Paenibacillus pinihumi]	2985	669462	Paenibacillus pinihumi	669462	Paenibacillus pinihumi	44249	Paenibacillus	-
40	WP_054705450.1;s_669462	1.40129e-11	2.12486e-07	0.869898	1	0.932117	1	WP_054705450.1	WP_054705450.1 hypothetical protein [Paenibacillus pinihumi]	1400	669462	Paenibacillus pinihumi	669462	Paenibacillus pinihumi	44249	Paenibacillus	-
40	lcl|NZ_LT635455.1_cds_WP_075576736.1_1080;s_1805478	3.47381e-11	4.86234e-07	0.99733	1	0.988437	1	lcl|NZ_LT635455.1_cds_WP_075576736.1_1080	lcl|NZ_LT635455.1_cds_WP_075576736.1_1080 [locus_tag=BQ5347_RS05595] [protein=aspartate kinase] [protein_id=WP_075576736.1] [location=complement(1184480..1185811)] [gbkey=CDS]	1332	1805478	Olsenella sp. Marseille-P2300	1805478	Olsenella sp. Marseille-P2300	133925	Olsenella	2.7.2.4
40	WP_087312566.1;s_1965542	4.08059e-11	5.30369e-07	0.926091	1	0.678227	0.985468	WP_087312566.1	WP_087312566.1 hypothetical protein [Eubacterium sp. An11]	116	1965542	Eubacterium sp. An11	1965542	Eubacterium sp. An11	1730	Eubacterium	-
40	SCJ29114.1;s_59620	5.08879e-11	6.17314e-07	0.736063	0.986625	0.875329	1	SCJ29114.1	SCJ29114.1 Cell wall-associated polypeptide CWBP200 [uncultured Clostridium sp.]	590	59620	uncultured Clostridium sp.	59620	uncultured Clostridium sp.	1485	Clostridium	-
40	lcl|NZ_CP010896.1_cds_WP_010206614.1_4747;s_294	5.84107e-11	6.64286e-07	0.814833	1	0.420382	0.909484	lcl|NZ_CP010896.1_cds_WP_010206614.1_4747	lcl|NZ_CP010896.1_cds_WP_010206614.1_4747 [locus_tag=PF1751_RS23810] [protein=4-hydroxy-tetrahydrodipicolinate reductase] [protein_id=WP_010206614.1] [location=complement(5238667..5239473)] [gbkey=CDS]	807	294	Pseudomonas fluorescens	294	Pseudomonas fluorescens	286	Pseudomonas	1.3.1.26
40	lcl|NC_016148.1_cds_WP_014162797.1_642;s_336261	7.83762e-11	8.38916e-07	0.980658	1	1	1	lcl|NC_016148.1_cds_WP_014162797.1_642	lcl|NC_016148.1_cds_WP_014162797.1_642 [locus_tag=TLIE_RS03300] [protein=elongation factor G] [protein_id=WP_014162797.1] [location=694063..696135] [gbkey=CDS]	2073	580340	Thermovirga lienii DSM 17291	336261	Thermovirga lienii	336260	Thermovirga	-
40	CDE18126.1;s_1262894	9.64763e-11	9.75284e-07	0.844336	1	0.505309	0.938969	CDE18126.1	CDE18126.1 f-type H+-transporting ATPase alpha chain [Eubacterium sp. CAG:841]	123	1262894	Eubacterium sp. CAG:841	1262894	Eubacterium sp. CAG:841	1730	Eubacterium	-
40	lcl|NC_020516.1_cds_WP_015438078.1_4426;s_748247	1.17463e-10	1.12494e-06	0.475596	0.912488	1	1	lcl|NC_020516.1_cds_WP_015438078.1_4426	lcl|NC_020516.1_cds_WP_015438078.1_4426 [locus_tag=AZKH_RS22335] [protein=rubredoxin] [protein_id=WP_015438078.1] [location=complement(4958126..4958299)] [gbkey=CDS]	174	748247	Azoarcus sp. KH32C	748247	Azoarcus sp. KH32C	12960	Azoarcus	-
40	WP_073080472.1;s_44749	2.63628e-10	2.39853e-06	0.898539	1	0.539631	0.948768	WP_073080472.1	WP_073080472.1 hypothetical protein [Sporobacter termitidis]	137	1123282	Sporobacter termitidis DSM 10068	44749	Sporobacter termitidis	44748	Sporobacter	-
40	lcl|NZ_CP022413.2_cds_WP_004221313.1_426;s_1322	3.71194e-10	3.21636e-06	0.00281119	0.19895	1	1	lcl|NZ_CP022413.2_cds_WP_004221313.1_426	lcl|NZ_CP022413.2_cds_WP_004221313.1_426 [locus_tag=CGC63_RS02235] [protein=hypothetical protein] [protein_id=WP_004221313.1] [location=449770..451446] [gbkey=CDS]	1677	537007	Blautia hansenii DSM 20583	1322	Blautia hansenii	572511	Blautia	-
40	CDD09283.1;s_1262797	4.7445e-10	3.9242e-06	0.713514	0.980168	0.800668	1	CDD09283.1	CDD09283.1 putative DNA sulfur modification protein DndD [Clostridium sp. CAG:349]	662	1262797	Clostridium sp. CAG:349	1262797	Clostridium sp. CAG:349	1485	Clostridium	-
40	WP_090545087.1;s_1798186	6.53744e-10	5.02051e-06	0.995807	1	0.996478	1	WP_090545087.1	WP_090545087.1 hypothetical protein [Pseudobutyrivibrio sp. OR37]	368	1798186	Pseudobutyrivibrio sp. OR37	1798186	Pseudobutyrivibrio sp. OR37	46205	Pseudobutyrivibrio	-
40	lcl|NC_022657.1_cds_WP_041840742.1_1972;s_196914	6.6218e-10	5.02051e-06	0.933496	1	0.932773	1	lcl|NC_022657.1_cds_WP_041840742.1_1972	lcl|NC_022657.1_cds_WP_041840742.1_1972 [locus_tag=AFR_RS09935] [protein=phytoene desaturase] [protein_id=WP_041840742.1] [location=complement(2117514..2118956)] [gbkey=CDS]	1443	1246995	Actinoplanes friuliensis DSM 7358	196914	Actinoplanes friuliensis	1865	Actinoplanes	-
40	CDE31230.1;s_1262958	7.14734e-10	5.20221e-06	0.649546	0.963196	0.841228	1	CDE31230.1	CDE31230.1 putative uncharacterized protein [Ruminococcus sp. CAG:403]	385	1262958	Ruminococcus sp. CAG:403	1262958	Ruminococcus sp. CAG:403	1263	Ruminococcus	-
40	WP_023921831.1;s_46228	7.7319e-10	5.41123e-06	0.721709	0.982409	0.851365	1	WP_023921831.1	WP_023921831.1 zinc ribbon domain-containing protein [Ruminococcus lactaris]	371	46228	Ruminococcus lactaris	46228	Ruminococcus lactaris	1263	Ruminococcus	-
40	lcl|NZ_CP012644.1_cds_WP_062546185.1_4363;s_512763	1.08421e-09	7.30691e-06	0.50097	0.921426	0.405998	0.904844	lcl|NZ_CP012644.1_cds_WP_062546185.1_4363	lcl|NZ_CP012644.1_cds_WP_062546185.1_4363 [locus_tag=DC20_RS21965] [protein=porin] [protein_id=WP_062546185.1] [location=complement(167573..168634)] [gbkey=CDS]	1062	512763	Rufibacter tibetensis	512763	Rufibacter tibetensis	1379908	Rufibacter	-
40	SCH14272.1;s_259315	1.1647e-09	7.56902e-06	0.62796	0.957709	0.491323	0.934267	SCH14272.1	SCH14272.1 Uncharacterised protein [uncultured Faecalibacterium sp.]	506	259315	uncultured Faecalibacterium sp.	259315	uncultured Faecalibacterium sp.	216851	Faecalibacterium	-
40	lcl|NC_015437.1_cds_WP_006191808.1_1470;s_69823	1.46736e-09	9.20706e-06	0.81659	1	0.995037	1	lcl|NC_015437.1_cds_WP_006191808.1_1470	lcl|NC_015437.1_cds_WP_006191808.1_1470 [locus_tag=SELSP_RS07340] [protein=peptidyl-prolyl cis-trans isomerase] [protein_id=WP_006191808.1] [location=complement(1607468..1608046)] [gbkey=CDS]	579	546271	Selenomonas sputigena ATCC 35185	69823	Selenomonas sputigena	970	Selenomonas	5.2.1.8
40	lcl|NZ_LT635479.1_cds_WP_076780687.1_145;s_1871021	1.73738e-09	1.0538e-05	0.000771494	0.124939	0.519712	0.942714	lcl|NZ_LT635479.1_cds_WP_076780687.1_145	lcl|NZ_LT635479.1_cds_WP_076780687.1_145 [locus_tag=BQ7370_RS00740] [protein=peptide synthetase] [protein_id=WP_076780687.1] [location=124286..125689] [gbkey=CDS]	1404	1871021	Lachnoclostridium phocaeense	1871021	Lachnoclostridium phocaeense	1506553	Lachnoclostridium	-
40	lcl|NC_012669.1_cds_WP_015882091.1_1590;s_84757	1.99993e-09	1.17391e-05	0.960519	1	0.578483	0.961004	lcl|NC_012669.1_cds_WP_015882091.1_1590	lcl|NC_012669.1_cds_WP_015882091.1_1590 [locus_tag=BCAV_RS08030] [protein=D-alanine--D-alanine ligase A] [protein_id=WP_015882091.1] [location=1838515..1839633] [gbkey=CDS]	1119	471853	Beutenbergia cavernae DSM 12333	84757	Beutenbergia cavernae	84756	Beutenbergia	6.3.2.4
40	CDD29645.1;s_1262989	2.09151e-09	1.18931e-05	0.0712218	0.584292	0.0887345	0.728041	CDD29645.1	CDD29645.1 peptidase M23 family [Firmicutes bacterium CAG:94]	426	1262989	Firmicutes bacterium CAG:94	1262989	Firmicutes bacterium CAG:94	-	-	-
40	WP_087162540.1;s_1965569	2.23217e-09	1.23083e-05	0.0474485	0.520542	0.110539	0.746455	WP_087162540.1	WP_087162540.1 patatin family protein [Lachnoclostridium sp. An169]	292	1965569	Lachnoclostridium sp. An169	1965569	Lachnoclostridium sp. An169	1506553	Lachnoclostridium	-
40	lcl|NZ_CP007145.1_cds_WP_052346455.1_2548;s_1446467	2.58038e-09	1.38098e-05	0.278476	0.830607	0.313008	0.864336	lcl|NZ_CP007145.1_cds_WP_052346455.1_2548	lcl|NZ_CP007145.1_cds_WP_052346455.1_2548 [locus_tag=HSW_RS14300] [protein=hypothetical protein] [protein_id=WP_052346455.1] [location=3003633..3005732] [gbkey=CDS]	2100	1227739	Hymenobacter swuensis DY53	1446467	Hymenobacter swuensis	89966	Hymenobacter	-
40	WP_002574440.1;s_208479	3.15925e-09	1.64247e-05	0.23952	0.80206	0.664676	0.981564	WP_002574440.1	WP_002574440.1 hypothetical protein [[Clostridium] bolteae]	320	208479	[Clostridium] bolteae	208479	[Clostridium] bolteae	1506553	Lachnoclostridium	-
40	WP_087316129.1;s_1965542	3.32128e-09	1.67875e-05	0.237251	0.800139	0.49964	0.937026	WP_087316129.1	WP_087316129.1 phosphoenolpyruvate synthase [Eubacterium sp. An11]	861	1965542	Eubacterium sp. An11	1965542	Eubacterium sp. An11	1730	Eubacterium	-
40	WP_058723805.1;s_1550024	3.71007e-09	1.82458e-05	0.62262	0.956163	0.755008	1	WP_058723805.1	WP_058723805.1 DDE transposase [Ruthenibacterium lactatiformans]	490	1550024	Ruthenibacterium lactatiformans	1550024	Ruthenibacterium lactatiformans	1905344	Ruthenibacterium	-
40	lcl|NZ_CP020382.1_cds_WP_068124412.1_3012;s_1779382	4.01541e-09	1.87368e-05	0.91552	1	0.188528	0.797641	lcl|NZ_CP020382.1_cds_WP_068124412.1_3012	lcl|NZ_CP020382.1_cds_WP_068124412.1_3012 [locus_tag=AWN76_RS15290] [protein=ABC transporter ATP-binding protein] [protein_id=WP_068124412.1] [location=3797497..3799533] [gbkey=CDS]	2037	1779382	Rhodothermaceae bacterium RA	1779382	Rhodothermaceae bacterium RA	-	-	-
40	SCI55893.1;s_1193532	4.01584e-09	1.87368e-05	0.37627	0.880202	0.833608	1	SCI55893.1	SCI55893.1 putative manganese-dependent inorganic pyrophosphatase [uncultured Butyricicoccus sp.]	134	1193532	uncultured Butyricicoccus sp.	1193532	uncultured Butyricicoccus sp.	580596	Butyricicoccus	-
40	WP_051643038.1;s_39484	5.64327e-09	2.56717e-05	0.329585	0.862384	1	1	WP_051643038.1	WP_051643038.1 ATP-dependent RecD-like DNA helicase [Agathobaculum desmolans]	753	39484	Agathobaculum desmolans	39484	Agathobaculum desmolans	2048137	Agathobaculum	-
40	lcl|NZ_CP009302.1_cds_WP_039690120.1_1597;s_1531429	6.95173e-09	3.08526e-05	0.615733	0.954455	0.967273	1	lcl|NZ_CP009302.1_cds_WP_039690120.1_1597	lcl|NZ_CP009302.1_cds_WP_039690120.1_1597 [locus_tag=JI75_RS08295] [protein=inosine 5-monophosphate dehydrogenase] [protein_id=WP_039690120.1] [location=complement(1887644..1889164)] [gbkey=CDS]	1521	1531429	Coriobacteriaceae bacterium 68-1-3	1531429	Coriobacteriaceae bacterium 68-1-3	-	-	1.1.1.205
40	CCX72218.1;s_1263030	9.71039e-09	4.20698e-05	0.879966	1	0.680545	0.986016	CCX72218.1	CCX72218.1 predicted protein [Firmicutes bacterium CAG:555]	159	1263030	Firmicutes bacterium CAG:555	1263030	Firmicutes bacterium CAG:555	-	-	-
40	WP_023921837.1;s_46228	1.08731e-08	4.60117e-05	0.711313	0.979461	0.847839	1	WP_023921837.1	WP_023921837.1 hypothetical protein [Ruminococcus lactaris]	465	46228	Ruminococcus lactaris	46228	Ruminococcus lactaris	1263	Ruminococcus	-
40	lcl|NZ_CP022464.2_cds_WP_002568727.1_4593;s_208479	1.15022e-08	4.65107e-05	0.542892	0.934563	0.234157	0.821675	lcl|NZ_CP022464.2_cds_WP_002568727.1_4593	lcl|NZ_CP022464.2_cds_WP_002568727.1_4593 [locus_tag=CGC65_RS23270] [protein=iron-containing alcohol dehydrogenase] [protein_id=WP_002568727.1] [location=complement(5059421..5060059)] [gbkey=CDS]	639	208479	[Clostridium] bolteae	208479	[Clostridium] bolteae	1506553	Lachnoclostridium	-
40	WP_014355877.1;s_33952	1.13726e-08	4.65107e-05	0.446486	0.9041	0.934447	1	WP_014355877.1	WP_014355877.1 pyruvate formate-lyase PflB1 [Acetobacterium woodii]	807	931626	Acetobacterium woodii DSM 1030	33952	Acetobacterium woodii	33951	Acetobacterium	-
40	CDD93408.1;s_1262857	1.7788e-08	7.03645e-05	0.449605	0.905089	0.279527	0.846972	CDD93408.1	CDD93408.1 glycosyltransferase 28 domain-containing protein [Coprobacillus sp. CAG:826]	389	1262857	Coprobacillus sp. CAG:826	1262857	Coprobacillus sp. CAG:826	100883	Coprobacillus	-
40	WP_041343577.1;s_61435	1.84306e-08	7.13552e-05	0.722486	0.982486	0.800697	1	WP_041343577.1	WP_041343577.1 hypothetical protein [Dehalococcoides mccartyi]	1213	61435	Dehalococcoides mccartyi	61435	Dehalococcoides mccartyi	61434	Dehalococcoides	-
40	lcl|NC_009012.1_cds_WP_003513513.1_2321;s_1515	1.99519e-08	7.56356e-05	0.636645	0.959606	0.660849	0.98037	lcl|NC_009012.1_cds_WP_003513513.1_2321	lcl|NC_009012.1_cds_WP_003513513.1_2321 [locus_tag=CTHE_RS11790] [protein=ATP synthase subunit beta] [protein_id=WP_003513513.1] [location=2696804..2698186] [gbkey=CDS]	1383	203119	Ruminiclostridium thermocellum ATCC 27405	1515	Ruminiclostridium thermocellum	1508657	Ruminiclostridium	3.6.3.14
40	CDE71022.1;s_1262970	2.28873e-08	8.49925e-05	0.0833829	0.614308	0.0664673	0.707401	CDE71022.1	CDE71022.1 dNA segregation ATPase FtsK/SpoIIIE family [Subdoligranulum sp. CAG:314]	979	1262970	Subdoligranulum sp. CAG:314	1262970	Subdoligranulum sp. CAG:314	292632	Subdoligranulum	-
40	CCZ95265.1;s_1262867	2.45639e-08	8.63828e-05	0.536112	0.932253	0.306483	0.861685	CCZ95265.1	CCZ95265.1 oxidoreductase short chain dehydrogenase/reductase family protein [Corallococcus sp. CAG:1435]	215	1262867	Corallococcus sp. CAG:1435	1262867	Corallococcus sp. CAG:1435	83461	Corallococcus	-
40	lcl|NZ_CP022163.1_cds_WP_095976661.1_1358;s_83453	2.41096e-08	8.63828e-05	0.31656	0.85598	0.528624	0.945864	lcl|NZ_CP022163.1_cds_WP_095976661.1_1358	lcl|NZ_CP022163.1_cds_WP_095976661.1_1358 [locus_tag=MEBOL_RS06885] [protein=phospho-sugar mutase] [protein_id=WP_095976661.1] [location=complement(1620044..1621780)] [gbkey=CDS]	1737	1294270	Melittangium boletus DSM 14713	83453	Melittangium boletus	44	Melittangium	5.4.2.2
40	CDE70821.1;s_1262970	2.47066e-08	8.63828e-05	0.564303	0.940238	1	1	CDE70821.1	CDE70821.1 putative uncharacterized protein [Subdoligranulum sp. CAG:314]	1127	1262970	Subdoligranulum sp. CAG:314	1262970	Subdoligranulum sp. CAG:314	292632	Subdoligranulum	-
40	CDC60809.1;s_1262808	2.51605e-08	8.63828e-05	0.950304	1	0.952729	1	CDC60809.1	CDC60809.1 pretoxin HINT domain protein [Clostridium sp. CAG:448]	260	1262808	Clostridium sp. CAG:448	1262808	Clostridium sp. CAG:448	1485	Clostridium	-
40	CCY67958.1;s_1262831	2.76619e-08	9.32117e-05	0.133302	0.695144	0.173565	0.787455	CCY67958.1	CCY67958.1 dNA gyrase B subunit C-terminal domain protein [Clostridium sp. CAG:678]	658	1262831	Clostridium sp. CAG:678	1262831	Clostridium sp. CAG:678	1485	Clostridium	5.99.1.3
40	CDB41052.1;s_1262952	3.05268e-08	9.91921e-05	0.211012	0.779018	0.140995	0.76626	CDB41052.1	CDB41052.1 putative uncharacterized protein [Ruminococcus sp. CAG:177]	315	1262952	Ruminococcus sp. CAG:177	1262952	Ruminococcus sp. CAG:177	1263	Ruminococcus	-
40	SCJ42851.1;s_1193532	3.02961e-08	9.91921e-05	0.744881	0.988612	0.782621	1	SCJ42851.1	SCJ42851.1 Transposon Tn1000 resolvase [uncultured Butyricicoccus sp.]	441	1193532	uncultured Butyricicoccus sp.	1193532	uncultured Butyricicoccus sp.	580596	Butyricicoccus	-
40	WP_054327300.1;s_1193532	3.38556e-08	0.000108078	0.553007	0.936926	0.520142	0.942902	WP_054327300.1	WP_054327300.1 hypothetical protein [Clostridia bacterium UC5.1-1D1]	301	1193532	uncultured Butyricicoccus sp.	1193532	uncultured Butyricicoccus sp.	580596	Butyricicoccus	-
40	lcl|NC_015514.1_cds_WP_013770935.1_1775;s_1708	4.31412e-08	0.000135347	0.00152636	0.157957	0.0309055	0.618734	lcl|NC_015514.1_cds_WP_013770935.1_1775	lcl|NC_015514.1_cds_WP_013770935.1_1775 [locus_tag=CELF_RS08980] [protein=undecaprenyl-diphosphatase] [protein_id=WP_013770935.1] [location=1965035..1965922] [gbkey=CDS]	888	590998	Cellulomonas fimi ATCC 484	1708	Cellulomonas fimi	1707	Cellulomonas	3.6.1.27
40	CDA37401.1;s_1262821	4.92568e-08	0.000151914	0.0596394	0.555866	0.888198	1	CDA37401.1	CDA37401.1 beta-glucosidase-related glycosidases [Clostridium sp. CAG:568]	958	1262821	Clostridium sp. CAG:568	1262821	Clostridium sp. CAG:568	1485	Clostridium	-
40	WP_054325923.1;s_1193532	5.31026e-08	0.000161045	0.135745	0.698371	0.216279	0.811719	WP_054325923.1	WP_054325923.1 aspartate carbamoyltransferase [Clostridia bacterium UC5.1-1D1]	353	1193532	uncultured Butyricicoccus sp.	1193532	uncultured Butyricicoccus sp.	580596	Butyricicoccus	-
40	SCJ13070.1;s_1193532	5.83698e-08	0.000171309	0.0856201	0.619356	0.869867	1	SCJ13070.1	SCJ13070.1 Lipoteichoic acid synthase [uncultured Butyricicoccus sp.]	608	1193532	uncultured Butyricicoccus sp.	1193532	uncultured Butyricicoccus sp.	580596	Butyricicoccus	-
40	CDE71780.1;s_1262970	5.75707e-08	0.000171309	0.670417	0.968752	0.797016	1	CDE71780.1	CDE71780.1 aBC transporter ATP-binding protein [Subdoligranulum sp. CAG:314]	594	1262970	Subdoligranulum sp. CAG:314	1262970	Subdoligranulum sp. CAG:314	292632	Subdoligranulum	3.6.3.44
40	lcl|NZ_CP012257.1_cds_WP_007700708.1_3019;s_535744	5.97312e-08	0.000172522	0.701788	0.977141	0.828924	1	lcl|NZ_CP012257.1_cds_WP_007700708.1_3019	lcl|NZ_CP012257.1_cds_WP_007700708.1_3019 [locus_tag=AFK65_RS14860] [protein=autonomous glycyl radical cofactor GrcA] [protein_id=WP_007700708.1] [location=complement(3222495..3222878)] [gbkey=CDS]	384	1074000	Cronobacter universalis NCTC 9529	535744	Cronobacter universalis	413496	Cronobacter	-
40	WP_051643043.1;s_39484	7.21615e-08	0.000205167	0.356932	0.873977	0.712064	0.994315	WP_051643043.1	WP_051643043.1 EamA family transporter [Agathobaculum desmolans]	303	39484	Agathobaculum desmolans	39484	Agathobaculum desmolans	2048137	Agathobaculum	-
40	CCY69233.1;s_1262831	8.93799e-08	0.000250213	0.00858397	0.296005	0.212748	0.80974	CCY69233.1	CCY69233.1 putative uncharacterized protein [Clostridium sp. CAG:678]	274	1262831	Clostridium sp. CAG:678	1262831	Clostridium sp. CAG:678	1485	Clostridium	-
40	lcl|NC_014363.1_cds_WP_013251967.1_1090;s_133926	9.63999e-08	0.000265776	0.453204	0.906183	0.610215	0.967908	lcl|NC_014363.1_cds_WP_013251967.1_1090	lcl|NC_014363.1_cds_WP_013251967.1_1090 [locus_tag=OLSU_RS05550] [protein=16S rRNA (cytosine(1402)-N(4))-methyltransferase] [protein_id=WP_013251967.1] [location=complement(1257492..1258463)] [gbkey=CDS]	972	633147	Olsenella uli DSM 7084	133926	Olsenella uli	133925	Olsenella	2.1.1.199
40	CCY67098.1;s_1262831	1.01331e-07	0.0002752	0.145839	0.710427	0.223848	0.816664	CCY67098.1	CCY67098.1 putative cell wall associated protein/ RHS repeat family [Clostridium sp. CAG:678]	1994	1262831	Clostridium sp. CAG:678	1262831	Clostridium sp. CAG:678	1485	Clostridium	-
40	WP_066458916.1;s_1720200	1.03763e-07	0.000277663	0.21809	0.784887	0.896982	1	WP_066458916.1	WP_066458916.1 ABC transporter substrate-binding protein [Anaerotruncus rubiinfantis]	562	1720200	Anaerotruncus rubiinfantis	1720200	Anaerotruncus rubiinfantis	244127	Anaerotruncus	-
40	WP_031474940.1;s_39484	1.06001e-07	0.000279539	0.461958	0.908619	0.544428	0.950155	WP_031474940.1	WP_031474940.1 hypothetical protein [Agathobaculum desmolans]	156	39484	Agathobaculum desmolans	39484	Agathobaculum desmolans	2048137	Agathobaculum	-
40	WP_087151428.1;s_1965627	1.09064e-07	0.000283509	0.006009	0.263021	0.680803	0.986115	WP_087151428.1	WP_087151428.1 hypothetical protein [Lachnoclostridium sp. An298]	532	1965627	Lachnoclostridium sp. An298	1965627	Lachnoclostridium sp. An298	1506553	Lachnoclostridium	-
40	lcl|NZ_CP015399.2_cds_WP_002588165.1_2264;s_1834196	1.11759e-07	0.000286423	0.109232	0.659987	0.0768964	0.717039	lcl|NZ_CP015399.2_cds_WP_002588165.1_2264	lcl|NZ_CP015399.2_cds_WP_002588165.1_2264 [locus_tag=A4V08_RS11475] [protein=serine/threonine phosphatase] [protein_id=WP_002588165.1] [location=complement(2341367..2342545)] [gbkey=CDS]	1179	1834196	Lachnoclostridium sp. YL32	1834196	Lachnoclostridium sp. YL32	1506553	Lachnoclostridium	-
40	lcl|NZ_CP019962.1_cds_WP_038354013.1_2972;s_1736	1.22018e-07	0.000304969	0.670985	0.968962	0.612802	0.968561	lcl|NZ_CP019962.1_cds_WP_038354013.1_2972	lcl|NZ_CP019962.1_cds_WP_038354013.1_2972 [locus_tag=B2M23_RS15260] [protein=valine--tRNA ligase] [protein_id=WP_038354013.1] [location=3267544..3270180] [gbkey=CDS]	2637	1736	Eubacterium limosum	1736	Eubacterium limosum	1730	Eubacterium	6.1.1.9;6.1.1.5;6.1.1.4
40	lcl|NC_011768.1_cds_WP_015947316.1_2600;s_259354	1.23474e-07	0.000304969	0.309846	0.852072	0.78943	1	lcl|NC_011768.1_cds_WP_015947316.1_2600	lcl|NC_011768.1_cds_WP_015947316.1_2600 [gene=accC] [locus_tag=DALK_RS13150] [protein=acetyl-CoA carboxylase biotin carboxylase subunit] [protein_id=WP_015947316.1] [location=3315688..3317076] [gbkey=CDS]	1389	439235	Desulfatibacillum alkenivorans AK-01	259354	Desulfatibacillum alkenivorans	218207	Desulfatibacillum	-
40	WP_082396623.1;s_1193532	1.24024e-07	0.000304969	0.363024	0.876071	0.997283	1	WP_082396623.1	WP_082396623.1 S-layer homology domain-containing protein [Clostridia bacterium UC5.1-1D1]	335	1193532	uncultured Butyricicoccus sp.	1193532	uncultured Butyricicoccus sp.	580596	Butyricicoccus	-
40	lcl|NZ_LT635479.1_cds_WP_033126584.1_770;s_1871021	1.25741e-07	0.000305069	0.742311	0.988056	0.293532	0.855269	lcl|NZ_LT635479.1_cds_WP_033126584.1_770	lcl|NZ_LT635479.1_cds_WP_033126584.1_770 [locus_tag=BQ7370_RS03880] [protein=ABC transporter permease] [protein_id=WP_033126584.1] [location=772578..773477] [gbkey=CDS]	900	1871021	Lachnoclostridium phocaeense	1871021	Lachnoclostridium phocaeense	1506553	Lachnoclostridium	-
40	WP_008585377.1;s_446683	1.40191e-07	0.000335651	0.979751	1	0.985806	1	WP_008585377.1	WP_008585377.1 ThuA domain-containing protein [Niabella soli]	278	929713	Niabella soli DSM 19437	446683	Niabella soli	379899	Niabella	-
40	WP_054327619.1;s_1193532	1.54573e-07	0.000362428	0.323242	0.859323	0.33938	0.877726	WP_054327619.1	WP_054327619.1 DUF1292 domain-containing protein [Clostridia bacterium UC5.1-1D1]	93	1193532	uncultured Butyricicoccus sp.	1193532	uncultured Butyricicoccus sp.	580596	Butyricicoccus	-
40	CDE71428.1;s_1262970	1.55358e-07	0.000362428	0.594742	0.94922	0.788097	1	CDE71428.1	CDE71428.1 alpha-L-fucosidase [Subdoligranulum sp. CAG:314]	789	1262970	Subdoligranulum sp. CAG:314	1262970	Subdoligranulum sp. CAG:314	292632	Subdoligranulum	-
40	lcl|NZ_LT635479.1_cds_36;s_1871021	1.65945e-07	0.00037999	0.0677451	0.577084	0.786673	1	lcl|NZ_LT635479.1_cds_36	lcl|NZ_LT635479.1_cds_36 [locus_tag=BQ7370_RS00185] [protein=hypothetical protein] [pseudo=true] [location=31692..31879] [gbkey=CDS]	188	1871021	Lachnoclostridium phocaeense	1871021	Lachnoclostridium phocaeense	1506553	Lachnoclostridium	-
40	WP_028511211.1;s_877411	1.67062e-07	0.00037999	0.0981683	0.642369	0.739794	1	WP_028511211.1	WP_028511211.1 IS200/IS605 family transposase [Ruminococcus sp. NK3A76]	157	877411	Ruminococcus sp. NK3A76	877411	Ruminococcus sp. NK3A76	1263	Ruminococcus	-
40	WP_058694547.1;s_1736	1.72572e-07	0.000387675	0.906625	1	0.956035	1	WP_058694547.1	WP_058694547.1 flavin reductase family protein [Eubacterium limosum]	197	1736	Eubacterium limosum	1736	Eubacterium limosum	1730	Eubacterium	-
40	CCY68663.1;s_1262831	1.77506e-07	0.000393444	0.159581	0.727858	0.601609	0.966175	CCY68663.1	CCY68663.1 putative uncharacterized protein [Clostridium sp. CAG:678]	106	1262831	Clostridium sp. CAG:678	1262831	Clostridium sp. CAG:678	1485	Clostridium	-
40	lcl|NZ_CP019607.1_cds_WP_077352659.1_588;s_399497	1.79464e-07	0.000393444	0.649929	0.963274	0.836167	1	lcl|NZ_CP019607.1_cds_WP_077352659.1_588	lcl|NZ_CP019607.1_cds_WP_077352659.1_588 [locus_tag=BW733_RS02975] [protein=ABC transporter] [protein_id=WP_077352659.1] [location=complement(611909..615190)] [gbkey=CDS]	3282	399497	Tessaracoccus flavescens	399497	Tessaracoccus flavescens	72763	Tessaracoccus	3.6.3.28
40	WP_031474441.1;s_39484	1.85402e-07	0.000401622	0.952747	1	0.977276	1	WP_031474441.1	WP_031474441.1 AcrB/AcrD/AcrF family protein [Agathobaculum desmolans]	1041	39484	Agathobaculum desmolans	39484	Agathobaculum desmolans	2048137	Agathobaculum	-
40	WP_087218571.1;s_1965562	2.00061e-07	0.00042828	0.168925	0.73777	0.497561	0.936499	WP_087218571.1	WP_087218571.1 hypothetical protein [Lachnoclostridium sp. An14]	1128	1965562	Lachnoclostridium sp. An14	1965562	Lachnoclostridium sp. An14	1506553	Lachnoclostridium	-
40	lcl|NZ_CP015405.2_cds_WP_084043703.1_4063;s_1796616	2.10996e-07	0.000443821	0.833608	1	0.868447	1	lcl|NZ_CP015405.2_cds_WP_084043703.1_4063	lcl|NZ_CP015405.2_cds_WP_084043703.1_4063 [locus_tag=A4V09_RS20705] [protein=gluconate permease] [protein_id=WP_084043703.1] [location=4396449..4397852]	1404	1796616	Blautia sp. YL58	1796616	Blautia sp. YL58	572511	Blautia	-
40	lcl|NC_009049.1_cds_WP_011840700.1_949;s_1063	2.12199e-07	0.000443821	0.994671	1	0.999768	1	lcl|NC_009049.1_cds_WP_011840700.1_949	lcl|NC_009049.1_cds_WP_011840700.1_949 [locus_tag=RSPH17029_RS04760] [protein=antifreeze protein, type I] [protein_id=WP_011840700.1] [location=complement(962054..963163)] [gbkey=CDS]	1110	349101	Rhodobacter sphaeroides ATCC 17029	1063	Rhodobacter sphaeroides	1060	Rhodobacter	-
40	WP_087316716.1;s_1965542	2.17644e-07	0.000450036	0.501334	0.921539	0.534591	0.947138	WP_087316716.1	WP_087316716.1 hypothetical protein [Eubacterium sp. An11]	1580	1965542	Eubacterium sp. An11	1965542	Eubacterium sp. An11	1730	Eubacterium	3.1.1.11
40	WP_087275907.1;s_1780380	2.3238e-07	0.000470209	1	1	0.586941	0.96285	WP_087275907.1	WP_087275907.1 hypothetical protein [Eubacterium sp. An3]	301	1780380	Eubacteriaceae bacterium CHKCI004	1780380	Eubacteriaceae bacterium CHKCI004	-	-	-
40	lcl|NZ_LT635479.1_cds_WP_076777319.1_954;s_1871021	2.32568e-07	0.000470209	0.0852598	0.618441	0.962195	1	lcl|NZ_LT635479.1_cds_WP_076777319.1_954	lcl|NZ_LT635479.1_cds_WP_076777319.1_954 [locus_tag=BQ7370_RS04830] [protein=formate--tetrahydrofolate ligase] [protein_id=WP_076777319.1] [location=981750..983420] [gbkey=CDS]	1671	1871021	Lachnoclostridium phocaeense	1871021	Lachnoclostridium phocaeense	1506553	Lachnoclostridium	6.3.4.3
40	WP_039891036.1;s_154046	2.38538e-07	0.000476979	4.33312e-05	0.0376268	1	1	WP_039891036.1	WP_039891036.1 peptidoglycan L-alanyl-D-glutamate endopeptidase [Hungatella hathewayi]	247	154046	Hungatella hathewayi	154046	Hungatella hathewayi	1649459	Hungatella	-
40	WP_087317493.1;s_1965542	2.52593e-07	0.000499593	0.441982	0.902613	0.425087	0.910897	WP_087317493.1	WP_087317493.1 DNA mismatch repair protein MutS [Eubacterium sp. An11]	876	1965542	Eubacterium sp. An11	1965542	Eubacterium sp. An11	1730	Eubacterium	-
40	WP_054326068.1;s_1193532	2.59751e-07	0.000508227	0.278132	0.830449	0.503098	0.938167	WP_054326068.1	WP_054326068.1 phosphoglucosamine mutase [Clostridia bacterium UC5.1-1D1]	450	1193532	uncultured Butyricicoccus sp.	1193532	uncultured Butyricicoccus sp.	580596	Butyricicoccus	-
40	OLA40720.1;s_1897011	2.71497e-07	0.000525558	0.672399	0.969514	0.823507	1	OLA40720.1	OLA40720.1 tRNA (guanosine(46)-N7)-methyltransferase TrmB [Oscillibacter sp. 57_20]	219	1897011	Oscillibacter sp. 57_20	1897011	Oscillibacter sp. 57_20	459786	Oscillibacter	2.1.1.33
40	lcl|NC_016048.1_cds_WP_014119572.1_3519;s_351091	2.7496e-07	0.000526657	0.723947	0.982832	0.403971	0.90392	lcl|NC_016048.1_cds_WP_014119572.1_3519	lcl|NC_016048.1_cds_WP_014119572.1_3519 [locus_tag=OBV_RS17370] [protein=glutamine synthetase] [protein_id=WP_014119572.1] [location=3565283..3567373] [gbkey=CDS]	2091	693746	Oscillibacter valericigenes Sjm18-20	351091	Oscillibacter valericigenes	459786	Oscillibacter	6.3.1.2
40	CDC72772.1;s_1263015	2.80387e-07	0.000531459	0.46272	0.908895	0.532354	0.946774	CDC72772.1	CDC72772.1 predicted ATPase (AAA+ superfamily) [Firmicutes bacterium CAG:272]	409	1263015	Firmicutes bacterium CAG:272	1263015	Firmicutes bacterium CAG:272	-	-	-
40	CDD68850.1;s_1263026	2.8418e-07	0.000533096	0.746074	0.988776	0.806043	1	CDD68850.1	CDD68850.1 transcriptional modulator of MazE/toxin MazF [Firmicutes bacterium CAG:475]	115	1263026	Firmicutes bacterium CAG:475	1263026	Firmicutes bacterium CAG:475	-	-	-
40	WP_075703732.1;s_1297617	2.99072e-07	0.000540119	0.0697394	0.580966	0.462699	0.924112	WP_075703732.1	WP_075703732.1 hypothetical protein [Intestinimonas butyriciproducens]	1336	1297617	Intestinimonas butyriciproducens	1297617	Intestinimonas butyriciproducens	1392389	Intestinimonas	-
40	CDE71639.1;s_1262970	2.99798e-07	0.000540119	0.483491	0.915364	0.671144	0.983438	CDE71639.1	CDE71639.1 dNA-directed RNA polymerase subunit beta [Subdoligranulum sp. CAG:314]	1269	1262970	Subdoligranulum sp. CAG:314	1262970	Subdoligranulum sp. CAG:314	292632	Subdoligranulum	2.7.7.6
40	lcl|NC_015977.1_cds_WP_014081244.1_3123;s_301301	2.99217e-07	0.000540119	0.452617	0.905976	0.700247	0.991426	lcl|NC_015977.1_cds_WP_014081244.1_3123	lcl|NC_015977.1_cds_WP_014081244.1_3123 [locus_tag=RHOM_RS15630] [protein=threonylcarbamoyl-AMP synthase] [protein_id=WP_014081244.1] [location=complement(3425867..3426919)] [gbkey=CDS]	1053	585394	Roseburia hominis A2-183	301301	Roseburia hominis	841	Roseburia	2.7.7.87
40	WP_054326509.1;s_1193532	2.99053e-07	0.000540119	0.0288913	0.444785	0.717832	0.995795	WP_054326509.1	WP_054326509.1 sulfite exporter TauE/SafE family protein [Clostridia bacterium UC5.1-1D1]	119	1193532	uncultured Butyricicoccus sp.	1193532	uncultured Butyricicoccus sp.	580596	Butyricicoccus	-
40	PII03334.1;s_2148	3.07352e-07	0.000542978	0.644616	0.962004	0.889689	1	PII03334.1	PII03334.1 hypothetical protein B9P96_004655 [Acholeplasma laidlawii]	177	2148	Acholeplasma laidlawii	2148	Acholeplasma laidlawii	2147	Acholeplasma	-
40	WP_099750380.1;s_2148	3.07352e-07	0.000542978	0.644616	0.962004	0.889689	1	WP_099750380.1	WP_099750380.1 hypothetical protein [Acholeplasma laidlawii]	172	2148	Acholeplasma laidlawii	2148	Acholeplasma laidlawii	2147	Acholeplasma	-
40	WP_083256453.1;s_1870991	3.17854e-07	0.000550834	0.710815	0.979344	0.106124	0.744602	WP_083256453.1	WP_083256453.1 ABC transporter permease [Massilioclostridium coli]	659	1870991	Massilioclostridium coli	1870991	Massilioclostridium coli	1935927	Massilioclostridium	-
40	SCJ81298.1;s_1193534	3.17194e-07	0.000550834	0.439964	0.901856	0.484623	0.931589	SCJ81298.1	SCJ81298.1 S-layer protein [uncultured Flavonifractor sp.]	815	1193534	uncultured Flavonifractor sp.	1193534	uncultured Flavonifractor sp.	946234	Flavonifractor	-
40	WP_087276961.1;s_1965628	3.54821e-07	0.000601202	0.188225	0.756806	0.375724	0.892808	WP_087276961.1	WP_087276961.1 hypothetical protein [Eubacterium sp. An3]	756	1965628	Eubacterium sp. An3	1965628	Eubacterium sp. An3	1730	Eubacterium	-
40	lcl|NZ_LT635479.1_cds_WP_076776849.1_521;s_1871021	3.56016e-07	0.000601202	0.173989	0.742382	0.404578	0.90411	lcl|NZ_LT635479.1_cds_WP_076776849.1_521	lcl|NZ_LT635479.1_cds_WP_076776849.1_521 [locus_tag=BQ7370_RS02625] [protein=ferrous iron transport protein B] [protein_id=WP_076776849.1] [location=519763..521763] [gbkey=CDS]	2001	1871021	Lachnoclostridium phocaeense	1871021	Lachnoclostridium phocaeense	1506553	Lachnoclostridium	-
40	lcl|NZ_CP015406.2_cds_WP_039996892.1_1510;s_292800	3.5683e-07	0.000601202	0.256022	0.813823	0.817007	1	lcl|NZ_CP015406.2_cds_WP_039996892.1_1510	lcl|NZ_CP015406.2_cds_WP_039996892.1_1510 [locus_tag=A4U99_RS07705] [db_xref=GeneID:33071388] [protein=methylmalonyl-CoA mutase] [protein_id=WP_039996892.1] [location=complement(1576654..1578300)] [gbkey=CDS]	1647	292800	Flavonifractor plautii	292800	Flavonifractor plautii	946234	Flavonifractor	5.4.99.2
40	WP_087241139.1;s_1965587	3.60791e-07	0.000602299	2.72403e-06	0.00803556	0.768525	1	WP_087241139.1	WP_087241139.1 hypothetical protein [Anaeromassilibacillus sp. An200]	98	1965587	Anaeromassilibacillus sp. An200	1965587	Anaeromassilibacillus sp. An200	1924093	Anaeromassilibacillus	-
40	lcl|NZ_CP015406.2_cds_WP_065534995.1_2378;s_292800	3.69286e-07	0.000610876	0.808485	1	0.397895	0.901324	lcl|NZ_CP015406.2_cds_WP_065534995.1_2378	lcl|NZ_CP015406.2_cds_WP_065534995.1_2378 [gene=fabF] [locus_tag=A4U99_RS12125] [db_xref=GeneID:33071965] [protein=beta-ketoacyl-[acyl-carrier-protein] synthase II] [protein_id=WP_065534995.1] [location=2454637..2455878] [gbkey=CDS]	1242	292800	Flavonifractor plautii	292800	Flavonifractor plautii	946234	Flavonifractor	-
40	lcl|NC_019680.1_cds_WP_015125726.1_2998;s_195253	4.18015e-07	0.000679136	0.230048	0.795543	0.210428	0.808557	lcl|NC_019680.1_cds_WP_015125726.1_2998	lcl|NC_019680.1_cds_WP_015125726.1_2998 [locus_tag=SYN6312_RS14890] [protein=molecular chaperone DnaK] [protein_id=WP_015125726.1] [location=complement(3068107..3070143)] [gbkey=CDS]	2037	195253	Synechococcus sp. PCC 6312	195253	Synechococcus sp. PCC 6312	1129	Synechococcus	-
40	WP_087282279.1;s_1965628	4.18002e-07	0.000679136	0.13187	0.693373	0.410409	0.906173	WP_087282279.1	WP_087282279.1 recombinase TnpX [Eubacterium sp. An3]	544	1965628	Eubacterium sp. An3	1965628	Eubacterium sp. An3	1730	Eubacterium	-
40	WP_016315868.1;s_1235835	4.29201e-07	0.000691139	0.524134	0.928528	0.383702	0.896168	WP_016315868.1	WP_016315868.1 hypothetical protein [Anaerotruncus sp. G3(2012)]	446	1235835	Anaerotruncus sp. G3(2012)	1235835	Anaerotruncus sp. G3(2012)	244127	Anaerotruncus	-
40	lcl|NC_018870.1_cds_WP_015051836.1_2757;s_85874	4.41018e-07	0.000699671	0.0975426	0.641339	0.0757679	0.716926	lcl|NC_018870.1_cds_WP_015051836.1_2757	lcl|NC_018870.1_cds_WP_015051836.1_2757 [locus_tag=TPH_RS14940] [protein=six-cysteine peptide SCIFF] [protein_id=WP_015051836.1] [location=complement(2830872..2831027)] [gbkey=CDS]	156	1089553	Thermacetogenium phaeum DSM 12270	85874	Thermacetogenium phaeum	140458	Thermacetogenium	-
40	WP_051643146.1;s_39484	4.42969e-07	0.000699671	1	1	0.581186	0.96142	WP_051643146.1	WP_051643146.1 M23 family peptidase [Agathobaculum desmolans]	245	39484	Agathobaculum desmolans	39484	Agathobaculum desmolans	2048137	Agathobaculum	-
40	WP_031473417.1;s_39484	4.53398e-07	0.000699671	0.123849	0.68216	0.604796	0.966665	WP_031473417.1	WP_031473417.1 transcriptional repressor [Agathobaculum desmolans]	137	39484	Agathobaculum desmolans	39484	Agathobaculum desmolans	2048137	Agathobaculum	-
40	SCJ18907.1;s_1193532	4.53725e-07	0.000699671	0.18374	0.752076	0.889556	1	SCJ18907.1	SCJ18907.1 Uncharacterised protein [uncultured Butyricicoccus sp.]	179	1193532	uncultured Butyricicoccus sp.	1193532	uncultured Butyricicoccus sp.	580596	Butyricicoccus	-
40	lcl|NC_016048.1_cds_WP_041615116.1_1794;s_351091	4.52071e-07	0.000699671	0.838055	1	0.934063	1	lcl|NC_016048.1_cds_WP_041615116.1_1794	lcl|NC_016048.1_cds_WP_041615116.1_1794 [locus_tag=OBV_RS08815] [protein=mRNA interferase PemK] [protein_id=WP_041615116.1] [location=1817135..1817506] [gbkey=CDS]	372	693746	Oscillibacter valericigenes Sjm18-20	351091	Oscillibacter valericigenes	459786	Oscillibacter	-
40	lcl|NC_009380.1_cds_WP_012015412.1_4331;s_168695	4.61685e-07	0.000705963	0.96585	1	0.973723	1	lcl|NC_009380.1_cds_WP_012015412.1_4331	lcl|NC_009380.1_cds_WP_012015412.1_4331 [locus_tag=STROP_RS21285] [db_xref=GeneID:5060705] [protein=ABC transporter ATP-binding protein] [protein_id=WP_012015412.1] [location=4785558..4786649] [gbkey=CDS]	1092	369723	Salinispora tropica CNB-440	168695	Salinispora tropica	168694	Salinispora	3.6.3.20;3.6.3.31
40	lcl|NZ_HG917868.1_cds_WP_044039443.1_2438;s_1216932	4.70739e-07	0.000713809	0.00764032	0.282572	0.180175	0.792121	lcl|NZ_HG917868.1_cds_WP_044039443.1_2438	lcl|NZ_HG917868.1_cds_WP_044039443.1_2438 [locus_tag=CM240_RS12470] [protein=DNA-binding protein] [protein_id=WP_044039443.1] [location=complement(2733956..2734231)] [gbkey=CDS]	276	1216932	Clostridium bornimense	1216932	Clostridium bornimense	1485	Clostridium	-
40	WP_087316680.1;s_1965542	4.94405e-07	0.000743099	0.437552	0.900536	0.549542	0.951708	WP_087316680.1	WP_087316680.1 endonuclease MutS2 [Eubacterium sp. An11]	790	1965542	Eubacterium sp. An11	1965542	Eubacterium sp. An11	1730	Eubacterium	-
40	lcl|NZ_CP014223.1_cds_WP_066046648.1_95;s_28446	4.98223e-07	0.000743099	0.77381	0.994543	0.83603	1	lcl|NZ_CP014223.1_cds_WP_066046648.1_95	lcl|NZ_CP014223.1_cds_WP_066046648.1_95 [locus_tag=CPRO_RS00485] [protein=cell division topological specificity factor MinE] [protein_id=WP_066046648.1] [location=complement(108278..108562)] [gbkey=CDS]	285	991789	Anaerotignum propionicum DSM 1682	28446	Anaerotignum propionicum	2039240	Anaerotignum	-
40	WP_087169520.1;s_1965548	5.16055e-07	0.000753957	0.304567	0.848744	0.174437	0.788022	WP_087169520.1	WP_087169520.1 polysaccharide pyruvyl transferase family protein [Drancourtella sp. An12]	367	1965548	Drancourtella sp. An12	1965548	Drancourtella sp. An12	1903506	Drancourtella	-
40	lcl|NZ_CP020474.1_cds_WP_037297258.1_3032;s_215743	5.15168e-07	0.000753957	0.76866	0.9937	0.361835	0.886741	lcl|NZ_CP020474.1_cds_WP_037297258.1_3032	lcl|NZ_CP020474.1_cds_WP_037297258.1_3032 [locus_tag=ROSMUCSMR3_RS15325] [protein=phosphoribosylpyrophosphate synthetase] [protein_id=WP_037297258.1] [location=complement(3224451..3225467)] [gbkey=CDS]	1017	215743	Roseovarius mucosus	215743	Roseovarius mucosus	74030	Roseovarius	2.7.6.1
40	CDC79387.1;s_1262848	5.17933e-07	0.000753957	0.664286	0.967004	0.77035	1	CDC79387.1	CDC79387.1 aTP-binding cassette subfamily C bacterial [Clostridium sp. CAG:964]	568	1262848	Clostridium sp. CAG:964	1262848	Clostridium sp. CAG:964	1485	Clostridium	3.6.3.44
40	lcl|NC_016048.1_cds_WP_014118212.1_2208;s_351091	5.30871e-07	0.000766657	0.10175	0.648445	0.153668	0.775677	lcl|NC_016048.1_cds_WP_014118212.1_2208	lcl|NC_016048.1_cds_WP_014118212.1_2208 [locus_tag=OBV_RS10900] [protein=chromosome segregation and condensation protein ScpA] [protein_id=WP_014118212.1] [location=complement(2231710..2232495)] [gbkey=CDS]	786	693746	Oscillibacter valericigenes Sjm18-20	351091	Oscillibacter valericigenes	459786	Oscillibacter	-
40	CCY66925.1;s_1262831	5.40375e-07	0.00076819	0.00131952	0.150274	0.182128	0.793339	CCY66925.1	CCY66925.1 major facilitator superfamily MFS_1 [Clostridium sp. CAG:678]	368	1262831	Clostridium sp. CAG:678	1262831	Clostridium sp. CAG:678	1485	Clostridium	-
40	lcl|NZ_CP021768.1_cds_WP_087923313.1_3054;s_2005046	5.36791e-07	0.00076819	0.446382	0.9041	1	1	lcl|NZ_CP021768.1_cds_WP_087923313.1_3054	lcl|NZ_CP021768.1_cds_WP_087923313.1_3054 [locus_tag=CCR98_RS15625] [protein=hypothetical protein] [protein_id=WP_087923313.1] [location=3312630..3313115] [gbkey=CDS]	486	2005046	Stenotrophomonas sp. WZN-1	2005046	Stenotrophomonas sp. WZN-1	40323	Stenotrophomonas	-
40	WP_078785529.1;s_745368	5.62388e-07	0.000781174	0.621638	0.955839	0.182796	0.793864	WP_078785529.1	WP_078785529.1 hypothetical protein [Gemmiger formicilis]	1074	745368	Gemmiger formicilis	745368	Gemmiger formicilis	204475	Gemmiger	-
40	WP_007047869.1;s_214851	5.61261e-07	0.000781174	0.450422	0.905445	0.794532	1	WP_007047869.1	WP_007047869.1 PBSX family phage terminase large subunit [Subdoligranulum variabile]	414	411471	Subdoligranulum variabile DSM 15176	214851	Subdoligranulum variabile	292632	Subdoligranulum	-
40	WP_054326248.1;s_1193532	5.61667e-07	0.000781174	0.883157	1	0.780511	1	WP_054326248.1	WP_054326248.1 hypothetical protein [Clostridia bacterium UC5.1-1D1]	283	1193532	uncultured Butyricicoccus sp.	1193532	uncultured Butyricicoccus sp.	580596	Butyricicoccus	-
40	WP_006574222.1;s_106588	5.73673e-07	0.000790813	0.886544	1	0.492581	0.934576	WP_006574222.1	WP_006574222.1 GHKL domain-containing protein [Pseudoflavonifractor capillosus]	463	411467	Pseudoflavonifractor capillosus ATCC 29799	106588	Pseudoflavonifractor capillosus	1017280	Pseudoflavonifractor	-
40	lcl|NC_015738.1_cds_WP_074118312.1_2333;s_502558	5.83473e-07	0.000798275	0.923874	1	0.623538	0.971114	lcl|NC_015738.1_cds_WP_074118312.1_2333	lcl|NC_015738.1_cds_WP_074118312.1_2333 [locus_tag=EGYY_RS13765] [protein=topoisomerase] [protein_id=WP_074118312.1] [location=2796873..2797151] [gbkey=CDS]	279	502558	Eggerthella sp. YY7918	502558	Eggerthella sp. YY7918	84111	Eggerthella	-
40	lcl|NZ_CP015400.2_cds_WP_066539402.1_2847;s_1834198	5.90147e-07	0.00080138	0.605667	0.951801	0.66786	0.982556	lcl|NZ_CP015400.2_cds_WP_066539402.1_2847	lcl|NZ_CP015400.2_cds_WP_066539402.1_2847 [locus_tag=A4V00_RS14485] [protein=copper-translocating P-type ATPase] [protein_id=WP_066539402.1] [location=complement(2801239..2803773)] [gbkey=CDS]	2535	1834198	Ruminiclostridium sp. KB18	1834198	Ruminiclostridium sp. KB18	1508657	Ruminiclostridium	-
40	lcl|NC_014376.1_cds_WP_013272239.1_1530;s_84030	6.11476e-07	0.000824193	0.00989518	0.309255	0.718707	0.996008	lcl|NC_014376.1_cds_WP_013272239.1_1530	lcl|NC_014376.1_cds_WP_013272239.1_1530 [locus_tag=CLOSA_RS07865] [protein=nitrate ABC transporter substrate-binding protein] [protein_id=WP_013272239.1] [location=complement(1645807..1646814)] [gbkey=CDS]	1008	610130	[Clostridium] saccharolyticum WM1	84030	[Clostridium] saccharolyticum	1506553	Lachnoclostridium	-
40	WP_054326253.1;s_1193532	6.21893e-07	0.000826799	0.536307	0.932297	0.89821	1	WP_054326253.1	WP_054326253.1 GPR endopeptidase [Clostridia bacterium UC5.1-1D1]	295	1193532	uncultured Butyricicoccus sp.	1193532	uncultured Butyricicoccus sp.	580596	Butyricicoccus	-
40	lcl|NZ_CP002581.1_cds_WP_042628361.1_5606;s_337	6.22497e-07	0.000826799	0.827414	1	0.911943	1	lcl|NZ_CP002581.1_cds_WP_042628361.1_5606	lcl|NZ_CP002581.1_cds_WP_042628361.1_5606 [locus_tag=BGL_RS27715] [protein=hypothetical protein] [protein_id=WP_042628361.1] [location=complement(2527161..2527832)] [gbkey=CDS]	672	595500	Burkholderia glumae PG1	337	Burkholderia glumae	32008	Burkholderia	-
40	SCI79256.1;s_1193532	6.37161e-07	0.000840143	0.937506	1	0.710363	0.994023	SCI79256.1	SCI79256.1 Glycyl-glycine endopeptidase lytM precursor [uncultured Butyricicoccus sp.]	432	1193532	uncultured Butyricicoccus sp.	1193532	uncultured Butyricicoccus sp.	580596	Butyricicoccus	-
40	WP_009447941.1;s_713008	6.45997e-07	0.000844318	0.126557	0.685669	0.0487667	0.675672	WP_009447941.1	WP_009447941.1 50S ribosomal protein L10 [Parvimonas sp. oral taxon 393]	167	944565	Parvimonas sp. oral taxon 393 str. F0440	713008	Parvimonas sp. oral taxon 393	543311	Parvimonas	-
40	lcl|NC_010803.1_cds_WP_012465112.1_130;s_1092	6.49607e-07	0.000844318	0.792037	0.998889	0.834234	1	lcl|NC_010803.1_cds_WP_012465112.1_130	lcl|NC_010803.1_cds_WP_012465112.1_130 [locus_tag=CLIM_RS00670] [protein=transcriptional regulator] [protein_id=WP_012465112.1] [location=144990..145358] [gbkey=CDS]	369	290315	Chlorobium limicola DSM 245	1092	Chlorobium limicola	1091	Chlorobium	-
40	lcl|NZ_AP014924.1_cds_WP_068140060.1_2979;s_1555112	6.71958e-07	0.000867174	0.49198	0.91833	0.56477	0.956366	lcl|NZ_AP014924.1_cds_WP_068140060.1_2979	lcl|NZ_AP014924.1_cds_WP_068140060.1_2979 [locus_tag=LIP_RS14735] [protein=acetate kinase] [protein_id=WP_068140060.1] [location=3307551..3308795] [gbkey=CDS]	1245	1555112	Limnochorda pilosa	1555112	Limnochorda pilosa	1676651	Limnochorda	2.7.2.1
40	WP_087417122.1;s_1965659	6.89099e-07	0.000883032	0.492207	0.918364	0.857293	1	WP_087417122.1	WP_087417122.1 hypothetical protein [Blautia sp. An81]	277	1965659	Blautia sp. An81	1965659	Blautia sp. An81	572511	Blautia	-
40	WP_087157676.1;s_1965575	6.9542e-07	0.000884901	0.0100072	0.310548	0.928652	1	WP_087157676.1	WP_087157676.1 hypothetical protein [Lachnoclostridium sp. An181]	486	1965575	Lachnoclostridium sp. An181	1965575	Lachnoclostridium sp. An181	1506553	Lachnoclostridium	-
40	CDE10941.1;s_1262799	7.23211e-07	0.000913872	0.902635	1	0.969789	1	CDE10941.1	CDE10941.1 unknown [Clostridium sp. CAG:354]	117	1262799	Clostridium sp. CAG:354	1262799	Clostridium sp. CAG:354	1485	Clostridium	-
40	lcl|NZ_CP015405.2_cds_WP_065543944.1_4013;s_1796616	7.63052e-07	0.000927313	0.711899	0.979652	0.196747	0.802396	lcl|NZ_CP015405.2_cds_WP_065543944.1_4013	lcl|NZ_CP015405.2_cds_WP_065543944.1_4013 [locus_tag=A4V09_RS20455] [protein=LL-diaminopimelate aminotransferase] [protein_id=WP_065543944.1] [location=4331645..4332859]	1215	1796616	Blautia sp. YL58	1796616	Blautia sp. YL58	572511	Blautia	2.6.1.83
40	WP_087166132.1;s_1965555	7.67495e-07	0.000927313	0.298464	0.845428	0.275317	0.844616	WP_087166132.1	WP_087166132.1 hypothetical protein [Lachnoclostridium sp. An131]	285	1965555	Lachnoclostridium sp. An131	1965555	Lachnoclostridium sp. An131	1506553	Lachnoclostridium	-
40	CDE19612.1;s_1262689	7.58739e-07	0.000927313	0.187321	0.75582	0.338718	0.87761	CDE19612.1	CDE19612.1 metallo-beta-lactamase domain protein [Acidiphilium sp. CAG:727]	394	1262689	Acidiphilium sp. CAG:727	1262689	Acidiphilium sp. CAG:727	522	Acidiphilium	-
40	CDE96312.1;s_1262820	7.62181e-07	0.000927313	0.0784774	0.602585	0.419673	0.909484	CDE96312.1	CDE96312.1 putative uncharacterized protein [Clostridium sp. CAG:567]	695	1262820	Clostridium sp. CAG:567	1262820	Clostridium sp. CAG:567	1485	Clostridium	-
40	lcl|NZ_HF545616.1_cds_WP_022287011.1_1966;s_1160721	7.55767e-07	0.000927313	0.00922283	0.302231	0.632066	0.973275	lcl|NZ_HF545616.1_cds_WP_022287011.1_1966	lcl|NZ_HF545616.1_cds_WP_022287011.1_1966 [locus_tag=RBI_RS09950] [protein=ABC transporter related protein] [protein_id=WP_022287011.1] [location=complement(2122834..2123976)] [gbkey=CDS]	1143	1160721	Ruminococcus bicirculans	1160721	Ruminococcus bicirculans	1263	Ruminococcus	3.6.3.20;3.6.3.31
40	lcl|NZ_CP015405.2_cds_WP_065543925.1_3991;s_1796616	7.68246e-07	0.000927313	0.77411	0.994598	0.78636	1	lcl|NZ_CP015405.2_cds_WP_065543925.1_3991	lcl|NZ_CP015405.2_cds_WP_065543925.1_3991 [locus_tag=A4V09_RS20345] [protein=glutamine synthetase] [protein_id=WP_065543925.1] [location=complement(4293043..4295142)]	2100	1796616	Blautia sp. YL58	1796616	Blautia sp. YL58	572511	Blautia	6.3.1.2
40	CDF42246.1;s_1262942	7.69521e-07	0.000927313	0.986509	1	0.983337	1	CDF42246.1	CDF42246.1 putative uncharacterized protein [Roseburia sp. CAG:182]	576	1262942	Roseburia sp. CAG:182	1262942	Roseburia sp. CAG:182	841	Roseburia	5.4.2.2
40	WP_013382050.1;s_-	8.05126e-07	0.000962144	0.125457	0.684224	0.00657808	0.449615	WP_013382050.1	WP_013382050.1 MULTISPECIES: HU family DNA-binding protein [Clostridiales]	91	186802	Clostridiales	-	-	-	-	-
40	WP_087267835.1;s_1965636	8.09e-07	0.000962144	0.894171	1	0.468994	0.926131	WP_087267835.1	WP_087267835.1 rod shape-determining protein [Blautia sp. An46]	329	1965636	Blautia sp. An46	1965636	Blautia sp. An46	572511	Blautia	-
40	WP_087418163.1;s_1965659	8.30349e-07	0.000969614	0.190302	0.7592	0.220791	0.814587	WP_087418163.1	WP_087418163.1 glycosyl hydrolase [Blautia sp. An81]	707	1965659	Blautia sp. An81	1965659	Blautia sp. An81	572511	Blautia	-
40	WP_087151507.1;s_1965627	8.41924e-07	0.000969614	0.505864	0.922857	0.298894	0.85817	WP_087151507.1	WP_087151507.1 glycosyltransferase [Lachnoclostridium sp. An298]	375	1965627	Lachnoclostridium sp. An298	1965627	Lachnoclostridium sp. An298	1506553	Lachnoclostridium	-
40	WP_054325934.1;s_1193532	8.32561e-07	0.000969614	0.0464541	0.516746	0.573175	0.959529	WP_054325934.1	WP_054325934.1 hypothetical protein [Clostridia bacterium UC5.1-1D1]	553	1193532	uncultured Butyricicoccus sp.	1193532	uncultured Butyricicoccus sp.	580596	Butyricicoccus	-
40	WP_054327680.1;s_1193532	8.28768e-07	0.000969614	0.721371	0.982409	0.847807	1	WP_054327680.1	WP_054327680.1 hypothetical protein [Clostridia bacterium UC5.1-1D1]	84	1193532	uncultured Butyricicoccus sp.	1193532	uncultured Butyricicoccus sp.	580596	Butyricicoccus	-
40	SCJ29375.1;s_1193532	8.37892e-07	0.000969614	0.97855	1	0.996449	1	SCJ29375.1	SCJ29375.1 Uncharacterized protein conserved in bacteria [uncultured Butyricicoccus sp.]	344	1193532	uncultured Butyricicoccus sp.	1193532	uncultured Butyricicoccus sp.	580596	Butyricicoccus	-
40	lcl|NZ_CP015405.2_cds_WP_065542264.1_2026;s_1796616	8.73259e-07	0.000999376	0.0995909	0.645136	0.0679278	0.710006	lcl|NZ_CP015405.2_cds_WP_065542264.1_2026	lcl|NZ_CP015405.2_cds_WP_065542264.1_2026 [locus_tag=A4V09_RS10275] [protein=glycoside hydrolase family 2] [protein_id=WP_065542264.1] [location=complement(2152175..2153974)]	1800	1796616	Blautia sp. YL58	1796616	Blautia sp. YL58	572511	Blautia	-
40	WP_054328082.1;s_1193532	8.90994e-07	0.0010133	0.867615	1	0.0942658	0.732897	WP_054328082.1	WP_054328082.1 hypothetical protein [Clostridia bacterium UC5.1-1D1]	256	1193532	uncultured Butyricicoccus sp.	1193532	uncultured Butyricicoccus sp.	580596	Butyricicoccus	-
40	WP_025363005.1;s_216935	9.14706e-07	0.0010338	0.834851	1	0.910457	1	WP_025363005.1	WP_025363005.1 iron ABC transporter permease [Spiroplasma culicicola]	343	1276246	Spiroplasma culicicola AES-1	216935	Spiroplasma culicicola	2132	Spiroplasma	-
40	WP_087312553.1;s_1965542	9.70808e-07	0.00109044	0.774833	0.9948	0.34978	0.882535	WP_087312553.1	WP_087312553.1 trigger factor [Eubacterium sp. An11]	372	1965542	Eubacterium sp. An11	1965542	Eubacterium sp. An11	1730	Eubacterium	5.2.1.8
40	WP_007864849.1;s_59620	9.88045e-07	0.00109285	0.0998147	0.645719	0.705803	0.992784	WP_007864849.1	WP_007864849.1 MULTISPECIES: hypothetical protein [Clostridiales]	139	59620	uncultured Clostridium sp.	59620	uncultured Clostridium sp.	1485	Clostridium	-
40	WP_087154197.1;s_1965583	9.88938e-07	0.00109285	0.0886707	0.624653	1	1	WP_087154197.1	WP_087154197.1 hypothetical protein [Lachnoclostridium sp. An196]	379	1965583	Lachnoclostridium sp. An196	1965583	Lachnoclostridium sp. An196	1506553	Lachnoclostridium	-
40	WP_087325001.1;s_1965648	9.90972e-07	0.00109285	0.979357	1	0.976023	1	WP_087325001.1	WP_087325001.1 Nif3-like dinuclear metal center hexameric protein [Faecalibacterium sp. An58]	261	1965648	Faecalibacterium sp. An58	1965648	Faecalibacterium sp. An58	216851	Faecalibacterium	-
40	WP_010244365.1;s_35830	1.02469e-06	0.00112323	0.950667	1	0.97427	1	WP_010244365.1	WP_010244365.1 mechanosensitive ion channel family protein [Acetivibrio cellulolyticus]	346	35830	Acetivibrio cellulolyticus	35830	Acetivibrio cellulolyticus	35829	Acetivibrio	-
40	WP_031475071.1;s_39484	1.03518e-06	0.00112793	0.567939	0.941226	0.801788	1	WP_031475071.1	WP_031475071.1 hypothetical protein [Agathobaculum desmolans]	917	39484	Agathobaculum desmolans	39484	Agathobaculum desmolans	2048137	Agathobaculum	-
40	WP_055220135.1;s_1150298	1.07924e-06	0.00116894	0.212795	0.780887	0.46236	0.924011	WP_055220135.1	WP_055220135.1 phosphoesterase [Fusicatenibacter saccharivorans]	681	1150298	Fusicatenibacter saccharivorans	1150298	Fusicatenibacter saccharivorans	1407607	Fusicatenibacter	-
40	lcl|NZ_CP009302.1_cds_WP_039688814.1_680;s_1531429	1.09686e-06	0.00118099	0.432667	0.8988	0.0344116	0.632291	lcl|NZ_CP009302.1_cds_WP_039688814.1_680	lcl|NZ_CP009302.1_cds_WP_039688814.1_680 [locus_tag=JI75_RS03585] [protein=fatty acid-binding protein DegV] [protein_id=WP_039688814.1] [location=complement(804154..805029)] [gbkey=CDS]	876	1531429	Coriobacteriaceae bacterium 68-1-3	1531429	Coriobacteriaceae bacterium 68-1-3	-	-	-
40	CDA05023.1;s_1262756	1.12938e-06	0.0011879	0.00026384	0.0802829	0.199561	0.803556	CDA05023.1	CDA05023.1 putative uncharacterized protein [Blautia sp. CAG:257]	237	1262756	Blautia sp. CAG:257	1262756	Blautia sp. CAG:257	572511	Blautia	-
40	WP_087162411.1;s_1965569	1.12664e-06	0.0011879	0.204995	0.773719	0.698551	0.99106	WP_087162411.1	WP_087162411.1 hypothetical protein [Lachnoclostridium sp. An169]	122	1965569	Lachnoclostridium sp. An169	1965569	Lachnoclostridium sp. An169	1506553	Lachnoclostridium	-
40	SCJ72197.1;s_59620	1.11265e-06	0.0011879	0.0484695	0.5239	0.792072	1	SCJ72197.1	SCJ72197.1 Integrase core domain [uncultured Clostridium sp.]	302	59620	uncultured Clostridium sp.	59620	uncultured Clostridium sp.	1485	Clostridium	-
40	lcl|NZ_LT635479.1_cds_WP_083582641.1_149;s_1871021	1.12128e-06	0.0011879	0.600701	0.950637	0.76586	1	lcl|NZ_LT635479.1_cds_WP_083582641.1_149	lcl|NZ_LT635479.1_cds_WP_083582641.1_149 [locus_tag=BQ7370_RS00760] [protein=MATE family efflux transporter] [protein_id=WP_083582641.1] [location=130860..132188] [gbkey=CDS]	1329	1871021	Lachnoclostridium phocaeense	1871021	Lachnoclostridium phocaeense	1506553	Lachnoclostridium	-
40	lcl|NZ_LT635479.1_cds_WP_076778434.1_1956;s_1871021	1.14818e-06	0.00120072	1	1	0.483457	0.931533	lcl|NZ_LT635479.1_cds_WP_076778434.1_1956	lcl|NZ_LT635479.1_cds_WP_076778434.1_1956 [locus_tag=BQ7370_RS09905] [protein=M18 family aminopeptidase] [protein_id=WP_076778434.1] [location=1981343..1982677] [gbkey=CDS]	1335	1871021	Lachnoclostridium phocaeense	1871021	Lachnoclostridium phocaeense	1506553	Lachnoclostridium	-
40	WP_087306656.1;s_1965560	1.15677e-06	0.0012028	0.613198	0.953604	0.953992	1	WP_087306656.1	WP_087306656.1 ABC transporter substrate-binding protein [Lachnoclostridium sp. An138]	310	1965560	Lachnoclostridium sp. An138	1965560	Lachnoclostridium sp. An138	1506553	Lachnoclostridium	-
40	SCJ52326.1;s_165185	1.22048e-06	0.00126183	0.378927	0.880622	1	1	SCJ52326.1	SCJ52326.1 cyclic 3'%2C5'-adenosine monophosphate phosphodiesterase [uncultured Eubacterium sp.]	916	165185	uncultured Eubacterium sp.	165185	uncultured Eubacterium sp.	1730	Eubacterium	-
40	WP_087317056.1;s_1965542	1.25968e-06	0.00129501	0.737819	0.986921	0.606187	0.967043	WP_087317056.1	WP_087317056.1 alanyl-tRNA editing protein [Eubacterium sp. An11]	442	1965542	Eubacterium sp. An11	1965542	Eubacterium sp. An11	1730	Eubacterium	6.1.1.7
40	WP_082396771.1;s_1697794	1.28713e-06	0.00131579	0.444622	0.903409	0.655874	0.979535	WP_082396771.1	WP_082396771.1 hypothetical protein [Clostridia bacterium UC5.1-1D1]	364	1697794	Clostridia bacterium UC5.1-1D1	1697794	Clostridia bacterium UC5.1-1D1	-	-	-
40	WP_026507480.1;s_1280686	1.36864e-06	0.00137609	0.980773	1	0.276261	0.845306	WP_026507480.1	WP_026507480.1 IS4/IS5 family transposase [Butyrivibrio sp. MC2013]	490	1280686	Butyrivibrio sp. MC2013	1280686	Butyrivibrio sp. MC2013	830	Butyrivibrio	-
40	SCJ07841.1;s_1193532	1.3688e-06	0.00137609	0.37564	0.880202	0.403657	0.903686	SCJ07841.1	SCJ07841.1 Probable cell division protein ytgP [uncultured Butyricicoccus sp.]	541	1193532	uncultured Butyricicoccus sp.	1193532	uncultured Butyricicoccus sp.	580596	Butyricicoccus	-
40	WP_087282826.1;s_1965628	1.36683e-06	0.00137609	0.456264	0.907021	0.714725	0.995003	WP_087282826.1	WP_087282826.1 hypothetical protein [Eubacterium sp. An3]	315	1965628	Eubacterium sp. An3	1965628	Eubacterium sp. An3	1730	Eubacterium	-
40	WP_006861703.1;s_168384	1.44195e-06	0.00144166	0.011714	0.326478	0.368028	0.889106	WP_006861703.1	WP_006861703.1 beta-glucosidase [Marvinbryantia formatexigens]	1054	478749	Marvinbryantia formatexigens DSM 14469	168384	Marvinbryantia formatexigens	248744	Marvinbryantia	-
40	lcl|NZ_CP015406.2_cds_WP_065533949.1_457;s_292800	1.45458e-06	0.00144577	0.739704	0.987662	0.592313	0.96436	lcl|NZ_CP015406.2_cds_WP_065533949.1_457	lcl|NZ_CP015406.2_cds_WP_065533949.1_457 [locus_tag=A4U99_RS02355] [db_xref=GeneID:33068825] [protein=single-stranded DNA-binding protein] [protein_id=WP_065533949.1] [location=496862..497479] [gbkey=CDS]	618	292800	Flavonifractor plautii	292800	Flavonifractor plautii	946234	Flavonifractor	-
40	WP_072852380.1;s_160404	1.46195e-06	0.00144577	0.266195	0.822249	0.657039	0.979581	WP_072852380.1	WP_072852380.1 restriction endonuclease subunit S [Anaerotignum lactatifermentans]	420	160404	Anaerotignum lactatifermentans	160404	Anaerotignum lactatifermentans	2039240	Anaerotignum	-
40	CDA13441.1;s_1262700	1.51117e-06	0.0014485	0.135482	0.698128	0.0829824	0.72343	CDA13441.1	CDA13441.1 uncharacterized protein BN695_01662 [Anaerotruncus sp. CAG:528]	444	1262700	Anaerotruncus sp. CAG:528	1262700	Anaerotruncus sp. CAG:528	244127	Anaerotruncus	-
40	EWS96388.1;s_95486	1.52515e-06	0.0014485	0.020873	0.397708	0.35972	0.88578	EWS96388.1	EWS96388.1 hypothetical protein BG00_18065 [Pseudoalteromonas sp. SCSIO_11900]	81	95486	Burkholderia cenocepacia	95486	Burkholderia cenocepacia	32008	Burkholderia	-
40	WP_012199039.1;s_66219	1.52203e-06	0.0014485	0.248567	0.809703	0.507148	0.939369	WP_012199039.1	WP_012199039.1 carbohydrate ABC transporter substrate-binding protein [Lachnoclostridium phytofermentans]	494	357809	Lachnoclostridium phytofermentans ISDg	66219	Lachnoclostridium phytofermentans	1506553	Lachnoclostridium	-
40	lcl|NZ_CP011307.1_cds_WP_033119368.1_3081;s_1297617	1.5284e-06	0.0014485	0.342693	0.867266	0.714546	0.994948	lcl|NZ_CP011307.1_cds_WP_033119368.1_3081	lcl|NZ_CP011307.1_cds_WP_033119368.1_3081 [locus_tag=IB211_RS15275] [protein=tRNA (N6-threonylcarbamoyladenosine(37)-N6)-methyltransferase TrmO] [protein_id=WP_033119368.1] [location=complement(3241773..3242462)] [gbkey=CDS]	690	1297617	Intestinimonas butyriciproducens	1297617	Intestinimonas butyriciproducens	1392389	Intestinimonas	-
40	CCY25880.1;s_1263001	1.49694e-06	0.0014485	0.0487412	0.524804	1	1	CCY25880.1	CCY25880.1 phosphomethylpyrimidine kinase type-1 [Firmicutes bacterium CAG:114]	279	1263001	Firmicutes bacterium CAG:114	1263001	Firmicutes bacterium CAG:114	-	-	-
40	CDB26675.1;s_1263029	1.51579e-06	0.0014485	0.452741	0.905999	0.947224	1	CDB26675.1	CDB26675.1 putative uncharacterized protein [Firmicutes bacterium CAG:552]	361	1263029	Firmicutes bacterium CAG:552	1263029	Firmicutes bacterium CAG:552	-	-	-
40	CCZ84960.1;s_1262996	1.48899e-06	0.0014485	0.700425	0.976672	0.816047	1	CCZ84960.1	CCZ84960.1 na+-driven multidrug efflux pump [Firmicutes bacterium CAG:631]	442	1262996	Firmicutes bacterium CAG:631	1262996	Firmicutes bacterium CAG:631	-	-	-
40	WP_082396773.1;s_1697794	1.52672e-06	0.0014485	0.919519	1	0.967054	1	WP_082396773.1	WP_082396773.1 S-layer homology domain-containing protein [Clostridia bacterium UC5.1-1D1]	382	1697794	Clostridia bacterium UC5.1-1D1	1697794	Clostridia bacterium UC5.1-1D1	-	-	-
40	CCY68906.1;s_1262831	1.53868e-06	0.00145069	0.00627451	0.266194	0.0677009	0.709748	CCY68906.1	CCY68906.1 hydroxyacylglutathione hydrolase [Clostridium sp. CAG:678]	204	1262831	Clostridium sp. CAG:678	1262831	Clostridium sp. CAG:678	1485	Clostridium	3.1.2.6
40	CDE27242.1;s_1262795	1.55267e-06	0.00145633	0.923721	1	0.916778	1	CDE27242.1	CDE27242.1 putative uncharacterized protein [Clostridium sp. CAG:307]	1954	1262795	Clostridium sp. CAG:307	1262795	Clostridium sp. CAG:307	1485	Clostridium	-
40	WP_055080491.1;s_1627893	1.56277e-06	0.00145828	0.273028	0.8267	0.0928293	0.731732	WP_055080491.1	WP_055080491.1 DUF262 domain-containing protein [Ruminococcaceae bacterium cv2]	606	1627893	Ruminococcaceae bacterium cv2	1627893	Ruminococcaceae bacterium cv2	-	-	-
40	WP_087234973.1;s_1965604	1.57267e-06	0.00146004	0.217309	0.784173	0.706966	0.993051	WP_087234973.1	WP_087234973.1 enoyl-[acyl-carrier-protein] reductase FabK [Anaeromassilibacillus sp. An250]	315	1965604	Anaeromassilibacillus sp. An250	1965604	Anaeromassilibacillus sp. An250	1924093	Anaeromassilibacillus	-
40	WP_055228143.1;s_1150298	1.60243e-06	0.00148012	0.963343	1	0.800872	1	WP_055228143.1	WP_055228143.1 cell division protein SepF [Fusicatenibacter saccharivorans]	203	1150298	Fusicatenibacter saccharivorans	1150298	Fusicatenibacter saccharivorans	1407607	Fusicatenibacter	-
40	WP_087150202.1;s_1965627	1.61827e-06	0.0014872	0.922239	1	0.659655	0.979979	WP_087150202.1	WP_087150202.1 sugar ABC transporter permease [Lachnoclostridium sp. An298]	313	1965627	Lachnoclostridium sp. An298	1965627	Lachnoclostridium sp. An298	1506553	Lachnoclostridium	-
40	WP_087313696.1;s_1965542	1.70872e-06	0.00154689	0.964573	1	0.0313627	0.621056	WP_087313696.1	WP_087313696.1 hypothetical protein [Eubacterium sp. An11]	684	1965542	Eubacterium sp. An11	1965542	Eubacterium sp. An11	1730	Eubacterium	2.4.1.18
40	WP_087151648.1;s_1965627	1.70333e-06	0.00154689	0.486679	0.916378	0.489274	0.933573	WP_087151648.1	WP_087151648.1 phosphopyruvate hydratase [Lachnoclostridium sp. An298]	431	1965627	Lachnoclostridium sp. An298	1965627	Lachnoclostridium sp. An298	1506553	Lachnoclostridium	4.2.1.11
40	SCI79366.1;s_1193532	1.69922e-06	0.00154689	0.197246	0.766139	0.513737	0.941242	SCI79366.1	SCI79366.1 Uncharacterized vancomycin resistance protein [uncultured Butyricicoccus sp.]	567	1193532	uncultured Butyricicoccus sp.	1193532	uncultured Butyricicoccus sp.	580596	Butyricicoccus	-
40	WP_022461614.1;s_1150298	1.77843e-06	0.00157689	0.193242	0.76215	0.120765	0.752254	WP_022461614.1	WP_022461614.1 replicative DNA helicase [Fusicatenibacter saccharivorans]	444	1150298	Fusicatenibacter saccharivorans	1150298	Fusicatenibacter saccharivorans	1407607	Fusicatenibacter	-
40	CDA16514.1;s_1262822	1.77289e-06	0.00157689	0.0949314	0.636009	0.181602	0.792882	CDA16514.1	CDA16514.1 50S ribosomal protein L28 [Clostridium sp. CAG:571]	65	1262822	Clostridium sp. CAG:571	1262822	Clostridium sp. CAG:571	1485	Clostridium	-
40	SCI39850.1;s_1193532	1.76925e-06	0.00157689	0.0042569	0.232055	0.494627	0.935507	SCI39850.1	SCI39850.1 Uncharacterised protein [uncultured Butyricicoccus sp.]	104	1193532	uncultured Butyricicoccus sp.	1193532	uncultured Butyricicoccus sp.	580596	Butyricicoccus	-
40	WP_054328379.1;s_1193532	1.78519e-06	0.00157689	0.964192	1	0.697287	0.990705	WP_054328379.1	WP_054328379.1 1-phosphofructokinase [Clostridia bacterium UC5.1-1D1]	307	1193532	uncultured Butyricicoccus sp.	1193532	uncultured Butyricicoccus sp.	580596	Butyricicoccus	-
40	CDE71761.1;s_1262970	1.76207e-06	0.00157689	0.826216	1	0.924165	1	CDE71761.1	CDE71761.1 transketolase [Subdoligranulum sp. CAG:314]	306	1262970	Subdoligranulum sp. CAG:314	1262970	Subdoligranulum sp. CAG:314	292632	Subdoligranulum	2.2.1.1
40	WP_087358799.1;s_1776392	1.79551e-06	0.00157834	1.60613e-09	7.3064e-05	1	1	WP_087358799.1	WP_087358799.1 elongation factor G [Massiliomicrobiota timonensis]	685	1776392	Massiliomicrobiota timonensis	1776392	Massiliomicrobiota timonensis	1924110	Massiliomicrobiota	-
40	WP_054327489.1;s_1193532	1.83276e-06	0.00160334	0.172204	0.740503	0.0792852	0.720295	WP_054327489.1	WP_054327489.1 DUF4179 domain-containing protein [Clostridia bacterium UC5.1-1D1]	367	1193532	uncultured Butyricicoccus sp.	1193532	uncultured Butyricicoccus sp.	580596	Butyricicoccus	-
40	SCH90261.1;s_876091	1.84882e-06	0.00160965	0.612213	0.953472	0.796372	1	SCH90261.1	SCH90261.1 T786P28D [uncultured Oscillibacter sp.]	148	876091	uncultured Oscillibacter sp.	876091	uncultured Oscillibacter sp.	459786	Oscillibacter	-
40	WP_087417360.1;s_1965659	1.90904e-06	0.00163996	0.0542116	0.540385	0.444173	0.917311	WP_087417360.1	WP_087417360.1 glucosamine-6-phosphate deaminase [Blautia sp. An81]	244	1965659	Blautia sp. An81	1965659	Blautia sp. An81	572511	Blautia	3.5.99.6
40	WP_093373695.1;s_1520815	1.91067e-06	0.00163996	0.805714	1	0.615269	0.969278	WP_093373695.1	WP_093373695.1 bifunctional 4-hydroxy-3-methylbut-2-enyl diphosphate reductase/30S ribosomal protein S1 [Ruminococcaceae bacterium D5]	655	1520815	Ruminococcaceae bacterium D5	1520815	Ruminococcaceae bacterium D5	-	-	1.17.1.2
40	CDE71612.1;s_1262970	1.89389e-06	0.00163996	0.750793	0.989609	0.80488	1	CDE71612.1	CDE71612.1 putative septation protein SpoVG [Subdoligranulum sp. CAG:314]	85	1262970	Subdoligranulum sp. CAG:314	1262970	Subdoligranulum sp. CAG:314	292632	Subdoligranulum	-
40	lcl|NZ_CP019450.1_cds_WP_084198017.1_477;s_930805	1.94984e-06	0.00166572	0.292724	0.841099	0.210912	0.808743	lcl|NZ_CP019450.1_cds_WP_084198017.1_477	lcl|NZ_CP019450.1_cds_WP_084198017.1_477 [locus_tag=BST95_RS02430] [protein=dTDP-4-dehydrorhamnose 3,5-epimerase] [protein_id=WP_084198017.1] [location=509025..509570] [gbkey=CDS]	546	930805	Halioglobus japonicus	930805	Halioglobus japonicus	1217416	Halioglobus	5.1.3.13
40	WP_031472711.1;s_39484	1.97477e-06	0.00167644	0.461039	0.90837	0.532937	0.946889	WP_031472711.1	WP_031472711.1 Na/Pi cotransporter family protein [Agathobaculum desmolans]	599	39484	Agathobaculum desmolans	39484	Agathobaculum desmolans	2048137	Agathobaculum	-
40	SCI43754.1;s_1193532	1.98081e-06	0.00167644	0.98592	1	0.762163	1	SCI43754.1	SCI43754.1 Probable cell division protein ytgP [uncultured Butyricicoccus sp.]	520	1193532	uncultured Butyricicoccus sp.	1193532	uncultured Butyricicoccus sp.	580596	Butyricicoccus	-
40	WP_025724389.1;s_264635	2.02165e-06	0.00170308	0.298865	0.845736	0.233894	0.821501	WP_025724389.1	WP_025724389.1 alpha-galactosidase [Acholeplasma granularum]	684	264635	Acholeplasma granularum	264635	Acholeplasma granularum	2147	Acholeplasma	-
40	CCZ85895.1;s_1262996	2.07263e-06	0.00173798	0.877707	1	0.0676895	0.709748	CCZ85895.1	CCZ85895.1 putative uncharacterized protein [Firmicutes bacterium CAG:631]	160	1262996	Firmicutes bacterium CAG:631	1262996	Firmicutes bacterium CAG:631	-	-	-
40	lcl|NC_010001.1_cds_WP_081428622.1_2326;s_66219	2.09478e-06	0.0017485	0.124954	0.683487	0.173037	0.787142	lcl|NC_010001.1_cds_WP_081428622.1_2326	lcl|NC_010001.1_cds_WP_081428622.1_2326 [locus_tag=CPHY_RS11860] [protein=ribonuclease J] [protein_id=WP_081428622.1] [location=complement(2827194..2828996)] [gbkey=CDS]	1803	357809	Lachnoclostridium phytofermentans ISDg	66219	Lachnoclostridium phytofermentans	1506553	Lachnoclostridium	-
40	WP_054325984.1;s_1193532	2.13114e-06	0.00177072	0.689361	0.973735	0.461312	0.923484	WP_054325984.1	WP_054325984.1 hypothetical protein [Clostridia bacterium UC5.1-1D1]	194	1193532	uncultured Butyricicoccus sp.	1193532	uncultured Butyricicoccus sp.	580596	Butyricicoccus	-
40	WP_006779670.1;s_154046	2.1462e-06	0.00177513	0.680644	0.971467	0.928287	1	WP_006779670.1	WP_006779670.1 IclR family transcriptional regulator [Hungatella hathewayi]	260	154046	Hungatella hathewayi	154046	Hungatella hathewayi	1649459	Hungatella	-
40	WP_087306653.1;s_1965560	2.15748e-06	0.00177639	0.434209	0.899399	0.92227	1	WP_087306653.1	WP_087306653.1 cytidylate kinase-like family protein [Lachnoclostridium sp. An138]	198	1965560	Lachnoclostridium sp. An138	1965560	Lachnoclostridium sp. An138	1506553	Lachnoclostridium	-
40	CCK89123.1;s_1496	2.22949e-06	0.00181921	0.372023	0.878924	0.431266	0.91346	CCK89123.1	CCK89123.1 hypothetical protein BN163_2190001 [Clostridioides difficile T5]	48	1215085	Clostridioides difficile T14	1496	Clostridioides difficile	1870884	Clostridioides	-
40	CCY58556.1;s_1262830	2.22509e-06	0.00181921	0.643052	0.961534	1	1	CCY58556.1	CCY58556.1 aBC transporter [Clostridium sp. CAG:632]	313	1262830	Clostridium sp. CAG:632	1262830	Clostridium sp. CAG:632	1485	Clostridium	3.6.3.28
40	CDC64460.1;s_1262808	2.29277e-06	0.00183097	0.168273	0.737221	0.0672211	0.708471	CDC64460.1	CDC64460.1 pretoxin HINT domain protein [Clostridium sp. CAG:448]	241	1262808	Clostridium sp. CAG:448	1262808	Clostridium sp. CAG:448	1485	Clostridium	-
40	WP_054325890.1;s_1193532	2.30427e-06	0.00183097	0.232883	0.797338	0.126754	0.756512	WP_054325890.1	WP_054325890.1 S-layer homology domain-containing protein [Clostridia bacterium UC5.1-1D1]	456	1193532	uncultured Butyricicoccus sp.	1193532	uncultured Butyricicoccus sp.	580596	Butyricicoccus	-
40	WP_087316386.1;s_1965542	2.29859e-06	0.00183097	0.883423	1	0.722706	0.997066	WP_087316386.1	WP_087316386.1 hypothetical protein [Eubacterium sp. An11]	279	1965542	Eubacterium sp. An11	1965542	Eubacterium sp. An11	1730	Eubacterium	-
40	WP_050623476.1;s_1650661	2.27973e-06	0.00183097	0.310472	0.852195	1	1	WP_050623476.1	WP_050623476.1 hypothetical protein [Clostridium phoceensis]	570	1650661	Clostridium phoceensis	1650661	Clostridium phoceensis	1485	Clostridium	-
40	CDB96061.1;s_59620	2.25821e-06	0.00183097	0.483787	0.915639	1	1	CDB96061.1	CDB96061.1 putative uncharacterized protein [Firmicutes bacterium CAG:41]	83	59620	uncultured Clostridium sp.	59620	uncultured Clostridium sp.	1485	Clostridium	-
40	CDE70800.1;s_1262970	2.30014e-06	0.00183097	0.559113	0.938618	0.763654	1	CDE70800.1	CDE70800.1 aspartate aminotransferase [Subdoligranulum sp. CAG:314]	381	1262970	Subdoligranulum sp. CAG:314	1262970	Subdoligranulum sp. CAG:314	292632	Subdoligranulum	2.6.1.9;2.6.1.1
40	WP_087150644.1;s_1965627	2.42249e-06	0.00191654	0.000167376	0.0652166	0.800906	1	WP_087150644.1	WP_087150644.1 RNA methyltransferase [Lachnoclostridium sp. An298]	267	1965627	Lachnoclostridium sp. An298	1965627	Lachnoclostridium sp. An298	1506553	Lachnoclostridium	-
40	CCZ95198.1;s_1262867	2.43325e-06	0.00191672	0.0770529	0.598729	0.249424	0.829329	CCZ95198.1	CCZ95198.1 pyridine nucleotide-disulfide oxidoreductase [Corallococcus sp. CAG:1435]	418	1262867	Corallococcus sp. CAG:1435	1262867	Corallococcus sp. CAG:1435	83461	Corallococcus	-
40	lcl|NZ_CP011367.1_cds_WP_018145987.1_988;s_106634	2.48498e-06	0.00194443	0.559981	0.939028	0.353179	0.883856	lcl|NZ_CP011367.1_cds_WP_018145987.1_988	lcl|NZ_CP011367.1_cds_WP_018145987.1_988 [locus_tag=TVD_RS04880] [db_xref=GeneID:29524649] [protein=iron-sulfur cluster scaffold-like protein] [protein_id=WP_018145987.1] [location=1028540..1028950] [gbkey=CDS]	411	106634	Thioalkalivibrio versutus	106634	Thioalkalivibrio versutus	106633	Thioalkalivibrio	-
40	lcl|NZ_CP015405.2_cds_WP_065542998.1_2876;s_1796616	2.4898e-06	0.00194443	0.232345	0.797128	0.862863	1	lcl|NZ_CP015405.2_cds_WP_065542998.1_2876	lcl|NZ_CP015405.2_cds_WP_065542998.1_2876 [locus_tag=A4V09_RS14610] [protein=fucose isomerase] [protein_id=WP_065542998.1] [location=complement(3054615..3056087)]	1473	1796616	Blautia sp. YL58	1796616	Blautia sp. YL58	572511	Blautia	-
40	CDD09281.1;s_1262797	2.53073e-06	0.00194504	0.363611	0.876093	0.0203934	0.574785	CDD09281.1	CDD09281.1 dNA or RNA helicases of superfamily II [Clostridium sp. CAG:349]	716	1262797	Clostridium sp. CAG:349	1262797	Clostridium sp. CAG:349	1485	Clostridium	-
40	CCY68146.1;s_1262831	2.51447e-06	0.00194504	0.031317	0.458657	0.0261803	0.600784	CCY68146.1	CCY68146.1 gTP-binding protein TypA [Clostridium sp. CAG:678]	607	1262831	Clostridium sp. CAG:678	1262831	Clostridium sp. CAG:678	1485	Clostridium	-
40	lcl|NZ_CP012072.1_cds_WP_009211818.1_371;s_52773	2.53176e-06	0.00194504	0.554768	0.937252	0.223417	0.816457	lcl|NZ_CP012072.1_cds_WP_009211818.1_371	lcl|NZ_CP012072.1_cds_WP_009211818.1_371 [locus_tag=ADJ76_RS01890] [protein=30S ribosomal protein S15] [protein_id=WP_009211818.1] [location=425514..425783] [gbkey=CDS]	270	52773	Actinomyces meyeri	52773	Actinomyces meyeri	1654	Actinomyces	-
40	lcl|NZ_CP015406.2_cds_WP_065535365.1_3050;s_292800	2.53334e-06	0.00194504	0.875585	1	0.309416	0.862327	lcl|NZ_CP015406.2_cds_WP_065535365.1_3050	lcl|NZ_CP015406.2_cds_WP_065535365.1_3050 [locus_tag=A4U99_RS15545] [db_xref=GeneID:33072356] [protein=M18 family aminopeptidase] [protein_id=WP_065535365.1] [location=3143316..3144614] [gbkey=CDS]	1299	292800	Flavonifractor plautii	292800	Flavonifractor plautii	946234	Flavonifractor	-
40	WP_054325875.1;s_1193532	2.60651e-06	0.00199281	0.473961	0.912058	0.786319	1	WP_054325875.1	WP_054325875.1 hypothetical protein [Clostridia bacterium UC5.1-1D1]	180	1193532	uncultured Butyricicoccus sp.	1193532	uncultured Butyricicoccus sp.	580596	Butyricicoccus	-
40	ERK57240.1;s_1226323	2.62815e-06	0.0019942	0.000913645	0.132681	0.126232	0.756199	ERK57240.1	ERK57240.1 hypothetical protein HMPREF1545_02832 [Oscillibacter sp. KLE 1728]	275	1226323	Oscillibacter sp. KLE 1745	1226323	Oscillibacter sp. KLE 1745	459786	Oscillibacter	-
40	WP_087151513.1;s_1965627	2.63024e-06	0.0019942	0.188473	0.757192	0.737356	1	WP_087151513.1	WP_087151513.1 glycosyltransferase family 2 protein [Lachnoclostridium sp. An298]	316	1965627	Lachnoclostridium sp. An298	1965627	Lachnoclostridium sp. An298	1506553	Lachnoclostridium	-
40	lcl|NC_022567.1_cds_WP_022739716.1_857;s_446660	2.65645e-06	0.00200332	0.169235	0.738043	0.111061	0.747019	lcl|NC_022567.1_cds_WP_022739716.1_857	lcl|NC_022567.1_cds_WP_022739716.1_857 [locus_tag=AEQU_RS04340] [protein=ABC transporter permease component] [protein_id=WP_022739716.1] [location=complement(1124811..1125740)] [gbkey=CDS]	930	1384484	Adlercreutzia equolifaciens DSM 19450	446660	Adlercreutzia equolifaciens	447020	Adlercreutzia	-
40	CCY67110.1;s_1262831	2.6929e-06	0.00200332	0.00765085	0.282667	0.137759	0.764091	CCY67110.1	CCY67110.1 putative uncharacterized protein [Clostridium sp. CAG:678]	146	1262831	Clostridium sp. CAG:678	1262831	Clostridium sp. CAG:678	1485	Clostridium	-
40	lcl|NC_016048.1_cds_WP_014118969.1_3011;s_351091	2.68519e-06	0.00200332	0.213826	0.78188	0.373354	0.891559	lcl|NC_016048.1_cds_WP_014118969.1_3011	lcl|NC_016048.1_cds_WP_014118969.1_3011 [locus_tag=OBV_RS23950] [protein=hypothetical protein] [protein_id=WP_014118969.1] [location=complement(3046870..3047421)] [gbkey=CDS]	552	693746	Oscillibacter valericigenes Sjm18-20	351091	Oscillibacter valericigenes	459786	Oscillibacter	-
40	WP_069999864.1;s_1892843	2.69732e-06	0.00200332	0.707525	0.978412	0.546235	0.950623	WP_069999864.1	WP_069999864.1 site-specific integrase [Cellulosilyticum sp. I15G10I2]	416	1892843	Cellulosilyticum sp. I15G10I2	1892843	Cellulosilyticum sp. I15G10I2	698776	Cellulosilyticum	-
40	WP_087315922.1;s_1965542	2.69491e-06	0.00200332	0.096856	0.640205	0.565108	0.956518	WP_087315922.1	WP_087315922.1 primosomal protein N' [Eubacterium sp. An11]	748	1965542	Eubacterium sp. An11	1965542	Eubacterium sp. An11	1730	Eubacterium	-
40	WP_004608960.1;s_29348	2.71823e-06	0.00201064	0.000228175	0.0749215	0.583914	0.962028	WP_004608960.1	WP_004608960.1 hypothetical protein [[Clostridium] spiroforme]	71	29348	[Clostridium] spiroforme	29348	[Clostridium] spiroforme	1505663	Erysipelatoclostridium	-
40	CDE71762.1;s_1262970	2.74643e-06	0.00202328	0.364513	0.87632	0.630853	0.972913	CDE71762.1	CDE71762.1 transketolase beta subunit [Subdoligranulum sp. CAG:314]	268	1262970	Subdoligranulum sp. CAG:314	1262970	Subdoligranulum sp. CAG:314	292632	Subdoligranulum	2.2.1.1
40	CDD28030.1;s_1262989	2.79072e-06	0.00204761	0.00436951	0.233733	0.72982	0.999132	CDD28030.1	CDD28030.1 heavy metal-associated domain protein [Firmicutes bacterium CAG:94]	125	1262989	Firmicutes bacterium CAG:94	1262989	Firmicutes bacterium CAG:94	-	-	-
40	WP_087315840.1;s_1965542	2.83016e-06	0.00206821	0.607221	0.952205	0.538081	0.948198	WP_087315840.1	WP_087315840.1 YgiQ family radical SAM protein [Eubacterium sp. An11]	645	1965542	Eubacterium sp. An11	1965542	Eubacterium sp. An11	1730	Eubacterium	-
40	WP_031472168.1;s_39484	2.87885e-06	0.0020834	0.212976	0.780993	0.135745	0.762225	WP_031472168.1	WP_031472168.1 DegV family protein [Agathobaculum desmolans]	291	39484	Agathobaculum desmolans	39484	Agathobaculum desmolans	2048137	Agathobaculum	-
40	CCY67922.1;s_1262831	2.88529e-06	0.0020834	0.177469	0.746243	0.376386	0.892967	CCY67922.1	CCY67922.1 aBC transporter ATP-binding/permease protein [Clostridium sp. CAG:678]	581	1262831	Clostridium sp. CAG:678	1262831	Clostridium sp. CAG:678	1485	Clostridium	3.6.3.44
40	CDE71613.1;s_1262970	2.87127e-06	0.0020834	0.561836	0.939371	1	1	CDE71613.1	CDE71613.1 cation-transporting ATPase P-type [Subdoligranulum sp. CAG:314]	797	1262970	Subdoligranulum sp. CAG:314	1262970	Subdoligranulum sp. CAG:314	292632	Subdoligranulum	-
40	SBW00312.1;s_172733	2.91163e-06	0.00209411	0.930658	1	0.976605	1	SBW00312.1	SBW00312.1 UbiD family decarboxylase [uncultured Clostridiales bacterium]	578	172733	uncultured Clostridiales bacterium	172733	uncultured Clostridiales bacterium	-	-	-
40	DAA87679.1;s_1916214	2.936e-06	0.00210332	0.875343	1	0.466358	0.925269	DAA87679.1	DAA87679.1 TPA: hypothetical protein CPT82_00080 [Candidatus Gastranaerophilales bacterium HUM_2]	266	1916214	Candidatus Gastranaerophilales bacterium HUM_2	1916214	Candidatus Gastranaerophilales bacterium HUM_2	-	-	-
40	WP_087316718.1;s_1965542	3.03701e-06	0.00215029	0.8085	1	0.313814	0.864758	WP_087316718.1	WP_087316718.1 toxic anion resistance protein [Eubacterium sp. An11]	383	1965542	Eubacterium sp. An11	1965542	Eubacterium sp. An11	1730	Eubacterium	-
40	WP_090124224.1;s_1780380	3.03135e-06	0.00215029	0.855037	1	0.429562	0.912888	WP_090124224.1	WP_090124224.1 hypothetical protein [Eubacteriaceae bacterium CHKCI004]	462	1780380	Eubacteriaceae bacterium CHKCI004	1780380	Eubacteriaceae bacterium CHKCI004	-	-	-
40	CDB30449.1;s_1263004	3.02012e-06	0.00215029	0.313838	0.854423	0.455393	0.921453	CDB30449.1	CDB30449.1 putative uncharacterized protein [Firmicutes bacterium CAG:137]	95	1263004	Firmicutes bacterium CAG:137	1263004	Firmicutes bacterium CAG:137	-	-	-
40	WP_031473113.1;s_39484	3.13783e-06	0.00220451	0.612436	0.953472	0.877381	1	WP_031473113.1	WP_031473113.1 3-ketoacyl-ACP reductase [Agathobaculum desmolans]	237	39484	Agathobaculum desmolans	39484	Agathobaculum desmolans	2048137	Agathobaculum	-
40	WP_087232008.1;s_1965604	3.12961e-06	0.00220451	0.947217	1	0.864823	1	WP_087232008.1	WP_087232008.1 glutamine synthetase type III [Anaeromassilibacillus sp. An250]	698	1965604	Anaeromassilibacillus sp. An250	1965604	Anaeromassilibacillus sp. An250	1924093	Anaeromassilibacillus	6.3.1.2
40	WP_087232014.1;s_1965604	3.15614e-06	0.00220885	0.578113	0.944459	0.646183	0.97679	WP_087232014.1	WP_087232014.1 glutamate synthase large subunit [Anaeromassilibacillus sp. An250]	1506	1965604	Anaeromassilibacillus sp. An250	1965604	Anaeromassilibacillus sp. An250	1924093	Anaeromassilibacillus	-
40	OKZ60020.1;s_1896989	3.17809e-06	0.00221569	0.416281	0.893164	0.734967	0.999917	OKZ60020.1	OKZ60020.1 hypothetical protein BHV96_04515 [Clostridium sp. CAG:354_28_25]	316	1896989	Clostridium sp. CAG:354_28_25	1896989	Clostridium sp. CAG:354_28_25	1485	Clostridium	-
40	WP_031475197.1;s_39484	3.2698e-06	0.00225391	0.896275	1	0.437556	0.915113	WP_031475197.1	WP_031475197.1 hypothetical protein [Agathobaculum desmolans]	163	39484	Agathobaculum desmolans	39484	Agathobaculum desmolans	2048137	Agathobaculum	-
40	lcl|NC_015737.1_cds_WP_013976487.1_519;s_1042156	3.27008e-06	0.00225391	0.59194	0.948305	0.441567	0.916503	lcl|NC_015737.1_cds_WP_013976487.1_519	lcl|NC_015737.1_cds_WP_013976487.1_519 [locus_tag=CXIVA_RS02705] [protein=nicotinate phosphoribosyltransferase] [protein_id=WP_013976487.1] [location=568675..570132] [gbkey=CDS]	1458	1042156	Clostridium sp. SY8519	1042156	Clostridium sp. SY8519	1485	Clostridium	2.4.2.11
40	lcl|NC_015977.1_cds_WP_014079403.1_1206;s_301301	3.25844e-06	0.00225391	0.383841	0.882194	0.555642	0.953505	lcl|NC_015977.1_cds_WP_014079403.1_1206	lcl|NC_015977.1_cds_WP_014079403.1_1206 [locus_tag=RHOM_RS06070] [protein=3-phosphoshikimate 1-carboxyvinyltransferase] [protein_id=WP_014079403.1] [location=1369570..1370895] [gbkey=CDS]	1326	585394	Roseburia hominis A2-183	301301	Roseburia hominis	841	Roseburia	2.5.1.19
40	lcl|NC_011146.1_cds_WP_012531981.1_3532;s_225194	3.32329e-06	0.00228195	0.577757	0.94439	0.475281	0.929131	lcl|NC_011146.1_cds_WP_012531981.1_3532	lcl|NC_011146.1_cds_WP_012531981.1_3532 [locus_tag=GBEM_RS17735] [protein=peptidase U32] [protein_id=WP_012531981.1] [location=4066084..4068462] [gbkey=CDS]	2379	404380	Geobacter bemidjiensis Bem	225194	Geobacter bemidjiensis	28231	Geobacter	-
40	lcl|NZ_CP020859.1_cds_WP_001028144.1_2026;s_1624	3.43643e-06	0.00235076	0.279192	0.831096	0.579751	0.961304	lcl|NZ_CP020859.1_cds_WP_001028144.1_2026	lcl|NZ_CP020859.1_cds_WP_001028144.1_2026 [locus_tag=B7R82_RS10645] [protein=bifunctional aminoglycoside N-acetyltransferase AAC(6')-Ie/aminoglycoside O-phosphotransferase APH(2'')-Ia] [protein_id=WP_001028144.1] [location=complement(237411..238850)] [gbkey=CDS]	1440	1624	Lactobacillus salivarius	1624	Lactobacillus salivarius	1578	Lactobacillus	-
40	lcl|NZ_CP011391.1_cds_WP_067558965.1_1920;s_1702221	3.45902e-06	0.00235736	0.689384	0.973735	0.831965	1	lcl|NZ_CP011391.1_cds_WP_067558965.1_1920	lcl|NZ_CP011391.1_cds_WP_067558965.1_1920 [locus_tag=aalo17_RS10060] [protein=radical SAM protein] [protein_id=WP_067558965.1] [location=complement(2059142..2060323)] [gbkey=CDS]	1182	1702221	Faecalibaculum rodentium	1702221	Faecalibaculum rodentium	1729679	Faecalibaculum	-
40	lcl|NZ_CP011307.1_cds_WP_058117424.1_1135;s_1297617	3.48063e-06	0.00236323	0.0317536	0.460312	0.781688	1	lcl|NZ_CP011307.1_cds_WP_058117424.1_1135	lcl|NZ_CP011307.1_cds_WP_058117424.1_1135 [locus_tag=IB211_RS05565] [protein=hydratase] [protein_id=WP_058117424.1] [location=complement(1184293..1186503)] [gbkey=CDS]	2211	1297617	Intestinimonas butyriciproducens	1297617	Intestinimonas butyriciproducens	1392389	Intestinimonas	4.2.1.33
40	WP_087255445.1;s_29348	3.5143e-06	0.00237396	0.00116196	0.143248	0.360211	0.88578	WP_087255445.1	WP_087255445.1 hypothetical protein [[Clostridium] spiroforme]	1565	29348	[Clostridium] spiroforme	29348	[Clostridium] spiroforme	1505663	Erysipelatoclostridium	-
40	lcl|NC_015957.1_cds_WP_014061290.1_8206;s_68280	3.52252e-06	0.00237396	0.706565	0.978323	0.526564	0.945146	lcl|NC_015957.1_cds_WP_014061290.1_8206	lcl|NC_015957.1_cds_WP_014061290.1_8206 [locus_tag=STRVI_RS40165] [db_xref=GeneID:32487745] [protein=adenylate/guanylate cyclase domain-containing protein] [protein_id=WP_014061290.1] [location=complement(9833115..9834377)] [gbkey=CDS]	1263	653045	Streptomyces violaceusniger Tu 4113	68280	Streptomyces violaceusniger	1883	Streptomyces	4.6.1.1
40	CDB26731.1;s_1263029	3.57523e-06	0.00240059	0.946751	1	0.949381	1	CDB26731.1	CDB26731.1 transcriptional regulator ArsR family [Firmicutes bacterium CAG:552]	116	1263029	Firmicutes bacterium CAG:552	1263029	Firmicutes bacterium CAG:552	-	-	-
40	CDD31119.1;s_1262989	3.58933e-06	0.0024012	0.578853	0.944721	0.30577	0.861581	CDD31119.1	CDD31119.1 hsp20/alpha crystallin family protein [Firmicutes bacterium CAG:94]	145	1262989	Firmicutes bacterium CAG:94	1262989	Firmicutes bacterium CAG:94	-	-	-
40	WP_087312595.1;s_1965542	3.63305e-06	0.00242154	0.835578	1	0.310493	0.862895	WP_087312595.1	WP_087312595.1 polysaccharide biosynthesis protein [Eubacterium sp. An11]	546	1965542	Eubacterium sp. An11	1965542	Eubacterium sp. An11	1730	Eubacterium	-
40	CCY67068.1;s_1262831	3.6942e-06	0.00244134	0.780414	0.996049	0.237418	0.823358	CCY67068.1	CCY67068.1 putative proton-coupled thiamine transporter YuaJ [Clostridium sp. CAG:678]	200	1262831	Clostridium sp. CAG:678	1262831	Clostridium sp. CAG:678	1485	Clostridium	-
40	WP_055178607.1;s_292800	3.70301e-06	0.00244134	0.0331146	0.466773	0.494778	0.935539	WP_055178607.1	WP_055178607.1 hypothetical protein [Flavonifractor plautii]	912	292800	Flavonifractor plautii	292800	Flavonifractor plautii	946234	Flavonifractor	-
40	lcl|NZ_CP023656.1_cds_WP_096922596.1_2319;s_115561	3.68846e-06	0.00244134	1	1	1	1	lcl|NZ_CP023656.1_cds_WP_096922596.1_2319	lcl|NZ_CP023656.1_cds_WP_096922596.1_2319 [gene=clpA] [locus_tag=CLM76_RS11825] [protein=ATP-dependent Clp protease ATP-binding subunit ClpA] [protein_id=WP_096922596.1] [location=2514943..2517219] [gbkey=CDS]	2277	115561	Halomonas hydrothermalis	115561	Halomonas hydrothermalis	2745	Halomonas	-
40	CCY68458.1;s_1262831	3.78171e-06	0.0024753	0.0087668	0.297174	0.10735	0.745432	CCY68458.1	CCY68458.1 serine-type D-Ala-D-Ala carboxypeptidase [Clostridium sp. CAG:678]	442	1262831	Clostridium sp. CAG:678	1262831	Clostridium sp. CAG:678	1485	Clostridium	-
40	WP_087162176.1;s_1965569	3.76855e-06	0.0024753	0.165844	0.735212	1	1	WP_087162176.1	WP_087162176.1 DNA topoisomerase (ATP-hydrolyzing) subunit B [Lachnoclostridium sp. An169]	645	1965569	Lachnoclostridium sp. An169	1965569	Lachnoclostridium sp. An169	1506553	Lachnoclostridium	5.99.1.3
40	WP_087312568.1;s_1965542	3.85126e-06	0.00251178	0.694333	0.975026	0.973892	1	WP_087312568.1	WP_087312568.1 hypothetical protein [Eubacterium sp. An11]	196	1965542	Eubacterium sp. An11	1965542	Eubacterium sp. An11	1730	Eubacterium	-
40	WP_009325404.1;s_665956	3.88064e-06	0.0025219	0.158507	0.726637	0.413019	0.907173	WP_009325404.1	WP_009325404.1 MFS transporter [Subdoligranulum sp. 4_3_54A2FAA]	484	665956	Subdoligranulum sp. 4_3_54A2FAA	665956	Subdoligranulum sp. 4_3_54A2FAA	292632	Subdoligranulum	-
40	WP_054327331.1;s_1193532	3.96297e-06	0.00256624	0.168364	0.73733	0.861437	1	WP_054327331.1	WP_054327331.1 nucleoside kinase [Clostridia bacterium UC5.1-1D1]	307	1193532	uncultured Butyricicoccus sp.	1193532	uncultured Butyricicoccus sp.	580596	Butyricicoccus	-
40	SCJ23149.1;s_59620	4.05163e-06	0.0026015	0.650351	0.96349	0.0324077	0.625146	SCJ23149.1	SCJ23149.1 Probable manganese catalase [uncultured Clostridium sp.]	226	59620	uncultured Clostridium sp.	59620	uncultured Clostridium sp.	1485	Clostridium	1.11.1.6
40	WP_087150205.1;s_1965627	4.04953e-06	0.0026015	0.127595	0.6876	1	1	WP_087150205.1	WP_087150205.1 sucrose-6-phosphate hydrolase [Lachnoclostridium sp. An298]	497	1965627	Lachnoclostridium sp. An298	1965627	Lachnoclostridium sp. An298	1506553	Lachnoclostridium	-
40	CDE71258.1;s_1262970	4.06031e-06	0.0026015	0.832281	1	0.86082	1	CDE71258.1	CDE71258.1 beta-lactamase domain protein [Subdoligranulum sp. CAG:314]	401	1262970	Subdoligranulum sp. CAG:314	1262970	Subdoligranulum sp. CAG:314	292632	Subdoligranulum	-
40	CDE19167.1;s_1262894	4.12986e-06	0.00263678	0.807239	1	0.748391	1	CDE19167.1	CDE19167.1 putative uncharacterized protein [Eubacterium sp. CAG:841]	508	1262894	Eubacterium sp. CAG:841	1262894	Eubacterium sp. CAG:841	1730	Eubacterium	-
40	WP_087151178.1;s_1965627	4.15311e-06	0.00264235	0.624995	0.956817	0.0765735	0.716926	WP_087151178.1	WP_087151178.1 hypothetical protein [Lachnoclostridium sp. An298]	582	1965627	Lachnoclostridium sp. An298	1965627	Lachnoclostridium sp. An298	1506553	Lachnoclostridium	-
40	WP_089821769.1;s_1780378	4.17305e-06	0.00264473	0.00264927	0.194959	0.00915639	0.485699	WP_089821769.1	WP_089821769.1 glycoside hydrolase [Clostridiales bacterium CHKCI001]	746	1780378	Clostridiales bacterium CHKCI001	1780378	Clostridiales bacterium CHKCI001	-	-	-
40	lcl|NZ_LT635455.1_cds_WP_075576069.1_346;s_1805478	4.18592e-06	0.00264473	0.00998414	0.310543	0.212039	0.809452	lcl|NZ_LT635455.1_cds_WP_075576069.1_346	lcl|NZ_LT635455.1_cds_WP_075576069.1_346 [locus_tag=BQ5347_RS01795] [protein=dihydrodipicolinate reductase] [protein_id=WP_075576069.1] [location=371153..372178] [gbkey=CDS]	1026	1805478	Olsenella sp. Marseille-P2300	1805478	Olsenella sp. Marseille-P2300	133925	Olsenella	1.3.1.26
40	WP_087415592.1;s_501571	4.21254e-06	0.00265234	0.518905	0.927354	0.730898	0.999234	WP_087415592.1	WP_087415592.1 S-layer homology domain-containing protein [Butyricicoccus pullicaecorum]	300	501571	Butyricicoccus pullicaecorum	501571	Butyricicoccus pullicaecorum	580596	Butyricicoccus	-
40	WP_087417390.1;s_1965659	4.24899e-06	0.00266606	0.420429	0.894425	0.0976523	0.736016	WP_087417390.1	WP_087417390.1 leucyl aminopeptidase family protein [Blautia sp. An81]	467	1965659	Blautia sp. An81	1965659	Blautia sp. An81	572511	Blautia	3.4.11.1;3.4.11.10
40	WP_078096839.1;s_39484	4.28768e-06	0.0026811	0.573845	0.94318	0.242842	0.825997	WP_078096839.1	WP_078096839.1 hypothetical protein [Agathobaculum desmolans]	538	39484	Agathobaculum desmolans	39484	Agathobaculum desmolans	2048137	Agathobaculum	-
40	WP_013484874.1;s_253239	4.3321e-06	0.00269959	0.638155	0.960047	0.800875	1	WP_013484874.1	WP_013484874.1 hypothetical protein [Ethanoligenens harbinense]	310	663278	Ethanoligenens harbinense YUAN-3	253239	Ethanoligenens harbinense	253238	Ethanoligenens	-
40	lcl|NZ_CP022413.2_cds_WP_004221454.1_367;s_1322	4.39096e-06	0.00272694	0.755202	0.990752	0.687424	0.987798	lcl|NZ_CP022413.2_cds_WP_004221454.1_367	lcl|NZ_CP022413.2_cds_WP_004221454.1_367 [locus_tag=CGC63_RS01940] [protein=malate dehydrogenase] [protein_id=WP_004221454.1] [location=388154..389329] [gbkey=CDS]	1176	537007	Blautia hansenii DSM 20583	1322	Blautia hansenii	572511	Blautia	-
40	WP_087151580.1;s_1965627	4.4097e-06	0.00272926	0.0762044	0.596917	0.787675	1	WP_087151580.1	WP_087151580.1 ABC transporter ATP-binding protein [Lachnoclostridium sp. An298]	482	1965627	Lachnoclostridium sp. An298	1965627	Lachnoclostridium sp. An298	1506553	Lachnoclostridium	3.6.3.31
40	lcl|NC_015737.1_cds_WP_013977860.1_1907;s_1042156	4.46996e-06	0.0027411	0.0382125	0.488346	0.826308	1	lcl|NC_015737.1_cds_WP_013977860.1_1907	lcl|NC_015737.1_cds_WP_013977860.1_1907 [locus_tag=CXIVA_RS09745] [protein=coenzyme PQQ biosynthesis protein E] [protein_id=WP_013977860.1] [location=2082192..2083688] [gbkey=CDS]	1497	1042156	Clostridium sp. SY8519	1042156	Clostridium sp. SY8519	1485	Clostridium	-
40	SCJ07724.1;s_1193532	4.4533e-06	0.0027411	0.60665	0.952058	0.73588	1	SCJ07724.1	SCJ07724.1 Oxygen-independent coproporphyrinogen-III oxidase 2 [uncultured Butyricicoccus sp.]	491	1193532	uncultured Butyricicoccus sp.	1193532	uncultured Butyricicoccus sp.	580596	Butyricicoccus	-
40	CDD27972.1;s_1262989	4.47403e-06	0.0027411	0.961096	1	0.828276	1	CDD27972.1	CDD27972.1 hydrolase NUDIX family [Firmicutes bacterium CAG:94]	136	1262989	Firmicutes bacterium CAG:94	1262989	Firmicutes bacterium CAG:94	-	-	-
40	WP_087315696.1;s_1965542	4.54454e-06	0.00276568	0.919345	1	0.653652	0.978944	WP_087315696.1	WP_087315696.1 hypothetical protein [Eubacterium sp. An11]	467	1965542	Eubacterium sp. An11	1965542	Eubacterium sp. An11	1730	Eubacterium	-
40	WP_027340235.1;s_150060	4.54157e-06	0.00276568	0.705568	0.978203	0.842449	1	WP_027340235.1	WP_027340235.1 aminotransferase class V-fold PLP-dependent enzyme [Halonatronum saccharophilum]	381	150060	Halonatronum saccharophilum	150060	Halonatronum saccharophilum	150059	Halonatronum	2.8.1.7
40	lcl|NC_006177.1_cds_WP_011197247.1_3017;s_2734	4.58442e-06	0.00278065	0.871512	1	0.260311	0.835883	lcl|NC_006177.1_cds_WP_011197247.1_3017	lcl|NC_006177.1_cds_WP_011197247.1_3017 [locus_tag=STH_RS15580] [protein=protein arginine kinase] [protein_id=WP_011197247.1] [location=complement(3335716..3336777)] [gbkey=CDS]	1062	292459	Symbiobacterium thermophilum IAM 14863	2734	Symbiobacterium thermophilum	2733	Symbiobacterium	2.7.14.1
40	lcl|NC_015500.1_cds_403;s_81028	4.60087e-06	0.00278136	0.840225	1	0.692439	0.989091	lcl|NC_015500.1_cds_403	lcl|NC_015500.1_cds_403 [locus_tag=TREBR_RS02025] [protein=DEAD/DEAH box helicase] [pseudo=true] [location=complement(492349..495503)] [gbkey=CDS]	3155	906968	Treponema brennaborense DSM 12168	81028	Treponema brennaborense	157	Treponema	3.1.21.3
40	CCY68464.1;s_1262831	4.72954e-06	0.00284967	0.00244418	0.19039	0.00611095	0.43868	CCY68464.1	CCY68464.1 glycosyl transferase family 2 [Clostridium sp. CAG:678]	676	1262831	Clostridium sp. CAG:678	1262831	Clostridium sp. CAG:678	1485	Clostridium	-
40	lcl|NC_015519.1_cds_WP_013777277.1_145;s_499229	4.77781e-06	0.00285323	0.38881	0.88372	0.0705447	0.712095	lcl|NC_015519.1_cds_WP_013777277.1_145	lcl|NC_015519.1_cds_WP_013777277.1_145 [locus_tag=TEPRE1_RS00720] [protein=aminopeptidase] [protein_id=WP_013777277.1] [location=complement(160000..161412)] [gbkey=CDS]	1413	1209989	Tepidanaerobacter acetatoxydans Re1	499229	Tepidanaerobacter acetatoxydans	499228	Tepidanaerobacter	-
40	WP_025489314.1;s_1232457	4.77887e-06	0.00285323	0.0397342	0.493661	0.190671	0.798131	WP_025489314.1	WP_025489314.1 DUF1266 domain-containing protein [Clostridiales bacterium VE202-27]	411	1232457	Clostridiales bacterium VE202-27	1232457	Clostridiales bacterium VE202-27	-	-	-
40	lcl|NC_012778.1_cds_WP_012738359.1_73;s_39485	4.78248e-06	0.00285323	0.395447	0.885295	0.358901	0.88578	lcl|NC_012778.1_cds_WP_012738359.1_73	lcl|NC_012778.1_cds_WP_012738359.1_73 [gene=rfbC] [locus_tag=EUBELI_RS00420] [protein=dTDP-4-dehydrorhamnose 3,5-epimerase] [protein_id=WP_012738359.1] [location=complement(91277..91888)] [gbkey=CDS]	612	515620	[Eubacterium] eligens ATCC 27750	39485	[Eubacterium] eligens	1730	Eubacterium	5.1.3.13
40	SCJ76257.1;s_59620	4.8343e-06	0.00287472	0.88035	1	0.560934	0.955193	SCJ76257.1	SCJ76257.1 Dihydroorotate dehydrogenase B (NAD(+))%2C catalytic subunit [uncultured Clostridium sp.]	304	59620	uncultured Clostridium sp.	59620	uncultured Clostridium sp.	1485	Clostridium	1.3.1.14;1.3.3.1
40	WP_081422973.1;s_1720194	4.90868e-06	0.00289061	0.832676	1	0.283565	0.849181	WP_081422973.1	WP_081422973.1 hypothetical protein [Clostridium sp. AT4]	471	1720194	Clostridium sp. AT4	1720194	Clostridium sp. AT4	1485	Clostridium	-
40	SCI90166.1;s_1193532	4.88277e-06	0.00289061	0.979287	1	0.468154	0.925671	SCI90166.1	SCI90166.1 N-acetylmuramoyl-L-alanine amidase AmiC precursor [uncultured Butyricicoccus sp.]	608	1193532	uncultured Butyricicoccus sp.	1193532	uncultured Butyricicoccus sp.	580596	Butyricicoccus	-
40	lcl|NC_014828.1_cds_WP_013485621.1_1749;s_253239	4.89364e-06	0.00289061	0.877319	1	0.969352	1	lcl|NC_014828.1_cds_WP_013485621.1_1749	lcl|NC_014828.1_cds_WP_013485621.1_1749 [locus_tag=ETHHA_RS08760] [protein=stage IV sporulation protein A] [protein_id=WP_013485621.1] [location=complement(1876389..1877867)] [gbkey=CDS]	1479	663278	Ethanoligenens harbinense YUAN-3	253239	Ethanoligenens harbinense	253238	Ethanoligenens	-
40	lcl|NZ_CP021920.1_cds_WP_006636383.1_2109;s_119858	5.0153e-06	0.00294387	0.695673	0.975425	0.783475	1	lcl|NZ_CP021920.1_cds_WP_006636383.1_2109	lcl|NZ_CP021920.1_cds_WP_006636383.1_2109 [gene=mgsA] [locus_tag=S101395_RS10960] [protein=methylglyoxal synthase] [protein_id=WP_006636383.1] [location=2071706..2072119] [gbkey=CDS]	414	119858	Bacillus sonorensis	119858	Bacillus sonorensis	1386	Bacillus	4.2.3.3
40	WP_087170127.1;s_1965549	5.05857e-06	0.00295972	0.125452	0.684224	0.241324	0.825287	WP_087170127.1	WP_087170127.1 hypothetical protein [Gemmiger sp. An120]	383	1965549	Gemmiger sp. An120	1965549	Gemmiger sp. An120	204475	Gemmiger	-
40	WP_087311960.1;s_1965542	5.09253e-06	0.00297004	0.796849	1	0.382146	0.895361	WP_087311960.1	WP_087311960.1 copper-translocating P-type ATPase [Eubacterium sp. An11]	844	1965542	Eubacterium sp. An11	1965542	Eubacterium sp. An11	1730	Eubacterium	3.6.3.12
40	lcl|NZ_CP015405.2_cds_WP_065543945.1_4014;s_1796616	5.16222e-06	0.00300106	0.651577	0.963668	0.919221	1	lcl|NZ_CP015405.2_cds_WP_065543945.1_4014	lcl|NZ_CP015405.2_cds_WP_065543945.1_4014 [locus_tag=A4V09_RS20460] [protein=aspartate--tRNA(Asn) ligase] [protein_id=WP_065543945.1] [location=4332945..4334276]	1332	1796616	Blautia sp. YL58	1796616	Blautia sp. YL58	572511	Blautia	6.1.1.12;6.1.1.22;6.1.1.6
40	lcl|NC_017078.1_cds_WP_014431248.1_3022;s_971	5.29287e-06	0.00305361	0.564388	0.940238	0.225035	0.817113	lcl|NC_017078.1_cds_WP_014431248.1_3022	lcl|NC_017078.1_cds_WP_014431248.1_3022 [locus_tag=SELR_RS16745] [db_xref=GeneID:31524462] [protein=indolepyruvate ferredoxin oxidoreductase subunit alpha] [protein_id=WP_014431248.1] [location=complement(247629..249368)] [gbkey=CDS]	1740	927704	Selenomonas ruminantium subsp. lactilytica TAM6421	971	Selenomonas ruminantium	970	Selenomonas	-
40	WP_087417366.1;s_1965659	5.28456e-06	0.00305361	0.416803	0.893401	0.587883	0.963108	WP_087417366.1	WP_087417366.1 sensor histidine kinase [Blautia sp. An81]	440	1965659	Blautia sp. An81	1965659	Blautia sp. An81	572511	Blautia	-
40	WP_031474113.1;s_39484	5.30294e-06	0.00305361	0.49648	0.919914	0.712663	0.994504	WP_031474113.1	WP_031474113.1 N-acetylglucosaminyltransferase [Agathobaculum desmolans]	427	39484	Agathobaculum desmolans	39484	Agathobaculum desmolans	2048137	Agathobaculum	-
40	CDD27929.1;s_1262810	5.42338e-06	0.00310332	0.0111549	0.321148	0.0829624	0.723339	CDD27929.1	CDD27929.1 glycosyl transferase group 1 [Clostridium sp. CAG:452]	431	1262810	Clostridium sp. CAG:452	1262810	Clostridium sp. CAG:452	1485	Clostridium	-
40	WP_025491074.1;s_-	5.42148e-06	0.00310332	0.372758	0.879183	0.667016	0.982123	WP_025491074.1	WP_025491074.1 hypothetical protein [Clostridium sp. KLE 1755]	635	186802	Clostridiales	-	-	-	-	-
40	CBL19573.1;s_657323	5.53693e-06	0.00314849	0.0205015	0.395657	0.0141771	0.531432	CBL19573.1	CBL19573.1 hypothetical protein CK1_14490 [Ruminococcus sp. SR1/5]	343	657323	Ruminococcus sp. SR1/5	657323	Ruminococcus sp. SR1/5	1263	Ruminococcus	-
40	WP_078096836.1;s_39484	5.52501e-06	0.00314849	0.291509	0.840096	0.680304	0.985965	WP_078096836.1	WP_078096836.1 chromosome segregation protein SMC [Agathobaculum desmolans]	1201	39484	Agathobaculum desmolans	39484	Agathobaculum desmolans	2048137	Agathobaculum	-
40	OKZ60285.1;s_1896989	5.60411e-06	0.00317676	0.772362	0.994367	0.768883	1	OKZ60285.1	OKZ60285.1 hypothetical protein BHV96_03615 [Clostridium sp. CAG:354_28_25]	171	1896989	Clostridium sp. CAG:354_28_25	1896989	Clostridium sp. CAG:354_28_25	1485	Clostridium	-
40	SCI75036.1;s_1193532	5.77162e-06	0.00323456	0.537666	0.932949	0.682105	0.986426	SCI75036.1	SCI75036.1 zinc/cadmium/mercury/lead-transporting ATPase [uncultured Butyricicoccus sp.]	734	1193532	uncultured Butyricicoccus sp.	1193532	uncultured Butyricicoccus sp.	580596	Butyricicoccus	-
40	lcl|NZ_CP015406.2_cds_WP_065534426.1_1306;s_292800	5.73057e-06	0.00323456	0.112229	0.664551	0.689129	0.988197	lcl|NZ_CP015406.2_cds_WP_065534426.1_1306	lcl|NZ_CP015406.2_cds_WP_065534426.1_1306 [locus_tag=A4U99_RS06675] [db_xref=GeneID:33069558] [protein=mobilization protein] [protein_id=WP_065534426.1] [location=complement(1354493..1354840)] [gbkey=CDS]	348	292800	Flavonifractor plautii	292800	Flavonifractor plautii	946234	Flavonifractor	-
40	WP_087302543.1;s_1965566	5.77336e-06	0.00323456	0.125099	0.68371	1	1	WP_087302543.1	WP_087302543.1 hypothetical protein [Erysipelatoclostridium sp. An15]	184	1965566	Erysipelatoclostridium sp. An15	1965566	Erysipelatoclostridium sp. An15	1505663	Erysipelatoclostridium	-
40	lcl|NZ_LM995447.1_cds_WP_034841630.1_1595;s_29343	5.77718e-06	0.00323456	0.420741	0.894485	0.917028	1	lcl|NZ_LM995447.1_cds_WP_034841630.1_1595	lcl|NZ_LM995447.1_cds_WP_034841630.1_1595 [locus_tag=CCDG5_RS08165] [protein=DNA-directed RNA polymerase subunit beta'] [protein_id=WP_034841630.1] [location=complement(1780677..1784198)] [gbkey=CDS]	3522	29343	[Clostridium] cellulosi	29343	[Clostridium] cellulosi	1508657	Ruminiclostridium	2.7.7.6
40	WP_087277124.1;s_1965628	5.84918e-06	0.0032544	0.617836	0.954954	0.013891	0.528984	WP_087277124.1	WP_087277124.1 radical SAM protein [Eubacterium sp. An3]	302	1965628	Eubacterium sp. An3	1965628	Eubacterium sp. An3	1730	Eubacterium	-
40	WP_055219220.1;s_1150298	5.84704e-06	0.0032544	0.855205	1	0.453582	0.920707	WP_055219220.1	WP_055219220.1 DNA replication protein DnaC [Fusicatenibacter saccharivorans]	332	1150298	Fusicatenibacter saccharivorans	1150298	Fusicatenibacter saccharivorans	1407607	Fusicatenibacter	-
40	WP_054326194.1;s_1193532	5.86626e-06	0.0032544	0.821675	1	0.91541	1	WP_054326194.1	WP_054326194.1 RIP metalloprotease RseP [Clostridia bacterium UC5.1-1D1]	345	1193532	uncultured Butyricicoccus sp.	1193532	uncultured Butyricicoccus sp.	580596	Butyricicoccus	-
40	lcl|NZ_CP015406.2_cds_WP_044939556.1_2371;s_292800	5.95909e-06	0.0032884	0.624296	0.956638	0.810072	1	lcl|NZ_CP015406.2_cds_WP_044939556.1_2371	lcl|NZ_CP015406.2_cds_WP_044939556.1_2371 [gene=accC] [locus_tag=A4U99_RS12090] [db_xref=GeneID:33072089] [protein=acetyl-CoA carboxylase biotin carboxylase subunit] [protein_id=WP_044939556.1] [location=2447805..2449187] [gbkey=CDS]	1383	292800	Flavonifractor plautii	292800	Flavonifractor plautii	946234	Flavonifractor	-
40	WP_090127436.1;s_1780380	5.96369e-06	0.0032884	0.770993	0.994098	0.9308	1	WP_090127436.1	WP_090127436.1 EVE domain-containing protein [Eubacteriaceae bacterium CHKCI004]	949	1780380	Eubacteriaceae bacterium CHKCI004	1780380	Eubacteriaceae bacterium CHKCI004	-	-	-
40	lcl|NZ_CP011914.1_cds_WP_058695764.1_3182;s_1736	6.01152e-06	0.00330476	0.0472448	0.519912	0.00790677	0.467915	lcl|NZ_CP011914.1_cds_WP_058695764.1_3182	lcl|NZ_CP011914.1_cds_WP_058695764.1_3182 [locus_tag=ACH52_RS16130] [protein=phenylacetate--CoA ligase] [protein_id=WP_058695764.1] [location=complement(3444333..3445634)] [gbkey=CDS]	1302	1736	Eubacterium limosum	1736	Eubacterium limosum	1730	Eubacterium	-
40	WP_055220234.1;s_1150298	6.08547e-06	0.00333267	0.161335	0.729656	0.559412	0.954606	WP_055220234.1	WP_055220234.1 hypothetical protein [Fusicatenibacter saccharivorans]	914	1150298	Fusicatenibacter saccharivorans	1150298	Fusicatenibacter saccharivorans	1407607	Fusicatenibacter	-
40	lcl|NZ_CP011545.1_cds_WP_047252336.1_417;s_136857	6.09893e-06	0.00333267	0.531366	0.930763	1	1	lcl|NZ_CP011545.1_cds_WP_047252336.1_417	lcl|NZ_CP011545.1_cds_WP_047252336.1_417 [locus_tag=CTEST_RS02165] [protein=50S ribosomal protein L14] [protein_id=WP_047252336.1] [location=443871..444239] [gbkey=CDS]	369	136857	Corynebacterium testudinoris	136857	Corynebacterium testudinoris	1716	Corynebacterium	-
40	CDC46395.1;s_1263022	6.21735e-06	0.00338721	0.0910933	0.629652	1	1	CDC46395.1	CDC46395.1 gluconate permease [Firmicutes bacterium CAG:424]	383	1263022	Firmicutes bacterium CAG:424	1263022	Firmicutes bacterium CAG:424	-	-	-
40	lcl|NC_013406.1_cds_WP_006212938.1_5670;s_481743	6.27998e-06	0.00341112	0.492473	0.918364	1	1	lcl|NC_013406.1_cds_WP_006212938.1_5670	lcl|NC_013406.1_cds_WP_006212938.1_5670 [gene=rplK] [locus_tag=GYMC10_RS28605] [protein=50S ribosomal protein L11] [protein_id=WP_006212938.1] [location=complement(6449844..6450269)] [gbkey=CDS]	426	481743	Paenibacillus sp. Y412MC10	481743	Paenibacillus sp. Y412MC10	44249	Paenibacillus	-
40	WP_087312934.1;s_1965542	6.30353e-06	0.00341372	0.363822	0.876093	1	1	WP_087312934.1	WP_087312934.1 LysR family transcriptional regulator [Eubacterium sp. An11]	297	1965542	Eubacterium sp. An11	1965542	Eubacterium sp. An11	1730	Eubacterium	-
40	WP_087240494.1;s_1965587	6.56357e-06	0.00353351	0.0282295	0.4416	0.206722	0.806553	WP_087240494.1	WP_087240494.1 hypothetical protein [Anaeromassilibacillus sp. An200]	569	1965587	Anaeromassilibacillus sp. An200	1965587	Anaeromassilibacillus sp. An200	1924093	Anaeromassilibacillus	-
40	WP_054325943.1;s_1697794	6.55317e-06	0.00353351	0.644985	0.96206	0.839672	1	WP_054325943.1	WP_054325943.1 ArsR family transcriptional regulator [Clostridia bacterium UC5.1-1D1]	140	1697794	Clostridia bacterium UC5.1-1D1	1697794	Clostridia bacterium UC5.1-1D1	-	-	-
40	lcl|NZ_LT635479.1_cds_WP_033126583.1_771;s_1871021	6.63209e-06	0.00354301	0.202019	0.77106	0.0164081	0.549822	lcl|NZ_LT635479.1_cds_WP_033126583.1_771	lcl|NZ_LT635479.1_cds_WP_033126583.1_771 [locus_tag=BQ7370_RS03885] [protein=ABC transporter permease] [protein_id=WP_033126583.1] [location=773449..774300] [gbkey=CDS]	852	1871021	Lachnoclostridium phocaeense	1871021	Lachnoclostridium phocaeense	1506553	Lachnoclostridium	-
40	SCI61999.1;s_1193532	6.64928e-06	0.00354301	0.481329	0.91435	0.598679	0.965335	SCI61999.1	SCI61999.1 UDP-N-acetylmuramoyl-tripeptide--D-alanyl-D-alanine ligase [uncultured Butyricicoccus sp.]	460	1193532	uncultured Butyricicoccus sp.	1193532	uncultured Butyricicoccus sp.	580596	Butyricicoccus	-
40	WP_087312325.1;s_1965542	6.60515e-06	0.00354301	0.338079	0.865366	0.658633	0.979891	WP_087312325.1	WP_087312325.1 hypothetical protein [Eubacterium sp. An11]	272	1965542	Eubacterium sp. An11	1965542	Eubacterium sp. An11	1730	Eubacterium	-
40	lcl|NC_015977.1_cds_WP_014078938.1_756;s_301301	6.65909e-06	0.00354301	0.572998	0.943019	0.808901	1	lcl|NC_015977.1_cds_WP_014078938.1_756	lcl|NC_015977.1_cds_WP_014078938.1_756 [locus_tag=RHOM_RS03790] [protein=branched chain amino acid aminotransferase] [protein_id=WP_014078938.1] [location=833063..834127] [gbkey=CDS]	1065	585394	Roseburia hominis A2-183	301301	Roseburia hominis	841	Roseburia	2.6.1.42
40	WP_054326208.1;s_1193532	6.72535e-06	0.00355466	0.0940875	0.634361	0.304675	0.860915	WP_054326208.1	WP_054326208.1 hypothetical protein [Clostridia bacterium UC5.1-1D1]	210	1193532	uncultured Butyricicoccus sp.	1193532	uncultured Butyricicoccus sp.	580596	Butyricicoccus	-
40	WP_087416343.1;s_1965659	6.70093e-06	0.00355466	6.26473e-05	0.0432086	0.47661	0.929592	WP_087416343.1	WP_087416343.1 ATP-binding protein [Blautia sp. An81]	389	1965659	Blautia sp. An81	1965659	Blautia sp. An81	572511	Blautia	-
40	lcl|NC_004461.1_cds_NP_765310.1_1755;s_1282	6.73959e-06	0.00355466	0.00260147	0.193671	0.908198	1	lcl|NC_004461.1_cds_NP_765310.1_1755	lcl|NC_004461.1_cds_NP_765310.1_1755 [locus_tag=SE1755] [db_xref=GeneID:1057255] [protein=hypothetical protein] [protein_id=NP_765310.1] [location=complement(1810342..1810455)] [gbkey=CDS]	114	176280	Staphylococcus epidermidis ATCC 12228	1282	Staphylococcus epidermidis	1279	Staphylococcus	-
40	lcl|NZ_CP015405.2_cds_WP_065543806.1_3850;s_1796616	6.9869e-06	0.00363125	0.0964006	0.639217	0.0268679	0.60358	lcl|NZ_CP015405.2_cds_WP_065543806.1_3850	lcl|NZ_CP015405.2_cds_WP_065543806.1_3850 [locus_tag=A4V09_RS19580] [protein=alpha-glucosidase/alpha-galactosidase] [protein_id=WP_065543806.1] [location=complement(4129082..4130404)]	1323	1796616	Blautia sp. YL58	1796616	Blautia sp. YL58	572511	Blautia	-
40	WP_087248828.1;s_1965551	7.01452e-06	0.00363125	0.934283	1	0.166385	0.784707	WP_087248828.1	WP_087248828.1 MULTISPECIES: galactose mutarotase [Faecalibacterium]	354	1965551	Faecalibacterium sp. An122	1965551	Faecalibacterium sp. An122	216851	Faecalibacterium	-
40	CCY66991.1;s_1262831	7.0245e-06	0.00363125	0.000151221	0.0621384	0.627767	0.972287	CCY66991.1	CCY66991.1 negative regulator of genetic competence ClpC/MecB [Clostridium sp. CAG:678]	825	1262831	Clostridium sp. CAG:678	1262831	Clostridium sp. CAG:678	1485	Clostridium	-
40	WP_090265031.1;s_1780381	7.01727e-06	0.00363125	0.308836	0.851528	0.743651	1	WP_090265031.1	WP_090265031.1 single-stranded DNA-binding protein [Eubacteriaceae bacterium CHKCI005]	138	1780381	Eubacteriaceae bacterium CHKCI005	1780381	Eubacteriaceae bacterium CHKCI005	-	-	-
40	lcl|NC_015697.1_cds_WP_035157732.1_1965;s_1598	6.98064e-06	0.00363125	0.460104	0.908227	0.896178	1	lcl|NC_015697.1_cds_WP_035157732.1_1965	lcl|NC_015697.1_cds_WP_035157732.1_1965 [locus_tag=HMPREF0538_RS10085] [protein=GTPase Der] [protein_id=WP_035157732.1] [location=2059987..2061300] [gbkey=CDS]	1314	491077	Lactobacillus reuteri SD2112	1598	Lactobacillus reuteri	1578	Lactobacillus	-
40	lcl|NZ_CP015400.2_cds_WP_066539787.1_3043;s_1834198	6.91368e-06	0.00363125	0.502969	0.921922	0.981368	1	lcl|NZ_CP015400.2_cds_WP_066539787.1_3043	lcl|NZ_CP015400.2_cds_WP_066539787.1_3043 [locus_tag=A4V00_RS15470] [protein=oxidoreductase] [protein_id=WP_066539787.1] [location=complement(3007289..3008392)] [gbkey=CDS]	1104	1834198	Ruminiclostridium sp. KB18	1834198	Ruminiclostridium sp. KB18	1508657	Ruminiclostridium	-
40	WP_055226388.1;s_1150298	6.99884e-06	0.00363125	0.814385	1	0.861492	1	WP_055226388.1	WP_055226388.1 6-phosphofructokinase [Fusicatenibacter saccharivorans]	407	1150298	Fusicatenibacter saccharivorans	1150298	Fusicatenibacter saccharivorans	1407607	Fusicatenibacter	-
40	WP_055266065.1;s_1150298	7.05201e-06	0.00363514	0.848772	1	0.730577	0.999174	WP_055266065.1	WP_055266065.1 cell division protein SepF [Fusicatenibacter saccharivorans]	203	1150298	Fusicatenibacter saccharivorans	1150298	Fusicatenibacter saccharivorans	1407607	Fusicatenibacter	-
40	lcl|NZ_CP011307.1_cds_WP_058116726.1_71;s_1297617	7.11935e-06	0.00365949	0.0184279	0.38027	0.730063	0.999132	lcl|NZ_CP011307.1_cds_WP_058116726.1_71	lcl|NZ_CP011307.1_cds_WP_058116726.1_71 [locus_tag=IB211_RS00300] [protein=abortive phage infection protein] [protein_id=WP_058116726.1] [location=62803..63648] [gbkey=CDS]	846	1297617	Intestinimonas butyriciproducens	1297617	Intestinimonas butyriciproducens	1392389	Intestinimonas	-
40	lcl|NC_014376.1_cds_WP_013272990.1_2301;s_84030	7.19773e-06	0.00368935	0.48631	0.916322	0.901761	1	lcl|NC_014376.1_cds_WP_013272990.1_2301	lcl|NC_014376.1_cds_WP_013272990.1_2301 [gene=efp] [locus_tag=CLOSA_RS11770] [protein=elongation factor P] [protein_id=WP_013272990.1] [location=complement(2508505..2509062)] [gbkey=CDS]	558	610130	[Clostridium] saccharolyticum WM1	84030	[Clostridium] saccharolyticum	1506553	Lachnoclostridium	-
40	lcl|NZ_CP009227.1_cds_WP_044012901.1_99;s_1539298	7.22512e-06	0.00368996	0.00245348	0.190681	0.00141156	0.307607	lcl|NZ_CP009227.1_cds_WP_044012901.1_99	lcl|NZ_CP009227.1_cds_WP_044012901.1_99 [locus_tag=QI63_RS00500] [protein=50S ribosomal protein L31] [protein_id=WP_044012901.1] [location=complement(118444..118647)] [gbkey=CDS]	204	1539298	Treponema sp. OMZ 838	1539298	Treponema sp. OMZ 838	157	Treponema	-
40	WP_087275346.1;s_1965628	7.24062e-06	0.00368996	1	1	0.253056	0.831219	WP_087275346.1	WP_087275346.1 hypothetical protein [Eubacterium sp. An3]	201	1965628	Eubacterium sp. An3	1965628	Eubacterium sp. An3	1730	Eubacterium	-
40	WP_087188300.1;s_1965665	7.25975e-06	0.00368996	0.540942	0.934067	0.60309	0.966436	WP_087188300.1	WP_087188300.1 MULTISPECIES: ABC transporter substrate-binding protein [Flavonifractor]	450	1965665	Flavonifractor sp. An91	1965665	Flavonifractor sp. An91	946234	Flavonifractor	-
40	lcl|NZ_CP015399.2_cds_WP_002583746.1_6983;s_1834196	7.31463e-06	0.00370235	0.0227132	0.409636	0.364153	0.887584	lcl|NZ_CP015399.2_cds_WP_002583746.1_6983	lcl|NZ_CP015399.2_cds_WP_002583746.1_6983 [locus_tag=A4V08_RS35395] [protein=aspartate kinase] [protein_id=WP_002583746.1] [location=7099760..7101079] [gbkey=CDS]	1320	1834196	Lachnoclostridium sp. YL32	1834196	Lachnoclostridium sp. YL32	1506553	Lachnoclostridium	2.7.2.4
40	WP_087151104.1;s_1965627	7.32482e-06	0.00370235	0.208838	0.777309	0.963245	1	WP_087151104.1	WP_087151104.1 ABC transporter ATP-binding protein [Lachnoclostridium sp. An298]	523	1965627	Lachnoclostridium sp. An298	1965627	Lachnoclostridium sp. An298	1506553	Lachnoclostridium	3.6.3.17
40	lcl|NC_016048.1_cds_WP_014117409.1_1418;s_351091	7.46354e-06	0.00375163	0.650272	0.96346	0.0685582	0.710394	lcl|NC_016048.1_cds_WP_014117409.1_1418	lcl|NC_016048.1_cds_WP_014117409.1_1418 [locus_tag=OBV_RS07060] [protein=undecaprenyl-diphosphatase] [protein_id=WP_014117409.1] [location=complement(1474253..1475086)] [gbkey=CDS]	834	693746	Oscillibacter valericigenes Sjm18-20	351091	Oscillibacter valericigenes	459786	Oscillibacter	3.6.1.27
40	WP_031473516.1;s_39484	7.45979e-06	0.00375163	0.966995	1	0.617749	0.969605	WP_031473516.1	WP_031473516.1 aminotransferase class V-fold PLP-dependent enzyme [Agathobaculum desmolans]	375	39484	Agathobaculum desmolans	39484	Agathobaculum desmolans	2048137	Agathobaculum	2.8.1.7
40	lcl|NZ_LN879430.1_cds_WP_058259153.1_186;s_1679721	7.54734e-06	0.0037833	0.116376	0.671041	0.647283	0.977139	lcl|NZ_LN879430.1_cds_WP_058259153.1_186	lcl|NZ_LN879430.1_cds_WP_058259153.1_186 [locus_tag=SD1D_RS01040] [protein=XRE family transcriptional regulator] [protein_id=WP_058259153.1] [location=217248..217457] [gbkey=CDS]	210	1679721	Herbinix luporum	1679721	Herbinix luporum	1663717	Herbinix	-
40	WP_087317292.1;s_1965542	7.61809e-06	0.00379784	0.364591	0.876353	0.833247	1	WP_087317292.1	WP_087317292.1 DUF2156 domain-containing protein [Eubacterium sp. An11]	295	1965542	Eubacterium sp. An11	1965542	Eubacterium sp. An11	1730	Eubacterium	-
40	OKZ60950.1;s_1896989	7.61435e-06	0.00379784	0.772413	0.994367	1	1	OKZ60950.1	OKZ60950.1 hypothetical protein BHV96_00515 [Clostridium sp. CAG:354_28_25]	615	1896989	Clostridium sp. CAG:354_28_25	1896989	Clostridium sp. CAG:354_28_25	1485	Clostridium	-
40	WP_054328034.1;s_1193532	7.70359e-06	0.00382997	0.0683664	0.57837	0.817417	1	WP_054328034.1	WP_054328034.1 copper homeostasis protein CutC [Clostridia bacterium UC5.1-1D1]	251	1193532	uncultured Butyricicoccus sp.	1193532	uncultured Butyricicoccus sp.	580596	Butyricicoccus	-
40	WP_087265674.1;s_1965665	7.81278e-06	0.00385279	0.0537056	0.539555	0.173673	0.78758	WP_087265674.1	WP_087265674.1 hypothetical protein [Flavonifractor sp. An91]	127	1965665	Flavonifractor sp. An91	1965665	Flavonifractor sp. An91	946234	Flavonifractor	-
40	WP_055228034.1;s_1150298	7.79453e-06	0.00385279	0.261255	0.817878	0.870933	1	WP_055228034.1	WP_055228034.1 hypothetical protein [Fusicatenibacter saccharivorans]	472	1150298	Fusicatenibacter saccharivorans	1150298	Fusicatenibacter saccharivorans	1407607	Fusicatenibacter	-
40	CDD31479.1;s_1262989	7.81301e-06	0.00385279	0.592735	0.948557	0.954271	1	CDD31479.1	CDD31479.1 transcriptional regulator AraC family [Firmicutes bacterium CAG:94]	294	1262989	Firmicutes bacterium CAG:94	1262989	Firmicutes bacterium CAG:94	-	-	-
40	WP_082335000.1;s_1265	7.96954e-06	0.00389828	0.414104	0.892162	0.582041	0.961673	WP_082335000.1	WP_082335000.1 VWA domain-containing protein [Ruminococcus flavefaciens]	238	1265	Ruminococcus flavefaciens	1265	Ruminococcus flavefaciens	1263	Ruminococcus	-
40	lcl|NZ_LT635479.1_cds_WP_081957933.1_842;s_1871021	7.94844e-06	0.00389828	0.395563	0.885385	0.661204	0.980485	lcl|NZ_LT635479.1_cds_WP_081957933.1_842	lcl|NZ_LT635479.1_cds_WP_081957933.1_842 [locus_tag=BQ7370_RS04260] [protein=glycine reductase complex selenoprotein B] [transl_except=(pos:1051..1053,aa:Sec)] [protein_id=WP_081957933.1] [location=858312..859622] [gbkey=CDS]	1311	1871021	Lachnoclostridium phocaeense	1871021	Lachnoclostridium phocaeense	1506553	Lachnoclostridium	-
40	lcl|NZ_CP011307.1_cds_WP_058117820.1_1755;s_1297617	7.96675e-06	0.00389828	0.603481	0.951276	0.678128	0.985414	lcl|NZ_CP011307.1_cds_WP_058117820.1_1755	lcl|NZ_CP011307.1_cds_WP_058117820.1_1755 [locus_tag=IB211_RS08710] [protein=carbamoyl phosphate synthase large subunit] [protein_id=WP_058117820.1] [location=complement(1816965..1820234)] [gbkey=CDS]	3270	1297617	Intestinimonas butyriciproducens	1297617	Intestinimonas butyriciproducens	1392389	Intestinimonas	6.3.5.5
40	WP_087385010.1;s_84030	8.0529e-06	0.00389978	0.0254009	0.427505	0.421398	0.909636	WP_087385010.1	WP_087385010.1 hypothetical protein [[Clostridium] saccharolyticum]	205	84030	[Clostridium] saccharolyticum	84030	[Clostridium] saccharolyticum	1506553	Lachnoclostridium	-
40	lcl|NC_015186.1_cds_731;s_62140	8.07053e-06	0.00389978	0.864219	1	0.554563	0.953126	lcl|NC_015186.1_cds_731	lcl|NC_015186.1_cds_731 [locus_tag=ACMV_RS19640] [protein=collagen-like protein] [pseudo=true] [partial=5',3'] [location=<823864..>826042] [gbkey=CDS]	2179	926570	Acidiphilium multivorum AIU301	62140	Acidiphilium multivorum	522	Acidiphilium	-
40	lcl|NZ_CP015406.2_cds_WP_055179413.1_1506;s_292800	8.00028e-06	0.00389978	0.920481	1	0.576999	0.960405	lcl|NZ_CP015406.2_cds_WP_055179413.1_1506	lcl|NZ_CP015406.2_cds_WP_055179413.1_1506 [locus_tag=A4U99_RS07685] [db_xref=GeneID:33068832] [protein=methylmalonyl-CoA carboxyltransferase] [protein_id=WP_055179413.1] [location=complement(1573340..1574881)] [gbkey=CDS]	1542	292800	Flavonifractor plautii	292800	Flavonifractor plautii	946234	Flavonifractor	6.4.1.3
40	WP_087418785.1;s_1965659	8.07976e-06	0.00389978	0.483481	0.915364	0.852539	1	WP_087418785.1	WP_087418785.1 Glu/Leu/Phe/Val dehydrogenase [Blautia sp. An81]	419	1965659	Blautia sp. An81	1965659	Blautia sp. An81	572511	Blautia	-
40	lcl|NC_015437.1_cds_WP_006193129.1_706;s_69823	8.03093e-06	0.00389978	0.977738	1	0.96506	1	lcl|NC_015437.1_cds_WP_006193129.1_706	lcl|NC_015437.1_cds_WP_006193129.1_706 [locus_tag=SELSP_RS03485] [protein=restriction endonuclease EcoRI] [protein_id=WP_006193129.1] [location=790240..791463] [gbkey=CDS]	1224	546271	Selenomonas sputigena ATCC 35185	69823	Selenomonas sputigena	970	Selenomonas	2.1.1.72
40	lcl|NZ_CP011307.1_cds_WP_033116221.1_983;s_1297617	8.21362e-06	0.00392989	0.857544	1	0.0767923	0.716926	lcl|NZ_CP011307.1_cds_WP_033116221.1_983	lcl|NZ_CP011307.1_cds_WP_033116221.1_983 [locus_tag=IB211_RS04815] [protein=cell division protein FtsZ] [protein_id=WP_033116221.1] [location=1024578..1025696] [gbkey=CDS]	1119	1297617	Intestinimonas butyriciproducens	1297617	Intestinimonas butyriciproducens	1392389	Intestinimonas	-
40	WP_087277113.1;s_1965628	8.24263e-06	0.00392989	0.496405	0.919907	0.242981	0.825997	WP_087277113.1	WP_087277113.1 hypothetical protein [Eubacterium sp. An3]	255	1965628	Eubacterium sp. An3	1965628	Eubacterium sp. An3	1730	Eubacterium	-
40	WP_087417096.1;s_1965659	8.2372e-06	0.00392989	0.730961	0.98512	0.531074	0.946386	WP_087417096.1	WP_087417096.1 urease accessory protein UreE [Blautia sp. An81]	170	1965659	Blautia sp. An81	1965659	Blautia sp. An81	572511	Blautia	-
40	WP_054327643.1;s_1193532	8.24921e-06	0.00392989	0.269728	0.825	1	1	WP_054327643.1	WP_054327643.1 hypothetical protein [Clostridia bacterium UC5.1-1D1]	279	1193532	uncultured Butyricicoccus sp.	1193532	uncultured Butyricicoccus sp.	580596	Butyricicoccus	-
40	CDE25650.1;s_1262795	8.25013e-06	0.00392989	0.379817	0.88103	0.979644	1	CDE25650.1	CDE25650.1 putative uncharacterized protein [Clostridium sp. CAG:307]	594	1262795	Clostridium sp. CAG:307	1262795	Clostridium sp. CAG:307	1485	Clostridium	-
40	WP_054327372.1;s_1193532	8.27365e-06	0.0039308	0.10944	0.660237	0.71042	0.994023	WP_054327372.1	WP_054327372.1 ABC transporter substrate-binding protein [Clostridia bacterium UC5.1-1D1]	536	1193532	uncultured Butyricicoccus sp.	1193532	uncultured Butyricicoccus sp.	580596	Butyricicoccus	-
40	WP_087166282.1;s_1965555	8.42474e-06	0.00399216	0.974766	1	0.584913	0.962315	WP_087166282.1	WP_087166282.1 endopeptidase La [Lachnoclostridium sp. An131]	759	1965555	Lachnoclostridium sp. An131	1965555	Lachnoclostridium sp. An131	1506553	Lachnoclostridium	3.4.21.53
40	WP_087315473.1;s_1965542	8.52778e-06	0.00402005	0.905783	1	0.279977	0.847239	WP_087315473.1	WP_087315473.1 molecular chaperone HscC [Eubacterium sp. An11]	567	1965542	Eubacterium sp. An11	1965542	Eubacterium sp. An11	1730	Eubacterium	-
40	WP_054326659.1;s_1193532	8.5276e-06	0.00402005	0.984798	1	0.482179	0.93102	WP_054326659.1	WP_054326659.1 TIGR00159 family protein [Clostridia bacterium UC5.1-1D1]	300	1193532	uncultured Butyricicoccus sp.	1193532	uncultured Butyricicoccus sp.	580596	Butyricicoccus	-
40	lcl|NZ_CP009244.1_cds_WP_003845318.1_1043;s_1697	8.61419e-06	0.00405029	0.879808	1	0.934439	1	lcl|NZ_CP009244.1_cds_WP_003845318.1_1043	lcl|NZ_CP009244.1_cds_WP_003845318.1_1043 [locus_tag=CAMM_RS05320] [protein=ribonuclease III] [protein_id=WP_003845318.1] [location=1161141..1161875] [gbkey=CDS]	735	649754	Corynebacterium ammoniagenes DSM 20306	1697	Corynebacterium ammoniagenes	1716	Corynebacterium	3.1.26.3
40	lcl|NZ_CP022413.2_cds_WP_040351205.1_2459;s_1322	8.72452e-06	0.00408702	0.196603	0.765416	0.851878	1	lcl|NZ_CP022413.2_cds_WP_040351205.1_2459	lcl|NZ_CP022413.2_cds_WP_040351205.1_2459 [locus_tag=CGC63_RS12630] [protein=glutamine synthetase] [protein_id=WP_040351205.1] [location=complement(2499528..2501642)] [gbkey=CDS]	2115	537007	Blautia hansenii DSM 20583	1322	Blautia hansenii	572511	Blautia	6.3.1.2
40	CDE71440.1;s_1262970	8.73722e-06	0.00408702	0.977955	1	0.991258	1	CDE71440.1	CDE71440.1 putative uncharacterized protein [Subdoligranulum sp. CAG:314]	179	1262970	Subdoligranulum sp. CAG:314	1262970	Subdoligranulum sp. CAG:314	292632	Subdoligranulum	-
40	CCY67845.1;s_1262831	8.77474e-06	0.00409405	0.00213806	0.178986	0.0334112	0.629619	CCY67845.1	CCY67845.1 fibronectin-binding protein [Clostridium sp. CAG:678]	560	1262831	Clostridium sp. CAG:678	1262831	Clostridium sp. CAG:678	1485	Clostridium	-
40	WP_031474026.1;s_39484	8.84611e-06	0.00409584	0.0586639	0.552833	0.747329	1	WP_031474026.1	WP_031474026.1 hypothetical protein [Agathobaculum desmolans]	113	39484	Agathobaculum desmolans	39484	Agathobaculum desmolans	2048137	Agathobaculum	-
40	WP_087384037.1;s_1965551	8.81988e-06	0.00409584	0.791367	0.998573	0.854524	1	WP_087384037.1	WP_087384037.1 PadR family transcriptional regulator [Faecalibacterium sp. An122]	111	1965551	Faecalibacterium sp. An122	1965551	Faecalibacterium sp. An122	216851	Faecalibacterium	-
40	OKZ87303.1;s_1896986	8.83394e-06	0.00409584	0.863072	1	0.924341	1	OKZ87303.1	OKZ87303.1 hypothetical protein BHW09_03835 [Clostridium sp. CAG:245_30_32]	151	1896986	Clostridium sp. CAG:245_30_32	1896986	Clostridium sp. CAG:245_30_32	1485	Clostridium	-
40	OKZ60954.1;s_1896989	8.89265e-06	0.00410694	0.718554	0.981742	0.601431	0.966175	OKZ60954.1	OKZ60954.1 hypothetical protein BHV96_00535 [Clostridium sp. CAG:354_28_25]	173	1896989	Clostridium sp. CAG:354_28_25	1896989	Clostridium sp. CAG:354_28_25	1485	Clostridium	-
40	WP_087312793.1;s_1965542	8.96548e-06	0.00411966	0.232778	0.797322	0.634171	0.973927	WP_087312793.1	WP_087312793.1 preprotein translocase subunit YajC [Eubacterium sp. An11]	104	1965542	Eubacterium sp. An11	1965542	Eubacterium sp. An11	1730	Eubacterium	-
40	WP_054326008.1;s_1193532	8.95068e-06	0.00411966	0.384155	0.88223	0.718248	0.995958	WP_054326008.1	WP_054326008.1 glutamine synthetase [Clostridia bacterium UC5.1-1D1]	695	1193532	uncultured Butyricicoccus sp.	1193532	uncultured Butyricicoccus sp.	580596	Butyricicoccus	-
40	CCY67640.1;s_1262831	9.01922e-06	0.00413392	0.00928037	0.302711	0.0837548	0.724046	CCY67640.1	CCY67640.1 putative uncharacterized protein [Clostridium sp. CAG:678]	492	1262831	Clostridium sp. CAG:678	1262831	Clostridium sp. CAG:678	1485	Clostridium	-
40	WP_031475261.1;s_39484	9.08179e-06	0.00415213	0.273246	0.82689	0.599099	0.965335	WP_031475261.1	WP_031475261.1 4-hydroxy-tetrahydrodipicolinate reductase [Agathobaculum desmolans]	255	39484	Agathobaculum desmolans	39484	Agathobaculum desmolans	2048137	Agathobaculum	1.3.1.26
40	WP_019240156.1;s_-	9.14152e-06	0.00416897	0.437644	0.900564	0.202314	0.804853	WP_019240156.1	WP_019240156.1 MULTISPECIES: hypothetical protein [Enorma]	3721	1472762	Enorma	-	-	1472762	Enorma	-
40	WP_087391400.1;s_29348	9.20405e-06	0.00418699	0.0298001	0.450262	0.950817	1	WP_087391400.1	WP_087391400.1 cell wall anchor protein [[Clostridium] spiroforme]	1152	29348	[Clostridium] spiroforme	29348	[Clostridium] spiroforme	1505663	Erysipelatoclostridium	3.2.1.52;3.2.1.35
40	CCY68237.1;s_1262831	9.27084e-06	0.00420686	0.100744	0.647463	0.5013	0.937711	CCY68237.1	CCY68237.1 phosphoserine phosphatase [Clostridium sp. CAG:678]	190	1262831	Clostridium sp. CAG:678	1262831	Clostridium sp. CAG:678	1485	Clostridium	-
40	lcl|NZ_CP011307.1_cds_WP_033119248.1_274;s_1297617	9.31857e-06	0.004218	0.0105813	0.315359	0.686708	0.987564	lcl|NZ_CP011307.1_cds_WP_033119248.1_274	lcl|NZ_CP011307.1_cds_WP_033119248.1_274 [locus_tag=IB211_RS01285] [protein=ABC transporter ATP-binding protein] [protein_id=WP_033119248.1] [location=complement(280387..281088)] [gbkey=CDS]	702	1297617	Intestinimonas butyriciproducens	1297617	Intestinimonas butyriciproducens	1392389	Intestinimonas	-
40	lcl|NC_007775.1_cds_WP_011430799.1_1858;s_321327	9.3498e-06	0.00422163	0.797894	1	0.435227	0.914436	lcl|NC_007775.1_cds_WP_011430799.1_1858	lcl|NC_007775.1_cds_WP_011430799.1_1858 [locus_tag=CYA_RS09345] [protein=phosphoketolase] [protein_id=WP_011430799.1] [location=1999601..2001976] [gbkey=CDS]	2376	321327	Synechococcus sp. JA-3-3Ab	321327	Synechococcus sp. JA-3-3Ab	1129	Synechococcus	-
40	WP_087324601.1;s_1965648	9.38416e-06	0.00422666	0.919634	1	0.382207	0.895424	WP_087324601.1	WP_087324601.1 MATE family efflux transporter [Faecalibacterium sp. An58]	465	1965648	Faecalibacterium sp. An58	1965648	Faecalibacterium sp. An58	216851	Faecalibacterium	-
40	SCI38633.1;s_1193532	9.43502e-06	0.00423735	0.334197	0.863864	0.34814	0.881394	SCI38633.1	SCI38633.1 sporulation protein YunB [uncultured Butyricicoccus sp.]	243	1193532	uncultured Butyricicoccus sp.	1193532	uncultured Butyricicoccus sp.	580596	Butyricicoccus	-
40	WP_006524908.1;s_102148	9.45448e-06	0.00423735	0.0698611	0.581133	0.365246	0.887984	WP_006524908.1	WP_006524908.1 ABC transporter ATP-binding protein [Solobacterium moorei]	579	102148	Solobacterium moorei	102148	Solobacterium moorei	123375	Solobacterium	-
40	SCH67803.1;s_59620	9.49393e-06	0.00424458	0.668631	0.968182	0.811679	1	SCH67803.1	SCH67803.1 DNA-binding protein HU [uncultured Clostridium sp.]	90	59620	uncultured Clostridium sp.	59620	uncultured Clostridium sp.	1485	Clostridium	-
40	lcl|NC_014720.1_cds_WP_041741449.1_28;s_413889	9.56652e-06	0.00424574	0.434596	0.899561	0.154804	0.776469	lcl|NC_014720.1_cds_WP_041741449.1_28	lcl|NC_014720.1_cds_WP_041741449.1_28 [locus_tag=CALKRO_RS00130] [protein=hypothetical protein] [protein_id=WP_041741449.1] [location=46606..47865] [gbkey=CDS]	1260	632348	Caldicellulosiruptor kronotskyensis 2002	413889	Caldicellulosiruptor kronotskyensis	44000	Caldicellulosiruptor	-
40	WP_029505111.1;s_66219	9.53061e-06	0.00424574	0.0204353	0.394783	0.259601	0.835195	WP_029505111.1	WP_029505111.1 hypothetical protein [Lachnoclostridium phytofermentans]	308	66219	Lachnoclostridium phytofermentans	66219	Lachnoclostridium phytofermentans	1506553	Lachnoclostridium	-
40	WP_087065687.1;s_1871029	9.55843e-06	0.00424574	0.926755	1	0.738	1	WP_087065687.1	WP_087065687.1 hypothetical protein [Intestinibacillus massiliensis]	579	1871029	Intestinibacillus massiliensis	1871029	Intestinibacillus massiliensis	1928820	Intestinibacillus	-
40	WP_078096883.1;s_39484	9.61341e-06	0.004251	0.130557	0.691784	0.10888	0.745747	WP_078096883.1	WP_078096883.1 hypothetical protein [Agathobaculum desmolans]	593	39484	Agathobaculum desmolans	39484	Agathobaculum desmolans	2048137	Agathobaculum	-
40	WP_087161315.1;s_1965569	9.6251e-06	0.004251	0.208037	0.776784	0.469896	0.926639	WP_087161315.1	WP_087161315.1 hypothetical protein [Lachnoclostridium sp. An169]	494	1965569	Lachnoclostridium sp. An169	1965569	Lachnoclostridium sp. An169	1506553	Lachnoclostridium	-
40	SCJ46392.1;s_1193532	9.68694e-06	0.00426795	0.203837	0.772241	1	1	SCJ46392.1	SCJ46392.1 Bifunctional oligoribonuclease and PAP phosphatase nrnA [uncultured Butyricicoccus sp.]	319	1193532	uncultured Butyricicoccus sp.	1193532	uncultured Butyricicoccus sp.	580596	Butyricicoccus	-
40	SCI93084.1;s_1193532	9.75758e-06	0.00427586	0.85593	1	0.724684	0.997408	SCI93084.1	SCI93084.1 Stage II sporulation protein AC [uncultured Butyricicoccus sp.]	235	1193532	uncultured Butyricicoccus sp.	1193532	uncultured Butyricicoccus sp.	580596	Butyricicoccus	-
40	lcl|NC_015437.1_cds_WP_006193859.1_227;s_69823	9.73142e-06	0.00427586	0.0508892	0.531723	1	1	lcl|NC_015437.1_cds_WP_006193859.1_227	lcl|NC_015437.1_cds_WP_006193859.1_227 [locus_tag=SELSP_RS01125] [protein=UDP-N-acetylglucosamine 1-carboxyvinyltransferase] [protein_id=WP_006193859.1] [location=256902..258167] [gbkey=CDS]	1266	546271	Selenomonas sputigena ATCC 35185	69823	Selenomonas sputigena	970	Selenomonas	2.5.1.7
40	lcl|NZ_LT635479.1_cds_WP_076776857.1_525;s_1871021	9.77538e-06	0.00427586	0.529562	0.930178	0.964576	1	lcl|NZ_LT635479.1_cds_WP_076776857.1_525	lcl|NZ_LT635479.1_cds_WP_076776857.1_525 [locus_tag=BQ7370_RS02645] [protein=heavy metal translocating P-type ATPase] [protein_id=WP_076776857.1] [location=523110..525182] [gbkey=CDS]	2073	1871021	Lachnoclostridium phocaeense	1871021	Lachnoclostridium phocaeense	1506553	Lachnoclostridium	-
40	OKZ60635.1;s_1896989	9.94712e-06	0.00433186	0.388331	0.883583	0.941348	1	OKZ60635.1	OKZ60635.1 hypothetical protein BHV96_01860 [Clostridium sp. CAG:354_28_25]	1306	1896989	Clostridium sp. CAG:354_28_25	1896989	Clostridium sp. CAG:354_28_25	1485	Clostridium	-
40	lcl|NC_018011.1_cds_WP_009597780.1_393;s_214856	9.95103e-06	0.00433186	0.843898	1	0.987531	1	lcl|NC_018011.1_cds_WP_009597780.1_393	lcl|NC_018011.1_cds_WP_009597780.1_393 [locus_tag=ALFI_RS02050] [protein=ATP-dependent Clp protease ATP-binding subunit ClpX] [protein_id=WP_009597780.1] [location=complement(462836..464113)] [gbkey=CDS]	1278	679935	Alistipes finegoldii DSM 17242	214856	Alistipes finegoldii	239759	Alistipes	-
40	lcl|NC_010337.2_cds_WP_041315113.1_1561;s_35701	9.99094e-06	0.00433685	0.44171	0.902532	0.430216	0.913132	lcl|NC_010337.2_cds_WP_041315113.1_1561	lcl|NC_010337.2_cds_WP_041315113.1_1561 [locus_tag=HM1_RS08005] [protein=threonine--tRNA ligase] [protein_id=WP_041315113.1] [location=1780077..1781993] [gbkey=CDS]	1917	498761	Heliobacterium modesticaldum Ice1	35701	Heliobacterium modesticaldum	2697	Heliobacterium	6.1.1.3;6.1.1.15
40	WP_087314722.1;s_1965542	1.00102e-05	0.00433685	0.182897	0.751489	0.497157	0.936499	WP_087314722.1	WP_087314722.1 hypothetical protein [Eubacterium sp. An11]	310	1965542	Eubacterium sp. An11	1965542	Eubacterium sp. An11	1730	Eubacterium	-
40	lcl|NC_013204.1_cds_WP_009306635.1_2480;s_84112	1.00381e-05	0.00433862	0.377021	0.880248	0.677697	0.985375	lcl|NC_013204.1_cds_WP_009306635.1_2480	lcl|NC_013204.1_cds_WP_009306635.1_2480 [locus_tag=ELEN_RS12580] [protein=GntR family transcriptional regulator] [protein_id=WP_009306635.1] [location=2936045..2936422] [gbkey=CDS]	378	479437	Eggerthella lenta DSM 2243	84112	Eggerthella lenta	84111	Eggerthella	-
40	WP_087384911.1;s_84030	1.01062e-05	0.00434739	0.036811	0.483289	0.0256273	0.599888	WP_087384911.1	WP_087384911.1 hypothetical protein [[Clostridium] saccharolyticum]	574	84030	[Clostridium] saccharolyticum	84030	[Clostridium] saccharolyticum	1506553	Lachnoclostridium	-
40	WP_087286769.1;s_29348	1.01038e-05	0.00434739	0.00966761	0.307221	0.677109	0.985142	WP_087286769.1	WP_087286769.1 cell wall anchor protein [[Clostridium] spiroforme]	1152	29348	[Clostridium] spiroforme	29348	[Clostridium] spiroforme	1505663	Erysipelatoclostridium	3.2.1.52;3.2.1.35
40	lcl|NC_014833.1_cds_WP_013499073.1_2445;s_1264	1.01443e-05	0.00435351	1	1	0.41073	0.906323	lcl|NC_014833.1_cds_WP_013499073.1_2445	lcl|NC_014833.1_cds_WP_013499073.1_2445 [locus_tag=RUMAL_RS12450] [protein=ABC transporter] [protein_id=WP_013499073.1] [location=complement(2773210..2776074)] [gbkey=CDS]	2865	697329	Ruminococcus albus 7 = DSM 20455	1264	Ruminococcus albus	1263	Ruminococcus	3.6.3.28
40	WP_077391574.1;s_1871012	1.01714e-05	0.00435487	0.593038	0.94874	0.714256	0.9949	WP_077391574.1	WP_077391574.1 cobalamin biosynthesis protein CobW [Mobilibacterium timonense]	377	1871012	Mobilibacterium timonense	1871012	Mobilibacterium timonense	1935192	Mobilibacterium	-
40	SCJ66860.1;s_1193532	1.02808e-05	0.00439136	0.94572	1	0.5958	0.964887	SCJ66860.1	SCJ66860.1 Putative sporulation-specific glycosylase ydhD [uncultured Butyricicoccus sp.]	425	1193532	uncultured Butyricicoccus sp.	1193532	uncultured Butyricicoccus sp.	580596	Butyricicoccus	-
40	CCY68842.1;s_1262831	1.03348e-05	0.0044041	0.0949569	0.636063	0.0676433	0.709714	CCY68842.1	CCY68842.1 bacterial membrane protein [Clostridium sp. CAG:678]	877	1262831	Clostridium sp. CAG:678	1262831	Clostridium sp. CAG:678	1485	Clostridium	-
40	lcl|NZ_CP021920.1_cds_WP_003183920.1_1510;s_119858	1.04286e-05	0.0044234	1	1	0.305559	0.861569	lcl|NZ_CP021920.1_cds_WP_003183920.1_1510	lcl|NZ_CP021920.1_cds_WP_003183920.1_1510 [locus_tag=S101395_RS07960] [protein=hypothetical protein] [protein_id=WP_003183920.1] [location=1505399..1505665] [gbkey=CDS]	267	119858	Bacillus sonorensis	119858	Bacillus sonorensis	1386	Bacillus	-
40	WP_087168996.1;s_1965548	1.05259e-05	0.0044234	0.253652	0.81299	0.47985	0.930227	WP_087168996.1	WP_087168996.1 AAA family ATPase [Drancourtella sp. An12]	485	1965548	Drancourtella sp. An12	1965548	Drancourtella sp. An12	1903506	Drancourtella	-
40	WP_055219367.1;s_1150298	1.05116e-05	0.0044234	0.645609	0.962082	0.565103	0.956518	WP_055219367.1	WP_055219367.1 4Fe-4S dicluster domain-containing protein [Fusicatenibacter saccharivorans]	127	1150298	Fusicatenibacter saccharivorans	1150298	Fusicatenibacter saccharivorans	1407607	Fusicatenibacter	-
40	lcl|NZ_CP011391.1_cds_WP_067556748.1_1081;s_1702221	1.04359e-05	0.0044234	0.000229587	0.0751373	0.666964	0.98212	lcl|NZ_CP011391.1_cds_WP_067556748.1_1081	lcl|NZ_CP011391.1_cds_WP_067556748.1_1081 [locus_tag=aalo17_RS05750] [protein=ferredoxin-NADP reductase] [protein_id=WP_067556748.1] [location=complement(1168562..1169401)] [gbkey=CDS]	840	1702221	Faecalibaculum rodentium	1702221	Faecalibaculum rodentium	1729679	Faecalibaculum	-
40	lcl|NC_009937.1_cds_WP_012170728.1_2284;s_7	1.04747e-05	0.0044234	0.525017	0.928839	0.798471	1	lcl|NC_009937.1_cds_WP_012170728.1_2284	lcl|NC_009937.1_cds_WP_012170728.1_2284 [locus_tag=AZC_RS11400] [protein=LexA repressor] [protein_id=WP_012170728.1] [location=complement(2516378..2517088)] [gbkey=CDS]	711	438753	Azorhizobium caulinodans ORS 571	7	Azorhizobium caulinodans	6	Azorhizobium	3.4.21.88
40	WP_054326126.1;s_1193532	1.04928e-05	0.0044234	0.80214	1	0.777877	1	WP_054326126.1	WP_054326126.1 LytR family transcriptional regulator [Clostridia bacterium UC5.1-1D1]	539	1193532	uncultured Butyricicoccus sp.	1193532	uncultured Butyricicoccus sp.	580596	Butyricicoccus	-
40	lcl|NZ_CP022058.1_cds_WP_088584942.1_4426;s_253	1.06004e-05	0.00444444	0.620317	0.955343	0.776762	1	lcl|NZ_CP022058.1_cds_WP_088584942.1_4426	lcl|NZ_CP022058.1_cds_WP_088584942.1_4426 [locus_tag=CEQ15_RS22640] [protein=hypothetical protein] [protein_id=WP_088584942.1] [location=5026755..5030966] [gbkey=CDS]	4212	253	Chryseobacterium indologenes	253	Chryseobacterium indologenes	59732	Chryseobacterium	-
40	lcl|NC_013523.1_cds_WP_012872801.1_2303;s_2057	1.07937e-05	0.00444494	0.470984	0.911332	0.0354899	0.635677	lcl|NC_013523.1_cds_WP_012872801.1_2303	lcl|NC_013523.1_cds_WP_012872801.1_2303 [locus_tag=STHE_RS11735] [protein=zinc-binding protein] [protein_id=WP_012872801.1] [location=2601797..2602129] [gbkey=CDS]	333	479434	Sphaerobacter thermophilus DSM 20745	2057	Sphaerobacter thermophilus	2056	Sphaerobacter	-
40	WP_087151294.1;s_1965627	1.06386e-05	0.00444494	0.885031	1	0.108257	0.745747	WP_087151294.1	WP_087151294.1 sucrose-6-phosphate hydrolase [Lachnoclostridium sp. An298]	439	1965627	Lachnoclostridium sp. An298	1965627	Lachnoclostridium sp. An298	1506553	Lachnoclostridium	-
40	CDE72738.1;s_1262688	1.07415e-05	0.00444494	0.0629685	0.565266	0.230603	0.819891	CDE72738.1	CDE72738.1 4Fe-4S binding domain protein [Acidaminococcus sp. CAG:917]	420	1262688	Acidaminococcus sp. CAG:917	1262688	Acidaminococcus sp. CAG:917	904	Acidaminococcus	-
40	SCI41148.1;s_1193532	1.07971e-05	0.00444494	0.108306	0.658682	0.288272	0.852255	SCI41148.1	SCI41148.1 Arginyl aminopeptidase [uncultured Butyricicoccus sp.]	1150	1193532	uncultured Butyricicoccus sp.	1193532	uncultured Butyricicoccus sp.	580596	Butyricicoccus	-
40	WP_051643120.1;s_39484	1.07211e-05	0.00444494	0.147761	0.712518	0.313256	0.864497	WP_051643120.1	WP_051643120.1 undecaprenyldiphospho-muramoylpentapeptide beta-N-acetylglucosaminyltransferase [Agathobaculum desmolans]	393	39484	Agathobaculum desmolans	39484	Agathobaculum desmolans	2048137	Agathobaculum	2.4.1.227
40	WP_087274782.1;s_1965659	1.07174e-05	0.00444494	0.300955	0.847026	0.376077	0.892967	WP_087274782.1	WP_087274782.1 MULTISPECIES: ammonium transporter [Blautia]	413	1965659	Blautia sp. An81	1965659	Blautia sp. An81	572511	Blautia	-
40	WP_087313184.1;s_1965542	1.07212e-05	0.00444494	0.101381	0.647936	0.455303	0.92142	WP_087313184.1	WP_087313184.1 hypothetical protein [Eubacterium sp. An11]	524	1965542	Eubacterium sp. An11	1965542	Eubacterium sp. An11	1730	Eubacterium	-
40	SCJ17605.1;s_1193534	1.07921e-05	0.00444494	0.463862	0.909186	0.593038	0.96436	SCJ17605.1	SCJ17605.1 Uncharacterised protein [uncultured Flavonifractor sp.]	361	1193534	uncultured Flavonifractor sp.	1193534	uncultured Flavonifractor sp.	946234	Flavonifractor	-
40	lcl|NC_016048.1_cds_WP_014118105.1_2105;s_351091	1.11301e-05	0.00457173	0.519394	0.927528	0.82728	1	lcl|NC_016048.1_cds_WP_014118105.1_2105	lcl|NC_016048.1_cds_WP_014118105.1_2105 [locus_tag=OBV_RS10390] [protein=peptide chain release factor 1] [protein_id=WP_014118105.1] [location=complement(2134283..2135344)] [gbkey=CDS]	1062	693746	Oscillibacter valericigenes Sjm18-20	351091	Oscillibacter valericigenes	459786	Oscillibacter	-
40	CCY67341.1;s_1262831	1.13311e-05	0.00460201	0.0999971	0.646078	0.18536	0.79564	CCY67341.1	CCY67341.1 lL-diaminopimelate aminotransferase [Clostridium sp. CAG:678]	394	1262831	Clostridium sp. CAG:678	1262831	Clostridium sp. CAG:678	1485	Clostridium	2.6.1.83
40	lcl|NZ_CP016757.1_cds_WP_066747721.1_2780;s_1197717	1.12567e-05	0.00460201	0.33674	0.864543	0.257794	0.833813	lcl|NZ_CP016757.1_cds_WP_066747721.1_2780	lcl|NZ_CP016757.1_cds_WP_066747721.1_2780 [locus_tag=BED41_RS14140] [protein=AMP-dependent synthetase] [protein_id=WP_066747721.1] [location=3147539..3149173] [gbkey=CDS]	1635	1197717	Cloacibacillus porcorum	1197717	Cloacibacillus porcorum	508459	Cloacibacillus	6.2.1.3
40	CDB24986.1;s_1263029	1.1356e-05	0.00460201	0.385011	0.88248	0.272649	0.842802	CDB24986.1	CDB24986.1 helix-turn-helix domain protein [Firmicutes bacterium CAG:552]	133	1263029	Firmicutes bacterium CAG:552	1263029	Firmicutes bacterium CAG:552	-	-	-
40	lcl|NZ_CP004353.1_cds_WP_051483575.1_1784;s_38305	1.13746e-05	0.00460201	0.0974386	0.641297	0.293191	0.85517	lcl|NZ_CP004353.1_cds_WP_051483575.1_1784	lcl|NZ_CP004353.1_cds_WP_051483575.1_1784 [locus_tag=B843_RS09085] [protein=16S rRNA (cytosine(1402)-N(4))-methyltransferase] [protein_id=WP_051483575.1] [location=complement(1991669..1992625)] [gbkey=CDS]	957	1224164	Corynebacterium vitaeruminis DSM 20294	38305	Corynebacterium vitaeruminis	1716	Corynebacterium	2.1.1.199
40	SCG99308.1;s_59620	1.13783e-05	0.00460201	0.309165	0.851773	1	1	SCG99308.1	SCG99308.1 Diaminopimelate decarboxylase [uncultured Clostridium sp.]	433	59620	uncultured Clostridium sp.	59620	uncultured Clostridium sp.	1485	Clostridium	4.1.1.20
40	CDC20987.1;s_1262794	1.12427e-05	0.00460201	0.426165	0.896972	1	1	CDC20987.1	CDC20987.1 hydrid cluster protein-associated redox disulfide domain protein [Clostridium sp. CAG:306]	69	1262794	Clostridium sp. CAG:306	1262794	Clostridium sp. CAG:306	1485	Clostridium	-
40	CDE71290.1;s_1262970	1.13809e-05	0.00460201	0.680313	0.971386	0.820495	1	CDE71290.1	CDE71290.1 putative uncharacterized protein [Subdoligranulum sp. CAG:314]	252	1262970	Subdoligranulum sp. CAG:314	1262970	Subdoligranulum sp. CAG:314	292632	Subdoligranulum	-
40	WP_087246237.1;s_1965581	1.14452e-05	0.00461774	0.966085	1	0.988005	1	WP_087246237.1	WP_087246237.1 MULTISPECIES: cytidine deaminase [Faecalibacterium]	141	1965581	Faecalibacterium sp. An192	1965581	Faecalibacterium sp. An192	216851	Faecalibacterium	-
40	SCJ43779.1;s_1193532	1.16557e-05	0.0046922	0.0164021	0.365668	0.714251	0.9949	SCJ43779.1	SCJ43779.1 Asparagine--tRNA ligase [uncultured Butyricicoccus sp.]	441	1193532	uncultured Butyricicoccus sp.	1193532	uncultured Butyricicoccus sp.	580596	Butyricicoccus	6.1.1.12;6.1.1.22
40	CDE10077.1;s_1896989	1.16813e-05	0.0046922	0.501649	0.921612	0.870809	1	CDE10077.1	CDE10077.1 unknown [Clostridium sp. CAG:354]	125	1896989	Clostridium sp. CAG:354_28_25	1896989	Clostridium sp. CAG:354_28_25	1485	Clostridium	-
40	lcl|NC_014828.1_cds_WP_041686985.1_130;s_253239	1.17415e-05	0.00469701	0.00723006	0.277063	0.261864	0.83591	lcl|NC_014828.1_cds_WP_041686985.1_130	lcl|NC_014828.1_cds_WP_041686985.1_130 [locus_tag=ETHHA_RS00655] [protein=pyridine nucleotide-disulfide oxidoreductase] [protein_id=WP_041686985.1] [location=132621..135074] [gbkey=CDS]	2454	663278	Ethanoligenens harbinense YUAN-3	253239	Ethanoligenens harbinense	253238	Ethanoligenens	-
40	WP_072849878.1;s_341220	1.17449e-05	0.00469701	0.365201	0.876755	0.708214	0.993392	WP_072849878.1	WP_072849878.1 1,4-alpha-glucan branching protein GlgB [Lactonifactor longoviformis]	764	1122155	Lactonifactor longoviformis DSM 17459	341220	Lactonifactor longoviformis	420345	Lactonifactor	-
40	DAA95677.1;s_1916320	1.17988e-05	0.00470823	0.215215	0.782798	1	1	DAA95677.1	DAA95677.1 TPA: 4-hydroxy-3-methylbut-2-enyl diphosphate reductase [Candidatus Gastranaerophilales bacterium HUM_9]	298	1916320	Candidatus Gastranaerophilales bacterium HUM_9	1916320	Candidatus Gastranaerophilales bacterium HUM_9	-	-	1.17.1.2
40	lcl|NZ_CP010524.1_cds_WP_025810988.1_3202;s_1648923	1.18831e-05	0.00471086	0.328317	0.861884	1	1	lcl|NZ_CP010524.1_cds_WP_025810988.1_3202	lcl|NZ_CP010524.1_cds_WP_025810988.1_3202 [locus_tag=SC10_RS16015] [protein=lipid kinase] [protein_id=WP_025810988.1] [location=complement(3234877..3235797)] [gbkey=CDS]	921	1648923	Bacillus paralicheniformis	1648923	Bacillus paralicheniformis	1386	Bacillus	-
40	lcl|NZ_CP020352.1_cds_WP_020452623.1_3117;s_1648923	1.18831e-05	0.00471086	0.328317	0.861884	1	1	lcl|NZ_CP020352.1_cds_WP_020452623.1_3117	lcl|NZ_CP020352.1_cds_WP_020452623.1_3117 [locus_tag=BLMD_RS15985] [protein=diacylglycerol kinase] [protein_id=WP_020452623.1] [location=complement(3190712..3191632)] [gbkey=CDS]	921	1648923	Bacillus paralicheniformis	1648923	Bacillus paralicheniformis	1386	Bacillus	-
40	lcl|NZ_CP023168.1_cds_WP_020452623.1_3411;s_1648923	1.18831e-05	0.00471086	0.328317	0.861884	1	1	lcl|NZ_CP023168.1_cds_WP_020452623.1_3411	lcl|NZ_CP023168.1_cds_WP_020452623.1_3411 [locus_tag=CK945_RS17455] [protein=diacylglycerol kinase] [protein_id=WP_020452623.1] [location=complement(3372647..3373567)] [gbkey=CDS]	921	1648923	Bacillus paralicheniformis	1648923	Bacillus paralicheniformis	1386	Bacillus	-
40	lcl|NZ_AP012327.1_cds_WP_033501518.1_77;s_630129	1.19384e-05	0.0047129	0.508023	0.923766	0.130743	0.759568	lcl|NZ_AP012327.1_cds_WP_033501518.1_77	lcl|NZ_AP012327.1_cds_WP_033501518.1_77 [locus_tag=BBKW_RS00400] [protein=ABC transporter permease] [protein_id=WP_033501518.1] [location=103403..104293] [gbkey=CDS]	891	1150460	Bifidobacterium kashiwanohense JCM 15439 = DSM 21854	630129	Bifidobacterium kashiwanohense	1678	Bifidobacterium	-
40	lcl|NZ_CP015400.2_cds_WP_066539287.1_2789;s_1834198	1.1966e-05	0.0047129	0.130058	0.690869	0.151635	0.774837	lcl|NZ_CP015400.2_cds_WP_066539287.1_2789	lcl|NZ_CP015400.2_cds_WP_066539287.1_2789 [locus_tag=A4V00_RS14185] [protein=nrdD protein] [protein_id=WP_066539287.1] [location=complement(2746037..2746231)] [gbkey=CDS]	195	1834198	Ruminiclostridium sp. KB18	1834198	Ruminiclostridium sp. KB18	1508657	Ruminiclostridium	-
40	CDE71292.1;s_1262970	1.19427e-05	0.0047129	0.865197	1	0.879345	1	CDE71292.1	CDE71292.1 sporulation protein YqfD [Subdoligranulum sp. CAG:314]	388	1262970	Subdoligranulum sp. CAG:314	1262970	Subdoligranulum sp. CAG:314	292632	Subdoligranulum	-
40	WP_051643070.1;s_39484	1.2027e-05	0.00471653	0.0378715	0.486925	0.213788	0.810782	WP_051643070.1	WP_051643070.1 hypothetical protein [Agathobaculum desmolans]	189	39484	Agathobaculum desmolans	39484	Agathobaculum desmolans	2048137	Agathobaculum	-
40	WP_055218878.1;s_1150298	1.20042e-05	0.00471653	0.39584	0.885573	1	1	WP_055218878.1	WP_055218878.1 chromosome segregation protein SMC [Fusicatenibacter saccharivorans]	1186	1150298	Fusicatenibacter saccharivorans	1150298	Fusicatenibacter saccharivorans	1407607	Fusicatenibacter	-
40	CCY66614.1;s_1262831	1.20723e-05	0.00472411	0.00288955	0.200767	0.817308	1	CCY66614.1	CCY66614.1 putative uncharacterized protein [Clostridium sp. CAG:678]	399	1262831	Clostridium sp. CAG:678	1262831	Clostridium sp. CAG:678	1485	Clostridium	4.3.1.19
40	lcl|NC_015977.1_cds_WP_014080688.1_2505;s_301301	1.21824e-05	0.00474379	0.387813	0.883387	0.298527	0.857958	lcl|NC_015977.1_cds_WP_014080688.1_2505	lcl|NC_015977.1_cds_WP_014080688.1_2505 [locus_tag=RHOM_RS12510] [protein=heat-shock protein Hsp20] [protein_id=WP_014080688.1] [location=complement(2802057..2802521)] [gbkey=CDS]	465	585394	Roseburia hominis A2-183	301301	Roseburia hominis	841	Roseburia	-
40	CDE71660.1;s_1262970	1.22298e-05	0.00474379	0.205294	0.773862	0.384033	0.896315	CDE71660.1	CDE71660.1 single-stranded DNA-binding protein [Subdoligranulum sp. CAG:314]	136	1262970	Subdoligranulum sp. CAG:314	1262970	Subdoligranulum sp. CAG:314	292632	Subdoligranulum	-
40	WP_054327159.1;s_1193532	1.22423e-05	0.00474379	0.598956	0.950425	0.574673	0.959782	WP_054327159.1	WP_054327159.1 hypothetical protein [Clostridia bacterium UC5.1-1D1]	796	1193532	uncultured Butyricicoccus sp.	1193532	uncultured Butyricicoccus sp.	580596	Butyricicoccus	-
40	OGO79687.1;s_1797678	1.22529e-05	0.00474379	0.0325949	0.464275	1	1	OGO79687.1	OGO79687.1 hypothetical protein A2Y21_04890 [Clostridiales bacterium GWC2_40_7]	324	1797678	Clostridiales bacterium GWC2_40_7	1797678	Clostridiales bacterium GWC2_40_7	-	-	-
40	CDE71442.1;s_1262970	1.22249e-05	0.00474379	0.768497	0.993696	0.833958	1	CDE71442.1	CDE71442.1 uncharacterized conserved protein [Subdoligranulum sp. CAG:314]	398	1262970	Subdoligranulum sp. CAG:314	1262970	Subdoligranulum sp. CAG:314	292632	Subdoligranulum	-
40	WP_054327408.1;s_1193532	1.24334e-05	0.00480345	0.509137	0.924096	0.636996	0.97472	WP_054327408.1	WP_054327408.1 hypothetical protein [Clostridia bacterium UC5.1-1D1]	256	1193532	uncultured Butyricicoccus sp.	1193532	uncultured Butyricicoccus sp.	580596	Butyricicoccus	-
40	OKZ60532.1;s_1896989	1.24657e-05	0.00480572	0.670657	0.968893	0.870808	1	OKZ60532.1	OKZ60532.1 hypothetical protein BHV96_02590 [Clostridium sp. CAG:354_28_25]	117	1896989	Clostridium sp. CAG:354_28_25	1896989	Clostridium sp. CAG:354_28_25	1485	Clostridium	-
40	WP_087305159.1;s_1965560	1.25228e-05	0.00480657	0.0362969	0.482024	0.337736	0.877116	WP_087305159.1	WP_087305159.1 ferrous iron transport protein B [Lachnoclostridium sp. An138]	731	1965560	Lachnoclostridium sp. An138	1965560	Lachnoclostridium sp. An138	1506553	Lachnoclostridium	-
40	WP_090127434.1;s_1780380	1.25517e-05	0.00480657	0.761253	0.992226	0.687437	0.987805	WP_090127434.1	WP_090127434.1 cytosine methyltransferase [Eubacteriaceae bacterium CHKCI004]	959	1780380	Eubacteriaceae bacterium CHKCI004	1780380	Eubacteriaceae bacterium CHKCI004	-	-	-
40	lcl|NZ_CP015399.2_cds_WP_065548488.1_2423;s_1834196	1.25736e-05	0.00480657	0.269026	0.824682	0.783732	1	lcl|NZ_CP015399.2_cds_WP_065548488.1_2423	lcl|NZ_CP015399.2_cds_WP_065548488.1_2423 [locus_tag=A4V08_RS12270] [protein=sodium:proton antiporter] [protein_id=WP_065548488.1] [location=2506885..2508438] [gbkey=CDS]	1554	1834196	Lachnoclostridium sp. YL32	1834196	Lachnoclostridium sp. YL32	1506553	Lachnoclostridium	-
40	lcl|NZ_CP011307.1_cds_WP_033117377.1_2455;s_1297617	1.25486e-05	0.00480657	0.566681	0.940837	0.923476	1	lcl|NZ_CP011307.1_cds_WP_033117377.1_2455	lcl|NZ_CP011307.1_cds_WP_033117377.1_2455 [locus_tag=IB211_RS12215] [protein=sporulation transcription factor Spo0A] [protein_id=WP_033117377.1] [location=2581354..2582124] [gbkey=CDS]	771	1297617	Intestinimonas butyriciproducens	1297617	Intestinimonas butyriciproducens	1392389	Intestinimonas	3.1.1.61
40	lcl|NZ_CP004353.1_cds_WP_025252861.1_1437;s_38305	1.27481e-05	0.00482559	0.649626	0.963225	0.0161021	0.546814	lcl|NZ_CP004353.1_cds_WP_025252861.1_1437	lcl|NZ_CP004353.1_cds_WP_025252861.1_1437 [locus_tag=B843_RS07315] [protein=PFL family protein] [protein_id=WP_025252861.1] [location=1595008..1596372] [gbkey=CDS]	1365	1224164	Corynebacterium vitaeruminis DSM 20294	38305	Corynebacterium vitaeruminis	1716	Corynebacterium	-
40	lcl|NC_015737.1_cds_WP_013976523.1_554;s_1042156	1.2673e-05	0.00482559	0.222051	0.78853	0.0202894	0.574785	lcl|NC_015737.1_cds_WP_013976523.1_554	lcl|NC_015737.1_cds_WP_013976523.1_554 [locus_tag=CXIVA_RS02880] [protein=pyrogallol hydroxytransferase large subunit] [protein_id=WP_013976523.1] [location=complement(608655..611255)] [gbkey=CDS]	2601	1042156	Clostridium sp. SY8519	1042156	Clostridium sp. SY8519	1485	Clostridium	-
40	WP_087151440.1;s_1965627	1.27648e-05	0.00482559	0.0374696	0.485895	0.116018	0.749565	WP_087151440.1	WP_087151440.1 hypothetical protein [Lachnoclostridium sp. An298]	546	1965627	Lachnoclostridium sp. An298	1965627	Lachnoclostridium sp. An298	1506553	Lachnoclostridium	-
40	CDD29562.1;s_1262989	1.27773e-05	0.00482559	0.0537997	0.539661	0.218125	0.81309	CDD29562.1	CDD29562.1 putative uncharacterized protein [Firmicutes bacterium CAG:94]	519	1262989	Firmicutes bacterium CAG:94	1262989	Firmicutes bacterium CAG:94	-	-	-
40	lcl|NZ_CP015406.2_cds_WP_065535413.1_3133;s_292800	1.2862e-05	0.00482559	0.0206023	0.396351	0.39833	0.901387	lcl|NZ_CP015406.2_cds_WP_065535413.1_3133	lcl|NZ_CP015406.2_cds_WP_065535413.1_3133 [locus_tag=A4U99_RS15960] [db_xref=GeneID:33070752] [protein=NADP-dependent malic enzyme] [protein_id=WP_065535413.1] [location=complement(3246288..3247457)] [gbkey=CDS]	1170	292800	Flavonifractor plautii	292800	Flavonifractor plautii	946234	Flavonifractor	-
40	CDE21006.1;s_1262689	1.28107e-05	0.00482559	0.354634	0.87327	0.443059	0.916822	CDE21006.1	CDE21006.1 ribonuclease Y [Acidiphilium sp. CAG:727]	343	1262689	Acidiphilium sp. CAG:727	1262689	Acidiphilium sp. CAG:727	522	Acidiphilium	3.1.4.16
40	SCJ51894.1;s_1193532	1.26858e-05	0.00482559	1	1	0.566125	0.956662	SCJ51894.1	SCJ51894.1 orotidine 5'-phosphate decarboxylase [uncultured Butyricicoccus sp.]	305	1193532	uncultured Butyricicoccus sp.	1193532	uncultured Butyricicoccus sp.	580596	Butyricicoccus	4.1.1.23
40	WP_080908295.1;s_1871015	1.28023e-05	0.00482559	0.235458	0.798733	0.581722	0.96155	WP_080908295.1	WP_080908295.1 hypothetical protein [Pseudoflavonifractor sp. Marseille-P3106]	215	1871015	Pseudoflavonifractor sp. Marseille-P3106	1871015	Pseudoflavonifractor sp. Marseille-P3106	1017280	Pseudoflavonifractor	-
40	lcl|NZ_CP015406.2_cds_WP_089413479.1_178;s_292800	1.28362e-05	0.00482559	0.334001	0.863777	0.945287	1	lcl|NZ_CP015406.2_cds_WP_089413479.1_178	lcl|NZ_CP015406.2_cds_WP_089413479.1_178 [locus_tag=A4U99_RS00950] [db_xref=GeneID:33071971] [protein=MATE family efflux transporter] [protein_id=WP_089413479.1] [location=212501..213976] [gbkey=CDS]	1476	292800	Flavonifractor plautii	292800	Flavonifractor plautii	946234	Flavonifractor	-
40	lcl|NZ_CP015406.2_cds_WP_044939067.1_2975;s_292800	1.2928e-05	0.00483043	0.457083	0.907253	0.450555	0.919596	lcl|NZ_CP015406.2_cds_WP_044939067.1_2975	lcl|NZ_CP015406.2_cds_WP_044939067.1_2975 [locus_tag=A4U99_RS15165] [db_xref=GeneID:33071321] [protein=RidA family protein] [protein_id=WP_044939067.1] [location=3056237..3056605] [gbkey=CDS]	369	292800	Flavonifractor plautii	292800	Flavonifractor plautii	946234	Flavonifractor	-
40	lcl|NZ_LT635455.1_cds_WP_075576708.1_1047;s_1805478	1.29175e-05	0.00483043	0.466806	0.910202	0.632023	0.973251	lcl|NZ_LT635455.1_cds_WP_075576708.1_1047	lcl|NZ_LT635455.1_cds_WP_075576708.1_1047 [locus_tag=BQ5347_RS05395] [protein=formate--tetrahydrofolate ligase] [protein_id=WP_075576708.1] [location=complement(1141119..1142792)] [gbkey=CDS]	1674	1805478	Olsenella sp. Marseille-P2300	1805478	Olsenella sp. Marseille-P2300	133925	Olsenella	6.3.4.3
40	lcl|NZ_CP015405.2_cds_WP_065543929.1_3995;s_1796616	1.30177e-05	0.00484405	0.0391941	0.491808	0.149603	0.773412	lcl|NZ_CP015405.2_cds_WP_065543929.1_3995	lcl|NZ_CP015405.2_cds_WP_065543929.1_3995 [locus_tag=A4V09_RS20365] [protein=glutamate synthase subunit alpha] [protein_id=WP_065543929.1] [location=4298581..4303122]	4542	1796616	Blautia sp. YL58	1796616	Blautia sp. YL58	572511	Blautia	-
40	WP_087384600.1;s_84030	1.30027e-05	0.00484405	0.0347557	0.475044	0.623261	0.971028	WP_087384600.1	WP_087384600.1 AcrB/AcrD/AcrF family protein [[Clostridium] saccharolyticum]	1018	84030	[Clostridium] saccharolyticum	84030	[Clostridium] saccharolyticum	1506553	Lachnoclostridium	-
40	lcl|NZ_CP015506.1_cds_WP_019380388.1_3836;s_665099	1.31085e-05	0.00486788	0.353584	0.872683	1	1	lcl|NZ_CP015506.1_cds_WP_019380388.1_3836	lcl|NZ_CP015506.1_cds_WP_019380388.1_3836 [locus_tag=A361_RS19455] [db_xref=GeneID:34375793] [protein=chemotaxis protein CheR] [protein_id=WP_019380388.1] [location=complement(3872436..3873209)] [gbkey=CDS]	774	1196031	Bacillus oceanisediminis 2691	665099	Bacillus oceanisediminis	1386	Bacillus	2.1.1.80
40	WP_022461684.1;s_1150298	1.3214e-05	0.00489705	0.836495	1	0.297066	0.857145	WP_022461684.1	WP_022461684.1 V-type ATP synthase subunit B [Fusicatenibacter saccharivorans]	474	1150298	Fusicatenibacter saccharivorans	1150298	Fusicatenibacter saccharivorans	1407607	Fusicatenibacter	-
40	CCZ94400.1;s_1262867	1.32778e-05	0.00491072	0.00134411	0.150881	0.163061	0.782795	CCZ94400.1	CCZ94400.1 putative uncharacterized protein [Corallococcus sp. CAG:1435]	218	1262867	Corallococcus sp. CAG:1435	1262867	Corallococcus sp. CAG:1435	83461	Corallococcus	-
40	lcl|NZ_CP015399.2_cds_WP_065547598.1_992;s_1834196	1.33363e-05	0.00492232	0.956376	1	0.761979	1	lcl|NZ_CP015399.2_cds_WP_065547598.1_992	lcl|NZ_CP015399.2_cds_WP_065547598.1_992 [locus_tag=A4V08_RS05030] [protein=mannitol dehydrogenase family protein] [protein_id=WP_065547598.1] [location=complement(1037339..1038958)] [gbkey=CDS]	1620	1834196	Lachnoclostridium sp. YL32	1834196	Lachnoclostridium sp. YL32	1506553	Lachnoclostridium	-
40	WP_087314706.1;s_1965542	1.33938e-05	0.00492359	0.351606	0.871428	0.172023	0.786364	WP_087314706.1	WP_087314706.1 hypothetical protein [Eubacterium sp. An11]	2284	1965542	Eubacterium sp. An11	1965542	Eubacterium sp. An11	1730	Eubacterium	-
40	lcl|NC_020812.1_cds_WP_015468022.1_1588;s_349221	1.33813e-05	0.00492359	0.895893	1	0.902993	1	lcl|NC_020812.1_cds_WP_015468022.1_1588	lcl|NC_020812.1_cds_WP_015468022.1_1588 [locus_tag=A11S_RS08095] [protein=endonuclease III] [protein_id=WP_015468022.1] [location=1727370..1728005] [gbkey=CDS]	636	349215	Micavibrio aeruginosavorus EPB	349221	Micavibrio aeruginosavorus	213485	Micavibrio	4.2.99.18
40	CCY67796.1;s_1262831	1.36667e-05	0.00498384	0.00745692	0.279876	0.0254396	0.599852	CCY67796.1	CCY67796.1 aminopeptidase putative [Clostridium sp. CAG:678]	432	1262831	Clostridium sp. CAG:678	1262831	Clostridium sp. CAG:678	1485	Clostridium	-
40	WP_087312650.1;s_1965542	1.36689e-05	0.00498384	0.702057	0.97715	0.315127	0.865524	WP_087312650.1	WP_087312650.1 glutamate decarboxylase [Eubacterium sp. An11]	491	1965542	Eubacterium sp. An11	1965542	Eubacterium sp. An11	1730	Eubacterium	-
40	SCJ39333.1;s_1193532	1.36946e-05	0.00498384	0.234677	0.798276	0.708547	0.993477	SCJ39333.1	SCJ39333.1 Ferrous-iron efflux pump FieF [uncultured Butyricicoccus sp.]	388	1193532	uncultured Butyricicoccus sp.	1193532	uncultured Butyricicoccus sp.	580596	Butyricicoccus	-
40	CCY68801.1;s_1262831	1.36071e-05	0.00498384	0.017818	0.376148	0.756064	1	CCY68801.1	CCY68801.1 putative uncharacterized protein [Clostridium sp. CAG:678]	155	1262831	Clostridium sp. CAG:678	1262831	Clostridium sp. CAG:678	1485	Clostridium	-
40	CDC20905.1;s_1262794	1.3692e-05	0.00498384	0.209879	0.778328	1	1	CDC20905.1	CDC20905.1 nusA antitermination factor [Clostridium sp. CAG:306]	411	1262794	Clostridium sp. CAG:306	1262794	Clostridium sp. CAG:306	1485	Clostridium	-
40	WP_087359061.1;s_292800	1.37359e-05	0.00498585	0.00112697	0.142604	0.289954	0.853538	WP_087359061.1	WP_087359061.1 caudovirus prohead protease [Flavonifractor plautii]	634	292800	Flavonifractor plautii	292800	Flavonifractor plautii	946234	Flavonifractor	-
40	lcl|NC_017068.1_cds_WP_014425159.1_2000;s_971	1.3767e-05	0.00498585	0.4952	0.919245	0.370249	0.890075	lcl|NC_017068.1_cds_WP_014425159.1_2000	lcl|NC_017068.1_cds_WP_014425159.1_2000 [locus_tag=SELR_RS10245] [db_xref=GeneID:31523232] [protein=elongation factor G] [protein_id=WP_014425159.1] [location=complement(2089952..2092024)] [gbkey=CDS]	2073	927704	Selenomonas ruminantium subsp. lactilytica TAM6421	971	Selenomonas ruminantium	970	Selenomonas	-
40	WP_087316381.1;s_1965542	1.37824e-05	0.00498585	0.80567	1	0.951748	1	WP_087316381.1	WP_087316381.1 hypothetical protein [Eubacterium sp. An11]	191	1965542	Eubacterium sp. An11	1965542	Eubacterium sp. An11	1730	Eubacterium	-
40	WP_087316283.1;s_1965542	1.3877e-05	0.00501013	0.695972	0.975444	0.885448	1	WP_087316283.1	WP_087316283.1 carbamoyl-phosphate synthase large subunit [Eubacterium sp. An11]	1077	1965542	Eubacterium sp. An11	1965542	Eubacterium sp. An11	1730	Eubacterium	6.3.5.5
40	WP_087316563.1;s_1965542	1.39706e-05	0.00502398	0.08623	0.620153	0.976924	1	WP_087316563.1	WP_087316563.1 hypothetical protein [Eubacterium sp. An11]	1532	1965542	Eubacterium sp. An11	1965542	Eubacterium sp. An11	1730	Eubacterium	-
40	WP_087150837.1;s_1965627	1.39589e-05	0.00502398	0.281099	0.832295	0.933992	1	WP_087150837.1	WP_087150837.1 ferrous iron transport protein B [Lachnoclostridium sp. An298]	727	1965627	Lachnoclostridium sp. An298	1965627	Lachnoclostridium sp. An298	1506553	Lachnoclostridium	-
40	lcl|NZ_CP011058.1_cds_WP_045668824.1_104;s_1126833	1.40397e-05	0.00503888	0.862185	1	0.720203	0.996429	lcl|NZ_CP011058.1_cds_WP_045668824.1_104	lcl|NZ_CP011058.1_cds_WP_045668824.1_104 [locus_tag=VN24_RS00530] [protein=oligoendopeptidase F] [protein_id=WP_045668824.1] [location=113011..114807] [gbkey=CDS]	1797	1126833	Paenibacillus beijingensis	1126833	Paenibacillus beijingensis	44249	Paenibacillus	-
40	WP_020072926.1;s_1549	1.41866e-05	0.00507456	0.028444	0.442289	1	1	WP_020072926.1	WP_020072926.1 hypothetical protein [[Clostridium] sporosphaeroides]	249	1549	[Clostridium] sporosphaeroides	1549	[Clostridium] sporosphaeroides	1508657	Ruminiclostridium	-
40	lcl|NZ_CP011509.1_cds_WP_047857856.1_5400;s_48	1.41949e-05	0.00507456	0.363826	0.876093	1	1	lcl|NZ_CP011509.1_cds_WP_047857856.1_5400	lcl|NZ_CP011509.1_cds_WP_047857856.1_5400 [locus_tag=AA314_RS27150] [protein=ABC transporter] [protein_id=WP_047857856.1] [location=complement(6938467..6939456)] [gbkey=CDS]	990	48	Archangium gephyra	48	Archangium gephyra	47	Archangium	-
40	WP_091132522.1;s_1855299	1.42351e-05	0.00507894	0.108123	0.658671	0.138205	0.764524	WP_091132522.1	WP_091132522.1 dipicolinate synthase subunit B [Oscillibacter sp. PC13]	191	1855299	Oscillibacter sp. PC13	1855299	Oscillibacter sp. PC13	459786	Oscillibacter	-
40	CDD28825.1;s_1262989	1.42753e-05	0.00508332	0.255209	0.813823	0.159472	0.780514	CDD28825.1	CDD28825.1 predicted glutamine amidotransferase [Firmicutes bacterium CAG:94]	232	1262989	Firmicutes bacterium CAG:94	1262989	Firmicutes bacterium CAG:94	-	-	-
40	WP_078096947.1;s_39484	1.43805e-05	0.00511077	0.712206	0.979785	0.887554	1	WP_078096947.1	WP_078096947.1 DegV family protein [Agathobaculum desmolans]	321	39484	Agathobaculum desmolans	39484	Agathobaculum desmolans	2048137	Agathobaculum	-
40	lcl|NZ_LM995447.1_cds_WP_034841229.1_178;s_29343	1.45874e-05	0.00517419	0.366838	0.877494	0.717789	0.995795	lcl|NZ_LM995447.1_cds_WP_034841229.1_178	lcl|NZ_LM995447.1_cds_WP_034841229.1_178 [locus_tag=CCDG5_RS00925] [protein=50S ribosomal protein L16] [protein_id=WP_034841229.1] [location=206850..207275] [gbkey=CDS]	426	29343	[Clostridium] cellulosi	29343	[Clostridium] cellulosi	1508657	Ruminiclostridium	-
40	WP_055265757.1;s_1150298	1.47681e-05	0.00522813	0.63831	0.96005	1	1	WP_055265757.1	WP_055265757.1 sodium-dependent transporter [Fusicatenibacter saccharivorans]	452	1150298	Fusicatenibacter saccharivorans	1150298	Fusicatenibacter saccharivorans	1407607	Fusicatenibacter	-
40	WP_054326672.1;s_1193532	1.49229e-05	0.00526489	0.7792	0.995791	0.140327	0.76626	WP_054326672.1	WP_054326672.1 16S rRNA (cytosine(967)-C(5))-methyltransferase RsmB [Clostridia bacterium UC5.1-1D1]	449	1193532	uncultured Butyricicoccus sp.	1193532	uncultured Butyricicoccus sp.	580596	Butyricicoccus	-
40	CDD28142.1;s_1262989	1.49588e-05	0.00526489	0.166885	0.736202	0.444579	0.917525	CDD28142.1	CDD28142.1 polysaccharide deacetylase [Firmicutes bacterium CAG:94]	312	1262989	Firmicutes bacterium CAG:94	1262989	Firmicutes bacterium CAG:94	-	-	-
40	lcl|NC_013530.1_cds_WP_012876845.1_57;s_186189	1.49377e-05	0.00526489	0.308473	0.851256	0.80264	1	lcl|NC_013530.1_cds_WP_012876845.1_57	lcl|NC_013530.1_cds_WP_012876845.1_57 [locus_tag=XCEL_RS00310] [protein=amino acid permease] [protein_id=WP_012876845.1] [location=63207..64688] [gbkey=CDS]	1482	446471	Xylanimonas cellulosilytica DSM 15894	186189	Xylanimonas cellulosilytica	186188	Xylanimonas	-
40	CDD63693.1;s_1262991	1.50342e-05	0.0052812	0.370745	0.878379	0.111001	0.747019	CDD63693.1	CDD63693.1 putative uncharacterized protein [Firmicutes bacterium CAG:882]	405	1262991	Firmicutes bacterium CAG:882	1262991	Firmicutes bacterium CAG:882	-	-	-
40	CCY67176.1;s_1262831	1.5079e-05	0.00528675	0.000277781	0.0822049	0.0271682	0.605063	CCY67176.1	CCY67176.1 yceG family protein [Clostridium sp. CAG:678]	421	1262831	Clostridium sp. CAG:678	1262831	Clostridium sp. CAG:678	1485	Clostridium	-
40	WP_087231073.1;s_1965604	1.52129e-05	0.00531322	0.00456354	0.237662	0.012697	0.519964	WP_087231073.1	WP_087231073.1 hypothetical protein [Anaeromassilibacillus sp. An250]	2031	1965604	Anaeromassilibacillus sp. An250	1965604	Anaeromassilibacillus sp. An250	1924093	Anaeromassilibacillus	3.1.2.6
40	CDE24187.1;s_1262795	1.51909e-05	0.00531322	0.968793	1	0.982309	1	CDE24187.1	CDE24187.1 potassium uptake protein TrkH family [Clostridium sp. CAG:307]	446	1262795	Clostridium sp. CAG:307	1262795	Clostridium sp. CAG:307	1485	Clostridium	-
40	CCY66718.1;s_1262831	1.52783e-05	0.00532582	0.306483	0.849725	0.336344	0.876668	CCY66718.1	CCY66718.1 spore cortex-lytic enzyme [Clostridium sp. CAG:678]	237	1262831	Clostridium sp. CAG:678	1262831	Clostridium sp. CAG:678	1485	Clostridium	-
40	lcl|NZ_CP009264.1_cds_WP_038513305.1_2396;s_190893	1.54565e-05	0.00537766	0.552529	0.936778	0.665227	0.98177	lcl|NZ_CP009264.1_cds_WP_038513305.1_2396	lcl|NZ_CP009264.1_cds_WP_038513305.1_2396 [locus_tag=JV59_RS12155] [db_xref=GeneID:29561835] [protein=galactokinase] [protein_id=WP_038513305.1] [location=complement(2613769..2614929)] [gbkey=CDS]	1161	190893	Vibrio coralliilyticus	190893	Vibrio coralliilyticus	662	Vibrio	2.7.1.6
40	WP_054327505.1;s_1193532	1.55969e-05	0.00541616	0.245697	0.807444	0.865453	1	WP_054327505.1	WP_054327505.1 AcrB/AcrD/AcrF family protein [Clostridia bacterium UC5.1-1D1]	1038	1193532	uncultured Butyricicoccus sp.	1193532	uncultured Butyricicoccus sp.	580596	Butyricicoccus	-
40	WP_008718893.1;s_457421	1.56574e-05	0.00542679	0.726584	0.983666	0.725464	0.997692	WP_008718893.1	WP_008718893.1 DUF3798 domain-containing protein [Clostridiales bacterium 1_7_47FAA]	390	457421	Clostridiales bacterium 1_7_47FAA	457421	Clostridiales bacterium 1_7_47FAA	-	-	-
40	lcl|NZ_LT635455.1_cds_WP_075576919.1_1285;s_1805478	1.58546e-05	0.00548471	0.562104	0.939445	0.650313	0.977891	lcl|NZ_LT635455.1_cds_WP_075576919.1_1285	lcl|NZ_LT635455.1_cds_WP_075576919.1_1285 [locus_tag=BQ5347_RS06665] [protein=sugar ABC transporter ATP-binding protein] [protein_id=WP_075576919.1] [location=complement(1430550..1431665)] [gbkey=CDS]	1116	1805478	Olsenella sp. Marseille-P2300	1805478	Olsenella sp. Marseille-P2300	133925	Olsenella	3.6.3.20
40	WP_097839492.1;s_853	1.60186e-05	0.00553092	1	1	0.294087	0.855413	WP_097839492.1	WP_097839492.1 HAD family phosphatase [Faecalibacterium prausnitzii]	217	853	Faecalibacterium prausnitzii	853	Faecalibacterium prausnitzii	216851	Faecalibacterium	-
40	WP_024737908.1;s_1232444	1.60963e-05	0.00554723	0.782871	0.996625	0.193994	0.80089	WP_024737908.1	WP_024737908.1 GntR family transcriptional regulator [Clostridiales bacterium VE202-15]	229	1232444	Clostridiales bacterium VE202-15	1232444	Clostridiales bacterium VE202-15	-	-	-
40	CCY68039.1;s_1262831	1.61322e-05	0.00554907	0.0412494	0.498536	1	1	CCY68039.1	CCY68039.1 predicted permeases [Clostridium sp. CAG:678]	309	1262831	Clostridium sp. CAG:678	1262831	Clostridium sp. CAG:678	1485	Clostridium	-
40	lcl|NZ_CP011307.1_cds_WP_033117015.1_382;s_1297617	1.63226e-05	0.00560397	0.510091	0.92438	0.187734	0.797131	lcl|NZ_CP011307.1_cds_WP_033117015.1_382	lcl|NZ_CP011307.1_cds_WP_033117015.1_382 [locus_tag=IB211_RS01825] [protein=NADH dehydrogenase] [protein_id=WP_033117015.1] [location=394989..396788] [gbkey=CDS]	1800	1297617	Intestinimonas butyriciproducens	1297617	Intestinimonas butyriciproducens	1392389	Intestinimonas	1.6.99.5
40	SCJ45260.1;s_59620	1.64618e-05	0.00564113	0.937168	1	1	1	SCJ45260.1	SCJ45260.1 Unsaturated rhamnogalacturonyl hydrolase YteR [uncultured Clostridium sp.]	716	59620	uncultured Clostridium sp.	59620	uncultured Clostridium sp.	1485	Clostridium	-
40	lcl|NZ_CP015405.2_cds_WP_065543881.1_3942;s_1796616	1.654e-05	0.00565727	0.528823	0.929965	0.846277	1	lcl|NZ_CP015405.2_cds_WP_065543881.1_3942	lcl|NZ_CP015405.2_cds_WP_065543881.1_3942 [locus_tag=A4V09_RS20040] [protein=O-acetylhomoserine aminocarboxypropyltransferase] [protein_id=WP_065543881.1] [location=complement(4230137..4231426)]	1290	1796616	Blautia sp. YL58	1796616	Blautia sp. YL58	572511	Blautia	-
40	lcl|NC_013406.1_cds_WP_015735008.1_2709;s_481743	1.67184e-05	0.00570234	0.404018	0.888579	0.488789	0.933458	lcl|NC_013406.1_cds_WP_015735008.1_2709	lcl|NC_013406.1_cds_WP_015735008.1_2709 [locus_tag=GYMC10_RS13705] [protein=gfo/Idh/MocA family oxidoreductase] [protein_id=WP_015735008.1] [location=3131970..3133256] [gbkey=CDS]	1287	481743	Paenibacillus sp. Y412MC10	481743	Paenibacillus sp. Y412MC10	44249	Paenibacillus	-
40	lcl|NC_015737.1_cds_WP_013977303.1_1353;s_1042156	1.67344e-05	0.00570234	0.0772293	0.59927	1	1	lcl|NC_015737.1_cds_WP_013977303.1_1353	lcl|NC_015737.1_cds_WP_013977303.1_1353 [locus_tag=CXIVA_RS06985] [protein=ATP-dependent Clp protease proteolytic subunit] [protein_id=WP_013977303.1] [location=1477792..1478376] [gbkey=CDS]	585	1042156	Clostridium sp. SY8519	1042156	Clostridium sp. SY8519	1485	Clostridium	3.4.21.92
40	CDD31228.1;s_1262989	1.69298e-05	0.00575814	0.592224	0.948441	0.326203	0.872115	CDD31228.1	CDD31228.1 uncharacterized protein BN815_02372 [Firmicutes bacterium CAG:94]	247	1262989	Firmicutes bacterium CAG:94	1262989	Firmicutes bacterium CAG:94	-	-	-
40	CCY67925.1;s_1262831	1.70894e-05	0.00580157	0.0269337	0.435493	0.00630172	0.443149	CCY67925.1	CCY67925.1 2-enoate reductase [Clostridium sp. CAG:678]	702	1262831	Clostridium sp. CAG:678	1262831	Clostridium sp. CAG:678	1485	Clostridium	-
40	SCI39245.1;s_1193532	1.73262e-05	0.00584266	0.149001	0.714133	0.199089	0.803427	SCI39245.1	SCI39245.1 N-acetylmuramoyl-L-alanine amidase LytC precursor [uncultured Butyricicoccus sp.]	190	1193532	uncultured Butyricicoccus sp.	1193532	uncultured Butyricicoccus sp.	580596	Butyricicoccus	-
40	lcl|NC_017022.1_cds_WP_014387077.1_1710;s_1352	1.73389e-05	0.00584266	0.597503	0.94999	0.274402	0.843963	lcl|NC_017022.1_cds_WP_014387077.1_1710	lcl|NC_017022.1_cds_WP_014387077.1_1710 [locus_tag=EFAU004_RS08275] [protein=transcriptional regulator] [protein_id=WP_014387077.1] [location=complement(1659616..1661481)] [gbkey=CDS]	1866	1155766	Enterococcus faecium Aus0004	1352	Enterococcus faecium	1350	Enterococcus	-
40	lcl|NZ_CP015400.2_cds_WP_066539552.1_2928;s_1834198	1.73237e-05	0.00584266	0.0598325	0.556867	0.801765	1	lcl|NZ_CP015400.2_cds_WP_066539552.1_2928	lcl|NZ_CP015400.2_cds_WP_066539552.1_2928 [locus_tag=A4V00_RS14890] [protein=cell division protein FtsZ] [protein_id=WP_066539552.1] [location=2882750..2883949] [gbkey=CDS]	1200	1834198	Ruminiclostridium sp. KB18	1834198	Ruminiclostridium sp. KB18	1508657	Ruminiclostridium	-
40	SCI90177.1;s_59620	1.72529e-05	0.00584266	0.0934729	0.633609	1	1	SCI90177.1	SCI90177.1 Uncharacterized protein conserved in bacteria [uncultured Clostridium sp.]	109	59620	uncultured Clostridium sp.	59620	uncultured Clostridium sp.	1485	Clostridium	-
40	WP_087315718.1;s_1965542	1.73903e-05	0.00584916	0.335309	0.864303	0.0577746	0.692269	WP_087315718.1	WP_087315718.1 alanine racemase [Eubacterium sp. An11]	374	1965542	Eubacterium sp. An11	1965542	Eubacterium sp. An11	1730	Eubacterium	5.1.1.1
40	lcl|NZ_CP013916.1_cds_WP_076713973.1_153;s_1390395	1.75983e-05	0.00585418	0.217613	0.784313	0.261832	0.83591	lcl|NZ_CP013916.1_cds_WP_076713973.1_153	lcl|NZ_CP013916.1_cds_WP_076713973.1_153 [locus_tag=AV944_RS00810] [protein=family 31 glucosidase] [protein_id=WP_076713973.1] [location=complement(155273..157327)] [gbkey=CDS]	2055	1390395	Sphingomonas sp. LK11	1390395	Sphingomonas sp. LK11	13687	Sphingomonas	-
40	WP_087315333.1;s_1965542	1.75222e-05	0.00585418	0.935312	1	0.324028	0.870909	WP_087315333.1	WP_087315333.1 glycogen debranching enzyme [Eubacterium sp. An11]	756	1965542	Eubacterium sp. An11	1965542	Eubacterium sp. An11	1730	Eubacterium	-
40	lcl|NZ_CP015405.2_cds_WP_065542035.1_1757;s_1796616	1.74671e-05	0.00585418	0.62518	0.956894	0.347403	0.881284	lcl|NZ_CP015405.2_cds_WP_065542035.1_1757	lcl|NZ_CP015405.2_cds_WP_065542035.1_1757 [locus_tag=A4V09_RS08930] [protein=beta-galactosidase] [protein_id=WP_065542035.1] [location=complement(1886137..1888413)]	2277	1796616	Blautia sp. YL58	1796616	Blautia sp. YL58	572511	Blautia	-
40	lcl|NZ_CP015406.2_cds_WP_065535085.1_2542;s_292800	1.75744e-05	0.00585418	0.110611	0.662183	0.541361	0.949169	lcl|NZ_CP015406.2_cds_WP_065535085.1_2542	lcl|NZ_CP015406.2_cds_WP_065535085.1_2542 [gene=feoB] [locus_tag=A4U99_RS12965] [db_xref=GeneID:33072250] [protein=ferrous iron transport protein B] [protein_id=WP_065535085.1] [location=complement(2611236..2613695)] [gbkey=CDS]	2460	292800	Flavonifractor plautii	292800	Flavonifractor plautii	946234	Flavonifractor	-
40	OKZ60876.1;s_1896989	1.7524e-05	0.00585418	0.214974	0.782603	0.54248	0.949622	OKZ60876.1	OKZ60876.1 hypothetical protein BHV96_00965 [Clostridium sp. CAG:354_28_25]	386	1896989	Clostridium sp. CAG:354_28_25	1896989	Clostridium sp. CAG:354_28_25	1485	Clostridium	-
40	lcl|NZ_CP011307.1_cds_WP_058118281.1_2484;s_1297617	1.75624e-05	0.00585418	0.960259	1	0.844219	1	lcl|NZ_CP011307.1_cds_WP_058118281.1_2484	lcl|NZ_CP011307.1_cds_WP_058118281.1_2484 [locus_tag=IB211_RS12355] [protein=glycosyl transferase] [protein_id=WP_058118281.1] [location=2609074..2610096] [gbkey=CDS]	1023	1297617	Intestinimonas butyriciproducens	1297617	Intestinimonas butyriciproducens	1392389	Intestinimonas	-
40	WP_087151846.1;s_1965627	1.76466e-05	0.00585953	0.00109236	0.141195	0.345232	0.880356	WP_087151846.1	WP_087151846.1 RNase adapter RapZ [Lachnoclostridium sp. An298]	293	1965627	Lachnoclostridium sp. An298	1965627	Lachnoclostridium sp. An298	1506553	Lachnoclostridium	-
40	WP_015044498.1;s_1131462	1.81355e-05	0.00601093	0.605768	0.951907	0.719069	0.996109	WP_015044498.1	WP_015044498.1 MULTISPECIES: DGQHR domain-containing protein [Dehalobacter]	417	1131462	Dehalobacter sp. CF	1131462	Dehalobacter sp. CF	56112	Dehalobacter	-
40	WP_087313403.1;s_1965542	1.82825e-05	0.00604862	0.935154	1	0.0874725	0.727158	WP_087313403.1	WP_087313403.1 hypothetical protein [Eubacterium sp. An11]	1246	1965542	Eubacterium sp. An11	1965542	Eubacterium sp. An11	1730	Eubacterium	-
40	WP_054327620.1;s_1193532	1.84246e-05	0.00608457	0.226702	0.792493	0.197383	0.802518	WP_054327620.1	WP_054327620.1 hypothetical protein [Clostridia bacterium UC5.1-1D1]	212	1193532	uncultured Butyricicoccus sp.	1193532	uncultured Butyricicoccus sp.	580596	Butyricicoccus	-
40	lcl|NC_009511.1_cds_WP_012050444.1_4269;s_160791	1.8462e-05	0.00608588	0.944406	1	0.967825	1	lcl|NC_009511.1_cds_WP_012050444.1_4269	lcl|NC_009511.1_cds_WP_012050444.1_4269 [locus_tag=SWIT_RS21575] [protein=carboxylesterase family protein] [protein_id=WP_012050444.1] [location=complement(4703869..4705455)] [gbkey=CDS]	1587	392499	Sphingomonas wittichii RW1	160791	Sphingomonas wittichii	13687	Sphingomonas	-
40	lcl|NZ_LT907848.1_cds_WP_096239449.1_819;s_39488	1.84995e-05	0.00608721	0.0306224	0.455463	0.866364	1	lcl|NZ_LT907848.1_cds_WP_096239449.1_819	lcl|NZ_LT907848.1_cds_WP_096239449.1_819 [locus_tag=EHL_RS04365] [protein=acetyl-CoA carboxylase carboxyl transferase subunit beta] [protein_id=WP_096239449.1] [location=947333..949144] [gbkey=CDS]	1812	39488	[Eubacterium] hallii	39488	[Eubacterium] hallii	1730	Eubacterium	6.4.1.2
40	lcl|NZ_CP011307.1_cds_WP_058117769.1_1667;s_1297617	1.85403e-05	0.0060896	0.108245	0.658682	0.0954801	0.734779	lcl|NZ_CP011307.1_cds_WP_058117769.1_1667	lcl|NZ_CP011307.1_cds_WP_058117769.1_1667 [locus_tag=IB211_RS08265] [protein=BMP family ABC transporter substrate-binding protein] [protein_id=WP_058117769.1] [location=complement(1726239..1727450)] [gbkey=CDS]	1212	1297617	Intestinimonas butyriciproducens	1297617	Intestinimonas butyriciproducens	1392389	Intestinimonas	-
40	lcl|NC_022523.1_cds_WP_022542962.1_1189;s_28025	1.8813e-05	0.00616804	0.967639	1	0.971173	1	lcl|NC_022523.1_cds_WP_022542962.1_1189	lcl|NC_022523.1_cds_WP_022542962.1_1189 [locus_tag=BLAC_RS05995] [protein=D-tyrosyl-tRNA(Tyr) deacylase] [protein_id=WP_022542962.1] [location=1391907..1392386] [gbkey=CDS]	480	1167629	Bifidobacterium animalis subsp. lactis ATCC 27673	28025	Bifidobacterium animalis	1678	Bifidobacterium	3.1.1.96
40	lcl|NC_014828.1_cds_WP_013484122.1_158;s_253239	1.89306e-05	0.00619483	0.141734	0.705654	0.00883641	0.48081	lcl|NC_014828.1_cds_WP_013484122.1_158	lcl|NC_014828.1_cds_WP_013484122.1_158 [locus_tag=ETHHA_RS00795] [protein=lysine--tRNA ligase] [protein_id=WP_013484122.1] [location=complement(164471..165988)] [gbkey=CDS]	1518	663278	Ethanoligenens harbinense YUAN-3	253239	Ethanoligenens harbinense	253238	Ethanoligenens	6.1.1.6;6.1.1.12
40	WP_093373316.1;s_1520815	1.89628e-05	0.00619483	0.79954	1	0.89932	1	WP_093373316.1	WP_093373316.1 hypothetical protein [Ruminococcaceae bacterium D5]	152	1520815	Ruminococcaceae bacterium D5	1520815	Ruminococcaceae bacterium D5	-	-	-
40	WP_024731002.1;s_169435	1.92922e-05	0.00622229	0.202799	0.771413	0.148198	0.772382	WP_024731002.1	WP_024731002.1 phosphate propanoyltransferase [Anaerotruncus colihominis]	190	169435	Anaerotruncus colihominis	169435	Anaerotruncus colihominis	244127	Anaerotruncus	2.3.1.222
40	CDD04071.1;s_1262957	1.92624e-05	0.00622229	0.108996	0.659557	0.264275	0.836959	CDD04071.1	CDD04071.1 gHMP kinase family protein [Ruminococcus sp. CAG:382]	402	1262957	Ruminococcus sp. CAG:382	1262957	Ruminococcus sp. CAG:382	1263	Ruminococcus	-
40	CDB26678.1;s_1263029	1.92487e-05	0.00622229	0.886641	1	0.507808	0.939464	CDB26678.1	CDB26678.1 aAA ATPase [Firmicutes bacterium CAG:552]	1540	1263029	Firmicutes bacterium CAG:552	1263029	Firmicutes bacterium CAG:552	-	-	-
40	WP_087314502.1;s_1965542	1.92734e-05	0.00622229	0.209241	0.77763	0.528423	0.945852	WP_087314502.1	WP_087314502.1 hypothetical protein [Eubacterium sp. An11]	408	1965542	Eubacterium sp. An11	1965542	Eubacterium sp. An11	1730	Eubacterium	-
40	CCY67185.1;s_1262831	1.93442e-05	0.00622229	0.183845	0.752213	0.581261	0.961439	CCY67185.1	CCY67185.1 deoxyguanosinetriphosphate triphosphohydrolase-like protein [Clostridium sp. CAG:678]	339	1262831	Clostridium sp. CAG:678	1262831	Clostridium sp. CAG:678	1485	Clostridium	-
40	OKZ59813.1;s_1896989	1.93546e-05	0.00622229	0.418501	0.893936	0.670921	0.983322	OKZ59813.1	OKZ59813.1 pilus assembly protein CpaF [Clostridium sp. CAG:354_28_25]	650	1896989	Clostridium sp. CAG:354_28_25	1896989	Clostridium sp. CAG:354_28_25	1485	Clostridium	-
40	WP_087253895.1;s_29348	1.92869e-05	0.00622229	0.00247338	0.190724	1	1	WP_087253895.1	WP_087253895.1 hypothetical protein [[Clostridium] spiroforme]	1124	29348	[Clostridium] spiroforme	29348	[Clostridium] spiroforme	1505663	Erysipelatoclostridium	3.2.1.169;3.2.1.35;3.2.1.52
40	WP_087416624.1;s_1965659	1.90838e-05	0.00622229	0.0849067	0.617625	0.810147	1	WP_087416624.1	WP_087416624.1 alpha-amylase [Blautia sp. An81]	452	1965659	Blautia sp. An81	1965659	Blautia sp. An81	572511	Blautia	-
40	lcl|NC_013530.1_cds_WP_012879826.1_3044;s_186189	1.91531e-05	0.00622229	0.50636	0.923073	1	1	lcl|NC_013530.1_cds_WP_012879826.1_3044	lcl|NC_013530.1_cds_WP_012879826.1_3044 [locus_tag=XCEL_RS15470] [protein=UDP-glucose 4-epimerase GalE] [protein_id=WP_012879826.1] [location=3414682..3415701] [gbkey=CDS]	1020	446471	Xylanimonas cellulosilytica DSM 15894	186189	Xylanimonas cellulosilytica	186188	Xylanimonas	5.1.3.2
40	WP_087274714.1;s_1965659	1.93932e-05	0.0062237	0.634984	0.958999	0.446974	0.918277	WP_087274714.1	WP_087274714.1 MULTISPECIES: acyl-ACP--UDP-N- acetylglucosamine O-acyltransferase [Blautia]	72	1965659	Blautia sp. An81	1965659	Blautia sp. An81	572511	Blautia	-
40	OUN24952.1;s_1965659	1.95829e-05	0.00627353	0.177492	0.746243	0.39749	0.901293	OUN24952.1	OUN24952.1 glutamate synthase large subunit [Blautia sp. An81]	1524	1965659	Blautia sp. An81	1965659	Blautia sp. An81	572511	Blautia	-
40	CDE71646.1;s_1262970	1.9796e-05	0.00633065	0.737765	0.986917	0.867907	1	CDE71646.1	CDE71646.1 dNA polymerase III subunits gamma and tau [Subdoligranulum sp. CAG:314]	521	1262970	Subdoligranulum sp. CAG:314	1262970	Subdoligranulum sp. CAG:314	292632	Subdoligranulum	2.7.7.7
40	CCY66728.1;s_1262831	1.99941e-05	0.00637161	0.00847193	0.294585	0.0578572	0.692269	CCY66728.1	CCY66728.1 bacterial membrane protein YfhO [Clostridium sp. CAG:678]	936	1262831	Clostridium sp. CAG:678	1262831	Clostridium sp. CAG:678	1485	Clostridium	-
40	lcl|NZ_CP017075.1_cds_WP_036524790.1_826;s_158500	1.99725e-05	0.00637161	0.459829	0.908183	0.155203	0.776872	lcl|NZ_CP017075.1_cds_WP_036524790.1_826	lcl|NZ_CP017075.1_cds_WP_036524790.1_826 [locus_tag=BES08_RS04195] [protein=dTMP kinase] [protein_id=WP_036524790.1] [location=928829..929470] [gbkey=CDS]	642	158500	Novosphingobium resinovorum	158500	Novosphingobium resinovorum	165696	Novosphingobium	2.7.4.9
40	CDD30740.1;s_1262989	2.00836e-05	0.00638894	0.355598	0.873314	0.0657901	0.707068	CDD30740.1	CDD30740.1 unknown [Firmicutes bacterium CAG:94]	191	1262989	Firmicutes bacterium CAG:94	1262989	Firmicutes bacterium CAG:94	-	-	-
40	lcl|NC_016610.1_cds_WP_014225488.1_1922;s_28112	2.0154e-05	0.00640013	0.00463508	0.238589	0.274938	0.844348	lcl|NC_016610.1_cds_WP_014225488.1_1922	lcl|NC_016610.1_cds_WP_014225488.1_1922 [locus_tag=BFO_RS09520] [db_xref=GeneID:34759252] [protein=beta-glucosidase BglX] [protein_id=WP_014225488.1] [location=complement(2335528..2337720)] [gbkey=CDS]	2193	203275	Tannerella forsythia 92A2	28112	Tannerella forsythia	195950	Tannerella	3.2.1.21
40	SCJ26004.1;s_1193532	2.02892e-05	0.00641561	1	1	0.0994551	0.737019	SCJ26004.1	SCJ26004.1 Nucleoid occlusion protein [uncultured Butyricicoccus sp.]	277	1193532	uncultured Butyricicoccus sp.	1193532	uncultured Butyricicoccus sp.	580596	Butyricicoccus	-
40	lcl|NC_018681.1_cds_WP_014987343.1_6547;s_37326	2.03065e-05	0.00641561	0.681561	0.971827	0.76044	1	lcl|NC_018681.1_cds_WP_014987343.1_6547	lcl|NC_018681.1_cds_WP_014987343.1_6547 [locus_tag=O3I_RS32875] [protein=hypothetical protein] [protein_id=WP_014987343.1] [location=complement(7406364..7407119)] [gbkey=CDS]	756	1133849	Nocardia brasiliensis ATCC 700358	37326	Nocardia brasiliensis	1817	Nocardia	-
40	lcl|NZ_CP022752.1_cds_WP_043569613.1_7;s_414996	2.03085e-05	0.00641561	0.953296	1	0.974412	1	lcl|NZ_CP022752.1_cds_WP_043569613.1_7	lcl|NZ_CP022752.1_cds_WP_043569613.1_7 [locus_tag=CDG81_RS00035] [protein=DNA gyrase subunit A] [protein_id=WP_043569613.1] [location=9646..12141] [gbkey=CDS]	2496	414996	Actinopolyspora erythraea	414996	Actinopolyspora erythraea	1849	Actinopolyspora	5.99.1.3
40	lcl|NZ_CP012098.1_cds_WP_077326556.1_1671;s_649756	2.04005e-05	0.00642239	0.0147876	0.353473	0.446402	0.918024	lcl|NZ_CP012098.1_cds_WP_077326556.1_1671	lcl|NZ_CP012098.1_cds_WP_077326556.1_1671 [locus_tag=DO83_RS08715] [db_xref=GeneID:34242430] [protein=ammonium transporter] [protein_id=WP_077326556.1] [location=1723838..1725097] [gbkey=CDS]	1260	649756	Anaerostipes hadrus	649756	Anaerostipes hadrus	207244	Anaerostipes	-
40	OUP72774.1;s_1965570	2.03792e-05	0.00642239	1	1	1	1	OUP72774.1	OUP72774.1 hypothetical protein B5F08_12945, partial [Anaeromassilibacillus sp. An172]	908	1965570	Anaeromassilibacillus sp. An172	1965570	Anaeromassilibacillus sp. An172	1924093	Anaeromassilibacillus	-
40	lcl|NZ_LT900217.1_cds_WP_096228568.1_734;s_1335613	2.04893e-05	0.0064392	0.808459	1	0.348219	0.881487	lcl|NZ_LT900217.1_cds_WP_096228568.1_734	lcl|NZ_LT900217.1_cds_WP_096228568.1_734 [locus_tag=BN3560_RS03755] [protein=glutamate synthase] [protein_id=WP_096228568.1] [location=complement(853946..855823)] [gbkey=CDS]	1878	1335613	Gordonibacter urolithinfaciens	1335613	Gordonibacter urolithinfaciens	644652	Gordonibacter	-
40	lcl|NZ_CP011307.1_cds_WP_033117507.1_2101;s_1297617	2.05701e-05	0.00644193	0.916462	1	0.246697	0.827819	lcl|NZ_CP011307.1_cds_WP_033117507.1_2101	lcl|NZ_CP011307.1_cds_WP_033117507.1_2101 [locus_tag=IB211_RS10400] [protein=transcription elongation factor GreA] [protein_id=WP_033117507.1] [location=complement(2180402..2180878)] [gbkey=CDS]	477	1297617	Intestinimonas butyriciproducens	1297617	Intestinimonas butyriciproducens	1392389	Intestinimonas	-
40	WP_087151208.1;s_1965627	2.06042e-05	0.00644193	0.0128907	0.338084	0.724285	0.997322	WP_087151208.1	WP_087151208.1 pantothenate kinase [Lachnoclostridium sp. An298]	256	1965627	Lachnoclostridium sp. An298	1965627	Lachnoclostridium sp. An298	1506553	Lachnoclostridium	2.7.1.33
40	lcl|NZ_CP013476.1_cds_1039;s_1712675	2.05725e-05	0.00644193	0.316416	0.85594	0.885472	1	lcl|NZ_CP013476.1_cds_1039	lcl|NZ_CP013476.1_cds_1039 [locus_tag=AT726_RS05770] [protein=hypothetical protein] [pseudo=true] [location=1185830..1186242] [gbkey=CDS]	413	1712675	Turicibacter sp. H121	1712675	Turicibacter sp. H121	191303	Turicibacter	1.11.1.6
40	WP_080908326.1;s_1871015	2.06484e-05	0.00644468	1	1	0.174906	0.788368	WP_080908326.1	WP_080908326.1 hypothetical protein [Pseudoflavonifractor sp. Marseille-P3106]	224	1871015	Pseudoflavonifractor sp. Marseille-P3106	1871015	Pseudoflavonifractor sp. Marseille-P3106	1017280	Pseudoflavonifractor	-
40	WP_087418770.1;s_1965659	2.08264e-05	0.00648911	0.183382	0.751871	0.406522	0.904989	WP_087418770.1	WP_087418770.1 glutamate synthase large subunit [Blautia sp. An81]	1511	1965659	Blautia sp. An81	1965659	Blautia sp. An81	572511	Blautia	-
40	lcl|NC_014831.1_cds_WP_013494666.1_235;s_73919	2.09606e-05	0.00651976	0.445068	0.903714	0.583551	0.96199	lcl|NC_014831.1_cds_WP_013494666.1_235	lcl|NC_014831.1_cds_WP_013494666.1_235 [locus_tag=TMAR_RS01300] [protein=membrane protein] [protein_id=WP_013494666.1] [location=276344..277168] [gbkey=CDS]	825	644966	Thermaerobacter marianensis DSM 12885	73919	Thermaerobacter marianensis	73918	Thermaerobacter	-
40	WP_031476045.1;s_39484	2.11754e-05	0.00654184	0.322465	0.859044	0.67594	0.984851	WP_031476045.1	WP_031476045.1 cation transporter [Agathobaculum desmolans]	388	39484	Agathobaculum desmolans	39484	Agathobaculum desmolans	2048137	Agathobaculum	-
40	CDC78673.1;s_1262848	2.10789e-05	0.00654184	0.00443139	0.235151	0.712306	0.99447	CDC78673.1	CDC78673.1 putative enoyl-(Acyl-carrier-protein) reductase II [Clostridium sp. CAG:964]	316	1262848	Clostridium sp. CAG:964	1262848	Clostridium sp. CAG:964	1485	Clostridium	-
40	lcl|NC_017174.1_cds_WP_041160442.1_3129;s_1496	2.11687e-05	0.00654184	0.344693	0.868092	0.73086	0.999234	lcl|NC_017174.1_cds_WP_041160442.1_3129	lcl|NC_017174.1_cds_WP_041160442.1_3129 [locus_tag=CDM120_RS15985] [protein=SsrA-binding protein] [protein_id=WP_041160442.1] [location=complement(3497874..3498326)] [gbkey=CDS]	453	699035	Clostridioides difficile M120	1496	Clostridioides difficile	1870884	Clostridioides	-
40	WP_031474739.1;s_39484	2.11433e-05	0.00654184	0.774295	0.994661	0.932369	1	WP_031474739.1	WP_031474739.1 transcription-repair coupling factor [Agathobaculum desmolans]	1158	39484	Agathobaculum desmolans	39484	Agathobaculum desmolans	2048137	Agathobaculum	-
40	CCY66587.1;s_1262831	2.1339e-05	0.0065812	0.657677	0.965704	0.149646	0.773412	CCY66587.1	CCY66587.1 prephenate dehydratase [Clostridium sp. CAG:678]	376	1262831	Clostridium sp. CAG:678	1262831	Clostridium sp. CAG:678	1485	Clostridium	5.4.99.5
40	lcl|NC_009012.1_cds_WP_004463821.1_1469;s_1515	2.13798e-05	0.00658262	0.506397	0.923073	0.440329	0.916021	lcl|NC_009012.1_cds_WP_004463821.1_1469	lcl|NC_009012.1_cds_WP_004463821.1_1469 [locus_tag=CTHE_RS07425] [protein=IS200/IS605 family transposase] [protein_id=WP_004463821.1] [location=complement(1753919..1754395)] [gbkey=CDS]	477	203119	Ruminiclostridium thermocellum ATCC 27405	1515	Ruminiclostridium thermocellum	1508657	Ruminiclostridium	-
40	lcl|NZ_CP015406.2_cds_WP_065535366.1_3055;s_292800	2.15745e-05	0.00663134	0.151239	0.716592	0.881227	1	lcl|NZ_CP015406.2_cds_WP_065535366.1_3055	lcl|NZ_CP015406.2_cds_WP_065535366.1_3055 [locus_tag=A4U99_RS15570] [db_xref=GeneID:33071835] [protein=sensor histidine kinase] [protein_id=WP_065535366.1] [location=complement(3149775..3150992)] [gbkey=CDS]	1218	292800	Flavonifractor plautii	292800	Flavonifractor plautii	946234	Flavonifractor	-
40	WP_078096846.1;s_39484	2.16893e-05	0.00665161	0.782063	0.99643	0.660875	0.98037	WP_078096846.1	WP_078096846.1 topoisomerase IV [Agathobaculum desmolans]	707	39484	Agathobaculum desmolans	39484	Agathobaculum desmolans	2048137	Agathobaculum	5.99.1.3
40	lcl|NZ_CP015400.2_cds_WP_066533493.1_94;s_1834198	2.17202e-05	0.00665161	0.790494	0.99836	0.731755	0.999378	lcl|NZ_CP015400.2_cds_WP_066533493.1_94	lcl|NZ_CP015400.2_cds_WP_066533493.1_94 [locus_tag=A4V00_RS00505] [protein=MATE family efflux transporter] [protein_id=WP_066533493.1] [location=complement(101746..103089)] [gbkey=CDS]	1344	1834198	Ruminiclostridium sp. KB18	1834198	Ruminiclostridium sp. KB18	1508657	Ruminiclostridium	-
40	lcl|NC_015977.1_cds_WP_014078392.1_171;s_301301	2.17866e-05	0.00665161	0.473211	0.911841	1	1	lcl|NC_015977.1_cds_WP_014078392.1_171	lcl|NC_015977.1_cds_WP_014078392.1_171 [locus_tag=RHOM_RS00880] [protein=radical SAM/SPASM domain-containing protein] [protein_id=WP_014078392.1] [location=196734..197744] [gbkey=CDS]	1011	585394	Roseburia hominis A2-183	301301	Roseburia hominis	841	Roseburia	-
40	CDE70860.1;s_1262970	2.17525e-05	0.00665161	0.960443	1	0.98183	1	CDE70860.1	CDE70860.1 repeat protein [Subdoligranulum sp. CAG:314]	266	1262970	Subdoligranulum sp. CAG:314	1262970	Subdoligranulum sp. CAG:314	292632	Subdoligranulum	-
40	lcl|NZ_CP015405.2_cds_WP_065541392.1_996;s_1796616	2.21036e-05	0.00673709	0.269676	0.825	0.987265	1	lcl|NZ_CP015405.2_cds_WP_065541392.1_996	lcl|NZ_CP015405.2_cds_WP_065541392.1_996 [locus_tag=A4V09_RS05115] [protein=ferrous iron transport protein B] [protein_id=WP_065541392.1] [location=1107340..1109529]	2190	1796616	Blautia sp. YL58	1796616	Blautia sp. YL58	572511	Blautia	-
40	lcl|NZ_CP009240.1_cds_WP_054336323.1_1153;s_907	2.21713e-05	0.0067464	0.402071	0.887971	1	1	lcl|NZ_CP009240.1_cds_WP_054336323.1_1153	lcl|NZ_CP009240.1_cds_WP_054336323.1_1153 [locus_tag=AZ49_RS06070] [protein=aldehyde dehydrogenase] [protein_id=WP_054336323.1] [location=complement(1288478..1289956)] [gbkey=CDS]	1479	1458465	Megasphaera elsdenii 14-14	907	Megasphaera elsdenii	906	Megasphaera	1.2.1.3
40	lcl|NZ_CP015405.2_cds_WP_065543386.1_3342;s_1796616	2.25343e-05	0.0067552	0.103517	0.651177	0.208345	0.807245	lcl|NZ_CP015405.2_cds_WP_065543386.1_3342	lcl|NZ_CP015405.2_cds_WP_065543386.1_3342 [locus_tag=A4V09_RS16965] [protein=L-lactate dehydrogenase] [protein_id=WP_065543386.1] [location=complement(3589848..3590795)]	948	1796616	Blautia sp. YL58	1796616	Blautia sp. YL58	572511	Blautia	1.1.1.27;1.1.1.37
40	WP_087418766.1;s_1965659	2.2474e-05	0.0067552	0.0451909	0.512533	0.415901	0.90805	WP_087418766.1	WP_087418766.1 Asp-tRNA(Asn)/Glu-tRNA(Gln) amidotransferase subunit GatB [Blautia sp. An81]	483	1965659	Blautia sp. An81	1965659	Blautia sp. An81	572511	Blautia	-
40	lcl|NC_022567.1_cds_WP_041714617.1_1479;s_446660	2.23153e-05	0.0067552	0.620704	0.95552	0.483683	0.931533	lcl|NC_022567.1_cds_WP_041714617.1_1479	lcl|NC_022567.1_cds_WP_041714617.1_1479 [locus_tag=AEQU_RS07600] [protein=macrolide ABC transporter ATP-binding protein] [protein_id=WP_041714617.1] [location=complement(1923049..1923750)] [gbkey=CDS]	702	1384484	Adlercreutzia equolifaciens DSM 19450	446660	Adlercreutzia equolifaciens	447020	Adlercreutzia	3.6.3.28;3.6.3.41
40	CDE70855.1;s_1262970	2.2264e-05	0.0067552	0.250871	0.811258	0.507701	0.939464	CDE70855.1	CDE70855.1 n-terminal double-transmembrane domain-containing protein [Subdoligranulum sp. CAG:314]	646	1262970	Subdoligranulum sp. CAG:314	1262970	Subdoligranulum sp. CAG:314	292632	Subdoligranulum	-
40	CCY66989.1;s_1262831	2.23488e-05	0.0067552	0.000116933	0.0566509	0.523124	0.944093	CCY66989.1	CCY66989.1 uvrB/UvrC domain protein [Clostridium sp. CAG:678]	178	1262831	Clostridium sp. CAG:678	1262831	Clostridium sp. CAG:678	1485	Clostridium	-
40	SCI45307.1;s_1193532	2.24735e-05	0.0067552	0.286146	0.835921	0.58027	0.961304	SCI45307.1	SCI45307.1 Bifunctional protein GlmU [uncultured Butyricicoccus sp.]	415	1193532	uncultured Butyricicoccus sp.	1193532	uncultured Butyricicoccus sp.	580596	Butyricicoccus	2.7.7.23;2.3.1.157
40	WP_087417097.1;s_1965659	2.24823e-05	0.0067552	0.136315	0.698992	1	1	WP_087417097.1	WP_087417097.1 urease accessory protein UreF [Blautia sp. An81]	233	1965659	Blautia sp. An81	1965659	Blautia sp. An81	572511	Blautia	-
40	CDC70803.1;s_1263015	2.24455e-05	0.0067552	0.307637	0.850578	1	1	CDC70803.1	CDC70803.1 extracellular solute-binding protein family 5 [Firmicutes bacterium CAG:272]	586	1263015	Firmicutes bacterium CAG:272	1263015	Firmicutes bacterium CAG:272	-	-	-
40	lcl|NC_008577.1_cds_WP_011717793.1_2986;s_94122	2.25067e-05	0.0067552	0.515836	0.926101	0.744014	1	lcl|NC_008577.1_cds_WP_011717793.1_2986	lcl|NC_008577.1_cds_WP_011717793.1_2986 [gene=glgC] [locus_tag=SHEWANA3_RS15400] [protein=glucose-1-phosphate adenylyltransferase] [protein_id=WP_011717793.1] [location=complement(3515528..3516790)] [gbkey=CDS]	1263	94122	Shewanella sp. ANA-3	94122	Shewanella sp. ANA-3	22	Shewanella	2.7.7.27
40	WP_031476290.1;s_39484	2.27035e-05	0.00679474	0.26972	0.825	0.625237	0.971331	WP_031476290.1	WP_031476290.1 aldehyde oxidase [Agathobaculum desmolans]	767	39484	Agathobaculum desmolans	39484	Agathobaculum desmolans	2048137	Agathobaculum	-
40	lcl|NZ_CP022413.2_cds_WP_003023149.1_114;s_1322	2.27724e-05	0.00680416	0.368432	0.877838	0.786444	1	lcl|NZ_CP022413.2_cds_WP_003023149.1_114	lcl|NZ_CP022413.2_cds_WP_003023149.1_114 [locus_tag=CGC63_RS00625] [protein=inorganic pyrophosphatase] [protein_id=WP_003023149.1] [location=122265..123923] [gbkey=CDS]	1659	537007	Blautia hansenii DSM 20583	1322	Blautia hansenii	572511	Blautia	3.6.1.1
40	CCX46030.1;s_1262999	2.2854e-05	0.0068082	0.154837	0.721399	1	1	CCX46030.1	CCX46030.1 putative uncharacterized protein [Firmicutes bacterium CAG:103]	450	1262999	Firmicutes bacterium CAG:103	1262999	Firmicutes bacterium CAG:103	-	-	-
40	SCJ74454.1;s_1193532	2.2865e-05	0.0068082	0.616299	0.954548	0.785113	1	SCJ74454.1	SCJ74454.1 Polysaccharide biosynthesis protein [uncultured Butyricicoccus sp.]	472	1193532	uncultured Butyricicoccus sp.	1193532	uncultured Butyricicoccus sp.	580596	Butyricicoccus	-
40	CCY92159.1;s_1262882	2.28982e-05	0.0068082	0.941249	1	0.930823	1	CCY92159.1	CCY92159.1 endonuclease/exonuclease/phosphatase [Eubacterium sp. CAG:180]	308	1262882	Eubacterium sp. CAG:180	1262882	Eubacterium sp. CAG:180	1730	Eubacterium	-
40	SCI70129.1;s_1193532	2.29554e-05	0.00681408	0.376866	0.880248	0.939603	1	SCI70129.1	SCI70129.1 Uncharacterised protein [uncultured Butyricicoccus sp.]	233	1193532	uncultured Butyricicoccus sp.	1193532	uncultured Butyricicoccus sp.	580596	Butyricicoccus	-
40	CCZ95503.1;s_1262867	2.30744e-05	0.00683825	0.967996	1	0.225185	0.817365	CCZ95503.1	CCZ95503.1 putative modification methylase HpaII [Corallococcus sp. CAG:1435]	334	1262867	Corallococcus sp. CAG:1435	1262867	Corallococcus sp. CAG:1435	83461	Corallococcus	2.1.1.37
40	WP_055268140.1;s_1150298	2.32362e-05	0.00687501	0.852715	1	0.0439883	0.663097	WP_055268140.1	WP_055268140.1 hypothetical protein [Fusicatenibacter saccharivorans]	964	1150298	Fusicatenibacter saccharivorans	1150298	Fusicatenibacter saccharivorans	1407607	Fusicatenibacter	-
40	WP_087160066.1;s_1965569	2.34776e-05	0.00693517	0.0047339	0.240412	0.676819	0.985012	WP_087160066.1	WP_087160066.1 DUF2156 domain-containing protein [Lachnoclostridium sp. An169]	309	1965569	Lachnoclostridium sp. An169	1965569	Lachnoclostridium sp. An169	1506553	Lachnoclostridium	-
40	CDC75029.1;s_1263015	2.35329e-05	0.00694021	0.512182	0.925138	1	1	CDC75029.1	CDC75029.1 sigma 54 modulation protein/ribosomal protein S30EA [Firmicutes bacterium CAG:272]	171	1263015	Firmicutes bacterium CAG:272	1263015	Firmicutes bacterium CAG:272	-	-	-
40	WP_087286096.1;s_29348	2.37384e-05	0.00698949	0.0684498	0.578525	1	1	WP_087286096.1	WP_087286096.1 hypothetical protein [[Clostridium] spiroforme]	1865	29348	[Clostridium] spiroforme	29348	[Clostridium] spiroforme	1505663	Erysipelatoclostridium	3.2.1.35
40	CCY66865.1;s_1262831	2.38832e-05	0.00700945	0.00273546	0.19734	0.000892813	0.268183	CCY66865.1	CCY66865.1 phosphorylase glycogen/starch/alpha-glucan family [Clostridium sp. CAG:678]	824	1262831	Clostridium sp. CAG:678	1262831	Clostridium sp. CAG:678	1485	Clostridium	2.4.1.1
40	lcl|NC_015437.1_cds_WP_081443693.1_707;s_69823	2.38669e-05	0.00700945	0.761973	0.9923	0.811518	1	lcl|NC_015437.1_cds_WP_081443693.1_707	lcl|NC_015437.1_cds_WP_081443693.1_707 [locus_tag=SELSP_RS12090] [protein=hypothetical protein] [protein_id=WP_081443693.1] [location=791291..791647] [gbkey=CDS]	357	546271	Selenomonas sputigena ATCC 35185	69823	Selenomonas sputigena	970	Selenomonas	-
40	CCY67295.1;s_1262831	2.40448e-05	0.00702289	0.0102897	0.313651	0.0480498	0.674066	CCY67295.1	CCY67295.1 hD domain-containing protein [Clostridium sp. CAG:678]	321	1262831	Clostridium sp. CAG:678	1262831	Clostridium sp. CAG:678	1485	Clostridium	-
40	WP_022461637.1;s_1150298	2.40149e-05	0.00702289	0.638544	0.960093	0.337321	0.877085	WP_022461637.1	WP_022461637.1 hypothetical protein [Fusicatenibacter saccharivorans]	362	1150298	Fusicatenibacter saccharivorans	1150298	Fusicatenibacter saccharivorans	1407607	Fusicatenibacter	-
40	WP_034972404.1;s_39484	2.40425e-05	0.00702289	0.14743	0.712187	0.839739	1	WP_034972404.1	WP_034972404.1 cation:proton antiporter [Agathobaculum desmolans]	408	39484	Agathobaculum desmolans	39484	Agathobaculum desmolans	2048137	Agathobaculum	-
40	lcl|NC_015437.1_cds_WP_006193664.1_384;s_69823	2.41322e-05	0.00703714	0.679288	0.971212	0.561479	0.95535	lcl|NC_015437.1_cds_WP_006193664.1_384	lcl|NC_015437.1_cds_WP_006193664.1_384 [locus_tag=SELSP_RS01895] [protein=ATP-dependent Clp protease ATP-binding subunit ClpC] [protein_id=WP_006193664.1] [location=427764..430280] [gbkey=CDS]	2517	546271	Selenomonas sputigena ATCC 35185	69823	Selenomonas sputigena	970	Selenomonas	-
40	CDD30725.1;s_1262989	2.42254e-05	0.00705299	0.553205	0.93698	0.551258	0.952433	CDD30725.1	CDD30725.1 l D-transpeptidase catalytic domain./Putative cell wall binding repeat [Firmicutes bacterium CAG:94]	652	1262989	Firmicutes bacterium CAG:94	1262989	Firmicutes bacterium CAG:94	-	-	-
40	WP_055228251.1;s_1150298	2.44427e-05	0.00709297	0.0439386	0.508614	0.504946	0.938834	WP_055228251.1	WP_055228251.1 glutamate synthase large subunit [Fusicatenibacter saccharivorans]	1512	1150298	Fusicatenibacter saccharivorans	1150298	Fusicatenibacter saccharivorans	1407607	Fusicatenibacter	-
40	lcl|NZ_CP015406.2_cds_WP_044940251.1_1822;s_292800	2.44796e-05	0.00709297	0.721944	0.982409	0.547599	0.951229	lcl|NZ_CP015406.2_cds_WP_044940251.1_1822	lcl|NZ_CP015406.2_cds_WP_044940251.1_1822 [locus_tag=A4U99_RS09310] [db_xref=GeneID:33071790] [protein=aminotransferase class V-fold PLP-dependent enzyme] [protein_id=WP_044940251.1] [location=1892881..1894005] [gbkey=CDS]	1125	292800	Flavonifractor plautii	292800	Flavonifractor plautii	946234	Flavonifractor	2.8.1.7
40	lcl|NZ_CP009788.1_cds_WP_039744571.1_2983;s_345632	2.44084e-05	0.00709297	0.803165	1	0.797935	1	lcl|NZ_CP009788.1_cds_WP_039744571.1_2983	lcl|NZ_CP009788.1_cds_WP_039744571.1_2983 [locus_tag=GPICK_RS15060] [protein=DNA repair protein RadA] [protein_id=WP_039744571.1] [location=3312362..3313714] [gbkey=CDS]	1353	345632	Geobacter pickeringii	345632	Geobacter pickeringii	28231	Geobacter	-
40	lcl|NZ_LT635479.1_cds_WP_033126585.1_769;s_1871021	2.46265e-05	0.00712419	0.92565	1	0.369387	0.889661	lcl|NZ_LT635479.1_cds_WP_033126585.1_769	lcl|NZ_LT635479.1_cds_WP_033126585.1_769 [locus_tag=BQ7370_RS03875] [protein=ABC transporter substrate-binding protein] [protein_id=WP_033126585.1] [location=771252..772574] [gbkey=CDS]	1323	1871021	Lachnoclostridium phocaeense	1871021	Lachnoclostridium phocaeense	1506553	Lachnoclostridium	-
40	WP_025725295.1;s_264635	2.47683e-05	0.00715384	0.267471	0.823446	0.036849	0.640193	WP_025725295.1	WP_025725295.1 hypothetical protein [Acholeplasma granularum]	1857	264635	Acholeplasma granularum	264635	Acholeplasma granularum	2147	Acholeplasma	-
40	WP_087164529.1;s_1965555	2.49674e-05	0.00718852	0.0144914	0.351727	0.345579	0.880548	WP_087164529.1	WP_087164529.1 sn-glycerol-3-phosphate ABC transporter ATP-binding protein UgpC [Lachnoclostridium sp. An131]	370	1965555	Lachnoclostridium sp. An131	1965555	Lachnoclostridium sp. An131	1506553	Lachnoclostridium	3.6.3.20;3.6.3.31;3.6.3.28
40	WP_087316384.1;s_1965542	2.49538e-05	0.00718852	0.545868	0.935194	0.466887	0.925384	WP_087316384.1	WP_087316384.1 signal peptidase I [Eubacterium sp. An11]	183	1965542	Eubacterium sp. An11	1965542	Eubacterium sp. An11	1730	Eubacterium	3.4.21.89
40	lcl|NZ_CP015400.2_cds_WP_066539464.1_2879;s_1834198	2.50365e-05	0.00719703	0.660664	0.966394	0.312732	0.864253	lcl|NZ_CP015400.2_cds_WP_066539464.1_2879	lcl|NZ_CP015400.2_cds_WP_066539464.1_2879 [locus_tag=A4V00_RS14645] [protein=glutamine--fructose-6-phosphate aminotransferase] [protein_id=WP_066539464.1] [location=2833098..2834927] [gbkey=CDS]	1830	1834198	Ruminiclostridium sp. KB18	1834198	Ruminiclostridium sp. KB18	1508657	Ruminiclostridium	2.6.1.16
40	lcl|NC_013205.1_cds_WP_012810340.1_932;s_405212	2.51661e-05	0.00721171	0.528243	0.929759	0.257404	0.833501	lcl|NC_013205.1_cds_WP_012810340.1_932	lcl|NC_013205.1_cds_WP_012810340.1_932 [locus_tag=AACI_RS04735] [protein=tRNA 2-thiouridine(34) synthase MnmA] [protein_id=WP_012810340.1] [location=complement(1024839..1025936)] [gbkey=CDS]	1098	521098	Alicyclobacillus acidocaldarius subsp. acidocaldarius DSM 446	405212	Alicyclobacillus acidocaldarius	29330	Alicyclobacillus	-
40	lcl|NZ_CP016753.1_cds_WP_094080359.1_1607;s_712368	2.51669e-05	0.00721171	0.239947	0.802306	0.43147	0.913479	lcl|NZ_CP016753.1_cds_WP_094080359.1_1607	lcl|NZ_CP016753.1_cds_WP_094080359.1_1607 [gene=malQ] [locus_tag=BCB68_RS08345] [protein=4-alpha-glucanotransferase] [protein_id=WP_094080359.1] [location=complement(1670384..1671874)] [gbkey=CDS]	1491	712368	Leptotrichia sp. oral taxon 498	712368	Leptotrichia sp. oral taxon 498	32067	Leptotrichia	2.4.1.25
40	WP_087313948.1;s_1965542	2.52743e-05	0.00723111	0.45897	0.907822	0.708558	0.993479	WP_087313948.1	WP_087313948.1 activase [Eubacterium sp. An11]	1461	1965542	Eubacterium sp. An11	1965542	Eubacterium sp. An11	1730	Eubacterium	-
40	PID82952.1;s_1898207	2.54395e-05	0.00725556	0.026114	0.431705	0.902597	1	PID82952.1	PID82952.1 WXG100 family type VII secretion target [Clostridiales bacterium]	97	1898207	Clostridiales bacterium	1898207	Clostridiales bacterium	-	-	-
40	CDE71598.1;s_1262970	2.54144e-05	0.00725556	0.978792	1	0.992659	1	CDE71598.1	CDE71598.1 uvrABC system protein C [Subdoligranulum sp. CAG:314]	602	1262970	Subdoligranulum sp. CAG:314	1262970	Subdoligranulum sp. CAG:314	292632	Subdoligranulum	-
40	CDE18125.1;s_1262894	2.57099e-05	0.00732119	0.255107	0.813823	0.278451	0.84645	CDE18125.1	CDE18125.1 putative uncharacterized protein [Eubacterium sp. CAG:841]	620	1262894	Eubacterium sp. CAG:841	1262894	Eubacterium sp. CAG:841	1730	Eubacterium	-
40	WP_031472906.1;s_39484	2.58537e-05	0.00735066	0.894003	1	0.352084	0.883464	WP_031472906.1	WP_031472906.1 cysteine hydrolase [Agathobaculum desmolans]	186	39484	Agathobaculum desmolans	39484	Agathobaculum desmolans	2048137	Agathobaculum	-
40	WP_055660279.1;s_154046	2.59224e-05	0.00735867	0.012355	0.332383	1	1	WP_055660279.1	WP_055660279.1 glycoside hydrolase family 2 [Hungatella hathewayi]	583	154046	Hungatella hathewayi	154046	Hungatella hathewayi	1649459	Hungatella	-
40	lcl|NC_018011.1_cds_WP_014775490.1_1654;s_214856	2.6289e-05	0.00743953	0.00663358	0.269856	1	1	lcl|NC_018011.1_cds_WP_014775490.1_1654	lcl|NC_018011.1_cds_WP_014775490.1_1654 [locus_tag=ALFI_RS08325] [protein=leucine--tRNA ligase] [protein_id=WP_014775490.1] [location=complement(1915116..1917872)] [gbkey=CDS]	2757	679935	Alistipes finegoldii DSM 17242	214856	Alistipes finegoldii	239759	Alistipes	6.1.1.4
40	WP_031474696.1;s_39484	2.62527e-05	0.00743953	0.765275	0.993225	0.943693	1	WP_031474696.1	WP_031474696.1 flavodoxin family protein [Agathobaculum desmolans]	208	39484	Agathobaculum desmolans	39484	Agathobaculum desmolans	2048137	Agathobaculum	-
40	WP_051643161.1;s_39484	2.66141e-05	0.00750818	0.339268	0.865511	0.0783288	0.718892	WP_051643161.1	WP_051643161.1 AI-2E family transporter [Agathobaculum desmolans]	451	39484	Agathobaculum desmolans	39484	Agathobaculum desmolans	2048137	Agathobaculum	-
40	lcl|NZ_CP022464.2_cds_WP_002569304.1_6038;s_208479	2.65856e-05	0.00750818	0.0177265	0.376039	0.37288	0.891506	lcl|NZ_CP022464.2_cds_WP_002569304.1_6038	lcl|NZ_CP022464.2_cds_WP_002569304.1_6038 [locus_tag=CGC65_RS30645] [protein=50S ribosomal protein L34] [protein_id=WP_002569304.1] [location=complement(6568715..6568849)] [gbkey=CDS]	135	208479	[Clostridium] bolteae	208479	[Clostridium] bolteae	1506553	Lachnoclostridium	-
40	WP_055228185.1;s_1150298	2.6663e-05	0.00751033	0.605667	0.951801	0.720528	0.996478	WP_055228185.1	WP_055228185.1 rRNA maturation RNase YbeY [Fusicatenibacter saccharivorans]	167	1150298	Fusicatenibacter saccharivorans	1150298	Fusicatenibacter saccharivorans	1407607	Fusicatenibacter	-
40	CCY68704.1;s_1262831	2.68516e-05	0.00752589	0.00157191	0.158989	0.160297	0.781143	CCY68704.1	CCY68704.1 response regulator receiver domain protein [Clostridium sp. CAG:678]	237	1262831	Clostridium sp. CAG:678	1262831	Clostridium sp. CAG:678	1485	Clostridium	-
40	WP_054326847.1;s_1193532	2.6849e-05	0.00752589	0.142764	0.706694	0.512047	0.940822	WP_054326847.1	WP_054326847.1 VOC family protein [Clostridia bacterium UC5.1-1D1]	130	1193532	uncultured Butyricicoccus sp.	1193532	uncultured Butyricicoccus sp.	580596	Butyricicoccus	-
40	lcl|NZ_CP022413.2_cds_WP_040351239.1_2377;s_1322	2.68836e-05	0.00752589	0.41548	0.892706	0.786033	1	lcl|NZ_CP022413.2_cds_WP_040351239.1_2377	lcl|NZ_CP022413.2_cds_WP_040351239.1_2377 [locus_tag=CGC63_RS12185] [protein=ATP-dependent Clp protease ATP-binding subunit ClpX] [protein_id=WP_040351239.1] [location=complement(2405062..2406372)] [gbkey=CDS]	1311	537007	Blautia hansenii DSM 20583	1322	Blautia hansenii	572511	Blautia	-
40	WP_087417098.1;s_1965659	2.67996e-05	0.00752589	0.464239	0.909346	1	1	WP_087417098.1	WP_087417098.1 urease accessory protein UreD [Blautia sp. An81]	266	1965659	Blautia sp. An81	1965659	Blautia sp. An81	572511	Blautia	-
40	lcl|NZ_CP016538.2_cds_WP_068461215.1_966;s_192421	2.7027e-05	0.00755441	0.63585	0.959279	1	1	lcl|NZ_CP016538.2_cds_WP_068461215.1_966	lcl|NZ_CP016538.2_cds_WP_068461215.1_966 [locus_tag=BBI11_RS05190] [protein=phosphoglucomutase] [protein_id=WP_068461215.1] [location=1038956..1040656] [gbkey=CDS]	1701	192421	Planococcus maritimus	192421	Planococcus maritimus	1372	Planococcus	5.4.2.2
40	WP_055220925.1;s_1150298	2.72944e-05	0.00759415	0.414248	0.892167	0.31168	0.863672	WP_055220925.1	WP_055220925.1 GTPase [Fusicatenibacter saccharivorans]	319	1150298	Fusicatenibacter saccharivorans	1150298	Fusicatenibacter saccharivorans	1407607	Fusicatenibacter	-
40	lcl|NC_022567.1_cds_WP_022739972.1_1110;s_446660	2.7261e-05	0.00759415	0.199764	0.768592	0.402174	0.902816	lcl|NC_022567.1_cds_WP_022739972.1_1110	lcl|NC_022567.1_cds_WP_022739972.1_1110 [locus_tag=AEQU_RS05665] [protein=2-oxoglutarate ferredoxin oxidoreductase subunit beta] [protein_id=WP_022739972.1] [location=complement(1424276..1425130)] [gbkey=CDS]	855	1384484	Adlercreutzia equolifaciens DSM 19450	446660	Adlercreutzia equolifaciens	447020	Adlercreutzia	-
40	OKZ60328.1;s_1896989	2.72283e-05	0.00759415	0.464778	0.909473	0.58843	0.963279	OKZ60328.1	OKZ60328.1 hypothetical protein BHV96_03845 [Clostridium sp. CAG:354_28_25]	70	1896989	Clostridium sp. CAG:354_28_25	1896989	Clostridium sp. CAG:354_28_25	1485	Clostridium	-
40	WP_055228105.1;s_1150298	2.74815e-05	0.00763454	0.62904	0.957865	0.226364	0.817782	WP_055228105.1	WP_055228105.1 phosphoesterase [Fusicatenibacter saccharivorans]	681	1150298	Fusicatenibacter saccharivorans	1150298	Fusicatenibacter saccharivorans	1407607	Fusicatenibacter	-
40	WP_006862321.1;s_168384	2.77956e-05	0.00768658	0.129078	0.689713	0.631391	0.972984	WP_006862321.1	WP_006862321.1 hypothetical protein [Marvinbryantia formatexigens]	526	168384	Marvinbryantia formatexigens	168384	Marvinbryantia formatexigens	248744	Marvinbryantia	-
40	lcl|NZ_LT827128.1_cds_WP_080144896.1_2961;s_1841863	2.77935e-05	0.00768658	0.104791	0.653905	0.767652	1	lcl|NZ_LT827128.1_cds_WP_080144896.1_2961	lcl|NZ_LT827128.1_cds_WP_080144896.1_2961 [locus_tag=B6F40_RS15045] [protein=F0F1 ATP synthase subunit alpha] [protein_id=WP_080144896.1] [location=3663850..3665415] [gbkey=CDS]	1566	1841863	Gordonibacter massiliensis	1841863	Gordonibacter massiliensis	644652	Gordonibacter	3.6.3.14
40	lcl|NC_014828.1_cds_WP_013484261.1_300;s_253239	2.77615e-05	0.00768658	0.807165	1	0.823028	1	lcl|NC_014828.1_cds_WP_013484261.1_300	lcl|NC_014828.1_cds_WP_013484261.1_300 [locus_tag=ETHHA_RS01530] [protein=stage V sporulation protein T] [protein_id=WP_013484261.1] [location=complement(325485..326021)] [gbkey=CDS]	537	663278	Ethanoligenens harbinense YUAN-3	253239	Ethanoligenens harbinense	253238	Ethanoligenens	-
40	SCI63985.1;s_1193532	2.78782e-05	0.00769774	0.545565	0.935096	0.644999	0.976698	SCI63985.1	SCI63985.1 ATP-dependent helicase/deoxyribonuclease subunit B [uncultured Butyricicoccus sp.]	1126	1193532	uncultured Butyricicoccus sp.	1193532	uncultured Butyricicoccus sp.	580596	Butyricicoccus	3.6.4.12
40	WP_087324004.1;s_1965648	2.8069e-05	0.00773752	0.623276	0.956428	0.423447	0.91038	WP_087324004.1	WP_087324004.1 hypothetical protein [Faecalibacterium sp. An58]	372	1965648	Faecalibacterium sp. An58	1965648	Faecalibacterium sp. An58	216851	Faecalibacterium	-
40	lcl|NC_017955.1_cds_WP_014742550.1_4316;s_477641	2.81074e-05	0.00773752	0.347558	0.869363	1	1	lcl|NC_017955.1_cds_WP_014742550.1_4316	lcl|NC_017955.1_cds_WP_014742550.1_4316 [locus_tag=MODMU_RS21780] [protein=cystathionine beta-synthase] [protein_id=WP_014742550.1] [location=4599222..4600616] [gbkey=CDS]	1395	477641	Modestobacter marinus	477641	Modestobacter marinus	88138	Modestobacter	2.5.1.47
40	CCY67067.1;s_1262831	2.83684e-05	0.00779757	0.0089938	0.299907	0.278679	0.84645	CCY67067.1	CCY67067.1 cellulase (Glycosyl hydrolase family 5) [Clostridium sp. CAG:678]	480	1262831	Clostridium sp. CAG:678	1262831	Clostridium sp. CAG:678	1485	Clostridium	-
40	lcl|NZ_CP022413.2_cds_WP_003021538.1_1512;s_1322	2.8487e-05	0.00781836	0.556812	0.937832	0.841907	1	lcl|NZ_CP022413.2_cds_WP_003021538.1_1512	lcl|NZ_CP022413.2_cds_WP_003021538.1_1512 [locus_tag=CGC63_RS07785] [protein=porphobilinogen synthase] [protein_id=WP_003021538.1] [location=complement(1558245..1559225)] [gbkey=CDS]	981	537007	Blautia hansenii DSM 20583	1322	Blautia hansenii	572511	Blautia	4.2.1.24
40	CCY68676.1;s_1262831	2.87728e-05	0.00782145	0.00844695	0.294113	0.0178866	0.558945	CCY68676.1	CCY68676.1 nucleoside-diphosphate-sugar epimerase [Clostridium sp. CAG:678]	347	1262831	Clostridium sp. CAG:678	1262831	Clostridium sp. CAG:678	1485	Clostridium	-
40	CCY68921.1;s_1262831	2.89429e-05	0.00782145	0.000952363	0.13439	0.0641076	0.704152	CCY68921.1	CCY68921.1 dNA polymerase III polC-type [Clostridium sp. CAG:678]	1268	1262831	Clostridium sp. CAG:678	1262831	Clostridium sp. CAG:678	1485	Clostridium	2.7.7.7
40	lcl|NZ_CP012098.1_cds_WP_009203014.1_2240;s_649756	2.86005e-05	0.00782145	0.187673	0.756256	0.130093	0.759376	lcl|NZ_CP012098.1_cds_WP_009203014.1_2240	lcl|NZ_CP012098.1_cds_WP_009203014.1_2240 [locus_tag=DO83_RS11685] [db_xref=GeneID:34241652] [protein=acetate kinase] [protein_id=WP_009203014.1] [location=2308573..2309763] [gbkey=CDS]	1191	649756	Anaerostipes hadrus	649756	Anaerostipes hadrus	207244	Anaerostipes	2.7.2.1
40	SCH88469.1;s_59620	2.88491e-05	0.00782145	0.000478467	0.104393	0.198567	0.803123	SCH88469.1	SCH88469.1 Penicillin-binding protein 2 [uncultured Clostridium sp.]	959	59620	uncultured Clostridium sp.	59620	uncultured Clostridium sp.	1485	Clostridium	-
40	CDD28828.1;s_1262989	2.9014e-05	0.00782145	0.396192	0.885692	0.521527	0.943443	CDD28828.1	CDD28828.1 uDP-N-acetylmuramyl tripeptide synthase [Firmicutes bacterium CAG:94]	504	1262989	Firmicutes bacterium CAG:94	1262989	Firmicutes bacterium CAG:94	-	-	-
40	CDD22594.1;s_1263020	2.89371e-05	0.00782145	0.524032	0.928511	0.717292	0.995689	CDD22594.1	CDD22594.1 anaerobic ribonucleoside-triphosphate reductase-activating protein [Firmicutes bacterium CAG:345]	189	1263020	Firmicutes bacterium CAG:345	1263020	Firmicutes bacterium CAG:345	-	-	-
40	lcl|NZ_LT900217.1_cds_WP_096228327.1_2486;s_1335613	2.88913e-05	0.00782145	0.000975091	0.134507	0.839137	1	lcl|NZ_LT900217.1_cds_WP_096228327.1_2486	lcl|NZ_LT900217.1_cds_WP_096228327.1_2486 [locus_tag=BN3560_RS12665] [protein=aldo/keto reductase] [protein_id=WP_096228327.1] [location=complement(2951139..2952281)] [gbkey=CDS]	1143	1335613	Gordonibacter urolithinfaciens	1335613	Gordonibacter urolithinfaciens	644652	Gordonibacter	-
40	WP_087159874.1;s_1965569	2.88889e-05	0.00782145	0.0190332	0.384089	0.948277	1	WP_087159874.1	WP_087159874.1 uracil permease [Lachnoclostridium sp. An169]	476	1965569	Lachnoclostridium sp. An169	1965569	Lachnoclostridium sp. An169	1506553	Lachnoclostridium	-
40	WP_008981921.1;s_552398	2.89751e-05	0.00782145	0.113597	0.666404	0.916594	1	WP_008981921.1	WP_008981921.1 aminoglycoside phosphotransferase family protein [Ruminococcaceae bacterium D16]	362	552398	Ruminococcaceae bacterium D16	552398	Ruminococcaceae bacterium D16	-	-	-
40	EEG54841.1;s_333367	2.86706e-05	0.00782145	0.185881	0.754819	0.843444	1	EEG54841.1	EEG54841.1 putative ribulose-phosphate 3-epimerase, partial [[Clostridium asparagiforme] DSM 15981]	224	518636	[Clostridium] asparagiforme DSM 15981	333367	[Clostridium] asparagiforme	1506553	Lachnoclostridium	5.1.3.1
40	lcl|NZ_LN997842.1_cds_6743;s_1926	2.86452e-05	0.00782145	0.437602	0.900559	1	1	lcl|NZ_LN997842.1_cds_6743	lcl|NZ_LN997842.1_cds_6743 [locus_tag=TUE45_RS33315] [db_xref=GeneID:31266386] [protein=alpha-N-arabinofuranosidase] [pseudo=true] [location=7628303..7629381] [gbkey=CDS]	1079	1926	Streptomyces reticuli	1926	Streptomyces reticuli	1883	Streptomyces	-
40	WP_012772407.1;s_324057	2.87038e-05	0.00782145	0.974865	1	0.98598	1	WP_012772407.1	WP_012772407.1 glycosyltransferase WbuB [Paenibacillus sp. JDR-2]	419	324057	Paenibacillus sp. JDR-2	324057	Paenibacillus sp. JDR-2	44249	Paenibacillus	-
40	WP_055226714.1;s_1150298	2.91959e-05	0.00785884	0.902836	1	0.409609	0.905837	WP_055226714.1	WP_055226714.1 DNA replication protein DnaC [Fusicatenibacter saccharivorans]	332	1150298	Fusicatenibacter saccharivorans	1150298	Fusicatenibacter saccharivorans	1407607	Fusicatenibacter	-
40	WP_087312838.1;s_1965542	2.92433e-05	0.00785998	0.770626	0.994062	0.552308	0.952663	WP_087312838.1	WP_087312838.1 single-stranded-DNA-specific exonuclease RecJ [Eubacterium sp. An11]	614	1965542	Eubacterium sp. An11	1965542	Eubacterium sp. An11	1730	Eubacterium	-
40	CCY67983.1;s_1262831	2.94141e-05	0.00788259	0.0789789	0.604036	0.340889	0.878053	CCY67983.1	CCY67983.1 33 kDa chaperonin [Clostridium sp. CAG:678]	292	1262831	Clostridium sp. CAG:678	1262831	Clostridium sp. CAG:678	1485	Clostridium	-
40	lcl|NZ_LT900217.1_cds_WP_087190863.1_338;s_1335613	2.94119e-05	0.00788259	0.876101	1	0.786372	1	lcl|NZ_LT900217.1_cds_WP_087190863.1_338	lcl|NZ_LT900217.1_cds_WP_087190863.1_338 [locus_tag=BN3560_RS01720] [protein=UDP-glucose 4-epimerase] [protein_id=WP_087190863.1] [location=complement(382385..383428)] [gbkey=CDS]	1044	1335613	Gordonibacter urolithinfaciens	1335613	Gordonibacter urolithinfaciens	644652	Gordonibacter	5.1.3.2
40	WP_087150172.1;s_1965627	2.95456e-05	0.00788372	0.185309	0.753927	0.455409	0.921468	WP_087150172.1	WP_087150172.1 cytidylate kinase-like family protein [Lachnoclostridium sp. An298]	200	1965627	Lachnoclostridium sp. An298	1965627	Lachnoclostridium sp. An298	1506553	Lachnoclostridium	-
40	WP_087161252.1;s_1965569	2.94845e-05	0.00788372	0.00489918	0.243319	0.72617	0.997932	WP_087161252.1	WP_087161252.1 carbohydrate kinase [Lachnoclostridium sp. An169]	319	1965569	Lachnoclostridium sp. An169	1965569	Lachnoclostridium sp. An169	1506553	Lachnoclostridium	-
40	WP_055228545.1;s_1150298	2.95483e-05	0.00788372	0.845315	1	0.900165	1	WP_055228545.1	WP_055228545.1 hypothetical protein [Fusicatenibacter saccharivorans]	490	1150298	Fusicatenibacter saccharivorans	1150298	Fusicatenibacter saccharivorans	1407607	Fusicatenibacter	-
40	lcl|NC_014828.1_cds_WP_013486231.1_2398;s_253239	2.9658e-05	0.00788984	0.00324154	0.209535	0.128826	0.757956	lcl|NC_014828.1_cds_WP_013486231.1_2398	lcl|NC_014828.1_cds_WP_013486231.1_2398 [locus_tag=ETHHA_RS12020] [protein=radical SAM protein] [protein_id=WP_013486231.1] [location=2576220..2577620] [gbkey=CDS]	1401	663278	Ethanoligenens harbinense YUAN-3	253239	Ethanoligenens harbinense	253238	Ethanoligenens	-
40	SCJ42943.1;s_1193532	2.9638e-05	0.00788984	0.917931	1	0.629381	0.972475	SCJ42943.1	SCJ42943.1 SPBc2 prophage-derived glycosyltransferase SunS [uncultured Butyricicoccus sp.]	360	1193532	uncultured Butyricicoccus sp.	1193532	uncultured Butyricicoccus sp.	580596	Butyricicoccus	-
40	OKZ68166.1;s_1897043	2.99834e-05	0.00796478	0.302	0.847603	0.178497	0.790799	OKZ68166.1	OKZ68166.1 hypothetical protein BHV88_13480 [Clostridiales bacterium 41_12_two_minus]	854	1897043	Clostridiales bacterium 41_12_two_minus	1897043	Clostridiales bacterium 41_12_two_minus	-	-	3.6.4.12
40	CDD28097.1;s_1262989	3.01355e-05	0.00798188	0.387049	0.883014	0.363463	0.887299	CDD28097.1	CDD28097.1 dNA primase [Firmicutes bacterium CAG:94]	586	1262989	Firmicutes bacterium CAG:94	1262989	Firmicutes bacterium CAG:94	-	-	-
40	WP_087271458.1;s_1965636	3.01124e-05	0.00798188	0.226956	0.792678	1	1	WP_087271458.1	WP_087271458.1 ferrous iron transport protein B [Blautia sp. An46]	665	1965636	Blautia sp. An46	1965636	Blautia sp. An46	572511	Blautia	-
40	WP_087417731.1;s_1965659	3.03329e-05	0.00802248	0.0177982	0.376148	0.744088	1	WP_087417731.1	WP_087417731.1 hypothetical protein [Blautia sp. An81]	331	1965659	Blautia sp. An81	1965659	Blautia sp. An81	572511	Blautia	-
40	lcl|NC_016048.1_cds_WP_014116042.1_123;s_351091	3.06866e-05	0.00810425	0.178129	0.746824	0.526184	0.945034	lcl|NC_016048.1_cds_WP_014116042.1_123	lcl|NC_016048.1_cds_WP_014116042.1_123 [locus_tag=OBV_RS00615] [protein=CTP synthetase] [protein_id=WP_014116042.1] [location=135510..137117] [gbkey=CDS]	1608	693746	Oscillibacter valericigenes Sjm18-20	351091	Oscillibacter valericigenes	459786	Oscillibacter	6.3.4.2
40	lcl|NZ_CP015399.2_cds_WP_027642115.1_2668;s_1834196	3.07746e-05	0.0081157	0.933861	1	0.197136	0.802407	lcl|NZ_CP015399.2_cds_WP_027642115.1_2668	lcl|NZ_CP015399.2_cds_WP_027642115.1_2668 [locus_tag=A4V08_RS13495] [protein=hypothetical protein] [protein_id=WP_027642115.1] [location=2770186..2770434] [gbkey=CDS]	249	1834196	Lachnoclostridium sp. YL32	1834196	Lachnoclostridium sp. YL32	1506553	Lachnoclostridium	-
40	WP_031475032.1;s_39484	3.08576e-05	0.0081194	0.185318	0.753927	0.506686	0.939369	WP_031475032.1	WP_031475032.1 2-C-methyl-D-erythritol 4-phosphate cytidylyltransferase [Agathobaculum desmolans]	238	39484	Agathobaculum desmolans	39484	Agathobaculum desmolans	2048137	Agathobaculum	2.7.7.60
40	WP_087312964.1;s_1965542	3.08778e-05	0.0081194	0.445115	0.903745	0.769076	1	WP_087312964.1	WP_087312964.1 chromosome segregation protein SMC [Eubacterium sp. An11]	1188	1965542	Eubacterium sp. An11	1965542	Eubacterium sp. An11	1730	Eubacterium	-
40	WP_033508213.1;s_78257	3.12055e-05	0.0081937	0.766973	0.993362	0.097948	0.736399	WP_033508213.1	WP_033508213.1 hypothetical protein [Bifidobacterium saeculare]	3471	1437611	Bifidobacterium saeculare DSM 6531 = LMG 14934	78257	Bifidobacterium saeculare	1678	Bifidobacterium	-
40	lcl|NC_008254.1_cds_WP_011582480.1_3205;s_266779	3.13428e-05	0.00821791	0.20467	0.773419	0.79787	1	lcl|NC_008254.1_cds_WP_011582480.1_3205	lcl|NC_008254.1_cds_WP_011582480.1_3205 [locus_tag=MESO_RS17820] [protein=cell division protein FtsH] [protein_id=WP_011582480.1] [location=complement(3438920..3440857)] [gbkey=CDS]	1938	266779	Chelativorans sp. BNC1	266779	Chelativorans sp. BNC1	449972	Chelativorans	-
40	SCI68732.1;s_1193532	3.1451e-05	0.00823441	0.90545	1	0.621535	0.970421	SCI68732.1	SCI68732.1 23S rRNA (uracil-C(5))-methyltransferase RlmCD [uncultured Butyricicoccus sp.]	544	1193532	uncultured Butyricicoccus sp.	1193532	uncultured Butyricicoccus sp.	580596	Butyricicoccus	2.1.1.35
40	lcl|NZ_CP015405.2_cds_WP_065542039.1_1761;s_1796616	3.18982e-05	0.0083395	0.431238	0.89838	0.198399	0.803028	lcl|NZ_CP015405.2_cds_WP_065542039.1_1761	lcl|NZ_CP015405.2_cds_WP_065542039.1_1761 [locus_tag=A4V09_RS08950] [protein=F0F1 ATP synthase subunit alpha] [protein_id=WP_065542039.1] [location=complement(1891391..1892899)]	1509	1796616	Blautia sp. YL58	1796616	Blautia sp. YL58	572511	Blautia	3.6.3.14
40	CCY67732.1;s_1262831	3.19903e-05	0.00835157	0.00874615	0.297151	0.542283	0.949551	CCY67732.1	CCY67732.1 gTPase Era [Clostridium sp. CAG:678]	297	1262831	Clostridium sp. CAG:678	1262831	Clostridium sp. CAG:678	1485	Clostridium	-
40	WP_087312251.1;s_1965542	3.22209e-05	0.00839972	0.476798	0.912821	0.29163	0.854382	WP_087312251.1	WP_087312251.1 heat-inducible transcription repressor HrcA [Eubacterium sp. An11]	350	1965542	Eubacterium sp. An11	1965542	Eubacterium sp. An11	1730	Eubacterium	-
40	lcl|NC_013501.1_cds_WP_012843843.1_1322;s_29549	3.25728e-05	0.00847932	0.942045	1	0.967724	1	lcl|NC_013501.1_cds_WP_012843843.1_1322	lcl|NC_013501.1_cds_WP_012843843.1_1322 [locus_tag=RMAR_RS06700] [protein=ATP-dependent Clp protease ClpC] [protein_id=WP_012843843.1] [location=1572886..1575438] [gbkey=CDS]	2553	518766	Rhodothermus marinus DSM 4252	29549	Rhodothermus marinus	29548	Rhodothermus	-
40	CDD28516.1;s_1262989	3.26846e-05	0.00849627	0.534426	0.931832	0.0922042	0.730969	CDD28516.1	CDD28516.1 dNA replication and repair protein RecF [Firmicutes bacterium CAG:94]	381	1262989	Firmicutes bacterium CAG:94	1262989	Firmicutes bacterium CAG:94	-	-	-
40	WP_087150532.1;s_1965627	3.27794e-05	0.00850875	0.0103832	0.314321	0.149967	0.773583	WP_087150532.1	WP_087150532.1 aspartate kinase [Lachnoclostridium sp. An298]	439	1965627	Lachnoclostridium sp. An298	1965627	Lachnoclostridium sp. An298	1506553	Lachnoclostridium	2.7.2.4
40	WP_098262395.1;s_2033483	3.29605e-05	0.00854357	0.190294	0.7592	0.655683	0.97953	WP_098262395.1	WP_098262395.1 AAA family ATPase [Bacillus sp. AFS006103]	522	2033483	Bacillus sp. AFS006103	2033483	Bacillus sp. AFS006103	1386	Bacillus	-
40	CCY67198.1;s_1262831	3.30558e-05	0.00854484	0.015824	0.361324	0.585126	0.962401	CCY67198.1	CCY67198.1 unknown [Clostridium sp. CAG:678]	277	1262831	Clostridium sp. CAG:678	1262831	Clostridium sp. CAG:678	1485	Clostridium	-
40	SCI38394.1;s_1193532	3.30593e-05	0.00854484	1	1	0.791164	1	SCI38394.1	SCI38394.1 D-alanyl-D-alanine carboxypeptidase dacB precursor [uncultured Butyricicoccus sp.]	363	1193532	uncultured Butyricicoccus sp.	1193532	uncultured Butyricicoccus sp.	580596	Butyricicoccus	-
40	lcl|NZ_CP014239.1_cds_WP_061945278.1_1006;s_713030	3.3214e-05	0.00857265	0.0193303	0.3864	0.886623	1	lcl|NZ_CP014239.1_cds_WP_061945278.1_1006	lcl|NZ_CP014239.1_cds_WP_061945278.1_1006 [locus_tag=AXE86_RS04975] [protein=L-fucose isomerase] [protein_id=WP_061945278.1] [location=1036813..1038603] [gbkey=CDS]	1791	713030	Selenomonas sp. oral taxon 136	713030	Selenomonas sp. oral taxon 136	970	Selenomonas	5.3.1.25
40	WP_090128228.1;s_1780380	3.32987e-05	0.00858234	0.433913	0.899299	0.196866	0.802407	WP_090128228.1	WP_090128228.1 hypothetical protein [Eubacteriaceae bacterium CHKCI004]	409	1780380	Eubacteriaceae bacterium CHKCI004	1780380	Eubacteriaceae bacterium CHKCI004	-	-	-
40	lcl|NZ_CP012071.1_cds_WP_050342515.1_1098;s_712538	3.34333e-05	0.00860484	0.119519	0.675225	0.905511	1	lcl|NZ_CP012071.1_cds_WP_050342515.1_1098	lcl|NZ_CP012071.1_cds_WP_050342515.1_1098 [locus_tag=ADJ74_RS05415] [protein=glutaconyl-CoA decarboxylase subunit beta] [protein_id=WP_050342515.1] [location=1158921..1160048] [gbkey=CDS]	1128	712538	Selenomonas sp. oral taxon 478	712538	Selenomonas sp. oral taxon 478	970	Selenomonas	-
40	WP_007860401.1;s_59620	3.36237e-05	0.00862943	3.14017e-06	0.00803556	0.044088	0.663666	WP_007860401.1	WP_007860401.1 glycosyltransferase family 2 protein [[Clostridium] citroniae]	358	59620	uncultured Clostridium sp.	59620	uncultured Clostridium sp.	1485	Clostridium	-
40	SCI45719.1;s_1193532	3.36187e-05	0.00862943	0.695048	0.975153	0.828866	1	SCI45719.1	SCI45719.1 S-layer protein [uncultured Butyricicoccus sp.]	605	1193532	uncultured Butyricicoccus sp.	1193532	uncultured Butyricicoccus sp.	580596	Butyricicoccus	-
40	lcl|NC_005027.1_cds_NP_870370.1_6710;s_265606	3.39361e-05	0.00863463	0.320142	0.857722	0.557938	0.954134	lcl|NC_005027.1_cds_NP_870370.1_6710	lcl|NC_005027.1_cds_NP_870370.1_6710 [locus_tag=RB12202] [db_xref=GeneID:1793854] [protein=integrase-recombinase] [protein_id=NP_870370.1] [location=complement(6578185..6579810)] [gbkey=CDS]	1626	243090	Rhodopirellula baltica SH 1	265606	Rhodopirellula baltica	265488	Rhodopirellula	-
40	WP_087150343.1;s_1965627	3.41185e-05	0.00863463	0.00374322	0.220743	0.645408	0.976728	WP_087150343.1	WP_087150343.1 DNA replication protein DnaD [Lachnoclostridium sp. An298]	351	1965627	Lachnoclostridium sp. An298	1965627	Lachnoclostridium sp. An298	1506553	Lachnoclostridium	-
40	WP_080908316.1;s_1871015	3.37813e-05	0.00863463	0.812035	1	0.650203	0.977824	WP_080908316.1	WP_080908316.1 hypothetical protein [Pseudoflavonifractor sp. Marseille-P3106]	305	1871015	Pseudoflavonifractor sp. Marseille-P3106	1871015	Pseudoflavonifractor sp. Marseille-P3106	1017280	Pseudoflavonifractor	-
40	CDE19461.1;s_1262689	3.386e-05	0.00863463	0.254148	0.813372	0.8389	1	CDE19461.1	CDE19461.1 queuine tRNA-ribosyltransferase [Acidiphilium sp. CAG:727]	370	1262689	Acidiphilium sp. CAG:727	1262689	Acidiphilium sp. CAG:727	522	Acidiphilium	2.4.2.29
40	WP_087273858.1;s_1965636	3.38275e-05	0.00863463	0.325284	0.860377	0.855321	1	WP_087273858.1	WP_087273858.1 sensor histidine kinase [Blautia sp. An46]	429	1965636	Blautia sp. An46	1965636	Blautia sp. An46	572511	Blautia	2.7.13.3
40	OLA29307.1;s_1897037	3.40243e-05	0.00863463	0.673105	0.969667	0.807297	1	OLA29307.1	OLA29307.1 phosphomethylpyrimidine kinase [Firmicutes bacterium CAG_194_44_15]	280	1897037	Firmicutes bacterium CAG_194_44_15	1897037	Firmicutes bacterium CAG_194_44_15	-	-	-
40	lcl|NC_014624.2_cds_WP_013379816.1_1293;s_1736	3.38146e-05	0.00863463	0.678746	0.971079	0.826166	1	lcl|NC_014624.2_cds_WP_013379816.1_1293	lcl|NC_014624.2_cds_WP_013379816.1_1293 [locus_tag=ELI_RS06615] [protein=glucose-6-phosphate isomerase] [protein_id=WP_013379816.1] [location=1417873..1419213] [gbkey=CDS]	1341	903814	Eubacterium limosum KIST612	1736	Eubacterium limosum	1730	Eubacterium	5.3.1.9
40	lcl|NZ_CP022464.2_cds_WP_002567718.1_3000;s_208479	3.40992e-05	0.00863463	0.678873	0.971123	1	1	lcl|NZ_CP022464.2_cds_WP_002567718.1_3000	lcl|NZ_CP022464.2_cds_WP_002567718.1_3000 [locus_tag=CGC65_RS15225] [protein=23S rRNA pseudouridine(1911/1915/1917) synthase] [protein_id=WP_002567718.1] [location=complement(3236996..3237907)] [gbkey=CDS]	912	208479	[Clostridium] bolteae	208479	[Clostridium] bolteae	1506553	Lachnoclostridium	-
40	WP_031475381.1;s_39484	3.40405e-05	0.00863463	0.791786	0.998787	0.826354	1	WP_031475381.1	WP_031475381.1 hypothetical protein [Agathobaculum desmolans]	434	39484	Agathobaculum desmolans	39484	Agathobaculum desmolans	2048137	Agathobaculum	-
40	CDE71068.1;s_1262970	3.39882e-05	0.00863463	0.904737	1	0.957334	1	CDE71068.1	CDE71068.1 lon protease [Subdoligranulum sp. CAG:314]	767	1262970	Subdoligranulum sp. CAG:314	1262970	Subdoligranulum sp. CAG:314	292632	Subdoligranulum	3.4.21.53
40	lcl|NC_014376.1_cds_WP_013272707.1_2012;s_84030	3.44632e-05	0.00869042	0.0148982	0.354175	0.14744	0.771971	lcl|NC_014376.1_cds_WP_013272707.1_2012	lcl|NC_014376.1_cds_WP_013272707.1_2012 [gene=minD] [locus_tag=CLOSA_RS10310] [protein=septum site-determining protein MinD] [protein_id=WP_013272707.1] [location=complement(2193105..2193896)] [gbkey=CDS]	792	610130	[Clostridium] saccharolyticum WM1	84030	[Clostridium] saccharolyticum	1506553	Lachnoclostridium	-
40	WP_080908177.1;s_1871015	3.453e-05	0.00869042	0.669737	0.968555	0.618669	0.969645	WP_080908177.1	WP_080908177.1 CHAP domain-containing protein [Pseudoflavonifractor sp. Marseille-P3106]	442	1871015	Pseudoflavonifractor sp. Marseille-P3106	1871015	Pseudoflavonifractor sp. Marseille-P3106	1017280	Pseudoflavonifractor	-
40	CDE71571.1;s_1262970	3.44268e-05	0.00869042	0.240106	0.802456	0.643125	0.976246	CDE71571.1	CDE71571.1 replicative DNA helicase [SA14-24] [Subdoligranulum sp. CAG:314]	505	1262970	Subdoligranulum sp. CAG:314	1262970	Subdoligranulum sp. CAG:314	292632	Subdoligranulum	3.6.4.12
40	OKZ60977.1;s_1896989	3.4507e-05	0.00869042	0.686216	0.97278	0.876262	1	OKZ60977.1	OKZ60977.1 hypothetical protein BHV96_00320 [Clostridium sp. CAG:354_28_25]	713	1896989	Clostridium sp. CAG:354_28_25	1896989	Clostridium sp. CAG:354_28_25	1485	Clostridium	-
40	CCY67854.1;s_1262831	3.47114e-05	0.00872401	7.09386e-05	0.0452919	0.107883	0.745709	CCY67854.1	CCY67854.1 putative uncharacterized protein [Clostridium sp. CAG:678]	313	1262831	Clostridium sp. CAG:678	1262831	Clostridium sp. CAG:678	1485	Clostridium	-
40	CDE71122.1;s_1262970	3.48429e-05	0.00874499	0.0140169	0.347528	1	1	CDE71122.1	CDE71122.1 aMP-dependent synthetase and ligase [Subdoligranulum sp. CAG:314]	555	1262970	Subdoligranulum sp. CAG:314	1262970	Subdoligranulum sp. CAG:314	292632	Subdoligranulum	-
40	CDC38768.1;s_1262761	3.50348e-05	0.00876826	0.451775	0.905915	0.782585	1	CDC38768.1	CDC38768.1 probable phosphoketolase [Butyrivibrio sp. CAG:318]	800	1262761	Butyrivibrio sp. CAG:318	1262761	Butyrivibrio sp. CAG:318	830	Butyrivibrio	-
40	WP_087229869.1;s_1965550	3.50263e-05	0.00876826	0.705775	0.978203	0.844956	1	WP_087229869.1	WP_087229869.1 DNA alkylation repair protein [Faecalibacterium sp. An121]	231	1965550	Faecalibacterium sp. An121	1965550	Faecalibacterium sp. An121	216851	Faecalibacterium	-
40	WP_072852381.1;s_160404	3.50802e-05	0.00876826	0.955648	1	0.950734	1	WP_072852381.1	WP_072852381.1 SAM-dependent DNA methyltransferase [Anaerotignum lactatifermentans]	710	1121323	Anaerotignum lactatifermentans DSM 14214	160404	Anaerotignum lactatifermentans	2039240	Anaerotignum	-
40	WP_087313708.1;s_1965542	3.54502e-05	0.00884859	0.381971	0.881468	0.434823	0.914436	WP_087313708.1	WP_087313708.1 beta-galactosidase [Eubacterium sp. An11]	1136	1965542	Eubacterium sp. An11	1965542	Eubacterium sp. An11	1730	Eubacterium	3.2.1.23
40	WP_054326166.1;s_1193532	3.56964e-05	0.0088836	0.775917	0.995027	0.310502	0.862895	WP_054326166.1	WP_054326166.1 hypothetical protein [Clostridia bacterium UC5.1-1D1]	393	1193532	uncultured Butyricicoccus sp.	1193532	uncultured Butyricicoccus sp.	580596	Butyricicoccus	-
40	CDB23394.1;s_1262819	3.56584e-05	0.0088836	0.357156	0.87401	1	1	CDB23394.1	CDB23394.1 manganese containing catalase [Clostridium sp. CAG:557]	201	1262819	Clostridium sp. CAG:557	1262819	Clostridium sp. CAG:557	1485	Clostridium	1.11.1.6
40	lcl|NC_014828.1_cds_WP_013485313.1_1422;s_253239	3.57369e-05	0.0088836	0.841628	1	1	1	lcl|NC_014828.1_cds_WP_013485313.1_1422	lcl|NC_014828.1_cds_WP_013485313.1_1422 [locus_tag=ETHHA_RS07170] [protein=preprotein translocase subunit YajC] [protein_id=WP_013485313.1] [location=complement(1551537..1551854)] [gbkey=CDS]	318	663278	Ethanoligenens harbinense YUAN-3	253239	Ethanoligenens harbinense	253238	Ethanoligenens	-
40	lcl|NZ_CP011307.1_cds_WP_033117519.1_2088;s_1297617	3.58842e-05	0.00890804	0.182907	0.751496	0.944872	1	lcl|NZ_CP011307.1_cds_WP_033117519.1_2088	lcl|NZ_CP011307.1_cds_WP_033117519.1_2088 [locus_tag=IB211_RS10335] [protein=chromosome segregation protein SMC] [protein_id=WP_033117519.1] [location=complement(2162464..2166033)] [gbkey=CDS]	3570	1297617	Intestinimonas butyriciproducens	1297617	Intestinimonas butyriciproducens	1392389	Intestinimonas	-
40	WP_080908170.1;s_1871015	3.60678e-05	0.00892926	0.986549	1	0.118481	0.751097	WP_080908170.1	WP_080908170.1 hypothetical protein [Pseudoflavonifractor sp. Marseille-P3106]	306	1871015	Pseudoflavonifractor sp. Marseille-P3106	1871015	Pseudoflavonifractor sp. Marseille-P3106	1017280	Pseudoflavonifractor	-
40	CCY68920.1;s_1262831	3.60454e-05	0.00892926	0.00225136	0.183213	0.440537	0.91613	CCY68920.1	CCY68920.1 aTP phosphoribosyltransferase [Clostridium sp. CAG:678]	536	1262831	Clostridium sp. CAG:678	1262831	Clostridium sp. CAG:678	1485	Clostridium	2.4.2.17;6.1.1.21
40	WP_007490786.1;s_292800	3.62248e-05	0.00895595	0.49402	0.918961	0.385028	0.896723	WP_007490786.1	WP_007490786.1 ROK family protein [Flavonifractor plautii]	314	292800	Flavonifractor plautii	292800	Flavonifractor plautii	946234	Flavonifractor	-
40	CDD91465.1;s_1262857	3.63195e-05	0.00896601	0.309963	0.852091	0.477265	0.929615	CDD91465.1	CDD91465.1 conserved domain protein [Coprobacillus sp. CAG:826]	163	1262857	Coprobacillus sp. CAG:826	1262857	Coprobacillus sp. CAG:826	100883	Coprobacillus	-
40	CCY67920.1;s_1262831	3.6375e-05	0.00896601	0.0686029	0.578903	0.768161	1	CCY67920.1	CCY67920.1 collagen triple helix repeat protein [Clostridium sp. CAG:678]	269	1262831	Clostridium sp. CAG:678	1262831	Clostridium sp. CAG:678	1485	Clostridium	-
40	WP_087316372.1;s_1965542	3.64133e-05	0.00896601	0.12939	0.690237	0.761975	1	WP_087316372.1	WP_087316372.1 alpha-galactosidase [Eubacterium sp. An11]	726	1965542	Eubacterium sp. An11	1965542	Eubacterium sp. An11	1730	Eubacterium	3.2.1.22
40	WP_016306491.1;s_397290	3.6572e-05	0.00897506	0.41076	0.890753	0.0389487	0.648756	WP_016306491.1	WP_016306491.1 hypothetical protein [Lachnospiraceae bacterium A2]	122	397290	Lachnospiraceae bacterium A2	397290	Lachnospiraceae bacterium A2	-	-	-
40	CDC44303.1;s_1263023	3.65029e-05	0.00897506	0.135165	0.697515	0.485506	0.932094	CDC44303.1	CDC44303.1 putative uncharacterized protein [Firmicutes bacterium CAG:449]	387	1263023	Firmicutes bacterium CAG:449	1263023	Firmicutes bacterium CAG:449	-	-	-
40	CDE61676.1;s_1262899	3.65981e-05	0.00897506	0.216043	0.78343	1	1	CDE61676.1	CDE61676.1 alpha-glucan phosphorylase [Fusobacterium sp. CAG:439]	563	1262899	Fusobacterium sp. CAG:439	1262899	Fusobacterium sp. CAG:439	848	Fusobacterium	2.4.1.1
40	lcl|NC_012669.1_cds_WP_015882206.1_1705;s_84757	3.67069e-05	0.00898964	0.0793617	0.60507	1	1	lcl|NC_012669.1_cds_WP_015882206.1_1705	lcl|NC_012669.1_cds_WP_015882206.1_1705 [locus_tag=BCAV_RS08610] [protein=carbohydrate ABC transporter permease] [protein_id=WP_015882206.1] [location=1957488..1958396] [gbkey=CDS]	909	471853	Beutenbergia cavernae DSM 12333	84757	Beutenbergia cavernae	84756	Beutenbergia	-
40	WP_054326720.1;s_1193532	3.68274e-05	0.00900702	0.522617	0.928233	0.555629	0.953505	WP_054326720.1	WP_054326720.1 hypothetical protein [Clostridia bacterium UC5.1-1D1]	593	1193532	uncultured Butyricicoccus sp.	1193532	uncultured Butyricicoccus sp.	580596	Butyricicoccus	-
40	WP_087152056.1;s_1965627	3.68901e-05	0.00901025	0.00593375	0.261984	0.779889	1	WP_087152056.1	WP_087152056.1 2-hydroxyglutaryl-CoA dehydratase [Lachnoclostridium sp. An298]	1415	1965627	Lachnoclostridium sp. An298	1965627	Lachnoclostridium sp. An298	1506553	Lachnoclostridium	-
40	CDE21795.1;s_1262689	3.72391e-05	0.00902606	0.26909	0.824731	0.0138158	0.528589	CDE21795.1	CDE21795.1 putative uncharacterized protein [Acidiphilium sp. CAG:727]	525	1262689	Acidiphilium sp. CAG:727	1262689	Acidiphilium sp. CAG:727	522	Acidiphilium	-
40	lcl|NZ_CP011307.1_cds_WP_033118989.1_1713;s_1297617	3.71208e-05	0.00902606	0.842758	1	0.131461	0.759875	lcl|NZ_CP011307.1_cds_WP_033118989.1_1713	lcl|NZ_CP011307.1_cds_WP_033118989.1_1713 [locus_tag=IB211_RS08505] [protein=flavodoxin] [protein_id=WP_033118989.1] [location=complement(1773065..1773496)] [gbkey=CDS]	432	1297617	Intestinimonas butyriciproducens	1297617	Intestinimonas butyriciproducens	1392389	Intestinimonas	-
40	CCY67335.1;s_1262831	3.71342e-05	0.00902606	0.927606	1	0.453653	0.920761	CCY67335.1	CCY67335.1 glycogen synthase [Clostridium sp. CAG:678]	473	1262831	Clostridium sp. CAG:678	1262831	Clostridium sp. CAG:678	1485	Clostridium	2.4.1.21
40	WP_009261110.1;s_292800	3.72525e-05	0.00902606	0.083619	0.615043	0.504873	0.938797	WP_009261110.1	WP_009261110.1 2-iminoacetate synthase ThiH [Flavonifractor plautii]	417	292800	Flavonifractor plautii	292800	Flavonifractor plautii	946234	Flavonifractor	-
40	SCJ06487.1;s_1193532	3.72114e-05	0.00902606	0.534782	0.931971	0.629821	0.972523	SCJ06487.1	SCJ06487.1 Stage III sporulation protein AE precursor [uncultured Butyricicoccus sp.]	367	1193532	uncultured Butyricicoccus sp.	1193532	uncultured Butyricicoccus sp.	580596	Butyricicoccus	-
40	KNZ41628.1;s_52689	3.70386e-05	0.00902606	0.705996	0.978203	1	1	KNZ41628.1	KNZ41628.1 hypothetical protein AKG39_11115 [Acetobacterium bakii]	229	52689	Acetobacterium bakii	52689	Acetobacterium bakii	33951	Acetobacterium	-
40	SCJ60005.1;s_1193532	3.7322e-05	0.00903088	0.813328	1	0.931606	1	SCJ60005.1	SCJ60005.1 Probable GTP-binding protein EngB [uncultured Butyricicoccus sp.]	203	1193532	uncultured Butyricicoccus sp.	1193532	uncultured Butyricicoccus sp.	580596	Butyricicoccus	-
40	WP_087417252.1;s_1965659	3.75149e-05	0.00904791	0.0392382	0.491808	0.0280281	0.608851	WP_087417252.1	WP_087417252.1 hypothetical protein [Blautia sp. An81]	408	1965659	Blautia sp. An81	1965659	Blautia sp. An81	572511	Blautia	-
40	WP_002595387.1;s_1531	3.75978e-05	0.00904791	0.00605599	0.263779	0.307422	0.862092	WP_002595387.1	WP_002595387.1 hypothetical protein [[Clostridium] clostridioforme]	306	1531	[Clostridium] clostridioforme	1531	[Clostridium] clostridioforme	1506553	Lachnoclostridium	-
40	lcl|NZ_CP015400.2_cds_WP_066536708.1_1547;s_1834198	3.74698e-05	0.00904791	0.144564	0.708968	0.549139	0.951533	lcl|NZ_CP015400.2_cds_WP_066536708.1_1547	lcl|NZ_CP015400.2_cds_WP_066536708.1_1547 [locus_tag=A4V00_RS07855] [protein=flavodoxin] [protein_id=WP_066536708.1] [location=1552466..1552900] [gbkey=CDS]	435	1834198	Ruminiclostridium sp. KB18	1834198	Ruminiclostridium sp. KB18	1508657	Ruminiclostridium	-
40	WP_007707717.1;s_460384	3.7641e-05	0.00904791	0.896924	1	0.600256	0.965772	WP_007707717.1	WP_007707717.1 MULTISPECIES: peptidase S8 [Lachnoclostridium]	296	460384	[Clostridium] lavalense	460384	[Clostridium] lavalense	1506553	Lachnoclostridium	-
40	lcl|NC_006177.1_cds_WP_083766008.1_1404;s_2734	3.75654e-05	0.00904791	0.797843	1	0.83749	1	lcl|NC_006177.1_cds_WP_083766008.1_1404	lcl|NC_006177.1_cds_WP_083766008.1_1404 [locus_tag=STH_RS07350] [protein=chromosome segregation protein SMC] [protein_id=WP_083766008.1] [location=1596201..1599848] [gbkey=CDS]	3648	292459	Symbiobacterium thermophilum IAM 14863	2734	Symbiobacterium thermophilum	2733	Symbiobacterium	-
40	lcl|NZ_CP007180.1_cds_WP_009263190.1_1660;s_195	3.79585e-05	0.00911219	0.000486073	0.105185	0.960879	1	lcl|NZ_CP007180.1_cds_WP_009263190.1_1660	lcl|NZ_CP007180.1_cds_WP_009263190.1_1660 [locus_tag=YSU_RS08615] [protein=hypothetical protein] [protein_id=WP_009263190.1] [location=join(47966..48422,1..35)] [gbkey=CDS]	492	1183380	Campylobacter coli RM5611	195	Campylobacter coli	194	Campylobacter	-
40	lcl|NZ_CP011307.1_cds_WP_058117479.1_1202;s_1297617	3.80432e-05	0.00912049	0.447433	0.904541	0.897552	1	lcl|NZ_CP011307.1_cds_WP_058117479.1_1202	lcl|NZ_CP011307.1_cds_WP_058117479.1_1202 [locus_tag=IB211_RS05910] [protein=SAM-dependent methyltransferase] [protein_id=WP_058117479.1] [location=1249254..1249859] [gbkey=CDS]	606	1297617	Intestinimonas butyriciproducens	1297617	Intestinimonas butyriciproducens	1392389	Intestinimonas	-
40	WP_002569734.1;s_208479	3.85972e-05	0.00920615	0.866379	1	0.593924	0.964466	WP_002569734.1	WP_002569734.1 radical SAM protein [[Clostridium] bolteae]	324	208479	[Clostridium] bolteae	208479	[Clostridium] bolteae	1506553	Lachnoclostridium	-
40	lcl|NC_014363.1_cds_WP_013252127.1_1249;s_133926	3.8532e-05	0.00920615	0.523389	0.92834	0.721706	0.996792	lcl|NC_014363.1_cds_WP_013252127.1_1249	lcl|NC_014363.1_cds_WP_013252127.1_1249 [locus_tag=OLSU_RS06360] [protein=phosphoglycerate kinase] [protein_id=WP_013252127.1] [location=complement(1443394..1444584)] [gbkey=CDS]	1191	633147	Olsenella uli DSM 7084	133926	Olsenella uli	133925	Olsenella	2.7.2.3
40	CDD08683.1;s_1262797	3.86029e-05	0.00920615	0.00601067	0.263021	1	1	CDD08683.1	CDD08683.1 glutamate--tRNA ligase [Clostridium sp. CAG:349]	478	1262797	Clostridium sp. CAG:349	1262797	Clostridium sp. CAG:349	1485	Clostridium	6.1.1.17
40	lcl|NZ_CP022464.2_cds_WP_002565567.1_4963;s_208479	3.84957e-05	0.00920615	0.902157	1	0.756513	1	lcl|NZ_CP022464.2_cds_WP_002565567.1_4963	lcl|NZ_CP022464.2_cds_WP_002565567.1_4963 [locus_tag=CGC65_RS25125] [protein=heavy metal translocating P-type ATPase] [protein_id=WP_002565567.1] [location=complement(5431197..5433272)] [gbkey=CDS]	2076	208479	[Clostridium] bolteae	208479	[Clostridium] bolteae	1506553	Lachnoclostridium	-
40	WP_087287962.1;s_1965576	3.88468e-05	0.00925219	0.193889	0.76284	0.306846	0.86178	WP_087287962.1	WP_087287962.1 sodium:glutamate symporter [Pseudoflavonifractor sp. An184]	401	1965576	Pseudoflavonifractor sp. An184	1965576	Pseudoflavonifractor sp. An184	1017280	Pseudoflavonifractor	-
40	WP_082396746.1;s_1193532	3.89133e-05	0.00925371	0.419137	0.894088	0.401125	0.90253	WP_082396746.1	WP_082396746.1 hypothetical protein [Clostridia bacterium UC5.1-1D1]	303	1193532	uncultured Butyricicoccus sp.	1193532	uncultured Butyricicoccus sp.	580596	Butyricicoccus	-
40	lcl|NC_017079.1_cds_WP_014431767.1_500;s_133453	3.90057e-05	0.00925371	0.81037	1	0.426291	0.911402	lcl|NC_017079.1_cds_WP_014431767.1_500	lcl|NC_017079.1_cds_WP_014431767.1_500 [locus_tag=CLDAP_RS02450] [protein=ATPase] [protein_id=WP_014431767.1] [location=602069..603679] [gbkey=CDS]	1611	926550	Caldilinea aerophila DSM 14535 = NBRC 104270	133453	Caldilinea aerophila	233191	Caldilinea	-
40	lcl|NC_014376.1_cds_WP_013272385.1_1677;s_84030	3.89863e-05	0.00925371	0.499542	0.921019	0.810999	1	lcl|NC_014376.1_cds_WP_013272385.1_1677	lcl|NC_014376.1_cds_WP_013272385.1_1677 [gene=nifJ] [locus_tag=CLOSA_RS08605] [protein=pyruvate:ferredoxin (flavodoxin) oxidoreductase] [protein_id=WP_013272385.1] [location=1804919..1808458] [gbkey=CDS]	3540	610130	[Clostridium] saccharolyticum WM1	84030	[Clostridium] saccharolyticum	1506553	Lachnoclostridium	-
40	lcl|NC_016609.1_cds_WP_014222507.1_6256;s_354356	3.91629e-05	0.0092789	0.359042	0.874843	0.558972	0.954516	lcl|NC_016609.1_cds_WP_014222507.1_6256	lcl|NC_016609.1_cds_WP_014222507.1_6256 [locus_tag=NIAKO_RS31360] [protein=peptidoglycan glycosyltransferase] [protein_id=WP_014222507.1] [location=complement(7869501..7871735)] [gbkey=CDS]	2235	700598	Niastella koreensis GR20-10	354356	Niastella koreensis	354354	Niastella	-
40	lcl|NC_016048.1_cds_1677;s_351091	3.92735e-05	0.00929302	0.118519	0.674142	0.508302	0.939538	lcl|NC_016048.1_cds_1677	lcl|NC_016048.1_cds_1677 [locus_tag=OBV_RS08240] [protein=IS256 family transposase] [pseudo=true] [location=1723404..1724633] [gbkey=CDS]	1230	693746	Oscillibacter valericigenes Sjm18-20	351091	Oscillibacter valericigenes	459786	Oscillibacter	-
40	WP_054327556.1;s_1193532	3.93693e-05	0.00930359	0.209765	0.778186	0.794996	1	WP_054327556.1	WP_054327556.1 hypothetical protein [Clostridia bacterium UC5.1-1D1]	322	1193532	uncultured Butyricicoccus sp.	1193532	uncultured Butyricicoccus sp.	580596	Butyricicoccus	-
40	CCY67667.1;s_1262831	3.95974e-05	0.00933324	0.00240774	0.189335	0.178113	0.790572	CCY67667.1	CCY67667.1 putative uncharacterized protein [Clostridium sp. CAG:678]	894	1262831	Clostridium sp. CAG:678	1262831	Clostridium sp. CAG:678	1485	Clostridium	-
40	WP_087286802.1;s_1965576	3.95503e-05	0.00933324	0.823163	1	0.987391	1	WP_087286802.1	WP_087286802.1 DUF4330 domain-containing protein [Pseudoflavonifractor sp. An184]	166	1965576	Pseudoflavonifractor sp. An184	1965576	Pseudoflavonifractor sp. An184	1017280	Pseudoflavonifractor	-
40	WP_087416438.1;s_1965659	3.96941e-05	0.00934393	0.215805	0.783172	0.283014	0.849053	WP_087416438.1	WP_087416438.1 spermidine/putrescine ABC transporter permease/substrate-binding protein PotCD [Blautia sp. An81]	622	1965659	Blautia sp. An81	1965659	Blautia sp. An81	572511	Blautia	-
40	CCY69113.1;s_1262831	3.98587e-05	0.00937056	0.314525	0.85484	0.760656	1	CCY69113.1	CCY69113.1 putative uncharacterized protein [Clostridium sp. CAG:678]	412	1262831	Clostridium sp. CAG:678	1262831	Clostridium sp. CAG:678	1485	Clostridium	-
40	SCJ28892.1;s_1193532	3.9914e-05	0.00937145	0.786653	0.997544	0.547818	0.951238	SCJ28892.1	SCJ28892.1 Uncharacterized conserved protein [uncultured Butyricicoccus sp.]	436	1193532	uncultured Butyricicoccus sp.	1193532	uncultured Butyricicoccus sp.	580596	Butyricicoccus	-
40	CCY67220.1;s_1262831	4.03103e-05	0.00940382	0.0241236	0.418133	0.173215	0.787178	CCY67220.1	CCY67220.1 bacterial membrane protein YfhO [Clostridium sp. CAG:678]	1036	1262831	Clostridium sp. CAG:678	1262831	Clostridium sp. CAG:678	1485	Clostridium	-
40	WP_087273646.1;s_1965636	4.02762e-05	0.00940382	0.289925	0.838681	0.670419	0.983232	WP_087273646.1	WP_087273646.1 DUF262 domain-containing protein [Blautia sp. An46]	348	1965636	Blautia sp. An46	1965636	Blautia sp. An46	572511	Blautia	-
40	WP_087232596.1;s_1965572	4.03042e-05	0.00940382	0.0206709	0.396472	1	1	WP_087232596.1	WP_087232596.1 hypothetical protein [Pseudoflavonifractor sp. An176]	1507	1965572	Pseudoflavonifractor sp. An176	1965572	Pseudoflavonifractor sp. An176	1017280	Pseudoflavonifractor	-
40	SCI63982.1;s_1193532	4.01203e-05	0.00940382	0.386472	0.882571	1	1	SCI63982.1	SCI63982.1 N-acetylmuramoyl-L-alanine amidase CwlH precursor [uncultured Butyricicoccus sp.]	227	1193532	uncultured Butyricicoccus sp.	1193532	uncultured Butyricicoccus sp.	580596	Butyricicoccus	3.5.1.28
40	WP_004074686.1;s_97139	4.02781e-05	0.00940382	0.773441	0.994542	0.903645	1	WP_004074686.1	WP_004074686.1 hypothetical protein [Clostridium sp. ASF502]	948	97139	Clostridium sp. ASF502	97139	Clostridium sp. ASF502	1485	Clostridium	-
40	CCY67826.1;s_1262831	4.05764e-05	0.00945377	0.0259911	0.431202	0.0836292	0.723995	CCY67826.1	CCY67826.1 putative uncharacterized protein [Clostridium sp. CAG:678]	161	1262831	Clostridium sp. CAG:678	1262831	Clostridium sp. CAG:678	1485	Clostridium	-
40	WP_033124195.1;s_1519438	4.06348e-05	0.00945528	0.94006	1	0.632493	0.973371	WP_033124195.1	WP_033124195.1 NAD-dependent protein deacetylase [Eubacterium sp. ER2]	301	1519438	Eubacterium sp. ER2	1519438	Eubacterium sp. ER2	1730	Eubacterium	-
40	WP_087287111.1;s_29348	4.08381e-05	0.00949046	0.00748544	0.280192	0.357198	0.885666	WP_087287111.1	WP_087287111.1 hypothetical protein [[Clostridium] spiroforme]	1867	29348	[Clostridium] spiroforme	29348	[Clostridium] spiroforme	1505663	Erysipelatoclostridium	3.2.1.35
40	WP_087314413.1;s_1965542	4.10943e-05	0.00953782	0.854458	1	0.910878	1	WP_087314413.1	WP_087314413.1 D-alanyl-D-alanine carboxypeptidase [Eubacterium sp. An11]	561	1965542	Eubacterium sp. An11	1965542	Eubacterium sp. An11	1730	Eubacterium	-
40	WP_087311652.1;s_1965542	4.12458e-05	0.00954861	0.786927	0.997544	0.314213	0.86498	WP_087311652.1	WP_087311652.1 hypothetical protein [Eubacterium sp. An11]	182	1965542	Eubacterium sp. An11	1965542	Eubacterium sp. An11	1730	Eubacterium	-
40	SCJ00697.1;s_1193532	4.11998e-05	0.00954861	0.6278	0.95766	0.395932	0.900739	SCJ00697.1	SCJ00697.1 Endoglucanase precursor [uncultured Butyricicoccus sp.]	859	1193532	uncultured Butyricicoccus sp.	1193532	uncultured Butyricicoccus sp.	580596	Butyricicoccus	-
40	WP_087283590.1;s_1965628	4.13194e-05	0.00955349	0.00990449	0.309346	0.77179	1	WP_087283590.1	WP_087283590.1 hypothetical protein [Eubacterium sp. An3]	293	1965628	Eubacterium sp. An3	1965628	Eubacterium sp. An3	1730	Eubacterium	-
40	lcl|NZ_CP015405.2_cds_WP_065542037.1_1759;s_1796616	4.15313e-05	0.00957816	0.0656149	0.571882	0.388663	0.898056	lcl|NZ_CP015405.2_cds_WP_065542037.1_1759	lcl|NZ_CP015405.2_cds_WP_065542037.1_1759 [locus_tag=A4V09_RS08940] [protein=F0F1 ATP synthase subunit beta] [protein_id=WP_065542037.1] [location=complement(1889054..1890442)]	1389	1796616	Blautia sp. YL58	1796616	Blautia sp. YL58	572511	Blautia	3.6.3.14
40	WP_054325850.1;s_1193532	4.14945e-05	0.00957816	0.55128	0.936501	0.775678	1	WP_054325850.1	WP_054325850.1 endolytic transglycosylase MltG [Clostridia bacterium UC5.1-1D1]	379	1193532	uncultured Butyricicoccus sp.	1193532	uncultured Butyricicoccus sp.	580596	Butyricicoccus	-
40	WP_087168343.1;s_1965647	4.19209e-05	0.00963804	0.0105491	0.315359	0.025161	0.597753	WP_087168343.1	WP_087168343.1 MULTISPECIES: hypothetical protein [Drancourtella]	512	1965647	Drancourtella sp. An57	1965647	Drancourtella sp. An57	1903506	Drancourtella	-
40	SCJ68494.1;s_59620	4.19325e-05	0.00963804	0.813208	1	0.907036	1	SCJ68494.1	SCJ68494.1 Predicted nucleic-acid-binding protein%2C contains PIN domain [uncultured Clostridium sp.]	118	59620	uncultured Clostridium sp.	59620	uncultured Clostridium sp.	1485	Clostridium	-
40	WP_087018263.1;s_1945634	4.19499e-05	0.00963804	0.811884	1	0.945531	1	WP_087018263.1	WP_087018263.1 hydantoinase/oxoprolinase family protein [Butyricicoccus sp. BB10]	850	1945634	Butyricicoccus porcorum	1945634	Butyricicoccus porcorum	580596	Butyricicoccus	-
40	WP_087384148.1;s_1965551	4.20763e-05	0.00965489	0.11875	0.674645	0.0244247	0.594741	WP_087384148.1	WP_087384148.1 ABC transporter [Faecalibacterium sp. An122]	1006	1965551	Faecalibacterium sp. An122	1965551	Faecalibacterium sp. An122	216851	Faecalibacterium	3.6.3.28
40	CDE18513.1;s_1262689	4.23329e-05	0.00965984	0.758822	0.991667	0.23631	0.822741	CDE18513.1	CDE18513.1 mannonate dehydratase [Acidiphilium sp. CAG:727]	349	1262689	Acidiphilium sp. CAG:727	1262689	Acidiphilium sp. CAG:727	522	Acidiphilium	4.2.1.8
40	CDB31326.1;s_1263004	4.22168e-05	0.00965984	0.524364	0.928632	0.560741	0.955186	CDB31326.1	CDB31326.1 bacteriocin [Firmicutes bacterium CAG:137]	365	1263004	Firmicutes bacterium CAG:137	1263004	Firmicutes bacterium CAG:137	-	-	-
40	SCJ32509.1;s_1193532	4.23098e-05	0.00965984	0.0904447	0.628152	0.852568	1	SCJ32509.1	SCJ32509.1 Endo-1%2C4-beta-xylanase A precursor [uncultured Butyricicoccus sp.]	719	1193532	uncultured Butyricicoccus sp.	1193532	uncultured Butyricicoccus sp.	580596	Butyricicoccus	-
40	WP_087416886.1;s_1965659	4.24546e-05	0.00965984	0.267064	0.823091	0.91555	1	WP_087416886.1	WP_087416886.1 DNA polymerase I [Blautia sp. An81]	881	1965659	Blautia sp. An81	1965659	Blautia sp. An81	572511	Blautia	2.7.7.7
40	CDC18826.1;s_1262794	4.24192e-05	0.00965984	0.305692	0.849387	1	1	CDC18826.1	CDC18826.1 4-alpha-glucanotransferase [Clostridium sp. CAG:306]	637	1262794	Clostridium sp. CAG:306	1262794	Clostridium sp. CAG:306	1485	Clostridium	-
40	lcl|NZ_CP022413.2_cds_WP_003022223.1_2805;s_1322	4.24695e-05	0.00965984	0.61802	0.954954	0.901919	1	lcl|NZ_CP022413.2_cds_WP_003022223.1_2805	lcl|NZ_CP022413.2_cds_WP_003022223.1_2805 [gene=rpoC] [locus_tag=CGC63_RS14435] [protein=DNA-directed RNA polymerase subunit beta'] [protein_id=WP_003022223.1] [location=complement(2867398..2871087)] [gbkey=CDS]	3690	537007	Blautia hansenii DSM 20583	1322	Blautia hansenii	572511	Blautia	2.7.7.6
40	CDA59257.1;s_1262784	4.22541e-05	0.00965984	0.646146	0.962146	0.828091	1	CDA59257.1	CDA59257.1 rNA polymerase sigma-H factor [Clostridium sp. CAG:245]	210	1262784	Clostridium sp. CAG:245	1262784	Clostridium sp. CAG:245	1485	Clostridium	-
40	CDD30386.1;s_1262989	4.26045e-05	0.00967845	0.201528	0.770473	0.670602	0.983232	CDD30386.1	CDD30386.1 s-layer domain protein [Firmicutes bacterium CAG:94]	218	1262989	Firmicutes bacterium CAG:94	1262989	Firmicutes bacterium CAG:94	-	-	-
40	lcl|NZ_AP014924.1_cds_2342;s_1555112	4.26582e-05	0.00967856	0.0453134	0.512874	0.202315	0.804853	lcl|NZ_AP014924.1_cds_2342	lcl|NZ_AP014924.1_cds_2342 [locus_tag=LIP_RS11530] [protein=pyruvate, phosphate dikinase] [pseudo=true] [partial=3'] [location=complement(<2623270..2625894)] [gbkey=CDS]	2625	1555112	Limnochorda pilosa	1555112	Limnochorda pilosa	1676651	Limnochorda	2.7.9.1
40	lcl|NZ_CP015080.1_cds_WP_066728074.1_2717;s_1823759	4.28826e-05	0.00970527	0.3592	0.87488	0.620001	0.96995	lcl|NZ_CP015080.1_cds_WP_066728074.1_2717	lcl|NZ_CP015080.1_cds_WP_066728074.1_2717 [locus_tag=DBW_RS13710] [protein=NAD(+) synthase] [protein_id=WP_066728074.1] [location=complement(2985500..2987461)] [gbkey=CDS]	1962	1823759	Desulfuromonas sp. DDH964	1823759	Desulfuromonas sp. DDH964	890	Desulfuromonas	-
40	WP_031473132.1;s_39484	4.28487e-05	0.00970527	0.385784	0.882571	1	1	WP_031473132.1	WP_031473132.1 DegV family protein [Agathobaculum desmolans]	295	39484	Agathobaculum desmolans	39484	Agathobaculum desmolans	2048137	Agathobaculum	-
40	CCY66850.1;s_1262831	4.33959e-05	0.00980926	0.0468345	0.518151	0.136437	0.762797	CCY66850.1	CCY66850.1 putative uncharacterized protein [Clostridium sp. CAG:678]	318	1262831	Clostridium sp. CAG:678	1262831	Clostridium sp. CAG:678	1485	Clostridium	-
40	WP_087299943.1;s_169435	4.34757e-05	0.0098151	0.347959	0.869533	0.28096	0.847792	WP_087299943.1	WP_087299943.1 hypothetical protein [Anaerotruncus colihominis]	403	169435	Anaerotruncus colihominis	169435	Anaerotruncus colihominis	244127	Anaerotruncus	-
40	lcl|NZ_CP015399.2_cds_WP_081031173.1_4587;s_1834196	4.35419e-05	0.00981786	0.0334769	0.468682	0.316695	0.86666	lcl|NZ_CP015399.2_cds_WP_081031173.1_4587	lcl|NZ_CP015399.2_cds_WP_081031173.1_4587 [locus_tag=A4V08_RS23230] [protein=hypothetical protein] [protein_id=WP_081031173.1] [location=complement(4676472..4676831)] [gbkey=CDS]	360	1834196	Lachnoclostridium sp. YL32	1834196	Lachnoclostridium sp. YL32	1506553	Lachnoclostridium	-
40	WP_022462060.1;s_1150298	4.36276e-05	0.009825	0.00711578	0.275448	0.651282	0.978182	WP_022462060.1	WP_022462060.1 toxic anion resistance protein [Fusicatenibacter saccharivorans]	382	1150298	Fusicatenibacter saccharivorans	1150298	Fusicatenibacter saccharivorans	1407607	Fusicatenibacter	-
40	WP_087151515.1;s_1965627	4.38558e-05	0.00986418	0.00341534	0.213488	0.340871	0.878053	WP_087151515.1	WP_087151515.1 ABC transporter permease [Lachnoclostridium sp. An298]	267	1965627	Lachnoclostridium sp. An298	1965627	Lachnoclostridium sp. An298	1506553	Lachnoclostridium	-
40	CCY68903.1;s_1262831	4.3959e-05	0.00987521	0.0168483	0.369971	0.0018901	0.329118	CCY68903.1	CCY68903.1 unknown [Clostridium sp. CAG:678]	196	1262831	Clostridium sp. CAG:678	1262831	Clostridium sp. CAG:678	1485	Clostridium	-
40	WP_087152812.1;s_1965583	4.41679e-05	0.00990989	0.0883333	0.623991	1	1	WP_087152812.1	WP_087152812.1 hypothetical protein [Lachnoclostridium sp. An196]	115	1965583	Lachnoclostridium sp. An196	1965583	Lachnoclostridium sp. An196	1506553	Lachnoclostridium	-
40	WP_087255905.1;s_1965661	4.43818e-05	0.00993524	0.819621	1	0.423416	0.91038	WP_087255905.1	WP_087255905.1 Arc family DNA-binding protein [Pseudoflavonifractor sp. An85]	67	1965661	Pseudoflavonifractor sp. An85	1965661	Pseudoflavonifractor sp. An85	1017280	Pseudoflavonifractor	-
40	lcl|NZ_CP013239.1_cds_WP_003433360.1_485;s_1492	4.43901e-05	0.00993524	0.383054	0.881993	0.522044	0.943586	lcl|NZ_CP013239.1_cds_WP_003433360.1_485	lcl|NZ_CP013239.1_cds_WP_003433360.1_485 [locus_tag=NPD4_RS06430] [protein=5-carboxymethyl-2-hydroxymuconate Delta-isomerase] [protein_id=WP_003433360.1] [location=complement(569833..570720)] [gbkey=CDS]	888	1492	Clostridium butyricum	1492	Clostridium butyricum	1485	Clostridium	-
40	lcl|NZ_CP015405.2_cds_WP_065543377.1_3332;s_1796616	4.45746e-05	0.00996428	0.50841	0.923899	0.627228	0.972063	lcl|NZ_CP015405.2_cds_WP_065543377.1_3332	lcl|NZ_CP015405.2_cds_WP_065543377.1_3332 [locus_tag=A4V09_RS16915] [protein=fumarate hydratase] [protein_id=WP_065543377.1] [location=complement(3579812..3580654)]	843	1796616	Blautia sp. YL58	1796616	Blautia sp. YL58	572511	Blautia	4.2.1.2
40	lcl|NZ_LT635455.1_cds_WP_075576725.1_1068;s_1805478	4.47502e-05	0.00996753	0.032375	0.463288	0.38854	0.897916	lcl|NZ_LT635455.1_cds_WP_075576725.1_1068	lcl|NZ_LT635455.1_cds_WP_075576725.1_1068 [locus_tag=BQ5347_RS05505] [protein=glutamate dehydrogenase] [protein_id=WP_075576725.1] [location=complement(1171726..1173081)] [gbkey=CDS]	1356	1805478	Olsenella sp. Marseille-P2300	1805478	Olsenella sp. Marseille-P2300	133925	Olsenella	1.4.1.4
40	CCY67924.1;s_1262831	4.47535e-05	0.00996753	0.0430554	0.504741	0.58555	0.962488	CCY67924.1	CCY67924.1 unknown [Clostridium sp. CAG:678]	311	1262831	Clostridium sp. CAG:678	1262831	Clostridium sp. CAG:678	1485	Clostridium	-
40	CDE70795.1;s_1262970	4.472e-05	0.00996753	0.305557	0.849374	0.597363	0.965281	CDE70795.1	CDE70795.1 putative uncharacterized protein [Subdoligranulum sp. CAG:314]	364	1262970	Subdoligranulum sp. CAG:314	1262970	Subdoligranulum sp. CAG:314	292632	Subdoligranulum	-
40	CCY67363.1;s_1262831	4.4876e-05	0.00998261	0.0366874	0.483289	0.180944	0.792516	CCY67363.1	CCY67363.1 putative ABC-type transport system periplasmic component/surface lipoprotein [Clostridium sp. CAG:678]	634	1262831	Clostridium sp. CAG:678	1262831	Clostridium sp. CAG:678	1485	Clostridium	-
40	CDD27254.1;s_1262989	4.50037e-05	0.00998939	0.0976056	0.641339	0.234486	0.821884	CDD27254.1	CDD27254.1 putative GTP diphosphokinase [Firmicutes bacterium CAG:94]	735	1262989	Firmicutes bacterium CAG:94	1262989	Firmicutes bacterium CAG:94	-	-	-
40	lcl|NZ_CP013979.1_cds_WP_067878929.1_3023;s_453304	4.50163e-05	0.00998939	0.882862	1	0.680784	0.986106	lcl|NZ_CP013979.1_cds_WP_067878929.1_3023	lcl|NZ_CP013979.1_cds_WP_067878929.1_3023 [locus_tag=ATC03_RS15320] [protein=50S ribosomal protein L3] [protein_id=WP_067878929.1] [location=complement(3419237..3419893)] [gbkey=CDS]	657	453304	Agromyces aureus	453304	Agromyces aureus	33877	Agromyces	-
40	WP_087313131.1;s_1965542	4.52724e-05	0.010034	0.627222	0.957633	0.214895	0.811438	WP_087313131.1	WP_087313131.1 resolvase [Eubacterium sp. An11]	534	1965542	Eubacterium sp. An11	1965542	Eubacterium sp. An11	1730	Eubacterium	-
40	CCY67806.1;s_1262831	4.53774e-05	0.010045	0.585727	0.946633	0.702395	0.992152	CCY67806.1	CCY67806.1 pP-loop family protein [Clostridium sp. CAG:678]	278	1262831	Clostridium sp. CAG:678	1262831	Clostridium sp. CAG:678	1485	Clostridium	-
40	WP_087150127.1;s_1965627	4.54546e-05	0.0100499	0.0601494	0.557825	0.511068	0.940401	WP_087150127.1	WP_087150127.1 amylosucrase [Lachnoclostridium sp. An298]	722	1965627	Lachnoclostridium sp. An298	1965627	Lachnoclostridium sp. An298	1506553	Lachnoclostridium	-
40	WP_087313978.1;s_1965542	4.57429e-05	0.0100678	0.0360651	0.480771	0.409671	0.905837	WP_087313978.1	WP_087313978.1 aspartate aminotransferase [Eubacterium sp. An11]	405	1965542	Eubacterium sp. An11	1965542	Eubacterium sp. An11	1730	Eubacterium	-
40	lcl|NZ_CP015406.2_cds_WP_044942782.1_1111;s_292800	4.58121e-05	0.0100678	0.0956229	0.637568	0.549518	0.951707	lcl|NZ_CP015406.2_cds_WP_044942782.1_1111	lcl|NZ_CP015406.2_cds_WP_044942782.1_1111 [locus_tag=A4U99_RS05670] [db_xref=GeneID:33070602] [protein=UDP-N-acetylmuramoyl-L-alanyl-D-glutamate--2,6-diaminopimelate ligase] [protein_id=WP_044942782.1] [location=1147410..1148846] [gbkey=CDS]	1437	292800	Flavonifractor plautii	292800	Flavonifractor plautii	946234	Flavonifractor	6.3.2.13
40	CVI70602.1;s_1780380	4.57705e-05	0.0100678	0.727415	0.983967	0.606761	0.967184	CVI70602.1	CVI70602.1 hypothetical protein BN3660_01950 [Eubacteriaceae bacterium CHKCI004]	771	1780380	Eubacteriaceae bacterium CHKCI004	1780380	Eubacteriaceae bacterium CHKCI004	-	-	-
40	lcl|NZ_CP011803.1_cds_WP_007061397.1_973;s_217159	4.57647e-05	0.0100678	0.422221	0.895574	1	1	lcl|NZ_CP011803.1_cds_WP_007061397.1_973	lcl|NZ_CP011803.1_cds_WP_007061397.1_973 [locus_tag=Ccar_RS04765] [protein=ketol-acid reductoisomerase] [protein_id=WP_007061397.1] [location=1104540..1105541] [gbkey=CDS]	1002	536227	Clostridium carboxidivorans P7	217159	Clostridium carboxidivorans	1485	Clostridium	1.1.1.86
40	WP_087418760.1;s_1965659	4.55967e-05	0.0100678	0.597907	0.950225	0.736837	1	WP_087418760.1	WP_087418760.1 glutamine synthetase type III [Blautia sp. An81]	699	1965659	Blautia sp. An81	1965659	Blautia sp. An81	572511	Blautia	6.3.1.2
40	WP_087314215.1;s_1965542	4.59919e-05	0.0100951	0.503734	0.922103	0.791367	1	WP_087314215.1	WP_087314215.1 anaerobic ribonucleoside-triphosphate reductase activating protein [Eubacterium sp. An11]	163	1965542	Eubacterium sp. An11	1965542	Eubacterium sp. An11	1730	Eubacterium	-
40	lcl|NC_017167.1_cds_WP_041695363.1_2138;s_405212	4.60704e-05	0.0101001	0.528987	0.930067	0.0315847	0.621726	lcl|NC_017167.1_cds_WP_041695363.1_2138	lcl|NC_017167.1_cds_WP_041695363.1_2138 [locus_tag=TC41_RS10890] [protein=sugar ABC transporter permease] [protein_id=WP_041695363.1] [location=complement(2253559..2254506)] [gbkey=CDS]	948	1048834	Alicyclobacillus acidocaldarius subsp. acidocaldarius Tc-4-1	405212	Alicyclobacillus acidocaldarius	29330	Alicyclobacillus	-
40	CDD27418.1;s_1262989	4.63715e-05	0.0101539	0.833674	1	0.856888	1	CDD27418.1	CDD27418.1 unknown [Firmicutes bacterium CAG:94]	265	1262989	Firmicutes bacterium CAG:94	1262989	Firmicutes bacterium CAG:94	-	-	-
40	WP_083870383.1;s_1193534	4.65357e-05	0.0101776	0.0120425	0.329369	0.160448	0.781143	WP_083870383.1	WP_083870383.1 ribbon-helix-helix domain-containing protein [Pseudoflavonifractor capillosus]	55	1193534	uncultured Flavonifractor sp.	1193534	uncultured Flavonifractor sp.	946234	Flavonifractor	-
40	CCY66712.1;s_1262831	4.66214e-05	0.0101841	0.0076373	0.282518	0.222637	0.815491	CCY66712.1	CCY66712.1 k+ transport systems NAD-binding component [Clostridium sp. CAG:678]	215	1262831	Clostridium sp. CAG:678	1262831	Clostridium sp. CAG:678	1485	Clostridium	-
40	EDS11146.1;s_169435	4.66977e-05	0.0101886	0.396323	0.885759	0.19493	0.801629	EDS11146.1	EDS11146.1 hypothetical protein ANACOL_02330 [Anaerotruncus colihominis DSM 17241]	231	445972	Anaerotruncus colihominis DSM 17241	169435	Anaerotruncus colihominis	244127	Anaerotruncus	-
40	WP_087162539.1;s_1965569	4.70048e-05	0.0102433	0.103699	0.651341	0.0515149	0.682782	WP_087162539.1	WP_087162539.1 Rrf2 family transcriptional regulator [Lachnoclostridium sp. An169]	142	1965569	Lachnoclostridium sp. An169	1965569	Lachnoclostridium sp. An169	1506553	Lachnoclostridium	-
40	WP_087389795.1;s_29348	4.72267e-05	0.0102793	0.00385262	0.2231	0.462339	0.923992	WP_087389795.1	WP_087389795.1 hypothetical protein [[Clostridium] spiroforme]	1124	29348	[Clostridium] spiroforme	29348	[Clostridium] spiroforme	1505663	Erysipelatoclostridium	3.2.1.169;3.2.1.35;3.2.1.52
40	lcl|NZ_CP015400.2_cds_WP_066536371.1_1417;s_1834198	4.74715e-05	0.0103203	0.0457421	0.514169	0.272006	0.842378	lcl|NZ_CP015400.2_cds_WP_066536371.1_1417	lcl|NZ_CP015400.2_cds_WP_066536371.1_1417 [locus_tag=A4V00_RS07200] [protein=thiamine ABC transporter permease] [protein_id=WP_066536371.1] [location=1407795..1409564] [gbkey=CDS]	1770	1834198	Ruminiclostridium sp. KB18	1834198	Ruminiclostridium sp. KB18	1508657	Ruminiclostridium	3.6.3.44
40	lcl|NC_015311.1_cds_WP_013671782.1_1795;s_28129	4.78117e-05	0.0103247	0.0318512	0.460821	0.0974665	0.735642	lcl|NC_015311.1_cds_WP_013671782.1_1795	lcl|NC_015311.1_cds_WP_013671782.1_1795 [locus_tag=HMPREF9137_RS09005] [protein=rubrerythrin] [protein_id=WP_013671782.1] [location=2254524..2255177] [gbkey=CDS]	654	767031	Prevotella denticola F0289	28129	Prevotella denticola	838	Prevotella	-
40	WP_054327376.1;s_1193532	4.76622e-05	0.0103247	0.736186	0.986659	0.101933	0.740091	WP_054327376.1	WP_054327376.1 Asp23/Gls24 family envelope stress response protein [Clostridia bacterium UC5.1-1D1]	116	1193532	uncultured Butyricicoccus sp.	1193532	uncultured Butyricicoccus sp.	580596	Butyricicoccus	-
40	WP_022461147.1;s_1150298	4.77985e-05	0.0103247	0.351719	0.871499	0.166035	0.784613	WP_022461147.1	WP_022461147.1 CBS domain-containing protein [Fusicatenibacter saccharivorans]	155	1150298	Fusicatenibacter saccharivorans	1150298	Fusicatenibacter saccharivorans	1407607	Fusicatenibacter	-
40	lcl|NC_014624.2_cds_WP_013379188.1_741;s_1736	4.78324e-05	0.0103247	0.131215	0.692685	1	1	lcl|NC_014624.2_cds_WP_013379188.1_741	lcl|NC_014624.2_cds_WP_013379188.1_741 [locus_tag=ELI_RS03740] [protein=thiazole synthase] [protein_id=WP_013379188.1] [location=824849..825622] [gbkey=CDS]	774	903814	Eubacterium limosum KIST612	1736	Eubacterium limosum	1730	Eubacterium	2.8.1.10
40	lcl|NC_015737.1_cds_WP_013978120.1_2163;s_1042156	4.76833e-05	0.0103247	0.775148	0.994928	0.823862	1	lcl|NC_015737.1_cds_WP_013978120.1_2163	lcl|NC_015737.1_cds_WP_013978120.1_2163 [locus_tag=CXIVA_RS11055] [protein=glycine--tRNA ligase] [protein_id=WP_013978120.1] [location=2399916..2401304] [gbkey=CDS]	1389	1042156	Clostridium sp. SY8519	1042156	Clostridium sp. SY8519	1485	Clostridium	6.1.1.14
40	WP_087273749.1;s_1965636	4.76013e-05	0.0103247	0.90668	1	0.970198	1	WP_087273749.1	WP_087273749.1 sulfur carrier protein ThiS adenylyltransferase [Blautia sp. An46]	212	1965636	Blautia sp. An46	1965636	Blautia sp. An46	572511	Blautia	-
40	WP_087151215.1;s_1965627	4.79247e-05	0.0103324	0.0057914	0.259832	0.408409	0.905493	WP_087151215.1	WP_087151215.1 hypothetical protein [Lachnoclostridium sp. An298]	148	1965627	Lachnoclostridium sp. An298	1965627	Lachnoclostridium sp. An298	1506553	Lachnoclostridium	-
40	CCY41603.1;s_1262832	4.80665e-05	0.0103338	0.0286077	0.4433	0.0755584	0.716926	CCY41603.1	CCY41603.1 putative uncharacterized protein [Clostridium sp. CAG:7]	298	1262832	Clostridium sp. CAG:7	1262832	Clostridium sp. CAG:7	1485	Clostridium	-
40	lcl|NC_016048.1_cds_WP_041615847.1_2517;s_351091	4.80151e-05	0.0103338	0.709741	0.979004	0.531012	0.946371	lcl|NC_016048.1_cds_WP_041615847.1_2517	lcl|NC_016048.1_cds_WP_041615847.1_2517 [locus_tag=OBV_RS12430] [protein=xylulokinase] [protein_id=WP_041615847.1] [location=complement(2539241..2540701)] [gbkey=CDS]	1461	693746	Oscillibacter valericigenes Sjm18-20	351091	Oscillibacter valericigenes	459786	Oscillibacter	-
40	CDC60192.1;s_1262808	4.81018e-05	0.0103338	0.337361	0.86477	1	1	CDC60192.1	CDC60192.1 putative uncharacterized protein [Clostridium sp. CAG:448]	1577	1262808	Clostridium sp. CAG:448	1262808	Clostridium sp. CAG:448	1485	Clostridium	-
40	WP_004844635.1;s_165186	4.84845e-05	0.0104038	0.859132	1	0.839475	1	WP_004844635.1	WP_004844635.1 ferrous iron transport protein B [[Ruminococcus] gnavus]	723	165186	uncultured Ruminococcus sp.	165186	uncultured Ruminococcus sp.	1263	Ruminococcus	-
40	lcl|NZ_CP014160.1_cds_WP_067976485.1_198;s_119206	4.87289e-05	0.0104193	0.083716	0.61516	0.18955	0.797813	lcl|NZ_CP014160.1_cds_WP_067976485.1_198	lcl|NZ_CP014160.1_cds_WP_067976485.1_198 [locus_tag=AWM72_RS01140] [protein=cytidylate kinase] [protein_id=WP_067976485.1] [location=complement(216397..217095)] [gbkey=CDS]	699	119206	Aerococcus sanguinicola	119206	Aerococcus sanguinicola	1375	Aerococcus	2.7.4.25;2.7.4.14
40	EDY31713.1;s_46228	4.86485e-05	0.0104193	0.00942104	0.304274	0.348979	0.881987	EDY31713.1	EDY31713.1 hypothetical protein RUMLAC_02357 [Ruminococcus lactaris ATCC 29176]	230	471875	Ruminococcus lactaris ATCC 29176	46228	Ruminococcus lactaris	1263	Ruminococcus	-
40	lcl|NC_015577.1_cds_WP_015712449.1_2698;s_150829	4.87045e-05	0.0104193	0.239031	0.801695	0.738995	1	lcl|NC_015577.1_cds_WP_015712449.1_2698	lcl|NC_015577.1_cds_WP_015712449.1_2698 [locus_tag=TREAZ_RS13565] [protein=sorbitol dehydrogenase] [protein_id=WP_015712449.1] [location=complement(3080682..3081731)] [gbkey=CDS]	1050	545695	Treponema azotonutricium ZAS-9	150829	Treponema azotonutricium	157	Treponema	-
40	WP_051643078.1;s_39484	4.91633e-05	0.0104999	0.636167	0.959395	0.392234	0.899246	WP_051643078.1	WP_051643078.1 ribosome small subunit-dependent GTPase A [Agathobaculum desmolans]	317	39484	Agathobaculum desmolans	39484	Agathobaculum desmolans	2048137	Agathobaculum	-
40	WP_022461578.1;s_1150298	4.95032e-05	0.010554	0.666839	0.967733	0.574298	0.95962	WP_022461578.1	WP_022461578.1 hypothetical protein [Fusicatenibacter saccharivorans]	299	1150298	Fusicatenibacter saccharivorans	1150298	Fusicatenibacter saccharivorans	1407607	Fusicatenibacter	-
40	lcl|NZ_CP022413.2_cds_WP_004222907.1_1032;s_1322	4.95326e-05	0.010554	0.126237	0.685202	0.759955	1	lcl|NZ_CP022413.2_cds_WP_004222907.1_1032	lcl|NZ_CP022413.2_cds_WP_004222907.1_1032 [gene=murD] [locus_tag=CGC63_RS05355] [protein=UDP-N-acetylmuramoyl-L-alanine--D-glutamate ligase] [protein_id=WP_004222907.1] [location=1091829..1093202] [gbkey=CDS]	1374	537007	Blautia hansenii DSM 20583	1322	Blautia hansenii	572511	Blautia	6.3.2.9
40	WP_087159635.1;s_1965569	4.96586e-05	0.0105684	0.00873406	0.297057	0.377654	0.893587	WP_087159635.1	WP_087159635.1 hypothetical protein [Lachnoclostridium sp. An169]	273	1965569	Lachnoclostridium sp. An169	1965569	Lachnoclostridium sp. An169	1506553	Lachnoclostridium	-
40	lcl|NC_012669.1_cds_WP_015882440.1_1939;s_84757	4.98453e-05	0.0105958	0.954817	1	0.974978	1	lcl|NC_012669.1_cds_WP_015882440.1_1939	lcl|NC_012669.1_cds_WP_015882440.1_1939 [locus_tag=BCAV_RS09800] [protein=haloacid dehalogenase] [protein_id=WP_015882440.1] [location=2214327..2216726] [gbkey=CDS]	2400	471853	Beutenbergia cavernae DSM 12333	84757	Beutenbergia cavernae	84756	Beutenbergia	-
40	CDE71424.1;s_1262970	4.99567e-05	0.0106071	0.815293	1	0.904335	1	CDE71424.1	CDE71424.1 iojap-like ribosome-associated protein [Subdoligranulum sp. CAG:314]	117	1262970	Subdoligranulum sp. CAG:314	1262970	Subdoligranulum sp. CAG:314	292632	Subdoligranulum	-
40	WP_087151761.1;s_1965627	5.00828e-05	0.0106176	0.04256	0.502593	0.230424	0.819806	WP_087151761.1	WP_087151761.1 phenylalanine--tRNA ligase subunit beta [Lachnoclostridium sp. An298]	814	1965627	Lachnoclostridium sp. An298	1965627	Lachnoclostridium sp. An298	1506553	Lachnoclostridium	6.1.1.20
40	WP_087161094.1;s_1965569	5.01231e-05	0.0106176	0.51797	0.927129	0.666519	0.982063	WP_087161094.1	WP_087161094.1 Fur family transcriptional regulator [Lachnoclostridium sp. An169]	140	1965569	Lachnoclostridium sp. An169	1965569	Lachnoclostridium sp. An169	1506553	Lachnoclostridium	-
40	WP_087273990.1;s_1965636	5.03533e-05	0.0106199	0.465515	0.909647	0.27571	0.84498	WP_087273990.1	WP_087273990.1 hypothetical protein [Blautia sp. An46]	138	1965636	Blautia sp. An46	1965636	Blautia sp. An46	572511	Blautia	-
40	WP_080908220.1;s_1871015	5.03636e-05	0.0106199	0.635368	0.959127	0.690452	0.988656	WP_080908220.1	WP_080908220.1 hypothetical protein [Pseudoflavonifractor sp. Marseille-P3106]	451	1871015	Pseudoflavonifractor sp. Marseille-P3106	1871015	Pseudoflavonifractor sp. Marseille-P3106	1017280	Pseudoflavonifractor	-
40	lcl|NZ_CP015399.2_cds_WP_065548483.1_2418;s_1834196	5.02325e-05	0.0106199	0.0210718	0.399343	0.949295	1	lcl|NZ_CP015399.2_cds_WP_065548483.1_2418	lcl|NZ_CP015399.2_cds_WP_065548483.1_2418 [locus_tag=A4V08_RS12245] [protein=GDSL family lipase] [protein_id=WP_065548483.1] [location=complement(2500996..2501616)] [gbkey=CDS]	621	1834196	Lachnoclostridium sp. YL32	1834196	Lachnoclostridium sp. YL32	1506553	Lachnoclostridium	-
40	OKZ59829.1;s_1896989	5.03672e-05	0.0106199	0.29059	0.839125	1	1	OKZ59829.1	OKZ59829.1 hypothetical protein BHV96_05050 [Clostridium sp. CAG:354_28_25]	136	1896989	Clostridium sp. CAG:354_28_25	1896989	Clostridium sp. CAG:354_28_25	1485	Clostridium	-
40	CCY66731.1;s_1262831	5.05043e-05	0.0106242	0.000994406	0.13524	0.0121243	0.514276	CCY66731.1	CCY66731.1 predicted protein [Clostridium sp. CAG:678]	505	1262831	Clostridium sp. CAG:678	1262831	Clostridium sp. CAG:678	1485	Clostridium	-
40	lcl|NZ_CP011307.1_cds_WP_058116758.1_109;s_1297617	5.04768e-05	0.0106242	0.182004	0.750301	0.200846	0.804171	lcl|NZ_CP011307.1_cds_WP_058116758.1_109	lcl|NZ_CP011307.1_cds_WP_058116758.1_109 [locus_tag=IB211_RS00480] [protein=thioredoxin reductase] [protein_id=WP_058116758.1] [location=97132..98754] [gbkey=CDS]	1623	1297617	Intestinimonas butyriciproducens	1297617	Intestinimonas butyriciproducens	1392389	Intestinimonas	1.8.1.9
40	SCI68188.1;s_1193532	5.06463e-05	0.0106295	0.27457	0.828175	0.359337	0.88578	SCI68188.1	SCI68188.1 Uncharacterised protein [uncultured Butyricicoccus sp.]	722	1193532	uncultured Butyricicoccus sp.	1193532	uncultured Butyricicoccus sp.	580596	Butyricicoccus	-
40	WP_087151213.1;s_1965627	5.06218e-05	0.0106295	0.0408105	0.497655	0.748503	1	WP_087151213.1	WP_087151213.1 trigger factor [Lachnoclostridium sp. An298]	359	1965627	Lachnoclostridium sp. An298	1965627	Lachnoclostridium sp. An298	1506553	Lachnoclostridium	5.2.1.8
40	WP_070751298.1;s_818	5.07776e-05	0.0106447	0.29989	0.846396	0.323417	0.870544	WP_070751298.1	WP_070751298.1 MULTISPECIES: IS5/IS1182 family transposase [Bacteroides]	335	818	Bacteroides thetaiotaomicron	818	Bacteroides thetaiotaomicron	816	Bacteroides	-
40	CDE71459.1;s_1262970	5.0953e-05	0.0106517	0.660154	0.966299	0.348535	0.881681	CDE71459.1	CDE71459.1 stage IV sporulation protein A [Subdoligranulum sp. CAG:314]	488	1262970	Subdoligranulum sp. CAG:314	1262970	Subdoligranulum sp. CAG:314	292632	Subdoligranulum	-
40	lcl|NZ_LT907848.1_cds_WP_021907833.1_2570;s_39488	5.09672e-05	0.0106517	0.761986	0.9923	0.644959	0.976695	lcl|NZ_LT907848.1_cds_WP_021907833.1_2570	lcl|NZ_LT907848.1_cds_WP_021907833.1_2570 [locus_tag=EHL_RS13315] [protein=50S ribosomal protein L29] [protein_id=WP_021907833.1] [location=complement(2932150..2932356)] [gbkey=CDS]	207	39488	[Eubacterium] hallii	39488	[Eubacterium] hallii	1730	Eubacterium	-
40	OKZ60569.1;s_1896989	5.09864e-05	0.0106517	0.509368	0.924175	1	1	OKZ60569.1	OKZ60569.1 L-lactate dehydrogenase [Clostridium sp. CAG:354_28_25]	302	1896989	Clostridium sp. CAG:354_28_25	1896989	Clostridium sp. CAG:354_28_25	1485	Clostridium	1.1.1.27;1.1.1.37
40	SCH00436.1;s_59620	5.12382e-05	0.010692	0.562817	0.939713	0.316771	0.86666	SCH00436.1	SCH00436.1 Protein of uncharacterised function (DUF3798) [uncultured Clostridium sp.]	409	59620	uncultured Clostridium sp.	59620	uncultured Clostridium sp.	1485	Clostridium	-
40	WP_087315829.1;s_1965542	5.14858e-05	0.0107314	0.432067	0.898602	0.572881	0.959352	WP_087315829.1	WP_087315829.1 stage IV sporulation protein A [Eubacterium sp. An11]	489	1965542	Eubacterium sp. An11	1965542	Eubacterium sp. An11	1730	Eubacterium	-
40	SCJ32949.1;s_1193532	5.18538e-05	0.0107957	0.776453	0.995234	0.794121	1	SCJ32949.1	SCJ32949.1 Lon protease 1 [uncultured Butyricicoccus sp.]	805	1193532	uncultured Butyricicoccus sp.	1193532	uncultured Butyricicoccus sp.	580596	Butyricicoccus	3.4.21.53
40	lcl|NZ_LT700187.1_cds_WP_079546257.1_822;s_1805714	5.21141e-05	0.0108375	0.277366	0.830132	0.750097	1	lcl|NZ_LT700187.1_cds_WP_079546257.1_822	lcl|NZ_LT700187.1_cds_WP_079546257.1_822 [locus_tag=BN6468_RS04185] [protein=phosphoribosylformylglycinamidine synthase] [protein_id=WP_079546257.1] [location=complement(830912..834622)] [gbkey=CDS]	3711	1805714	Christensenella massiliensis	1805714	Christensenella massiliensis	990721	Christensenella	6.3.5.3
40	CDD27155.1;s_1262989	5.22943e-05	0.0108626	0.347081	0.869126	0.568215	0.957599	CDD27155.1	CDD27155.1 uncharacterized protein BN815_00523 [Firmicutes bacterium CAG:94]	513	1262989	Firmicutes bacterium CAG:94	1262989	Firmicutes bacterium CAG:94	-	-	-
40	CDE10050.1;s_1896989	5.25225e-05	0.0108975	0.958352	1	0.997535	1	CDE10050.1	CDE10050.1 unknown [Clostridium sp. CAG:354]	198	1896989	Clostridium sp. CAG:354_28_25	1896989	Clostridium sp. CAG:354_28_25	1485	Clostridium	-
40	CDD30810.1;s_1262989	5.32486e-05	0.0109932	0.552759	0.93683	0.184601	0.795181	CDD30810.1	CDD30810.1 putative uncharacterized protein [Firmicutes bacterium CAG:94]	319	1262989	Firmicutes bacterium CAG:94	1262989	Firmicutes bacterium CAG:94	-	-	-
40	OKZ60037.1;s_1896989	5.33274e-05	0.0109932	0.360591	0.875244	0.320372	0.868856	OKZ60037.1	OKZ60037.1 hypothetical protein BHV96_04610 [Clostridium sp. CAG:354_28_25]	331	1896989	Clostridium sp. CAG:354_28_25	1896989	Clostridium sp. CAG:354_28_25	1485	Clostridium	-
40	WP_005933194.1;s_853	5.3139e-05	0.0109932	0.171454	0.739926	0.389577	0.898437	WP_005933194.1	WP_005933194.1 hypothetical protein [Faecalibacterium prausnitzii]	456	853	Faecalibacterium prausnitzii	853	Faecalibacterium prausnitzii	216851	Faecalibacterium	-
40	CDB30089.1;s_1263004	5.31063e-05	0.0109932	1	1	0.412872	0.907074	CDB30089.1	CDB30089.1 transketolase thiamine diphosphate binding domain protein [Firmicutes bacterium CAG:137]	277	1263004	Firmicutes bacterium CAG:137	1263004	Firmicutes bacterium CAG:137	-	-	-
40	lcl|NZ_LT635455.1_cds_WP_075575966.1_229;s_1805478	5.31937e-05	0.0109932	0.0888193	0.62495	0.865258	1	lcl|NZ_LT635455.1_cds_WP_075575966.1_229	lcl|NZ_LT635455.1_cds_WP_075575966.1_229 [locus_tag=BQ5347_RS01205] [protein=ATPase] [protein_id=WP_075575966.1] [location=237930..239534] [gbkey=CDS]	1605	1805478	Olsenella sp. Marseille-P2300	1805478	Olsenella sp. Marseille-P2300	133925	Olsenella	-
40	lcl|NZ_CP011100.1_cds_WP_043166427.1_2875;s_644	5.34065e-05	0.0109932	0.893036	1	0.896243	1	lcl|NZ_CP011100.1_cds_WP_043166427.1_2875	lcl|NZ_CP011100.1_cds_WP_043166427.1_2875 [locus_tag=VU14_RS14465] [protein=membrane protein] [protein_id=WP_043166427.1] [location=complement(3242986..3244275)] [gbkey=CDS]	1290	644	Aeromonas hydrophila	644	Aeromonas hydrophila	642	Aeromonas	-
40	lcl|NZ_CP016380.1_cds_WP_065478206.1_2788;s_644	5.34065e-05	0.0109932	0.893036	1	0.896243	1	lcl|NZ_CP016380.1_cds_WP_065478206.1_2788	lcl|NZ_CP016380.1_cds_WP_065478206.1_2788 [locus_tag=TK34_RS13995] [protein=hypothetical protein] [protein_id=WP_065478206.1] [location=complement(3140776..3142065)] [gbkey=CDS]	1290	644	Aeromonas hydrophila	644	Aeromonas hydrophila	642	Aeromonas	-
40	CDD30536.1;s_1262989	5.36078e-05	0.0110195	0.98386	1	0.332276	0.874544	CDD30536.1	CDD30536.1 uncharacterized protein BN815_01749 [Firmicutes bacterium CAG:94]	606	1262989	Firmicutes bacterium CAG:94	1262989	Firmicutes bacterium CAG:94	-	-	-
40	lcl|NZ_CP015400.2_cds_WP_066535528.1_1053;s_1834198	5.36552e-05	0.0110195	0.804628	1	0.417401	0.908752	lcl|NZ_CP015400.2_cds_WP_066535528.1_1053	lcl|NZ_CP015400.2_cds_WP_066535528.1_1053 [locus_tag=A4V00_RS05330] [protein=recombinase] [protein_id=WP_066535528.1] [location=complement(1044424..1046109)] [gbkey=CDS]	1686	1834198	Ruminiclostridium sp. KB18	1834198	Ruminiclostridium sp. KB18	1508657	Ruminiclostridium	-
40	WP_055222026.1;s_1150298	5.38631e-05	0.0110486	0.874121	1	0.203527	0.805333	WP_055222026.1	WP_055222026.1 hypothetical protein [Fusicatenibacter saccharivorans]	964	1150298	Fusicatenibacter saccharivorans	1150298	Fusicatenibacter saccharivorans	1407607	Fusicatenibacter	-
40	WP_054328049.1;s_1193532	5.39182e-05	0.0110486	0.440595	0.902066	0.509175	0.939828	WP_054328049.1	WP_054328049.1 hypothetical protein [Clostridia bacterium UC5.1-1D1]	75	1193532	uncultured Butyricicoccus sp.	1193532	uncultured Butyricicoccus sp.	580596	Butyricicoccus	-
40	CDD30155.1;s_1262989	5.42014e-05	0.0110941	0.130337	0.691503	0.25815	0.834021	CDD30155.1	CDD30155.1 repeat protein [Firmicutes bacterium CAG:94]	638	1262989	Firmicutes bacterium CAG:94	1262989	Firmicutes bacterium CAG:94	-	-	-
40	CCY66659.1;s_1262831	5.42713e-05	0.0110959	0.00838749	0.292918	0.0853686	0.725971	CCY66659.1	CCY66659.1 dNA gyrase subunit A [Clostridium sp. CAG:678]	843	1262831	Clostridium sp. CAG:678	1262831	Clostridium sp. CAG:678	1485	Clostridium	5.99.1.3
40	WP_070087814.1;s_1653435	5.44797e-05	0.011126	1	1	0.74508	1	WP_070087814.1	WP_070087814.1 phosphoesterase [Merdimonas faecis]	276	1653435	Merdimonas faecis	1653435	Merdimonas faecis	2023266	Merdimonas	-
40	CDC20155.1;s_1262794	5.4655e-05	0.0111493	0.369526	0.87792	1	1	CDC20155.1	CDC20155.1 40S ribosomal protein S1 [Clostridium sp. CAG:306]	349	1262794	Clostridium sp. CAG:306	1262794	Clostridium sp. CAG:306	1485	Clostridium	-
40	lcl|NZ_LT635479.1_cds_WP_076777230.1_847;s_1871021	5.52339e-05	0.0112548	0.840274	1	0.683953	0.986761	lcl|NZ_LT635479.1_cds_WP_076777230.1_847	lcl|NZ_LT635479.1_cds_WP_076777230.1_847 [locus_tag=BQ7370_RS04290] [protein=glycine reductase] [protein_id=WP_076777230.1] [location=863106..864257] [gbkey=CDS]	1152	1871021	Lachnoclostridium phocaeense	1871021	Lachnoclostridium phocaeense	1506553	Lachnoclostridium	-
40	WP_037296606.1;s_1265	5.53964e-05	0.0112753	0.958274	1	1	1	WP_037296606.1	WP_037296606.1 phosphoheptose isomerase [Ruminococcus flavefaciens]	214	1265	Ruminococcus flavefaciens	1265	Ruminococcus flavefaciens	1263	Ruminococcus	-
40	WP_087315630.1;s_1965542	5.55547e-05	0.0112949	0.817354	1	0.31555	0.865826	WP_087315630.1	WP_087315630.1 hypothetical protein [Eubacterium sp. An11]	427	1965542	Eubacterium sp. An11	1965542	Eubacterium sp. An11	1730	Eubacterium	-
40	WP_055220303.1;s_1150298	5.56232e-05	0.0112962	0.64371	0.961777	0.766262	1	WP_055220303.1	WP_055220303.1 hypothetical protein [Fusicatenibacter saccharivorans]	303	1150298	Fusicatenibacter saccharivorans	1150298	Fusicatenibacter saccharivorans	1407607	Fusicatenibacter	1.17.1.2
40	lcl|NC_013204.1_cds_WP_009304755.1_1100;s_84112	5.58609e-05	0.0112998	8.72482e-07	0.00510591	0.0175129	0.558377	lcl|NC_013204.1_cds_WP_009304755.1_1100	lcl|NC_013204.1_cds_WP_009304755.1_1100 [locus_tag=ELEN_RS05540] [protein=desulfoferrodoxin] [protein_id=WP_009304755.1] [location=1343262..1343642] [gbkey=CDS]	381	479437	Eggerthella lenta DSM 2243	84112	Eggerthella lenta	84111	Eggerthella	-
40	lcl|NC_015500.1_cds_WP_013758352.1_1239;s_81028	5.59514e-05	0.0112998	0.888849	1	0.618941	0.969665	lcl|NC_015500.1_cds_WP_013758352.1_1239	lcl|NC_015500.1_cds_WP_013758352.1_1239 [locus_tag=TREBR_RS06240] [protein=ferrous iron transporter B] [protein_id=WP_013758352.1] [location=1445345..1447489] [gbkey=CDS]	2145	906968	Treponema brennaborense DSM 12168	81028	Treponema brennaborense	157	Treponema	-
40	CDC00408.1;s_59620	5.59323e-05	0.0112998	0.685538	0.972611	0.931165	1	CDC00408.1	CDC00408.1 sigma 54 modulation protein/ribosomal protein S30EA [Firmicutes bacterium CAG:41]	179	59620	uncultured Clostridium sp.	59620	uncultured Clostridium sp.	1485	Clostridium	-
40	WP_055228501.1;s_1150298	5.57449e-05	0.0112998	0.777711	0.995639	0.798	1	WP_055228501.1	WP_055228501.1 hypothetical protein [Fusicatenibacter saccharivorans]	279	1150298	Fusicatenibacter saccharivorans	1150298	Fusicatenibacter saccharivorans	1407607	Fusicatenibacter	-
40	WP_078096969.1;s_39484	5.58983e-05	0.0112998	0.850781	1	0.770777	1	WP_078096969.1	WP_078096969.1 NfeD family protein [Agathobaculum desmolans]	162	39484	Agathobaculum desmolans	39484	Agathobaculum desmolans	2048137	Agathobaculum	-
40	CDD69417.1;s_1263026	5.61012e-05	0.0113049	0.00544501	0.253723	0.519065	0.94249	CDD69417.1	CDD69417.1 oxidoreductase short chain dehydrogenase/reductase family protein [Firmicutes bacterium CAG:475]	276	1263026	Firmicutes bacterium CAG:475	1263026	Firmicutes bacterium CAG:475	-	-	-
40	WP_002852427.1;s_1264	5.60778e-05	0.0113049	0.200937	0.770023	1	1	WP_002852427.1	WP_002852427.1 phosphoadenosine phosphosulfate reductase [Ruminococcus albus]	574	1264	Ruminococcus albus	1264	Ruminococcus albus	1263	Ruminococcus	-
40	SCJ93803.1;s_165186	5.62294e-05	0.0113142	0.520226	0.927818	0.298934	0.85817	SCJ93803.1	SCJ93803.1 Uncharacterized conserved protein [uncultured Ruminococcus sp.]	145	165186	uncultured Ruminococcus sp.	165186	uncultured Ruminococcus sp.	1263	Ruminococcus	-
40	SCH91402.1;s_59620	5.62714e-05	0.0113142	0.140851	0.704086	1	1	SCH91402.1	SCH91402.1 Mannosylglycerate hydrolase [uncultured Clostridium sp.]	947	59620	uncultured Clostridium sp.	59620	uncultured Clostridium sp.	1485	Clostridium	-
40	WP_087223711.1;s_1965562	5.63588e-05	0.0113192	0.276748	0.82973	0.227652	0.818107	WP_087223711.1	WP_087223711.1 type II toxin-antitoxin system Phd/YefM family antitoxin [Lachnoclostridium sp. An14]	75	1965562	Lachnoclostridium sp. An14	1965562	Lachnoclostridium sp. An14	1506553	Lachnoclostridium	-
40	CDE04745.1;s_1262703	5.65502e-05	0.0113452	0.706109	0.978238	0.434751	0.914436	CDE04745.1	CDE04745.1 putative uncharacterized protein [Anaerotruncus sp. CAG:390]	1616	1262703	Anaerotruncus sp. CAG:390	1262703	Anaerotruncus sp. CAG:390	244127	Anaerotruncus	3.6.4.12
40	lcl|NC_019425.2_cds_WP_010052454.1_62;s_2751	5.67208e-05	0.0113668	0.79094	0.998475	0.360817	0.886163	lcl|NC_019425.2_cds_WP_010052454.1_62	lcl|NC_019425.2_cds_WP_010052454.1_62 [locus_tag=BN424_RS00310] [protein=DNA-binding response regulator] [protein_id=WP_010052454.1] [location=71392..72099] [gbkey=CDS]	708	1234679	Carnobacterium maltaromaticum LMA28	2751	Carnobacterium maltaromaticum	2747	Carnobacterium	3.1.1.61
40	WP_078097073.1;s_39484	5.70883e-05	0.0114279	0.390281	0.883954	0.84376	1	WP_078097073.1	WP_078097073.1 hypothetical protein [Agathobaculum desmolans]	554	39484	Agathobaculum desmolans	39484	Agathobaculum desmolans	2048137	Agathobaculum	-
40	SCI42288.1;s_1193532	5.71825e-05	0.0114342	0.329253	0.862237	0.662115	0.980823	SCI42288.1	SCI42288.1 N-acetylmuramoyl-L-alanine amidase AmiC precursor [uncultured Butyricicoccus sp.]	514	1193532	uncultured Butyricicoccus sp.	1193532	uncultured Butyricicoccus sp.	580596	Butyricicoccus	-
40	WP_051643270.1;s_39484	5.73608e-05	0.0114572	0.901978	1	0.913554	1	WP_051643270.1	WP_051643270.1 xanthine dehydrogenase [Agathobaculum desmolans]	276	39484	Agathobaculum desmolans	39484	Agathobaculum desmolans	2048137	Agathobaculum	-
40	CDC22064.1;s_1262794	5.75312e-05	0.0114787	0.36511	0.876656	1	1	CDC22064.1	CDC22064.1 30S ribosomal protein S1 [Clostridium sp. CAG:306]	351	1262794	Clostridium sp. CAG:306	1262794	Clostridium sp. CAG:306	1485	Clostridium	1.17.1.2
40	WP_087162287.1;s_1965569	5.77749e-05	0.0115147	0.540708	0.934067	0.682996	0.986636	WP_087162287.1	WP_087162287.1 TIR domain-containing protein [Lachnoclostridium sp. An169]	351	1965569	Lachnoclostridium sp. An169	1965569	Lachnoclostridium sp. An169	1506553	Lachnoclostridium	-
40	CDE71730.1;s_1262970	5.78623e-05	0.0115195	0.653351	0.964349	0.539885	0.948919	CDE71730.1	CDE71730.1 uncharacterized protein BN603_01204 [Subdoligranulum sp. CAG:314]	742	1262970	Subdoligranulum sp. CAG:314	1262970	Subdoligranulum sp. CAG:314	292632	Subdoligranulum	-
40	CDC20985.1;s_1262794	5.85299e-05	0.0116269	0.106781	0.656411	0.276245	0.845306	CDC20985.1	CDC20985.1 leucine--tRNA ligase [Clostridium sp. CAG:306]	829	1262794	Clostridium sp. CAG:306	1262794	Clostridium sp. CAG:306	1485	Clostridium	6.1.1.4
40	WP_087315293.1;s_1965542	5.85041e-05	0.0116269	0.0995854	0.645136	0.858402	1	WP_087315293.1	WP_087315293.1 cysteine desulfurase NifS [Eubacterium sp. An11]	395	1965542	Eubacterium sp. An11	1965542	Eubacterium sp. An11	1730	Eubacterium	2.8.1.7
40	WP_033124197.1;s_1519438	5.86264e-05	0.0116334	0.991437	1	0.326979	0.872317	WP_033124197.1	WP_033124197.1 patatin family protein [Eubacterium sp. ER2]	287	1519438	Eubacterium sp. ER2	1519438	Eubacterium sp. ER2	1730	Eubacterium	-
40	lcl|NZ_LT900217.1_cds_WP_096227436.1_1235;s_1335613	5.87757e-05	0.011641	0.168291	0.737221	0.00942673	0.487341	lcl|NZ_LT900217.1_cds_WP_096227436.1_1235	lcl|NZ_LT900217.1_cds_WP_096227436.1_1235 [locus_tag=BN3560_RS06290] [protein=phosphoribosylformylglycinamidine synthase] [protein_id=WP_096227436.1] [location=complement(1441077..1444793)] [gbkey=CDS]	3717	1335613	Gordonibacter urolithinfaciens	1335613	Gordonibacter urolithinfaciens	644652	Gordonibacter	6.3.5.3
40	CCY68925.1;s_1262831	5.87925e-05	0.011641	0.00541617	0.253223	0.470936	0.927156	CCY68925.1	CCY68925.1 putative uncharacterized protein [Clostridium sp. CAG:678]	288	1262831	Clostridium sp. CAG:678	1262831	Clostridium sp. CAG:678	1485	Clostridium	2.7.7.41
40	WP_087418270.1;s_1965659	5.89039e-05	0.0116504	0.491015	0.917933	0.0172132	0.556862	WP_087418270.1	WP_087418270.1 dihydropyrimidine dehydrogenase [Blautia sp. An81]	410	1965659	Blautia sp. An81	1965659	Blautia sp. An81	572511	Blautia	-
40	CCY66997.1;s_1262831	5.92874e-05	0.0116754	0.0303872	0.453708	0.0825485	0.723289	CCY66997.1	CCY66997.1 transporter major facilitator family protein [Clostridium sp. CAG:678]	469	1262831	Clostridium sp. CAG:678	1262831	Clostridium sp. CAG:678	1485	Clostridium	-
40	lcl|NC_017384.1_cds_YP_005795277.1_1442;s_92945	5.92586e-05	0.0116754	0.406621	0.889524	0.198015	0.802857	lcl|NC_017384.1_cds_YP_005795277.1_1442	lcl|NC_017384.1_cds_YP_005795277.1_1442 [locus_tag=KVU_1442] [db_xref=GeneID:12374326] [protein=hypothetical protein] [protein_id=YP_005795277.1] [location=1548251..1548361] [gbkey=CDS]	111	759362	Ketogulonicigenium vulgare WSH-001	92945	Ketogulonicigenium vulgare	92944	Ketogulonicigenium	-
40	WP_027398856.1;s_109327	5.92307e-05	0.0116754	0.660474	0.966343	0.745902	1	WP_027398856.1	WP_027398856.1 LemA family protein [Anaerovorax odorimutans]	185	109327	Anaerovorax odorimutans	109327	Anaerovorax odorimutans	109326	Anaerovorax	-
40	WP_055217748.1;s_1150298	5.91188e-05	0.0116754	0.970728	1	0.97753	1	WP_055217748.1	WP_055217748.1 glutamate synthase large subunit [Fusicatenibacter saccharivorans]	1512	1150298	Fusicatenibacter saccharivorans	1150298	Fusicatenibacter saccharivorans	1407607	Fusicatenibacter	-
40	SCI85491.1;s_1193532	5.96572e-05	0.0117356	0.0059162	0.261945	0.370518	0.890178	SCI85491.1	SCI85491.1 Cell division inhibitor MinD [uncultured Butyricicoccus sp.]	246	1193532	uncultured Butyricicoccus sp.	1193532	uncultured Butyricicoccus sp.	580596	Butyricicoccus	-
40	WP_089826852.1;s_1780378	5.99073e-05	0.0117532	0.00440517	0.234572	0.00465958	0.411388	WP_089826852.1	WP_089826852.1 threonine synthase [Clostridiales bacterium CHKCI001]	497	1780378	Clostridiales bacterium CHKCI001	1780378	Clostridiales bacterium CHKCI001	-	-	-
40	CCY67900.1;s_1262831	5.99071e-05	0.0117532	0.0715891	0.584754	0.0893384	0.728891	CCY67900.1	CCY67900.1 ftsK/SpoIIIE family protein [Clostridium sp. CAG:678]	840	1262831	Clostridium sp. CAG:678	1262831	Clostridium sp. CAG:678	1485	Clostridium	-
40	lcl|NC_012115.1_cds_WP_015901936.1_995;s_244787	5.99404e-05	0.0117532	0.27361	0.827168	1	1	lcl|NC_012115.1_cds_WP_015901936.1_995	lcl|NC_012115.1_cds_WP_015901936.1_995 [locus_tag=NAMH_RS05145] [protein=aspartate--tRNA ligase] [protein_id=WP_015901936.1] [location=961883..963649] [gbkey=CDS]	1767	598659	Nautilia profundicola AmH	244787	Nautilia profundicola	191291	Nautilia	6.1.1.23;6.1.1.12;6.1.1.6
40	WP_087277119.1;s_1965628	6.02826e-05	0.0117569	0.924624	1	0.0304355	0.617337	WP_087277119.1	WP_087277119.1 hypothetical protein [Eubacterium sp. An3]	341	1965628	Eubacterium sp. An3	1965628	Eubacterium sp. An3	1730	Eubacterium	-
40	WP_087152834.1;s_1965583	6.01471e-05	0.0117569	0.169733	0.738427	0.160152	0.781135	WP_087152834.1	WP_087152834.1 transposase [Lachnoclostridium sp. An196]	521	1965583	Lachnoclostridium sp. An196	1965583	Lachnoclostridium sp. An196	1506553	Lachnoclostridium	-
40	lcl|NZ_CP021874.1_cds_WP_088271066.1_3119;s_2005703	6.02288e-05	0.0117569	0.487597	0.916631	0.331928	0.874489	lcl|NZ_CP021874.1_cds_WP_088271066.1_3119	lcl|NZ_CP021874.1_cds_WP_088271066.1_3119 [locus_tag=CC204_RS15950] [protein=hypothetical protein] [protein_id=WP_088271066.1] [location=3204639..3205787] [gbkey=CDS]	1149	2005703	Enterococcus wangshanyuanii	2005703	Enterococcus wangshanyuanii	1350	Enterococcus	-
40	WP_087151828.1;s_1965627	6.02728e-05	0.0117569	0.736405	0.986709	0.467923	0.925624	WP_087151828.1	WP_087151828.1 hypothetical protein [Lachnoclostridium sp. An298]	508	1965627	Lachnoclostridium sp. An298	1965627	Lachnoclostridium sp. An298	1506553	Lachnoclostridium	-
40	OGI23590.1;s_1801611	6.00566e-05	0.0117569	0.558065	0.938201	0.72342	0.997288	OGI23590.1	OGI23590.1 hypothetical protein A2255_02685 [Candidatus Melainabacteria bacterium RIFOXYA2_FULL_32_9]	286	1801611	Candidatus Melainabacteria bacterium RIFOXYA2_FULL_32_9	1801611	Candidatus Melainabacteria bacterium RIFOXYA2_FULL_32_9	-	-	-
40	SKA75449.1;s_745368	6.05565e-05	0.0117838	0.0306387	0.455485	0.184703	0.795181	SKA75449.1	SKA75449.1 hypothetical protein SAMN02745178_00430 [Gemmiger formicilis]	108	745368	Gemmiger formicilis	745368	Gemmiger formicilis	204475	Gemmiger	-
40	lcl|NZ_CP009170.1_cds_WP_049686006.1_2226;s_2325	6.06459e-05	0.0117838	0.530785	0.930653	0.665771	0.981837	lcl|NZ_CP009170.1_cds_WP_049686006.1_2226	lcl|NZ_CP009170.1_cds_WP_049686006.1_2226 [locus_tag=TKV_RS11260] [protein=septation protein SpoVG] [protein_id=WP_049686006.1] [location=complement(2209600..2209878)] [gbkey=CDS]	279	2325	Thermoanaerobacter kivui	2325	Thermoanaerobacter kivui	1754	Thermoanaerobacter	-
40	lcl|NZ_CP022413.2_cds_WP_004220722.1_656;s_1322	6.06796e-05	0.0117838	0.0668978	0.57507	1	1	lcl|NZ_CP022413.2_cds_WP_004220722.1_656	lcl|NZ_CP022413.2_cds_WP_004220722.1_656 [locus_tag=CGC63_RS03400] [protein=hypothetical protein] [protein_id=WP_004220722.1] [location=complement(705815..706342)] [gbkey=CDS]	528	537007	Blautia hansenii DSM 20583	1322	Blautia hansenii	572511	Blautia	-
40	WP_087315205.1;s_1965542	6.05181e-05	0.0117838	0.277751	0.830278	0.84132	1	WP_087315205.1	WP_087315205.1 ATP-dependent helicase [Eubacterium sp. An11]	668	1965542	Eubacterium sp. An11	1965542	Eubacterium sp. An11	1730	Eubacterium	3.6.4.12
40	WP_087203222.1;s_1965589	6.08355e-05	0.0117889	0.209415	0.777844	0.0680184	0.710006	WP_087203222.1	WP_087203222.1 group II intron reverse transcriptase/maturase [Drancourtella sp. An210]	438	1965589	Drancourtella sp. An210	1965589	Drancourtella sp. An210	1903506	Drancourtella	-
40	lcl|NC_014363.1_cds_WP_013251416.1_538;s_133926	6.0815e-05	0.0117889	0.098689	0.643591	0.869061	1	lcl|NC_014363.1_cds_WP_013251416.1_538	lcl|NC_014363.1_cds_WP_013251416.1_538 [locus_tag=OLSU_RS02715] [protein=pyruvate kinase] [protein_id=WP_013251416.1] [location=complement(613023..614465)] [gbkey=CDS]	1443	633147	Olsenella uli DSM 7084	133926	Olsenella uli	133925	Olsenella	2.7.1.40
40	WP_075877524.1;s_1871030	6.10215e-05	0.0118124	0.51244	0.925213	0.0634398	0.702727	WP_075877524.1	WP_075877524.1 Hsp20/alpha crystallin family protein [Merdibacter massiliensis]	139	1871030	Merdibacter massiliensis	1871030	Merdibacter massiliensis	1935200	Merdibacter	-
40	EEG30882.1;s_84026	6.13504e-05	0.0118509	0.482193	0.914744	0.66323	0.981244	EEG30882.1	EEG30882.1 propanediol utilization protein PduL [ [[Clostridium] methylpentosum DSM 5476]	210	537013	[Clostridium] methylpentosum DSM 5476	84026	[Clostridium] methylpentosum	1508657	Ruminiclostridium	2.3.1.222
40	lcl|NC_016627.1_cds_WP_014255389.1_2133;s_288965	6.13239e-05	0.0118509	0.0333381	0.468127	0.976304	1	lcl|NC_016627.1_cds_WP_014255389.1_2133	lcl|NC_016627.1_cds_WP_014255389.1_2133 [gene=cls] [locus_tag=CLOCL_RS10790] [protein=cardiolipin synthase] [protein_id=WP_014255389.1] [location=complement(2544478..2546016)] [gbkey=CDS]	1539	720554	[Clostridium] clariflavum DSM 19732	288965	[Clostridium] clariflavum	1508657	Ruminiclostridium	-
40	WP_087150663.1;s_1965627	6.1425e-05	0.0118527	0.0193454	0.386551	0.48481	0.931672	WP_087150663.1	WP_087150663.1 potassium transporter KtrB [Lachnoclostridium sp. An298]	446	1965627	Lachnoclostridium sp. An298	1965627	Lachnoclostridium sp. An298	1506553	Lachnoclostridium	-
40	WP_054327163.1;s_1193532	6.16278e-05	0.0118541	0.8755	1	0.178563	0.790904	WP_054327163.1	WP_054327163.1 phospho-N-acetylmuramoyl-pentapeptide-transferase [Clostridia bacterium UC5.1-1D1]	332	1193532	uncultured Butyricicoccus sp.	1193532	uncultured Butyricicoccus sp.	580596	Butyricicoccus	-
40	CDD27154.1;s_1262989	6.15759e-05	0.0118541	0.873895	1	0.329238	0.873124	CDD27154.1	CDD27154.1 pF14238 domain protein [Firmicutes bacterium CAG:94]	508	1262989	Firmicutes bacterium CAG:94	1262989	Firmicutes bacterium CAG:94	-	-	-
40	lcl|NZ_CP015402.2_cds_WP_068959831.1_168;s_1796646	6.15394e-05	0.0118541	0.694176	0.97501	0.554499	0.953126	lcl|NZ_CP015402.2_cds_WP_068959831.1_168	lcl|NZ_CP015402.2_cds_WP_068959831.1_168 [locus_tag=A4V02_RS00855] [protein=tRNA (N6-isopentenyl adenosine(37)-C2)-methylthiotransferase MiaB] [protein_id=WP_068959831.1] [location=232440..233819] [gbkey=CDS]	1380	1834200	Muribaculum intestinale	1796646	Muribaculum intestinale	1918540	Muribaculum	2.8.4.3
40	lcl|NZ_LN879430.1_cds_WP_058258935.1_2117;s_1679721	6.17427e-05	0.0118637	0.986673	1	0.483492	0.931533	lcl|NZ_LN879430.1_cds_WP_058258935.1_2117	lcl|NZ_LN879430.1_cds_WP_058258935.1_2117 [locus_tag=SD1D_RS10900] [protein=preprotein translocase subunit SecA] [protein_id=WP_058258935.1] [location=complement(2349550..2352120)] [gbkey=CDS]	2571	1679721	Herbinix luporum	1679721	Herbinix luporum	1663717	Herbinix	-
40	CCY67189.1;s_1262831	6.19403e-05	0.011864	0.0507418	0.531036	0.264047	0.836864	CCY67189.1	CCY67189.1 helicase-exonuclease AddAB AddA subunit [Clostridium sp. CAG:678]	1166	1262831	Clostridium sp. CAG:678	1262831	Clostridium sp. CAG:678	1485	Clostridium	3.6.4.12
40	lcl|NZ_CP006955.1_cds_235;s_47735	6.18913e-05	0.011864	0.472593	0.911654	0.542849	0.949831	lcl|NZ_CP006955.1_cds_235	lcl|NZ_CP006955.1_cds_235 [locus_tag=F543_RS01180] [protein=restriction endonuclease] [pseudo=true] [location=complement(233240..234590)] [gbkey=CDS]	1351	1263831	Bibersteinia trehalosi USDA-ARS-USMARC-189	47735	Bibersteinia trehalosi	476528	Bibersteinia	-
40	WP_087066097.1;s_1871029	6.18439e-05	0.011864	0.751045	0.989648	1	1	WP_087066097.1	WP_087066097.1 SPFH/Band 7/PHB domain protein [Intestinibacillus massiliensis]	299	1871029	Intestinibacillus massiliensis	1871029	Intestinibacillus massiliensis	1928820	Intestinibacillus	-
40	CCY68535.1;s_1262831	6.22673e-05	0.0119141	0.00823032	0.290517	0.370397	0.89015	CCY68535.1	CCY68535.1 pyruvate kinase [Clostridium sp. CAG:678]	478	1262831	Clostridium sp. CAG:678	1262831	Clostridium sp. CAG:678	1485	Clostridium	2.7.1.40
40	WP_016215138.1;s_1235790	6.24566e-05	0.0119294	0.294145	0.842111	0.421665	0.909783	WP_016215138.1	WP_016215138.1 hypothetical protein [Eubacterium sp. 14-2]	599	1235790	Eubacterium sp. 14-2	1235790	Eubacterium sp. 14-2	1730	Eubacterium	-
40	lcl|NZ_CP015406.2_cds_WP_065534543.1_1508;s_292800	6.24784e-05	0.0119294	0.45056	0.905482	0.706261	0.992897	lcl|NZ_CP015406.2_cds_WP_065534543.1_1508	lcl|NZ_CP015406.2_cds_WP_065534543.1_1508 [locus_tag=A4U99_RS07695] [db_xref=GeneID:33069899] [protein=GTPase] [protein_id=WP_065534543.1] [location=complement(1575272..1576252)] [gbkey=CDS]	981	292800	Flavonifractor plautii	292800	Flavonifractor plautii	946234	Flavonifractor	-
40	WP_002568787.1;s_208479	6.25712e-05	0.0119346	0.000427669	0.0990075	1	1	WP_002568787.1	WP_002568787.1 hypothetical protein [[Clostridium] bolteae]	272	208479	[Clostridium] bolteae	208479	[Clostridium] bolteae	1506553	Lachnoclostridium	-
40	WP_013658396.1;s_29360	6.2777e-05	0.0119613	0.971335	1	0.823185	1	WP_013658396.1	WP_013658396.1 pyridoxal phosphate-dependent aminotransferase [Cellulosilyticum lentocellum]	395	642492	Clostridium lentocellum DSM 5427	29360	Cellulosilyticum lentocellum	698776	Cellulosilyticum	-
40	WP_087290084.1;s_1965576	6.29223e-05	0.0119765	0.702235	0.977153	0.719793	0.996288	WP_087290084.1	WP_087290084.1 hypothetical protein [Pseudoflavonifractor sp. An184]	416	1965576	Pseudoflavonifractor sp. An184	1965576	Pseudoflavonifractor sp. An184	1017280	Pseudoflavonifractor	-
40	WP_087989814.1;s_160404	6.33174e-05	0.012014	0.113094	0.665831	0.539442	0.94868	WP_087989814.1	WP_087989814.1 threonine/serine dehydratase [Anaerotignum lactatifermentans]	325	160404	Anaerotignum lactatifermentans	160404	Anaerotignum lactatifermentans	2039240	Anaerotignum	4.3.1.19
40	CDA15934.1;s_1262822	6.32734e-05	0.012014	0.0943113	0.634832	0.621524	0.970421	CDA15934.1	CDA15934.1 divIVA domain protein [Clostridium sp. CAG:571]	150	1262822	Clostridium sp. CAG:571	1262822	Clostridium sp. CAG:571	1485	Clostridium	-
40	WP_054326586.1;s_1193532	6.33011e-05	0.012014	0.711612	0.979596	0.849521	1	WP_054326586.1	WP_054326586.1 nucleoid occlusion protein [Clostridia bacterium UC5.1-1D1]	273	1193532	uncultured Butyricicoccus sp.	1193532	uncultured Butyricicoccus sp.	580596	Butyricicoccus	-
40	WP_087416501.1;s_1965659	6.38004e-05	0.0120805	0.969496	1	0.331716	0.874374	WP_087416501.1	WP_087416501.1 sensor histidine kinase [Blautia sp. An81]	366	1965659	Blautia sp. An81	1965659	Blautia sp. An81	572511	Blautia	2.7.13.3
40	WP_087153253.1;s_1965583	6.3798e-05	0.0120805	0.431804	0.898489	0.867683	1	WP_087153253.1	WP_087153253.1 hypothetical protein [Lachnoclostridium sp. An196]	233	1965583	Lachnoclostridium sp. An196	1965583	Lachnoclostridium sp. An196	1506553	Lachnoclostridium	-
40	WP_087151485.1;s_1965627	6.4024e-05	0.0121102	0.11254	0.665048	1	1	WP_087151485.1	WP_087151485.1 hypothetical protein [Lachnoclostridium sp. An298]	260	1965627	Lachnoclostridium sp. An298	1965627	Lachnoclostridium sp. An298	1506553	Lachnoclostridium	-
40	WP_087166106.1;s_1965555	6.4822e-05	0.0122334	0.855399	1	0.0891119	0.728549	WP_087166106.1	WP_087166106.1 L-sorbose 1-phosphate reductase [Lachnoclostridium sp. An131]	420	1965555	Lachnoclostridium sp. An131	1965555	Lachnoclostridium sp. An131	1506553	Lachnoclostridium	-
40	lcl|NC_014376.1_cds_WP_013272960.1_2269;s_84030	6.48441e-05	0.0122334	0.090293	0.627556	0.105527	0.744148	lcl|NC_014376.1_cds_WP_013272960.1_2269	lcl|NC_014376.1_cds_WP_013272960.1_2269 [locus_tag=CLOSA_RS11615] [protein=threonine--tRNA ligase] [protein_id=WP_013272960.1] [location=complement(2470605..2472566)] [gbkey=CDS]	1962	610130	[Clostridium] saccharolyticum WM1	84030	[Clostridium] saccharolyticum	1506553	Lachnoclostridium	6.1.1.3;6.1.1.15
40	WP_087416499.1;s_1965659	6.49443e-05	0.0122334	0.00259326	0.193393	0.254866	0.832396	WP_087416499.1	WP_087416499.1 ABC transporter permease [Blautia sp. An81]	382	1965659	Blautia sp. An81	1965659	Blautia sp. An81	572511	Blautia	-
40	CCY67997.1;s_1262831	6.48796e-05	0.0122334	0.0434599	0.506021	0.759827	1	CCY67997.1	CCY67997.1 uncharacterized protein BN753_01620 [Clostridium sp. CAG:678]	400	1262831	Clostridium sp. CAG:678	1262831	Clostridium sp. CAG:678	1485	Clostridium	-
40	CCY68063.1;s_1262831	6.55956e-05	0.0122572	0.0111393	0.32107	0.0047349	0.412928	CCY68063.1	CCY68063.1 bacteriocin BCN5 [Clostridium sp. CAG:678]	1268	1262831	Clostridium sp. CAG:678	1262831	Clostridium sp. CAG:678	1485	Clostridium	-
40	WP_087282275.1;s_1965628	6.54996e-05	0.0122572	0.959361	1	0.200089	0.804122	WP_087282275.1	WP_087282275.1 hypothetical protein [Eubacterium sp. An3]	334	1965628	Eubacterium sp. An3	1965628	Eubacterium sp. An3	1730	Eubacterium	-
40	WP_062304982.1;s_1671366	6.53493e-05	0.0122572	0.0111835	0.321279	0.351377	0.883326	WP_062304982.1	WP_062304982.1 hypothetical protein [Ruminococcus sp. DSM 100440]	172	1671366	Ruminococcus sp. DSM 100440	1671366	Ruminococcus sp. DSM 100440	1263	Ruminococcus	-
40	WP_087150534.1;s_1965627	6.52519e-05	0.0122572	0.0197055	0.389713	0.523597	0.944242	WP_087150534.1	WP_087150534.1 penicillin-binding protein [Lachnoclostridium sp. An298]	948	1965627	Lachnoclostridium sp. An298	1965627	Lachnoclostridium sp. An298	1506553	Lachnoclostridium	-
40	WP_087313190.1;s_1965542	6.54704e-05	0.0122572	0.430873	0.898204	1	1	WP_087313190.1	WP_087313190.1 hypothetical protein [Eubacterium sp. An11]	334	1965542	Eubacterium sp. An11	1965542	Eubacterium sp. An11	1730	Eubacterium	-
40	CDE18724.1;s_1262894	6.56096e-05	0.0122572	0.486844	0.916378	1	1	CDE18724.1	CDE18724.1 cell division protein sepF [Eubacterium sp. CAG:841]	158	1262894	Eubacterium sp. CAG:841	1262894	Eubacterium sp. CAG:841	1730	Eubacterium	-
40	lcl|NC_022221.1_cds_3804;s_28901	6.53857e-05	0.0122572	0.657103	0.965467	1	1	lcl|NC_022221.1_cds_3804	lcl|NC_022221.1_cds_3804 [locus_tag=SPUCDC_RS18475] [protein=ATP-binding protein] [pseudo=true] [location=complement(3841937..3843122)] [gbkey=CDS]	1186	1225522	Salmonella enterica subsp. enterica serovar Gallinarum/pullorum str. CDC1983-67	28901	Salmonella enterica	590	Salmonella	-
40	lcl|NZ_CP015405.2_cds_WP_065542857.1_2705;s_1796616	6.54618e-05	0.0122572	0.80787	1	0.796891	1	lcl|NZ_CP015405.2_cds_WP_065542857.1_2705	lcl|NZ_CP015405.2_cds_WP_065542857.1_2705 [locus_tag=A4V09_RS13755] [protein=hypothetical protein] [protein_id=WP_065542857.1] [location=complement(2875542..2876588)]	1047	1796616	Blautia sp. YL58	1796616	Blautia sp. YL58	572511	Blautia	-
40	WP_026890108.1;s_36832	6.57825e-05	0.0122698	0.645283	0.962082	0.287576	0.851822	WP_026890108.1	WP_026890108.1 metal ABC transporter [[Clostridium] aerotolerans]	422	36832	[Clostridium] aerotolerans	36832	[Clostridium] aerotolerans	1506553	Lachnoclostridium	-
40	lcl|NC_014376.1_cds_WP_013274309.1_3705;s_84030	6.58117e-05	0.0122698	0.580995	0.945432	0.976489	1	lcl|NC_014376.1_cds_WP_013274309.1_3705	lcl|NC_014376.1_cds_WP_013274309.1_3705 [locus_tag=CLOSA_RS18785] [protein=energy-coupling factor transporter ATPase] [protein_id=WP_013274309.1] [location=complement(4044110..4044958)] [gbkey=CDS]	849	610130	[Clostridium] saccharolyticum WM1	84030	[Clostridium] saccharolyticum	1506553	Lachnoclostridium	3.6.3.28
40	CDD27667.1;s_1262989	6.64735e-05	0.012376	0.580177	0.945333	0.182205	0.7934	CDD27667.1	CDD27667.1 alpha-L-arabinofuranosidase [Firmicutes bacterium CAG:94]	534	1262989	Firmicutes bacterium CAG:94	1262989	Firmicutes bacterium CAG:94	-	-	-
40	CUN62937.1;s_1150298	6.65175e-05	0.012376	0.677423	0.970948	0.840741	1	CUN62937.1	CUN62937.1 Uncharacterized HTH-type transcriptional regulator ydfH [Fusicatenibacter saccharivorans]	237	1150298	Fusicatenibacter saccharivorans	1150298	Fusicatenibacter saccharivorans	1407607	Fusicatenibacter	-
40	WP_027644245.1;s_1531	6.70928e-05	0.0124703	0.461106	0.90837	0.613719	0.968903	WP_027644245.1	WP_027644245.1 hypothetical protein [[Clostridium] clostridioforme]	459	1531	[Clostridium] clostridioforme	1531	[Clostridium] clostridioforme	1506553	Lachnoclostridium	-
40	DAB20602.1;s_1916319	6.71894e-05	0.0124755	0.760002	0.992047	0.530043	0.946224	DAB20602.1	DAB20602.1 TPA: branched chain amino acid aminotransferase [Candidatus Gastranaerophilales bacterium HUM_21]	304	1916319	Candidatus Gastranaerophilales bacterium HUM_21	1916319	Candidatus Gastranaerophilales bacterium HUM_21	-	-	2.6.1.42
40	WP_087268343.1;s_1965636	6.73044e-05	0.0124841	0.191033	0.760036	0.959495	1	WP_087268343.1	WP_087268343.1 hypothetical protein [Blautia sp. An46]	892	1965636	Blautia sp. An46	1965636	Blautia sp. An46	572511	Blautia	-
40	lcl|NC_017068.1_cds_WP_014425420.1_2263;s_971	6.79754e-05	0.0125957	0.905531	1	0.480245	0.930397	lcl|NC_017068.1_cds_WP_014425420.1_2263	lcl|NC_017068.1_cds_WP_014425420.1_2263 [locus_tag=SELR_RS11610] [db_xref=GeneID:31523493] [protein=isoleucine--tRNA ligase] [protein_id=WP_014425420.1] [location=complement(2390870..2393989)] [gbkey=CDS]	3120	927704	Selenomonas ruminantium subsp. lactilytica TAM6421	971	Selenomonas ruminantium	970	Selenomonas	6.1.1.5;6.1.1.9;6.1.1.4
40	WP_087316022.1;s_1965542	6.81549e-05	0.0126161	0.62316	0.956355	0.790698	1	WP_087316022.1	WP_087316022.1 hypothetical protein [Eubacterium sp. An11]	333	1965542	Eubacterium sp. An11	1965542	Eubacterium sp. An11	1730	Eubacterium	-
40	lcl|NC_006177.1_cds_WP_011194302.1_160;s_2734	6.8306e-05	0.0126303	0.767397	0.993362	0.0149232	0.537822	lcl|NC_006177.1_cds_WP_011194302.1_160	lcl|NC_006177.1_cds_WP_011194302.1_160 [locus_tag=STH_RS00875] [protein=excinuclease ABC subunit A] [protein_id=WP_011194302.1] [location=192733..195597] [gbkey=CDS]	2865	292459	Symbiobacterium thermophilum IAM 14863	2734	Symbiobacterium thermophilum	2733	Symbiobacterium	-
40	lcl|NZ_CP022413.2_cds_WP_004220669.1_673;s_1322	6.837e-05	0.0126303	0.0163253	0.365272	1	1	lcl|NZ_CP022413.2_cds_WP_004220669.1_673	lcl|NZ_CP022413.2_cds_WP_004220669.1_673 [locus_tag=CGC63_RS03485] [protein=phage tail tape measure protein] [protein_id=WP_004220669.1] [location=complement(717848..721639)] [gbkey=CDS]	3792	537007	Blautia hansenii DSM 20583	1322	Blautia hansenii	572511	Blautia	-
40	lcl|NZ_CP015406.2_cds_WP_065534894.1_2194;s_292800	6.90361e-05	0.0127275	0.166914	0.736224	0.0956804	0.734876	lcl|NZ_CP015406.2_cds_WP_065534894.1_2194	lcl|NZ_CP015406.2_cds_WP_065534894.1_2194 [locus_tag=A4U99_RS11195] [db_xref=GeneID:33069557] [protein=glutamate synthase large subunit] [protein_id=WP_065534894.1] [location=complement(2261854..2266392)] [gbkey=CDS]	4539	292800	Flavonifractor plautii	292800	Flavonifractor plautii	946234	Flavonifractor	-
40	WP_009531962.1;s_796942	6.89684e-05	0.0127275	0.275451	0.8288	0.494366	0.935316	WP_009531962.1	WP_009531962.1 SIR2 family protein [Stomatobaculum longum]	766	796942	Stomatobaculum longum	796942	Stomatobaculum longum	1213720	Stomatobaculum	-
40	lcl|NZ_CP007053.1_cds_2844;s_794903	6.95375e-05	0.0128069	0.775934	0.995027	1	1	lcl|NZ_CP007053.1_cds_2844	lcl|NZ_CP007053.1_cds_2844 [locus_tag=OPIT5_RS14190] [protein=cell division protein FtsK] [pseudo=true] [partial=5',3'] [location=complement(<3578897..>3580310)] [gbkey=CDS]	1414	794903	Opitutaceae bacterium TAV5	794903	Opitutaceae bacterium TAV5	-	-	-
40	WP_087313087.1;s_1965542	6.96411e-05	0.0128131	0.463983	0.909233	0.793446	1	WP_087313087.1	WP_087313087.1 hypothetical protein [Eubacterium sp. An11]	192	1965542	Eubacterium sp. An11	1965542	Eubacterium sp. An11	1730	Eubacterium	-
40	SCI55311.1;s_1193532	6.98454e-05	0.0128376	0.388751	0.883656	0.660249	0.980209	SCI55311.1	SCI55311.1 Exodeoxyribonuclease V alpha chain [uncultured Butyricicoccus sp.]	758	1193532	uncultured Butyricicoccus sp.	1193532	uncultured Butyricicoccus sp.	580596	Butyricicoccus	-
40	WP_087301281.1;s_169435	7.01154e-05	0.0128743	0.0575368	0.549422	0.940821	1	WP_087301281.1	WP_087301281.1 Enamidase [Anaerotruncus colihominis]	387	169435	Anaerotruncus colihominis	169435	Anaerotruncus colihominis	244127	Anaerotruncus	-
40	lcl|NC_022538.1_cds_WP_026658728.1_724;s_38986	7.02e-05	0.0128768	0.21858	0.785246	0.441688	0.916508	lcl|NC_022538.1_cds_WP_026658728.1_724	lcl|NC_022538.1_cds_WP_026658728.1_724 [locus_tag=BN854_RS03605] [protein=DNA recombination/repair protein RecA] [protein_id=WP_026658728.1] [location=795744..796736] [gbkey=CDS]	993	1318466	Acholeplasma palmae J233	38986	Acholeplasma palmae	2147	Acholeplasma	-
40	lcl|NZ_CP013653.1_cds_WP_062491419.1_1249;s_1695218	7.0425e-05	0.012881	0.846633	1	0.0450652	0.665766	lcl|NZ_CP013653.1_cds_WP_062491419.1_1249	lcl|NZ_CP013653.1_cds_WP_062491419.1_1249 [locus_tag=IJ21_RS06465] [protein=gfo/Idh/MocA family oxidoreductase] [protein_id=WP_062491419.1] [location=complement(1456707..1457873)] [gbkey=CDS]	1167	1695218	Paenibacillus sp. 32O-W	1695218	Paenibacillus sp. 32O-W	44249	Paenibacillus	-
40	SCJ29441.1;s_1193532	7.05795e-05	0.012881	0.209332	0.777678	0.184411	0.795181	SCJ29441.1	SCJ29441.1 sporulation protein YqfD [uncultured Butyricicoccus sp.]	414	1193532	uncultured Butyricicoccus sp.	1193532	uncultured Butyricicoccus sp.	580596	Butyricicoccus	-
40	CCY67497.1;s_1262831	7.05588e-05	0.012881	0.517027	0.926643	0.451548	0.919905	CCY67497.1	CCY67497.1 putative uncharacterized protein [Clostridium sp. CAG:678]	144	1262831	Clostridium sp. CAG:678	1262831	Clostridium sp. CAG:678	1485	Clostridium	-
40	CDE70706.1;s_1262970	7.05207e-05	0.012881	0.431968	0.89853	0.654091	0.979033	CDE70706.1	CDE70706.1 heat-inducible transcription repressor hrcA [Subdoligranulum sp. CAG:314]	346	1262970	Subdoligranulum sp. CAG:314	1262970	Subdoligranulum sp. CAG:314	292632	Subdoligranulum	-
40	WP_073185650.1;s_1120994	7.06475e-05	0.012881	0.0838615	0.615564	0.665046	0.981721	WP_073185650.1	WP_073185650.1 citrate transporter [Anaerosphaera aminiphila]	463	1120995	Anaerosphaera aminiphila DSM 21120	1120994	Anaerosphaera aminiphila	1273095	Anaerosphaera	-
40	WP_087391920.1;s_29348	7.03834e-05	0.012881	0.064854	0.569988	1	1	WP_087391920.1	WP_087391920.1 hypothetical protein, partial [[Clostridium] spiroforme]	1466	29348	[Clostridium] spiroforme	29348	[Clostridium] spiroforme	1505663	Erysipelatoclostridium	3.2.1.52;3.2.1.35;3.2.1.18
40	WP_087290018.1;s_1965588	7.08723e-05	0.012909	0.55287	0.936837	0.439256	0.915581	WP_087290018.1	WP_087290018.1 hypothetical protein [Anaerofilum sp. An201]	732	1965588	Anaerofilum sp. An201	1965588	Anaerofilum sp. An201	52784	Anaerofilum	-
40	CDB41965.1;s_1262952	7.09696e-05	0.0129138	0.610603	0.953081	0.00737549	0.460306	CDB41965.1	CDB41965.1 major facilitator transporter [Ruminococcus sp. CAG:177]	387	1262952	Ruminococcus sp. CAG:177	1262952	Ruminococcus sp. CAG:177	1263	Ruminococcus	-
40	WP_087159343.1;s_1965569	7.11056e-05	0.0129211	0.00602848	0.263349	0.736118	1	WP_087159343.1	WP_087159343.1 LytR family transcriptional regulator [Lachnoclostridium sp. An169]	511	1965569	Lachnoclostridium sp. An169	1965569	Lachnoclostridium sp. An169	1506553	Lachnoclostridium	-
40	lcl|NC_012781.1_cds_WP_012740994.1_2983;s_39491	7.11514e-05	0.0129211	0.62586	0.957183	1	1	lcl|NC_012781.1_cds_WP_012740994.1_2983	lcl|NC_012781.1_cds_WP_012740994.1_2983 [locus_tag=EUBREC_RS15080] [protein=IS91 family transposase] [protein_id=WP_012740994.1] [location=3182201..3183352] [gbkey=CDS]	1152	515619	[Eubacterium] rectale ATCC 33656	39491	[Eubacterium] rectale	-	-	-
40	lcl|NZ_LT635479.1_cds_WP_076777569.1_1247;s_1871021	7.12892e-05	0.0129332	0.229766	0.795432	1	1	lcl|NZ_LT635479.1_cds_WP_076777569.1_1247	lcl|NZ_LT635479.1_cds_WP_076777569.1_1247 [locus_tag=BQ7370_RS06295] [protein=sulfonate ABC transporter permease] [protein_id=WP_076777569.1] [location=1264604..1265410] [gbkey=CDS]	807	1871021	Lachnoclostridium phocaeense	1871021	Lachnoclostridium phocaeense	1506553	Lachnoclostridium	-
40	lcl|NC_014376.1_cds_WP_013273981.1_3356;s_84030	7.15671e-05	0.0129707	0.018529	0.381152	0.800886	1	lcl|NC_014376.1_cds_WP_013273981.1_3356	lcl|NC_014376.1_cds_WP_013273981.1_3356 [locus_tag=CLOSA_RS17000] [protein=anti-sigma regulatory factor] [protein_id=WP_013273981.1] [location=complement(3649963..3650385)] [gbkey=CDS]	423	610130	[Clostridium] saccharolyticum WM1	84030	[Clostridium] saccharolyticum	1506553	Lachnoclostridium	-
40	WP_087312545.1;s_1965542	7.1812e-05	0.0130021	0.880942	1	0.414752	0.907694	WP_087312545.1	WP_087312545.1 hypothetical protein [Eubacterium sp. An11]	1159	1965542	Eubacterium sp. An11	1965542	Eubacterium sp. An11	1730	Eubacterium	3.6.4.12
40	WP_087151904.1;s_1965627	7.19657e-05	0.013017	0.00315488	0.207621	0.321058	0.869246	WP_087151904.1	WP_087151904.1 hypothetical protein [Lachnoclostridium sp. An298]	546	1965627	Lachnoclostridium sp. An298	1965627	Lachnoclostridium sp. An298	1506553	Lachnoclostridium	-
40	WP_087315233.1;s_1965542	7.20827e-05	0.0130252	0.761819	0.9923	0.521399	0.943413	WP_087315233.1	WP_087315233.1 hypothetical protein [Eubacterium sp. An11]	252	1965542	Eubacterium sp. An11	1965542	Eubacterium sp. An11	1730	Eubacterium	-
40	WP_087152001.1;s_1965627	7.23813e-05	0.0130532	0.00238393	0.188726	0.688625	0.98808	WP_087152001.1	WP_087152001.1 hypothetical protein [Lachnoclostridium sp. An298]	99	1965627	Lachnoclostridium sp. An298	1965627	Lachnoclostridium sp. An298	1506553	Lachnoclostridium	-
40	WP_087163084.1;s_1965569	7.23625e-05	0.0130532	0.233764	0.797924	0.768508	1	WP_087163084.1	WP_087163084.1 threonylcarbamoyl-AMP synthase [Lachnoclostridium sp. An169]	510	1965569	Lachnoclostridium sp. An169	1965569	Lachnoclostridium sp. An169	1506553	Lachnoclostridium	2.7.7.87
40	CCY67211.1;s_1262831	7.25416e-05	0.013056	0.000351732	0.0911714	0.0303979	0.617337	CCY67211.1	CCY67211.1 putative uncharacterized protein [Clostridium sp. CAG:678]	130	1262831	Clostridium sp. CAG:678	1262831	Clostridium sp. CAG:678	1485	Clostridium	-
40	OUQ68962.1;s_1965542	7.3162e-05	0.013056	0.939787	1	0.172689	0.78671	OUQ68962.1	OUQ68962.1 HD family phosphohydrolase [Eubacterium sp. An11]	155	1965542	Eubacterium sp. An11	1965542	Eubacterium sp. An11	1730	Eubacterium	-
40	lcl|NC_014831.1_cds_WP_013495575.1_1157;s_73919	7.26118e-05	0.013056	0.29409	0.842111	0.227512	0.817981	lcl|NC_014831.1_cds_WP_013495575.1_1157	lcl|NC_014831.1_cds_WP_013495575.1_1157 [locus_tag=TMAR_RS05900] [protein=sporulation transcription factor Spo0A] [protein_id=WP_013495575.1] [location=complement(1394796..1395608)] [gbkey=CDS]	813	644966	Thermaerobacter marianensis DSM 12885	73919	Thermaerobacter marianensis	73918	Thermaerobacter	3.1.1.61
40	WP_087150306.1;s_1965627	7.29641e-05	0.013056	0.00875241	0.297151	0.234964	0.822156	WP_087150306.1	WP_087150306.1 GGDEF domain-containing protein [Lachnoclostridium sp. An298]	539	1965627	Lachnoclostridium sp. An298	1965627	Lachnoclostridium sp. An298	1506553	Lachnoclostridium	-
40	lcl|NC_016077.1_cds_647;s_187327	7.30531e-05	0.013056	0.222829	0.789156	0.251666	0.830535	lcl|NC_016077.1_cds_647	lcl|NC_016077.1_cds_647 [locus_tag=ACIN_RS12150] [protein=hypothetical protein] [pseudo=true] [location=complement(706708..706889)] [gbkey=CDS]	182	568816	Acidaminococcus intestini RyC-MR95	187327	Acidaminococcus intestini	904	Acidaminococcus	-
40	lcl|NZ_CP014176.1_cds_WP_039631816.1_2720;s_29341	7.33173e-05	0.013056	0.270424	0.825403	0.258187	0.834021	lcl|NZ_CP014176.1_cds_WP_039631816.1_2720	lcl|NZ_CP014176.1_cds_WP_039631816.1_2720 [locus_tag=RSJ17_RS14720] [protein=acetate kinase] [protein_id=WP_039631816.1] [location=complement(3106659..3107855)] [gbkey=CDS]	1197	29341	Clostridium argentinense	29341	Clostridium argentinense	1485	Clostridium	2.7.2.1
40	CCY66909.1;s_1262831	7.33293e-05	0.013056	0.00192918	0.172331	0.305785	0.861581	CCY66909.1	CCY66909.1 peptidase M23 family [Clostridium sp. CAG:678]	479	1262831	Clostridium sp. CAG:678	1262831	Clostridium sp. CAG:678	1485	Clostridium	-
40	CDE67129.1;s_1262757	7.32443e-05	0.013056	0.939093	1	0.414738	0.907694	CDE67129.1	CDE67129.1 citrate synthase [Blautia sp. CAG:37]	466	1262757	Blautia sp. CAG:37	1262757	Blautia sp. CAG:37	572511	Blautia	-
40	SCI65433.1;s_59620	7.28436e-05	0.013056	0.196358	0.765029	0.5166	0.94202	SCI65433.1	SCI65433.1 Aminobenzoyl-glutamate utilization protein B [uncultured Clostridium sp.]	484	59620	uncultured Clostridium sp.	59620	uncultured Clostridium sp.	1485	Clostridium	-
40	WP_087316978.1;s_1965542	7.32674e-05	0.013056	0.122529	0.680204	0.735092	0.999971	WP_087316978.1	WP_087316978.1 CPBP family intramembrane metalloprotease [Eubacterium sp. An11]	352	1965542	Eubacterium sp. An11	1965542	Eubacterium sp. An11	1730	Eubacterium	-
40	CCY68233.1;s_1262831	7.28938e-05	0.013056	0.00248532	0.190724	0.933943	1	CCY68233.1	CCY68233.1 mg2 transporter protein CorA family protein [Clostridium sp. CAG:678]	314	1262831	Clostridium sp. CAG:678	1262831	Clostridium sp. CAG:678	1485	Clostridium	-
40	WP_096273919.1;s_351095	7.2928e-05	0.013056	0.831828	1	0.853009	1	WP_096273919.1	WP_096273919.1 acyl-ACP thioesterase [Paucisalibacillus globulus]	251	351095	Paucisalibacillus globulus	351095	Paucisalibacillus globulus	351094	Paucisalibacillus	-
40	WP_055228390.1;s_1150298	7.31581e-05	0.013056	0.89602	1	0.910236	1	WP_055228390.1	WP_055228390.1 DNA primase [Fusicatenibacter saccharivorans]	592	1150298	Fusicatenibacter saccharivorans	1150298	Fusicatenibacter saccharivorans	1407607	Fusicatenibacter	-
40	SCH48249.1;s_165185	7.36031e-05	0.0130919	0.288823	0.838133	0.893325	1	SCH48249.1	SCH48249.1 Uncharacterized conserved protein [uncultured Eubacterium sp.]	620	165185	uncultured Eubacterium sp.	165185	uncultured Eubacterium sp.	1730	Eubacterium	-
40	lcl|NZ_CP015399.2_cds_861;s_1834196	7.39101e-05	0.0131337	0.0598475	0.556891	0.646624	0.976959	lcl|NZ_CP015399.2_cds_861	lcl|NZ_CP015399.2_cds_861 [locus_tag=A4V08_RS04375] [protein=DDE transposase] [pseudo=true] [location=884335..886063] [gbkey=CDS]	1729	1834196	Lachnoclostridium sp. YL32	1834196	Lachnoclostridium sp. YL32	1506553	Lachnoclostridium	-
40	lcl|NZ_LT635479.1_cds_WP_076776646.1_399;s_1871021	7.43861e-05	0.0132054	0.73665	0.986742	0.866538	1	lcl|NZ_LT635479.1_cds_WP_076776646.1_399	lcl|NZ_LT635479.1_cds_WP_076776646.1_399 [locus_tag=BQ7370_RS02010] [protein=ferritin] [protein_id=WP_076776646.1] [location=complement(398377..398889)] [gbkey=CDS]	513	1871021	Lachnoclostridium phocaeense	1871021	Lachnoclostridium phocaeense	1506553	Lachnoclostridium	1.16.3.1
40	SCJ06174.1;s_1193532	7.45685e-05	0.0132227	0.252189	0.811729	0.543392	0.949985	SCJ06174.1	SCJ06174.1 Shikimate dehydrogenase [uncultured Butyricicoccus sp.]	461	1193532	uncultured Butyricicoccus sp.	1193532	uncultured Butyricicoccus sp.	580596	Butyricicoccus	1.1.1.25;2.7.1.71
40	lcl|NZ_CP011307.1_cds_WP_058118498.1_2885;s_1297617	7.46291e-05	0.0132227	0.106306	0.655571	0.655016	0.979227	lcl|NZ_CP011307.1_cds_WP_058118498.1_2885	lcl|NZ_CP011307.1_cds_WP_058118498.1_2885 [locus_tag=IB211_RS14295] [protein=30S ribosomal protein S3] [protein_id=WP_058118498.1] [location=complement(3036404..3037312)] [gbkey=CDS]	909	1297617	Intestinimonas butyriciproducens	1297617	Intestinimonas butyriciproducens	1392389	Intestinimonas	-
40	lcl|NC_014828.1_cds_WP_041687492.1_1976;s_253239	7.47291e-05	0.0132276	0.469317	0.911088	0.372604	0.891485	lcl|NC_014828.1_cds_WP_041687492.1_1976	lcl|NC_014828.1_cds_WP_041687492.1_1976 [locus_tag=ETHHA_RS09880] [protein=phenylalanine--tRNA ligase subunit alpha] [protein_id=WP_041687492.1] [location=complement(2109797..2110816)] [gbkey=CDS]	1020	663278	Ethanoligenens harbinense YUAN-3	253239	Ethanoligenens harbinense	253238	Ethanoligenens	6.1.1.20
40	lcl|NZ_HG917868.1_cds_WP_044037433.1_1196;s_1216932	7.50709e-05	0.0132723	0.00128731	0.149009	0.251171	0.830254	lcl|NZ_HG917868.1_cds_WP_044037433.1_1196	lcl|NZ_HG917868.1_cds_WP_044037433.1_1196 [locus_tag=CM240_RS06070] [protein=repressor LexA] [protein_id=WP_044037433.1] [location=complement(1375997..1376605)] [gbkey=CDS]	609	1216932	Clostridium bornimense	1216932	Clostridium bornimense	1485	Clostridium	3.4.21.88
40	CCY67906.1;s_1262831	7.5128e-05	0.0132723	0.0100698	0.311091	0.420687	0.909588	CCY67906.1	CCY67906.1 uncharacterized protein BN753_01535 [Clostridium sp. CAG:678]	307	1262831	Clostridium sp. CAG:678	1262831	Clostridium sp. CAG:678	1485	Clostridium	-
40	WP_072853965.1;s_160404	7.53761e-05	0.0133033	0.795028	0.999707	0.0392348	0.64879	WP_072853965.1	WP_072853965.1 hypothetical protein [Anaerotignum lactatifermentans]	340	1121323	Anaerotignum lactatifermentans DSM 14214	160404	Anaerotignum lactatifermentans	2039240	Anaerotignum	-
40	WP_087384007.1;s_1965551	7.54564e-05	0.0133045	0.214857	0.782511	0.0377485	0.643207	WP_087384007.1	WP_087384007.1 hypothetical protein [Faecalibacterium sp. An122]	387	1965551	Faecalibacterium sp. An122	1965551	Faecalibacterium sp. An122	216851	Faecalibacterium	-
40	OGO92063.1;s_1797683	7.57448e-05	0.0133425	1	1	0.602395	0.966363	OGO92063.1	OGO92063.1 hypothetical protein A2Y17_08085 [Clostridiales bacterium GWF2_38_85]	454	1797683	Clostridiales bacterium GWF2_38_85	1797683	Clostridiales bacterium GWF2_38_85	-	-	-
40	CDD29303.1;s_1262989	7.59847e-05	0.0133718	0.970009	1	0.0237007	0.591829	CDD29303.1	CDD29303.1 dNA protecting protein DprA [Firmicutes bacterium CAG:94]	465	1262989	Firmicutes bacterium CAG:94	1262989	Firmicutes bacterium CAG:94	-	-	-
40	lcl|NZ_CP011803.1_cds_WP_007064927.1_2708;s_217159	7.6249e-05	0.0133924	0.00271786	0.19708	0.197514	0.802702	lcl|NZ_CP011803.1_cds_WP_007064927.1_2708	lcl|NZ_CP011803.1_cds_WP_007064927.1_2708 [locus_tag=Ccar_RS13420] [protein=formate C-acetyltransferase] [protein_id=WP_007064927.1] [location=3069610..3071862] [gbkey=CDS]	2253	536227	Clostridium carboxidivorans P7	217159	Clostridium carboxidivorans	1485	Clostridium	2.3.1.54
40	lcl|NZ_CP017042.1_cds_WP_069180388.1_928;s_1884263	7.62349e-05	0.0133924	0.915974	1	0.908288	1	lcl|NZ_CP017042.1_cds_WP_069180388.1_928	lcl|NZ_CP017042.1_cds_WP_069180388.1_928 [locus_tag=BCS37_RS04715] [protein=glycerol-3-phosphate dehydrogenase] [protein_id=WP_069180388.1] [location=1008016..1008996] [gbkey=CDS]	981	1884263	Selenomonas sp. oral taxon 920	1884263	Selenomonas sp. oral taxon 920	970	Selenomonas	1.1.1.94
40	lcl|NZ_LT635479.1_cds_WP_076778525.1_2004;s_1871021	7.63993e-05	0.0134058	0.969316	1	0.623611	0.971114	lcl|NZ_LT635479.1_cds_WP_076778525.1_2004	lcl|NZ_LT635479.1_cds_WP_076778525.1_2004 [locus_tag=BQ7370_RS10225] [protein=ABC transporter ATP-binding protein] [protein_id=WP_076778525.1] [location=complement(2030697..2032466)] [gbkey=CDS]	1770	1871021	Lachnoclostridium phocaeense	1871021	Lachnoclostridium phocaeense	1506553	Lachnoclostridium	3.6.3.44
40	CCY67172.1;s_1262831	7.65523e-05	0.0134197	0.00575005	0.259305	0.435743	0.914614	CCY67172.1	CCY67172.1 tIGR00255 family protein [Clostridium sp. CAG:678]	323	1262831	Clostridium sp. CAG:678	1262831	Clostridium sp. CAG:678	1485	Clostridium	-
40	lcl|NC_016048.1_cds_WP_014117377.1_1386;s_351091	7.75365e-05	0.0135761	0.470472	0.911261	0.319068	0.868062	lcl|NC_016048.1_cds_WP_014117377.1_1386	lcl|NC_016048.1_cds_WP_014117377.1_1386 [locus_tag=OBV_RS06905] [protein=DtxR family transcriptional regulator] [protein_id=WP_014117377.1] [location=complement(1437630..1437995)] [gbkey=CDS]	366	693746	Oscillibacter valericigenes Sjm18-20	351091	Oscillibacter valericigenes	459786	Oscillibacter	-
40	lcl|NZ_CP015406.2_cds_WP_021632327.1_619;s_292800	7.75934e-05	0.0135761	0.857782	1	0.887014	1	lcl|NZ_CP015406.2_cds_WP_021632327.1_619	lcl|NZ_CP015406.2_cds_WP_021632327.1_619 [locus_tag=A4U99_RS03165] [db_xref=GeneID:33069451] [protein=methyl-accepting chemotaxis protein] [protein_id=WP_021632327.1] [location=complement(657978..660140)] [gbkey=CDS]	2163	292800	Flavonifractor plautii	292800	Flavonifractor plautii	946234	Flavonifractor	-
40	lcl|NZ_CP015406.2_cds_WP_009259875.1_2369;s_292800	7.83611e-05	0.0135864	0.133412	0.69527	0.128963	0.758115	lcl|NZ_CP015406.2_cds_WP_009259875.1_2369	lcl|NZ_CP015406.2_cds_WP_009259875.1_2369 [gene=acpP] [locus_tag=A4U99_RS12080] [db_xref=GeneID:33071823] [protein=acyl carrier protein] [protein_id=WP_009259875.1] [location=2447087..2447317] [gbkey=CDS]	231	292800	Flavonifractor plautii	292800	Flavonifractor plautii	946234	Flavonifractor	-
40	lcl|NZ_CP015399.2_cds_WP_065549702.1_4298;s_1834196	7.81281e-05	0.0135864	0.401269	0.887391	0.215656	0.811553	lcl|NZ_CP015399.2_cds_WP_065549702.1_4298	lcl|NZ_CP015399.2_cds_WP_065549702.1_4298 [locus_tag=A4V08_RS21785] [protein=xylulokinase] [protein_id=WP_065549702.1] [location=4366640..4368121] [gbkey=CDS]	1482	1834196	Lachnoclostridium sp. YL32	1834196	Lachnoclostridium sp. YL32	1506553	Lachnoclostridium	-
40	lcl|NZ_CP015400.2_cds_WP_066535289.1_956;s_1834198	7.81025e-05	0.0135864	0.914015	1	0.355931	0.885028	lcl|NZ_CP015400.2_cds_WP_066535289.1_956	lcl|NZ_CP015400.2_cds_WP_066535289.1_956 [locus_tag=A4V00_RS04840] [protein=UDP-N-acetylglucosamine 1-carboxyvinyltransferase] [protein_id=WP_066535289.1] [location=complement(952088..953380)] [gbkey=CDS]	1293	1834198	Ruminiclostridium sp. KB18	1834198	Ruminiclostridium sp. KB18	1508657	Ruminiclostridium	2.5.1.7
40	WP_087231113.1;s_1965648	7.80567e-05	0.0135864	0.547068	0.935478	0.378408	0.894167	WP_087231113.1	WP_087231113.1 MULTISPECIES: MBL fold hydrolase [Faecalibacterium]	382	1965648	Faecalibacterium sp. An58	1965648	Faecalibacterium sp. An58	216851	Faecalibacterium	-
40	lcl|NZ_CP022121.1_cds_WP_089611981.1_3014;s_51515	7.78834e-05	0.0135864	0.860475	1	0.636083	0.974463	lcl|NZ_CP022121.1_cds_WP_089611981.1_3014	lcl|NZ_CP022121.1_cds_WP_089611981.1_3014 [gene=galE] [locus_tag=CEQ75_RS15405] [protein=UDP-glucose 4-epimerase GalE] [protein_id=WP_089611981.1] [location=complement(3172334..3173338)] [gbkey=CDS]	1005	51515	Dehalobacterium formicoaceticum	51515	Dehalobacterium formicoaceticum	51514	Dehalobacterium	5.1.3.2
40	SCI61362.1;s_1193532	7.82762e-05	0.0135864	0.179146	0.747672	0.679064	0.985852	SCI61362.1	SCI61362.1 Glutaconyl-CoA decarboxylase subunit beta [uncultured Butyricicoccus sp.]	375	1193532	uncultured Butyricicoccus sp.	1193532	uncultured Butyricicoccus sp.	580596	Butyricicoccus	-
40	EFE14278.1;s_411486	7.83992e-05	0.0135864	0.207746	0.776367	0.70118	0.991724	EFE14278.1	EFE14278.1 hypothetical protein CLOM621_05105 [Clostridium sp. M62/1]	55	411486	Clostridium sp. M62/1	411486	Clostridium sp. M62/1	1485	Clostridium	-
40	WP_031474530.1;s_39484	7.77477e-05	0.0135864	0.384693	0.88248	1	1	WP_031474530.1	WP_031474530.1 hypothetical protein [Agathobaculum desmolans]	292	39484	Agathobaculum desmolans	39484	Agathobaculum desmolans	2048137	Agathobaculum	-
40	WP_022462357.1;s_1150298	7.78885e-05	0.0135864	0.79569	0.999788	0.822641	1	WP_022462357.1	WP_022462357.1 glutamate synthase large subunit [Fusicatenibacter saccharivorans]	1512	1150298	Fusicatenibacter saccharivorans	1150298	Fusicatenibacter saccharivorans	1407607	Fusicatenibacter	-
40	WP_059032370.1;s_224999	7.83417e-05	0.0135864	0.956637	1	0.953066	1	WP_059032370.1	WP_059032370.1 tRNA lysidine(34) synthetase TilS [Tepidanaerobacter syntrophicus]	472	224999	Tepidanaerobacter syntrophicus	224999	Tepidanaerobacter syntrophicus	499228	Tepidanaerobacter	6.3.4.19
40	CCY66616.1;s_1262831	7.85751e-05	0.013604	0.090023	0.626778	0.200688	0.804171	CCY66616.1	CCY66616.1 uncharacterised ACR YkgG family COG1556 [Clostridium sp. CAG:678]	214	1262831	Clostridium sp. CAG:678	1262831	Clostridium sp. CAG:678	1485	Clostridium	-
40	lcl|NC_014828.1_cds_WP_041686836.1_2203;s_253239	7.88864e-05	0.0136449	0.271457	0.825638	0.906445	1	lcl|NC_014828.1_cds_WP_041686836.1_2203	lcl|NC_014828.1_cds_WP_041686836.1_2203 [locus_tag=ETHHA_RS11080] [protein=peptide chain release factor 2] [protein_id=WP_041686836.1] [location=2345065..2346189] [gbkey=CDS]	1125	663278	Ethanoligenens harbinense YUAN-3	253239	Ethanoligenens harbinense	253238	Ethanoligenens	-
40	lcl|NZ_LT700187.1_cds_WP_079546453.1_1035;s_1805714	7.91316e-05	0.0136743	0.0106413	0.316185	0.501538	0.937764	lcl|NZ_LT700187.1_cds_WP_079546453.1_1035	lcl|NZ_LT700187.1_cds_WP_079546453.1_1035 [locus_tag=BN6468_RS05260] [protein=NADH-flavin reductase] [protein_id=WP_079546453.1] [location=1050697..1051326] [gbkey=CDS]	630	1805714	Christensenella massiliensis	1805714	Christensenella massiliensis	990721	Christensenella	-
40	lcl|NC_014376.1_cds_WP_013271116.1_380;s_84030	7.93675e-05	0.013702	0.198684	0.767108	0.218156	0.81309	lcl|NC_014376.1_cds_WP_013271116.1_380	lcl|NC_014376.1_cds_WP_013271116.1_380 [gene=cysE] [locus_tag=CLOSA_RS02000] [protein=serine O-acetyltransferase] [protein_id=WP_013271116.1] [location=414473..415186] [gbkey=CDS]	714	610130	[Clostridium] saccharolyticum WM1	84030	[Clostridium] saccharolyticum	1506553	Lachnoclostridium	2.3.1.30
40	lcl|NZ_CP015405.2_cds_WP_065541868.1_1553;s_1796616	7.94479e-05	0.0137029	0.145669	0.710229	0.466289	0.925269	lcl|NZ_CP015405.2_cds_WP_065541868.1_1553	lcl|NZ_CP015405.2_cds_WP_065541868.1_1553 [locus_tag=A4V09_RS07900] [protein=isocitrate dehydrogenase] [protein_id=WP_065541868.1] [location=complement(1675190..1676401)]	1212	1796616	Blautia sp. YL58	1796616	Blautia sp. YL58	572511	Blautia	1.1.1.42
40	WP_071423754.1;s_1852383	7.95473e-05	0.0137071	0.358514	0.874535	0.264107	0.836935	WP_071423754.1	WP_071423754.1 dihydroflavonol 4-reductase [Ruminococcaceae bacterium Marseille-P2935]	336	1852383	Ruminococcaceae bacterium Marseille-P2935	1852383	Ruminococcaceae bacterium Marseille-P2935	-	-	-
40	lcl|NZ_CP015405.2_cds_WP_065542767.1_2594;s_1796616	7.97329e-05	0.0137261	0.218549	0.785226	0.579014	0.961208	lcl|NZ_CP015405.2_cds_WP_065542767.1_2594	lcl|NZ_CP015405.2_cds_WP_065542767.1_2594 [locus_tag=A4V09_RS13190] [protein=ATP-binding protein] [protein_id=WP_065542767.1] [location=complement(2770780..2771622)]	843	1796616	Blautia sp. YL58	1796616	Blautia sp. YL58	572511	Blautia	-
40	WP_087276991.1;s_1965628	7.98534e-05	0.0137338	0.380308	0.881117	0.967857	1	WP_087276991.1	WP_087276991.1 type IA DNA topoisomerase [Eubacterium sp. An3]	759	1965628	Eubacterium sp. An3	1965628	Eubacterium sp. An3	1730	Eubacterium	5.99.1.2
40	CDD30340.1;s_1262989	8.01103e-05	0.013765	0.717532	0.981494	0.362021	0.886781	CDD30340.1	CDD30340.1 putative uncharacterized protein [Firmicutes bacterium CAG:94]	813	1262989	Firmicutes bacterium CAG:94	1262989	Firmicutes bacterium CAG:94	-	-	3.2.1.21
40	lcl|NZ_LT907848.1_cds_WP_096241035.1_2423;s_39488	8.02302e-05	0.0137726	0.141901	0.705905	0.572694	0.959268	lcl|NZ_LT907848.1_cds_WP_096241035.1_2423	lcl|NZ_LT907848.1_cds_WP_096241035.1_2423 [locus_tag=EHL_RS12580] [protein=recombinase family protein] [protein_id=WP_096241035.1] [location=complement(2773513..2775270)] [gbkey=CDS]	1758	39488	[Eubacterium] hallii	39488	[Eubacterium] hallii	1730	Eubacterium	-
40	CBL19580.1;s_657323	8.0576e-05	0.0137742	0.751692	0.989861	0.0111313	0.503045	CBL19580.1	CBL19580.1 Phage tail sheath protein [Ruminococcus sp. SR1/5]	473	657323	Ruminococcus sp. SR1/5	657323	Ruminococcus sp. SR1/5	1263	Ruminococcus	-
40	CDD30524.1;s_1262989	8.08265e-05	0.0137742	0.0164507	0.366211	0.0803413	0.720748	CDD30524.1	CDD30524.1 transcriptional regulator Fur family [Firmicutes bacterium CAG:94]	133	1262989	Firmicutes bacterium CAG:94	1262989	Firmicutes bacterium CAG:94	-	-	-
40	WP_087162288.1;s_1965569	8.11685e-05	0.0137742	0.160361	0.728581	0.135712	0.762225	WP_087162288.1	WP_087162288.1 hypothetical protein [Lachnoclostridium sp. An169]	151	1965569	Lachnoclostridium sp. An169	1965569	Lachnoclostridium sp. An169	1506553	Lachnoclostridium	-
40	lcl|NZ_CP011307.1_cds_WP_058117689.1_1533;s_1297617	8.12239e-05	0.0137742	0.591912	0.948292	0.317753	0.867301	lcl|NZ_CP011307.1_cds_WP_058117689.1_1533	lcl|NZ_CP011307.1_cds_WP_058117689.1_1533 [locus_tag=IB211_RS07560] [protein=cysteine desulfurase] [protein_id=WP_058117689.1] [location=1597242..1598369] [gbkey=CDS]	1128	1297617	Intestinimonas butyriciproducens	1297617	Intestinimonas butyriciproducens	1392389	Intestinimonas	2.8.1.7
40	WP_080908166.1;s_1871015	8.10101e-05	0.0137742	0.965827	1	0.359682	0.88578	WP_080908166.1	WP_080908166.1 hypothetical protein [Pseudoflavonifractor sp. Marseille-P3106]	340	1871015	Pseudoflavonifractor sp. Marseille-P3106	1871015	Pseudoflavonifractor sp. Marseille-P3106	1017280	Pseudoflavonifractor	-
40	CCZ33424.1;s_1262995	8.11586e-05	0.0137742	0.374381	0.879631	0.385115	0.89673	CCZ33424.1	CCZ33424.1 sugar kinase ribokinase [Firmicutes bacterium CAG:646]	314	1262995	Firmicutes bacterium CAG:646	1262995	Firmicutes bacterium CAG:646	-	-	-
40	WP_087313182.1;s_1965542	8.04366e-05	0.0137742	0.218573	0.785246	0.422104	0.909945	WP_087313182.1	WP_087313182.1 GntR family transcriptional regulator [Eubacterium sp. An11]	225	1965542	Eubacterium sp. An11	1965542	Eubacterium sp. An11	1730	Eubacterium	-
40	WP_087324344.1;s_1965648	8.09444e-05	0.0137742	0.966834	1	0.559378	0.954606	WP_087324344.1	WP_087324344.1 Fe3+-hydroxamate ABC transporter [Faecalibacterium sp. An58]	364	1965648	Faecalibacterium sp. An58	1965648	Faecalibacterium sp. An58	216851	Faecalibacterium	-
40	lcl|NZ_CP016020.1_cds_WP_072579003.1_1061;s_1547283	8.11461e-05	0.0137742	1	1	0.604341	0.966536	lcl|NZ_CP016020.1_cds_WP_072579003.1_1061	lcl|NZ_CP016020.1_cds_WP_072579003.1_1061 [locus_tag=A9C19_RS05470] [protein=valine--tRNA ligase] [protein_id=WP_072579003.1] [location=1158806..1161454] [gbkey=CDS]	2649	1547283	Bacillus weihaiensis	1547283	Bacillus weihaiensis	1386	Bacillus	6.1.1.9;6.1.1.5;6.1.1.4;6.1.1.10
40	lcl|NZ_CP011273.1_cds_WP_082858409.1_1338;s_1636152	8.09575e-05	0.0137742	0.0114713	0.324328	0.719587	0.996258	lcl|NZ_CP011273.1_cds_WP_082858409.1_1338	lcl|NZ_CP011273.1_cds_WP_082858409.1_1338 [locus_tag=VT85_RS06785] [protein=ABC transporter] [protein_id=WP_082858409.1] [location=complement(1748631..1751390)] [gbkey=CDS]	2760	1636152	Planctomyces sp. SH-PL62	1636152	Planctomyces sp. SH-PL62	118	Planctomyces	-
40	lcl|NZ_LT906473.1_cds_WP_092257769.1_415;s_35757	8.10363e-05	0.0137742	0.787975	0.997594	0.884426	1	lcl|NZ_LT906473.1_cds_WP_092257769.1_415	lcl|NZ_LT906473.1_cds_WP_092257769.1_415 [locus_tag=CKV99_RS02160] [protein=glutamate-5-semialdehyde dehydrogenase] [protein_id=WP_092257769.1] [location=464282..465586] [gbkey=CDS]	1305	35757	Corynebacterium cystitidis	35757	Corynebacterium cystitidis	1716	Corynebacterium	1.2.1.41
40	lcl|NZ_CP017761.1_cds_WP_072695226.1_2233;s_1911586	8.06061e-05	0.0137742	0.847101	1	0.990632	1	lcl|NZ_CP017761.1_cds_WP_072695226.1_2233	lcl|NZ_CP017761.1_cds_WP_072695226.1_2233 [locus_tag=BKP56_RS11595] [protein=UDP-glucose 6-dehydrogenase] [protein_id=WP_072695226.1] [location=complement(2354286..2355455)] [gbkey=CDS]	1170	1911586	Marinilactibacillus sp. 15R	1911586	Marinilactibacillus sp. 15R	191769	Marinilactibacillus	1.1.1.22
40	OKZ60213.1;s_1896989	8.08673e-05	0.0137742	1	1	0.832728	1	OKZ60213.1	OKZ60213.1 hypothetical protein BHV96_03245 [Clostridium sp. CAG:354_28_25]	114	1896989	Clostridium sp. CAG:354_28_25	1896989	Clostridium sp. CAG:354_28_25	1485	Clostridium	-
40	CDB96914.1;s_59620	8.16725e-05	0.0138037	0.428213	0.897728	0.542387	0.949597	CDB96914.1	CDB96914.1 50S ribosomal protein L28 [Firmicutes bacterium CAG:41]	62	59620	uncultured Clostridium sp.	59620	uncultured Clostridium sp.	1485	Clostridium	-
40	WP_087315486.1;s_1965542	8.15941e-05	0.0138037	0.562608	0.939649	0.554603	0.953145	WP_087315486.1	WP_087315486.1 manganese-dependent inorganic pyrophosphatase [Eubacterium sp. An11]	552	1965542	Eubacterium sp. An11	1965542	Eubacterium sp. An11	1730	Eubacterium	3.6.1.1
40	WP_066540487.1;s_1834198	8.15601e-05	0.0138037	0.501641	0.921612	1	1	WP_066540487.1	WP_066540487.1 MULTISPECIES: hypothetical protein [Ruminococcaceae]	875	1834198	Ruminiclostridium sp. KB18	1834198	Ruminiclostridium sp. KB18	1508657	Ruminiclostridium	-
40	WP_090127433.1;s_1780380	8.17014e-05	0.0138037	0.939049	1	0.735604	1	WP_090127433.1	WP_090127433.1 hypothetical protein [Eubacteriaceae bacterium CHKCI004]	783	1780380	Eubacteriaceae bacterium CHKCI004	1780380	Eubacteriaceae bacterium CHKCI004	-	-	-
40	CDE71042.1;s_1262970	8.1871e-05	0.0138068	0.775699	0.995006	0.883545	1	CDE71042.1	CDE71042.1 probable transcriptional regulatory protein Clo1313_2734 [Subdoligranulum sp. CAG:314]	245	1262970	Subdoligranulum sp. CAG:314	1262970	Subdoligranulum sp. CAG:314	292632	Subdoligranulum	-
40	WP_087312765.1;s_1965542	8.18077e-05	0.0138068	0.923169	1	0.811413	1	WP_087312765.1	WP_087312765.1 glycogen synthase [Eubacterium sp. An11]	478	1965542	Eubacterium sp. An11	1965542	Eubacterium sp. An11	1730	Eubacterium	2.4.1.21
40	SCJ30502.1;s_1193532	8.21062e-05	0.0138336	0.700498	0.976694	0.452069	0.919991	SCJ30502.1	SCJ30502.1 Uncharacterized protein conserved in bacteria [uncultured Butyricicoccus sp.]	426	1193532	uncultured Butyricicoccus sp.	1193532	uncultured Butyricicoccus sp.	580596	Butyricicoccus	-
40	WP_087151802.1;s_1965627	8.23203e-05	0.0138476	0.254956	0.813737	0.116812	0.750218	WP_087151802.1	WP_087151802.1 DUF362 domain-containing protein [Lachnoclostridium sp. An298]	374	1965627	Lachnoclostridium sp. An298	1965627	Lachnoclostridium sp. An298	1506553	Lachnoclostridium	-
40	CCY67472.1;s_1262831	8.23416e-05	0.0138476	0.74364	0.988401	0.517369	0.942186	CCY67472.1	CCY67472.1 putative uncharacterized protein [Clostridium sp. CAG:678]	928	1262831	Clostridium sp. CAG:678	1262831	Clostridium sp. CAG:678	1485	Clostridium	-
40	WP_087151079.1;s_1965627	8.25912e-05	0.0138768	0.141154	0.704638	0.547207	0.951008	WP_087151079.1	WP_087151079.1 amidophosphoribosyltransferase [Lachnoclostridium sp. An298]	475	1965627	Lachnoclostridium sp. An298	1965627	Lachnoclostridium sp. An298	1506553	Lachnoclostridium	2.4.2.14
40	CCY66654.1;s_1262831	8.30114e-05	0.0138833	0.0165985	0.367973	0.0312621	0.620144	CCY66654.1	CCY66654.1 dNA polymerase III beta subunit [Clostridium sp. CAG:678]	371	1262831	Clostridium sp. CAG:678	1262831	Clostridium sp. CAG:678	1485	Clostridium	2.7.7.7
40	SCH67831.1;s_59620	8.27997e-05	0.0138833	0.0413673	0.498862	0.150617	0.774134	SCH67831.1	SCH67831.1 Ribosomal RNA small subunit methyltransferase F [uncultured Clostridium sp.]	301	59620	uncultured Clostridium sp.	59620	uncultured Clostridium sp.	1485	Clostridium	-
40	WP_062304986.1;s_1671366	8.27275e-05	0.0138833	0.607668	0.952279	0.156358	0.778167	WP_062304986.1	WP_062304986.1 hypothetical protein [Ruminococcus sp. DSM 100440]	684	1671366	Ruminococcus sp. DSM 100440	1671366	Ruminococcus sp. DSM 100440	1263	Ruminococcus	-
40	SCH49884.1;s_59620	8.29798e-05	0.0138833	0.430417	0.898204	0.158278	0.779241	SCH49884.1	SCH49884.1 Uncharacterised protein [uncultured Clostridium sp.]	205	59620	uncultured Clostridium sp.	59620	uncultured Clostridium sp.	1485	Clostridium	-
40	WP_009269232.1;s_658657	8.29796e-05	0.0138833	0.107034	0.656859	0.599739	0.965654	WP_009269232.1	WP_009269232.1 XRE family transcriptional regulator [Erysipelotrichaceae bacterium 21_3]	372	658657	Erysipelotrichaceae bacterium 21_3	658657	Erysipelotrichaceae bacterium 21_3	-	-	-
40	lcl|NC_014363.1_cds_WP_013251518.1_637;s_133926	8.32077e-05	0.0138947	0.0975956	0.641339	0.594935	0.964794	lcl|NC_014363.1_cds_WP_013251518.1_637	lcl|NC_014363.1_cds_WP_013251518.1_637 [locus_tag=OLSU_RS03210] [protein=dihydrodipicolinate reductase] [protein_id=WP_013251518.1] [location=725849..726895] [gbkey=CDS]	1047	633147	Olsenella uli DSM 7084	133926	Olsenella uli	133925	Olsenella	-
40	WP_087161699.1;s_1965569	8.32325e-05	0.0138947	0.418245	0.8939	0.750786	1	WP_087161699.1	WP_087161699.1 MATE family efflux transporter [Lachnoclostridium sp. An169]	453	1965569	Lachnoclostridium sp. An169	1965569	Lachnoclostridium sp. An169	1506553	Lachnoclostridium	-
40	WP_087149964.1;s_1965627	8.33509e-05	0.0139017	0.0122732	0.332217	0.731215	0.999235	WP_087149964.1	WP_087149964.1 DUF4340 domain-containing protein [Lachnoclostridium sp. An298]	302	1965627	Lachnoclostridium sp. An298	1965627	Lachnoclostridium sp. An298	1506553	Lachnoclostridium	-
40	OLA43167.1;s_1897035	8.39695e-05	0.0139793	0.986718	1	0.438653	0.915415	OLA43167.1	OLA43167.1 ABC transporter ATP-binding protein [Firmicutes bacterium CAG:552_39_19]	556	1897035	Firmicutes bacterium CAG:552_39_19	1897035	Firmicutes bacterium CAG:552_39_19	-	-	3.6.3.44
40	CDC41364.1;s_1263023	8.39367e-05	0.0139793	0.479209	0.913637	0.632499	0.973371	CDC41364.1	CDC41364.1 sugar ABC superfamily ATP binding cassette transporter membrane protein [Firmicutes bacterium CAG:449]	324	1263023	Firmicutes bacterium CAG:449	1263023	Firmicutes bacterium CAG:449	-	-	-
40	lcl|NZ_CP009282.1_cds_WP_042237835.1_4360;s_1536771	8.42362e-05	0.0140109	0.95468	1	0.974772	1	lcl|NZ_CP009282.1_cds_WP_042237835.1_4360	lcl|NZ_CP009282.1_cds_WP_042237835.1_4360 [locus_tag=R50912_RS21855] [protein=sporulation transcription factor Spo0A] [protein_id=WP_042237835.1] [location=complement(5135372..5136190)] [gbkey=CDS]	819	1536771	Paenibacillus sp. FSL R5-0912	1536771	Paenibacillus sp. FSL R5-0912	44249	Paenibacillus	3.1.1.61
40	CDE93282.1;s_1916322	8.46827e-05	0.0140723	0.197586	0.766337	0.528641	0.945864	CDE93282.1	CDE93282.1 50S ribosomal protein L34 [Fusobacterium sp. CAG:815]	50	1916322	Candidatus Gastranaerophilales bacterium HUM_1	1916322	Candidatus Gastranaerophilales bacterium HUM_1	-	-	-
40	WP_087380182.1;s_1965570	8.48662e-05	0.0140899	0.68261	0.971997	0.707308	0.993085	WP_087380182.1	WP_087380182.1 AlwI family type II restriction endonuclease [Anaeromassilibacillus sp. An172]	524	1965570	Anaeromassilibacillus sp. An172	1965570	Anaeromassilibacillus sp. An172	1924093	Anaeromassilibacillus	-
40	SCJ31196.1;s_512314	8.49514e-05	0.0140912	0.409793	0.890355	0.713107	0.994542	SCJ31196.1	SCJ31196.1 Ethanolamine utilization protein eutD [uncultured Roseburia sp.]	352	512314	uncultured Roseburia sp.	512314	uncultured Roseburia sp.	841	Roseburia	-
40	WP_087171433.1;s_1965549	8.52941e-05	0.0141335	0.606486	0.952058	0.489876	0.93381	WP_087171433.1	WP_087171433.1 DNA-binding response regulator [Gemmiger sp. An120]	370	1965549	Gemmiger sp. An120	1965549	Gemmiger sp. An120	204475	Gemmiger	-
40	OKZ87262.1;s_1896986	8.53617e-05	0.0141335	0.72999	0.984865	0.752253	1	OKZ87262.1	OKZ87262.1 hypothetical protein BHW09_03620 [Clostridium sp. CAG:245_30_32]	129	1896986	Clostridium sp. CAG:245_30_32	1896986	Clostridium sp. CAG:245_30_32	1485	Clostridium	-
40	WP_087177912.1;s_1965654	8.59481e-05	0.0142109	0.255264	0.813823	0.848735	1	WP_087177912.1	WP_087177912.1 HPr family phosphocarrier protein [Lachnoclostridium sp. An76]	79	1965654	Lachnoclostridium sp. An76	1965654	Lachnoclostridium sp. An76	1506553	Lachnoclostridium	-
40	lcl|NZ_CP015405.2_cds_WP_065541490.1_1110;s_1796616	8.59857e-05	0.0142109	0.344642	0.868092	0.818654	1	lcl|NZ_CP015405.2_cds_WP_065541490.1_1110	lcl|NZ_CP015405.2_cds_WP_065541490.1_1110 [locus_tag=A4V09_RS05685] [protein=cobyric acid synthase CobQ] [protein_id=WP_065541490.1] [location=1222439..1223947]	1509	1796616	Blautia sp. YL58	1796616	Blautia sp. YL58	572511	Blautia	6.3.3.3
40	WP_021749694.1;s_1226322	8.64322e-05	0.0142588	0.391766	0.884299	0.775382	1	WP_021749694.1	WP_021749694.1 MULTISPECIES: DNA-directed RNA polymerase sigma-70 factor [Oscillibacter]	179	1226322	Oscillibacter sp. KLE 1728	1226322	Oscillibacter sp. KLE 1728	459786	Oscillibacter	-
40	CDE10412.1;s_1896989	8.64019e-05	0.0142588	0.692647	0.974773	0.813183	1	CDE10412.1	CDE10412.1 unknown [Clostridium sp. CAG:354]	122	1896989	Clostridium sp. CAG:354_28_25	1896989	Clostridium sp. CAG:354_28_25	1485	Clostridium	-
40	lcl|NC_014376.1_cds_WP_013273516.1_2857;s_84030	8.68466e-05	0.014303	0.0368792	0.483605	0.019177	0.567504	lcl|NC_014376.1_cds_WP_013273516.1_2857	lcl|NC_014376.1_cds_WP_013273516.1_2857 [locus_tag=CLOSA_RS14510] [protein=glycogen/starch/alpha-glucan phosphorylase] [protein_id=WP_013273516.1] [location=complement(3118114..3120579)] [gbkey=CDS]	2466	610130	[Clostridium] saccharolyticum WM1	84030	[Clostridium] saccharolyticum	1506553	Lachnoclostridium	2.4.1.1
40	lcl|NZ_LT700187.1_cds_WP_079546709.1_1322;s_1805714	8.68571e-05	0.014303	0.566201	0.940658	0.689336	0.988227	lcl|NZ_LT700187.1_cds_WP_079546709.1_1322	lcl|NZ_LT700187.1_cds_WP_079546709.1_1322 [locus_tag=BN6468_RS06710] [protein=hypothetical protein] [protein_id=WP_079546709.1] [location=1362947..1365073] [gbkey=CDS]	2127	1805714	Christensenella massiliensis	1805714	Christensenella massiliensis	990721	Christensenella	-
40	SCG95415.1;s_59620	8.69962e-05	0.0143129	0.0463679	0.516429	0.790919	1	SCG95415.1	SCG95415.1 Uncharacterised protein [uncultured Clostridium sp.]	222	59620	uncultured Clostridium sp.	59620	uncultured Clostridium sp.	1485	Clostridium	-
40	WP_090127435.1;s_1780380	8.72128e-05	0.0143356	0.962689	1	0.169835	0.78621	WP_090127435.1	WP_090127435.1 restriction endonuclease [Eubacteriaceae bacterium CHKCI004]	788	1780380	Eubacteriaceae bacterium CHKCI004	1780380	Eubacteriaceae bacterium CHKCI004	-	-	-
40	lcl|NZ_CP015400.2_cds_2649;s_1834198	8.74919e-05	0.0143578	0.768481	0.993695	0.420676	0.909588	lcl|NZ_CP015400.2_cds_2649	lcl|NZ_CP015400.2_cds_2649 [locus_tag=A4V00_RS13475] [protein=phage capsid protein] [pseudo=true] [partial=3'] [location=complement(<2617914..2618873)] [gbkey=CDS]	960	1834198	Ruminiclostridium sp. KB18	1834198	Ruminiclostridium sp. KB18	1508657	Ruminiclostridium	-
40	CDE10389.1;s_1262799	8.75848e-05	0.0143578	0.685692	0.972673	0.424044	0.910589	CDE10389.1	CDE10389.1 unknown [Clostridium sp. CAG:354]	179	1262799	Clostridium sp. CAG:354	1262799	Clostridium sp. CAG:354	1485	Clostridium	-
40	lcl|NZ_CP015406.2_cds_WP_065535165.1_2705;s_292800	8.75757e-05	0.0143578	0.482176	0.914744	0.985426	1	lcl|NZ_CP015406.2_cds_WP_065535165.1_2705	lcl|NZ_CP015406.2_cds_WP_065535165.1_2705 [gene=atpF] [locus_tag=A4U99_RS13780] [db_xref=GeneID:33070927] [protein=ATP synthase F0 subunit B] [protein_id=WP_065535165.1] [location=complement(2784384..2784869)] [gbkey=CDS]	486	292800	Flavonifractor plautii	292800	Flavonifractor plautii	946234	Flavonifractor	-
40	CCY66722.1;s_1262831	8.76859e-05	0.0143615	0.00500131	0.244987	0.0845454	0.724476	CCY66722.1	CCY66722.1 m18 family aminopeptidase [Clostridium sp. CAG:678]	467	1262831	Clostridium sp. CAG:678	1262831	Clostridium sp. CAG:678	1485	Clostridium	-
40	WP_087317239.1;s_1965542	8.7794e-05	0.0143662	0.477684	0.913018	0.771276	1	WP_087317239.1	WP_087317239.1 cysteine hydrolase [Eubacterium sp. An11]	178	1965542	Eubacterium sp. An11	1965542	Eubacterium sp. An11	1730	Eubacterium	-
40	WP_087160460.1;s_1965569	8.80882e-05	0.0143885	0.130501	0.69173	0.682209	0.986487	WP_087160460.1	WP_087160460.1 molecular chaperone DnaJ [Lachnoclostridium sp. An169]	236	1965569	Lachnoclostridium sp. An169	1965569	Lachnoclostridium sp. An169	1506553	Lachnoclostridium	-
40	WP_087316927.1;s_1965542	8.8024e-05	0.0143885	0.860852	1	0.763316	1	WP_087316927.1	WP_087316927.1 hypothetical protein [Eubacterium sp. An11]	183	1965542	Eubacterium sp. An11	1965542	Eubacterium sp. An11	1730	Eubacterium	-
40	SCI57323.1;s_1193532	8.81876e-05	0.0143918	0.560016	0.939051	0.802764	1	SCI57323.1	SCI57323.1 UDP-N-acetylmuramoylalanine--D-glutamate ligase [uncultured Butyricicoccus sp.]	453	1193532	uncultured Butyricicoccus sp.	1193532	uncultured Butyricicoccus sp.	580596	Butyricicoccus	6.3.2.9
40	WP_013658238.1;s_29360	8.96863e-05	0.0146233	0.750335	0.989436	0.85527	1	WP_013658238.1	WP_013658238.1 DegV family protein [Cellulosilyticum lentocellum]	278	642492	Clostridium lentocellum DSM 5427	29360	Cellulosilyticum lentocellum	698776	Cellulosilyticum	-
40	CDB30044.1;s_1263004	8.97997e-05	0.0146287	0.880424	1	0.4494	0.919221	CDB30044.1	CDB30044.1 dipicolinate synthase B subunit [Firmicutes bacterium CAG:137]	192	1263004	Firmicutes bacterium CAG:137	1263004	Firmicutes bacterium CAG:137	-	-	-
40	lcl|NC_016077.1_cds_WP_014128984.1_1896;s_187327	8.99199e-05	0.0146351	0.764018	0.992944	0.333058	0.874704	lcl|NC_016077.1_cds_WP_014128984.1_1896	lcl|NC_016077.1_cds_WP_014128984.1_1896 [locus_tag=ACIN_RS09600] [protein=lactate dehydrogenase] [protein_id=WP_014128984.1] [location=complement(1985129..1986352)] [gbkey=CDS]	1224	568816	Acidaminococcus intestini RyC-MR95	187327	Acidaminococcus intestini	904	Acidaminococcus	-
40	CDE09973.1;s_1262799	9.00574e-05	0.0146412	0.648808	0.9631	0.911724	1	CDE09973.1	CDE09973.1 n-acetylmuramoyl-L-alanine amidase [Clostridium sp. CAG:354]	1327	1262799	Clostridium sp. CAG:354	1262799	Clostridium sp. CAG:354	1485	Clostridium	-
40	CDE10935.1;s_1262799	9.01182e-05	0.0146412	0.839248	1	0.745544	1	CDE10935.1	CDE10935.1 unknown [Clostridium sp. CAG:354]	336	1262799	Clostridium sp. CAG:354	1262799	Clostridium sp. CAG:354	1485	Clostridium	-
40	CDE70758.1;s_1262970	9.02762e-05	0.0146538	0.246043	0.807675	0.0726302	0.715034	CDE70758.1	CDE70758.1 phosphoribosylformylglycinamidine synthase [Subdoligranulum sp. CAG:314]	1240	1262970	Subdoligranulum sp. CAG:314	1262970	Subdoligranulum sp. CAG:314	292632	Subdoligranulum	6.3.5.3
40	CDE71296.1;s_1262970	9.04798e-05	0.0146607	0.453356	0.906207	0.394822	0.900264	CDE71296.1	CDE71296.1 gTPase Era [Subdoligranulum sp. CAG:314]	297	1262970	Subdoligranulum sp. CAG:314	1262970	Subdoligranulum sp. CAG:314	292632	Subdoligranulum	-
40	WP_087311795.1;s_1965542	9.04047e-05	0.0146607	0.326285	0.860923	0.550989	0.952332	WP_087311795.1	WP_087311795.1 hypothetical protein [Eubacterium sp. An11]	271	1965542	Eubacterium sp. An11	1965542	Eubacterium sp. An11	1730	Eubacterium	-
40	lcl|NZ_CP015406.2_cds_WP_084461957.1_1658;s_292800	9.07353e-05	0.014689	0.16491	0.733838	0.406275	0.904954	lcl|NZ_CP015406.2_cds_WP_084461957.1_1658	lcl|NZ_CP015406.2_cds_WP_084461957.1_1658 [locus_tag=A4U99_RS08485] [db_xref=GeneID:33069099] [protein=energy-coupling factor transporter ATPase] [protein_id=WP_084461957.1] [location=complement(1731637..1732536)] [gbkey=CDS]	900	292800	Flavonifractor plautii	292800	Flavonifractor plautii	946234	Flavonifractor	-
40	CCY99878.1;s_1262840	9.08609e-05	0.0146963	0.136604	0.699496	0.696506	0.990498	CCY99878.1	CCY99878.1 glutamate--tRNA ligase [Clostridium sp. CAG:793]	543	1262840	Clostridium sp. CAG:793	1262840	Clostridium sp. CAG:793	1485	Clostridium	6.1.1.17
40	WP_081777447.1;s_1408319	9.10392e-05	0.0147121	0.307396	0.850451	0.584888	0.962302	WP_081777447.1	WP_081777447.1 DegV family protein [Lachnospiraceae bacterium AB2028]	312	1408319	Lachnospiraceae bacterium AB2028	1408319	Lachnospiraceae bacterium AB2028	-	-	-
40	CCY66694.1;s_1262831	9.14587e-05	0.0147547	0.0102906	0.313651	0.16842	0.78621	CCY66694.1	CCY66694.1 putative beta-D-galactosidase [Clostridium sp. CAG:678]	154	1262831	Clostridium sp. CAG:678	1262831	Clostridium sp. CAG:678	1485	Clostridium	-
40	CCX36871.1;s_1262769	9.14651e-05	0.0147547	0.727334	0.983965	0.22375	0.816664	CCX36871.1	CCX36871.1 glutamine synthetase catalytic region [Clostridium sp. CAG:1013]	385	1262769	Clostridium sp. CAG:1013	1262769	Clostridium sp. CAG:1013	1485	Clostridium	6.3.1.2
40	lcl|NZ_CP022437.1_cds_WP_089532695.1_2534;s_163877	9.21357e-05	0.0148494	0.15288	0.718801	0.493329	0.934862	lcl|NZ_CP022437.1_cds_WP_089532695.1_2534	lcl|NZ_CP022437.1_cds_WP_089532695.1_2534 [locus_tag=CFK40_RS12910] [protein=cell division protein FtsZ] [protein_id=WP_089532695.1] [location=complement(2686729..2687886)] [gbkey=CDS]	1158	163877	Virgibacillus necropolis	163877	Virgibacillus necropolis	84406	Virgibacillus	-
40	WP_087312881.1;s_1965542	9.22158e-05	0.0148494	0.40601	0.889291	1	1	WP_087312881.1	WP_087312881.1 hypothetical protein [Eubacterium sp. An11]	449	1965542	Eubacterium sp. An11	1965542	Eubacterium sp. An11	1730	Eubacterium	-
40	lcl|NZ_CP015400.2_cds_WP_066539614.1_2962;s_1834198	9.25274e-05	0.0148733	0.532586	0.93136	0.19337	0.800373	lcl|NZ_CP015400.2_cds_WP_066539614.1_2962	lcl|NZ_CP015400.2_cds_WP_066539614.1_2962 [locus_tag=A4V00_RS15060] [protein=DNA polymerase III subunit gamma/tau] [protein_id=WP_066539614.1] [location=complement(2912527..2914179)] [gbkey=CDS]	1653	1834198	Ruminiclostridium sp. KB18	1834198	Ruminiclostridium sp. KB18	1508657	Ruminiclostridium	2.7.7.7
40	lcl|NC_010337.2_cds_WP_012281797.1_578;s_35701	9.24806e-05	0.0148733	0.0268559	0.435291	0.743939	1	lcl|NC_010337.2_cds_WP_012281797.1_578	lcl|NC_010337.2_cds_WP_012281797.1_578 [locus_tag=HM1_RS02990] [protein=2,3-bisphosphoglycerate-independent phosphoglycerate mutase] [protein_id=WP_012281797.1] [location=complement(657094..658647)] [gbkey=CDS]	1554	498761	Heliobacterium modesticaldum Ice1	35701	Heliobacterium modesticaldum	2697	Heliobacterium	5.4.2.12;5.4.2.1
40	CCY67041.1;s_1262831	9.29906e-05	0.014877	0.00171737	0.165254	0.00966307	0.490214	CCY67041.1	CCY67041.1 short-chain dehydrogenase/reductase SDR [Clostridium sp. CAG:678]	277	1262831	Clostridium sp. CAG:678	1262831	Clostridium sp. CAG:678	1485	Clostridium	-
40	WP_087150214.1;s_1965627	9.31226e-05	0.014877	0.00835773	0.292338	0.0629769	0.701528	WP_087150214.1	WP_087150214.1 energy coupling factor transporter S component ThiW [Lachnoclostridium sp. An298]	176	1965627	Lachnoclostridium sp. An298	1965627	Lachnoclostridium sp. An298	1506553	Lachnoclostridium	-
40	CUN29443.1;s_33039	9.28291e-05	0.014877	0.442676	0.902822	0.185676	0.795784	CUN29443.1	CUN29443.1 Membrane protein YidC 1 [[Ruminococcus] torques]	444	33039	[Ruminococcus] torques	33039	[Ruminococcus] torques	572511	Blautia	-
40	lcl|NC_021658.1_cds_WP_044987089.1_10214;s_56	9.29245e-05	0.014877	0.36895	0.877838	0.534633	0.947138	lcl|NC_021658.1_cds_WP_044987089.1_10214	lcl|NC_021658.1_cds_WP_044987089.1_10214 [locus_tag=SCE1572_RS50535] [protein=altronate dehydratase] [protein_id=WP_044987089.1] [location=13807301..13808788] [gbkey=CDS]	1488	1254432	Sorangium cellulosum So0157-2	56	Sorangium cellulosum	39643	Sorangium	-
40	lcl|NZ_CP015405.2_cds_WP_065542783.1_2612;s_1796616	9.27998e-05	0.014877	0.879212	1	0.566804	0.956939	lcl|NZ_CP015405.2_cds_WP_065542783.1_2612	lcl|NZ_CP015405.2_cds_WP_065542783.1_2612 [locus_tag=A4V09_RS13280] [protein=diaminopimelate dehydrogenase] [protein_id=WP_065542783.1] [location=complement(2786886..2787872)]	987	1796616	Blautia sp. YL58	1796616	Blautia sp. YL58	572511	Blautia	1.4.1.16
40	WP_087286900.1;s_29348	9.30584e-05	0.014877	0.00154588	0.158386	1	1	WP_087286900.1	WP_087286900.1 hypothetical protein [[Clostridium] spiroforme]	1326	29348	[Clostridium] spiroforme	29348	[Clostridium] spiroforme	1505663	Erysipelatoclostridium	3.2.1.35;3.2.1.52
40	lcl|NZ_CP011307.1_cds_WP_058117129.1_693;s_1297617	9.30736e-05	0.014877	0.473192	0.911816	0.744036	1	lcl|NZ_CP011307.1_cds_WP_058117129.1_693	lcl|NZ_CP011307.1_cds_WP_058117129.1_693 [locus_tag=IB211_RS03390] [protein=cell filamentation protein Fic] [protein_id=WP_058117129.1] [location=complement(719564..720610)] [gbkey=CDS]	1047	1297617	Intestinimonas butyriciproducens	1297617	Intestinimonas butyriciproducens	1392389	Intestinimonas	-
40	lcl|NC_013740.1_cds_WP_012938351.1_987;s_905	9.32264e-05	0.0148805	0.778214	0.995762	0.597239	0.965279	lcl|NC_013740.1_cds_WP_012938351.1_987	lcl|NC_013740.1_cds_WP_012938351.1_987 [locus_tag=ACFER_RS05140] [protein=diaminopimelate dehydrogenase] [protein_id=WP_012938351.1] [location=complement(1118449..1119435)] [gbkey=CDS]	987	591001	Acidaminococcus fermentans DSM 20731	905	Acidaminococcus fermentans	904	Acidaminococcus	1.4.1.16
40	WP_055163637.1;s_765821	9.39933e-05	0.0149786	0.126536	0.685627	1	1	WP_055163637.1	WP_055163637.1 hypothetical protein [Blautia hydrogenotrophica]	389	765821	uncultured Blautia sp.	765821	uncultured Blautia sp.	572511	Blautia	-
40	WP_031475104.1;s_39484	9.40056e-05	0.0149786	0.226779	0.792593	1	1	WP_031475104.1	WP_031475104.1 hypothetical protein [Agathobaculum desmolans]	1191	39484	Agathobaculum desmolans	39484	Agathobaculum desmolans	2048137	Agathobaculum	-
40	CCY67616.1;s_1262831	9.42921e-05	0.0150111	0.00974409	0.307591	0.0659851	0.707321	CCY67616.1	CCY67616.1 apbE family lipoprotein [Clostridium sp. CAG:678]	345	1262831	Clostridium sp. CAG:678	1262831	Clostridium sp. CAG:678	1485	Clostridium	-
40	OKZ60515.1;s_1896989	9.46177e-05	0.0150498	0.409067	0.890041	0.741622	1	OKZ60515.1	OKZ60515.1 hypothetical protein BHV96_02505 [Clostridium sp. CAG:354_28_25]	510	1896989	Clostridium sp. CAG:354_28_25	1896989	Clostridium sp. CAG:354_28_25	1485	Clostridium	-
40	WP_087228723.1;s_1965648	9.47994e-05	0.0150523	0.502165	0.921733	0.635255	0.974194	WP_087228723.1	WP_087228723.1 MULTISPECIES: YlbF family regulator [Faecalibacterium]	135	1965648	Faecalibacterium sp. An58	1965648	Faecalibacterium sp. An58	216851	Faecalibacterium	-
40	CDE73199.1;s_1262688	9.47243e-05	0.0150523	0.598756	0.950425	1	1	CDE73199.1	CDE73199.1 polysaccharide deacetylase [Acidaminococcus sp. CAG:917]	256	1262688	Acidaminococcus sp. CAG:917	1262688	Acidaminococcus sp. CAG:917	904	Acidaminococcus	-
40	lcl|NC_020291.1_cds_WP_026106412.1_1993;s_36745	9.49633e-05	0.0150652	0.0935839	0.633889	1	1	lcl|NC_020291.1_cds_WP_026106412.1_1993	lcl|NC_020291.1_cds_WP_026106412.1_1993 [locus_tag=CSPA_RS10165] [protein=pyridoxamine 5'-phosphate oxidase] [protein_id=WP_026106412.1] [location=2290798..2291199] [gbkey=CDS]	402	931276	Clostridium saccharoperbutylacetonicum N1-4(HMT)	36745	Clostridium saccharoperbutylacetonicum	1485	Clostridium	-
40	SCI68687.1;s_1193532	9.51293e-05	0.0150784	0.459432	0.908057	0.38086	0.895042	SCI68687.1	SCI68687.1 Endo-1%2C4-beta-xylanase A precursor [uncultured Butyricicoccus sp.]	365	1193532	uncultured Butyricicoccus sp.	1193532	uncultured Butyricicoccus sp.	580596	Butyricicoccus	-
40	CCY68376.1;s_1262831	9.529e-05	0.0150837	0.0378853	0.486925	0.00531168	0.423915	CCY68376.1	CCY68376.1 beta-lactamase [Clostridium sp. CAG:678]	528	1262831	Clostridium sp. CAG:678	1262831	Clostridium sp. CAG:678	1485	Clostridium	-
40	WP_087245261.1;s_1965581	9.53283e-05	0.0150837	0.874123	1	0.972689	1	WP_087245261.1	WP_087245261.1 MULTISPECIES: transcriptional repressor [Faecalibacterium]	148	1965581	Faecalibacterium sp. An192	1965581	Faecalibacterium sp. An192	216851	Faecalibacterium	-
40	CCY67061.1;s_1262831	9.54576e-05	0.015091	0.00886574	0.298637	0.275246	0.844481	CCY67061.1	CCY67061.1 possible phosphatidylinositol diacylglycerol-lyase [Clostridium sp. CAG:678]	294	1262831	Clostridium sp. CAG:678	1262831	Clostridium sp. CAG:678	1485	Clostridium	-
40	CDD30724.1;s_1262989	9.56872e-05	0.0150992	0.0646442	0.569382	0.536708	0.947759	CDD30724.1	CDD30724.1 putative uncharacterized protein [Firmicutes bacterium CAG:94]	59	1262989	Firmicutes bacterium CAG:94	1262989	Firmicutes bacterium CAG:94	-	-	-
40	lcl|NC_015977.1_cds_WP_014079409.1_1212;s_301301	9.57581e-05	0.0150992	0.149904	0.715009	0.702812	0.992267	lcl|NC_015977.1_cds_WP_014079409.1_1212	lcl|NC_015977.1_cds_WP_014079409.1_1212 [locus_tag=RHOM_RS06100] [protein=dihydroxy-acid dehydratase] [protein_id=WP_014079409.1] [location=1375397..1377070] [gbkey=CDS]	1674	585394	Roseburia hominis A2-183	301301	Roseburia hominis	841	Roseburia	4.2.1.9
40	DAB24482.1;s_1916319	9.56011e-05	0.0150992	0.622363	0.956048	0.768482	1	DAB24482.1	DAB24482.1 TPA: hypothetical protein CPT85_03485 [Candidatus Gastranaerophilales bacterium HUM_21]	432	1916319	Candidatus Gastranaerophilales bacterium HUM_21	1916319	Candidatus Gastranaerophilales bacterium HUM_21	-	-	-
40	lcl|NZ_LT635479.1_cds_WP_076778379.1_1930;s_1871021	9.58467e-05	0.0151	0.103144	0.650716	0.641515	0.975742	lcl|NZ_LT635479.1_cds_WP_076778379.1_1930	lcl|NZ_LT635479.1_cds_WP_076778379.1_1930 [locus_tag=BQ7370_RS09770] [protein=2-iminoacetate synthase ThiH] [protein_id=WP_076778379.1] [location=complement(1949154..1950371)] [gbkey=CDS]	1218	1871021	Lachnoclostridium phocaeense	1871021	Lachnoclostridium phocaeense	1506553	Lachnoclostridium	-
40	WP_087289661.1;s_1965576	9.59903e-05	0.0151096	0.265216	0.821467	0.477261	0.929615	WP_087289661.1	WP_087289661.1 AAA family ATPase [Pseudoflavonifractor sp. An184]	430	1965576	Pseudoflavonifractor sp. An184	1965576	Pseudoflavonifractor sp. An184	1017280	Pseudoflavonifractor	-
40	WP_055157969.1;s_410072	9.62768e-05	0.0151416	0.365507	0.876904	1	1	WP_055157969.1	WP_055157969.1 cob(I)yrinic acid a,c-diamide adenosyltransferase [Coprococcus comes]	175	410072	Coprococcus comes	410072	Coprococcus comes	33042	Coprococcus	-
40	WP_087154196.1;s_1965583	9.63828e-05	0.0151452	0.134927	0.697199	0.901538	1	WP_087154196.1	WP_087154196.1 aldo/keto reductase [Lachnoclostridium sp. An196]	345	1965583	Lachnoclostridium sp. An196	1965583	Lachnoclostridium sp. An196	1506553	Lachnoclostridium	-
40	lcl|NZ_LT635479.1_cds_WP_076779416.1_2555;s_1871021	9.65202e-05	0.015148	0.942278	1	0.0765201	0.716926	lcl|NZ_LT635479.1_cds_WP_076779416.1_2555	lcl|NZ_LT635479.1_cds_WP_076779416.1_2555 [locus_tag=BQ7370_RS13025] [protein=6-phosphofructokinase] [protein_id=WP_076779416.1] [location=complement(2622038..2623018)] [gbkey=CDS]	981	1871021	Lachnoclostridium phocaeense	1871021	Lachnoclostridium phocaeense	1506553	Lachnoclostridium	2.7.1.11
40	WP_054326409.1;s_1697794	9.65671e-05	0.015148	0.538871	0.933321	0.858564	1	WP_054326409.1	WP_054326409.1 hypothetical protein [Clostridia bacterium UC5.1-1D1]	159	1697794	Clostridia bacterium UC5.1-1D1	1697794	Clostridia bacterium UC5.1-1D1	-	-	-
40	CCX38696.1;s_1262769	9.67431e-05	0.0151625	0.536871	0.93264	0.710098	0.993993	CCX38696.1	CCX38696.1 s-layer domain-containing protein [Clostridium sp. CAG:1013]	588	1262769	Clostridium sp. CAG:1013	1262769	Clostridium sp. CAG:1013	1485	Clostridium	-
40	CDD10245.1;s_1262797	9.7005e-05	0.0151888	0.528724	0.929957	0.340164	0.877963	CDD10245.1	CDD10245.1 v-type ATPase 116 kDa subunit [Clostridium sp. CAG:349]	683	1262797	Clostridium sp. CAG:349	1262797	Clostridium sp. CAG:349	1485	Clostridium	-
40	WP_075669336.1;s_1261637	9.70781e-05	0.0151888	0.26583	0.821899	1	1	WP_075669336.1	WP_075669336.1 PIN domain-containing protein [Anaerostipes sp. 992a]	140	1261637	Anaerostipes sp. 992a	1261637	Anaerostipes sp. 992a	207244	Anaerostipes	-
40	SCJ43668.1;s_1193532	9.73353e-05	0.015216	0.817044	1	0.550331	0.952076	SCJ43668.1	SCJ43668.1 Probable poly(glycerol-phosphate) alpha-glucosyltransferase [uncultured Butyricicoccus sp.]	750	1193532	uncultured Butyricicoccus sp.	1193532	uncultured Butyricicoccus sp.	580596	Butyricicoccus	-
40	CCY67908.1;s_1262831	9.75136e-05	0.0152308	0.0331959	0.467163	0.0423624	0.658745	CCY67908.1	CCY67908.1 4-hydroxybutyrate coenzyme A transferase [Clostridium sp. CAG:678]	434	1262831	Clostridium sp. CAG:678	1262831	Clostridium sp. CAG:678	1485	Clostridium	-
40	ADE56921.1;s_81468	9.76853e-05	0.0152445	0.0291018	0.446384	0.125227	0.755388	ADE56921.1	ADE56921.1 extracellular solute-binding protein family 5 [Aminobacterium colombiense DSM 12261]	505	572547	Aminobacterium colombiense DSM 12261	81468	Aminobacterium colombiense	81466	Aminobacterium	-
40	WP_087314396.1;s_1965542	9.78359e-05	0.0152536	0.689102	0.973692	0.166466	0.784733	WP_087314396.1	WP_087314396.1 hypothetical protein [Eubacterium sp. An11]	75	1965542	Eubacterium sp. An11	1965542	Eubacterium sp. An11	1730	Eubacterium	-
40	lcl|NZ_CP015399.2_cds_WP_022201317.1_3579;s_1834196	9.79178e-05	0.0152536	0.83868	1	0.260169	0.835592	lcl|NZ_CP015399.2_cds_WP_022201317.1_3579	lcl|NZ_CP015399.2_cds_WP_022201317.1_3579 [locus_tag=A4V08_RS18165] [protein=protein jag] [protein_id=WP_022201317.1] [location=3663234..3664025] [gbkey=CDS]	792	1834196	Lachnoclostridium sp. YL32	1834196	Lachnoclostridium sp. YL32	1506553	Lachnoclostridium	-
40	CDD31344.1;s_1262989	9.79949e-05	0.0152536	0.156743	0.723725	0.770757	1	CDD31344.1	CDD31344.1 toxin-antitoxin system antitoxin component Xre family [Firmicutes bacterium CAG:94]	193	1262989	Firmicutes bacterium CAG:94	1262989	Firmicutes bacterium CAG:94	-	-	-
40	SCI42339.1;s_1193532	9.81095e-05	0.0152584	0.220979	0.787498	0.363167	0.88725	SCI42339.1	SCI42339.1 Uncharacterised protein [uncultured Butyricicoccus sp.]	73	1193532	uncultured Butyricicoccus sp.	1193532	uncultured Butyricicoccus sp.	580596	Butyricicoccus	-
40	CCY66870.1;s_1262831	9.83277e-05	0.0152662	0.00680375	0.271691	0.0595858	0.695645	CCY66870.1	CCY66870.1 aspartyl/glutamyl-tRNA(Asn/Gln) amidotransferase subunit B [Clostridium sp. CAG:678]	477	1262831	Clostridium sp. CAG:678	1262831	Clostridium sp. CAG:678	1485	Clostridium	-
40	CDC62655.1;s_1262808	9.82885e-05	0.0152662	1	1	0.525133	0.944743	CDC62655.1	CDC62655.1 methylglyoxal synthase [Clostridium sp. CAG:448]	143	1262808	Clostridium sp. CAG:448	1262808	Clostridium sp. CAG:448	1485	Clostridium	4.2.3.3
40	WP_087385240.1;s_84030	9.86315e-05	0.0153003	0.265275	0.821528	0.579786	0.961304	WP_087385240.1	WP_087385240.1 two-component sensor histidine kinase [[Clostridium] saccharolyticum]	515	84030	[Clostridium] saccharolyticum	84030	[Clostridium] saccharolyticum	1506553	Lachnoclostridium	-
40	CCY67632.1;s_1262831	9.88406e-05	0.0153197	0.0891729	0.625527	0.844425	1	CCY67632.1	CCY67632.1 aTP synthase subunit a 1 [Clostridium sp. CAG:678]	231	1262831	Clostridium sp. CAG:678	1262831	Clostridium sp. CAG:678	1485	Clostridium	-
40	WP_087226178.1;s_1965562	9.93431e-05	0.0153845	0.741464	0.988008	0.784587	1	WP_087226178.1	WP_087226178.1 holin [Lachnoclostridium sp. An14]	154	1965562	Lachnoclostridium sp. An14	1965562	Lachnoclostridium sp. An14	1506553	Lachnoclostridium	-
40	lcl|NZ_LT635479.1_cds_WP_076780287.1_3080;s_1871021	9.95441e-05	0.0154025	0.0826049	0.612382	0.36742	0.888802	lcl|NZ_LT635479.1_cds_WP_076780287.1_3080	lcl|NZ_LT635479.1_cds_WP_076780287.1_3080 [locus_tag=BQ7370_RS15760] [protein=RNA helicase] [protein_id=WP_076780287.1] [location=complement(3242195..3245698)] [gbkey=CDS]	3504	1871021	Lachnoclostridium phocaeense	1871021	Lachnoclostridium phocaeense	1506553	Lachnoclostridium	-
40	WP_087151159.1;s_1965627	9.98893e-05	0.0154297	0.0074568	0.279876	0.648806	0.97759	WP_087151159.1	WP_087151159.1 alanine--tRNA ligase [Lachnoclostridium sp. An298]	879	1965627	Lachnoclostridium sp. An298	1965627	Lachnoclostridium sp. An298	1506553	Lachnoclostridium	6.1.1.7
40	lcl|NZ_CP006905.1_cds_WP_039313980.1_1702;s_1561	9.98845e-05	0.0154297	0.253357	0.812625	1	1	lcl|NZ_CP006905.1_cds_WP_039313980.1_1702	lcl|NZ_CP006905.1_cds_WP_039313980.1_1702 [locus_tag=U729_RS09025] [db_xref=GeneID:31579068] [protein=DNA-binding response regulator] [protein_id=WP_039313980.1] [location=1928375..1929037] [gbkey=CDS]	663	1415775	Clostridium baratii str. Sullivan	1561	Clostridium baratii	1485	Clostridium	-
40	CCY67762.1;s_1262831	0.000100499	0.0154714	0.0189362	0.383802	0.137557	0.763913	CCY67762.1	CCY67762.1 glycosyl hydrolase family 38 C-terminal domain protein [Clostridium sp. CAG:678]	1087	1262831	Clostridium sp. CAG:678	1262831	Clostridium sp. CAG:678	1485	Clostridium	-
40	CDB98764.1;s_59620	0.000100475	0.0154714	0.275584	0.828834	0.286561	0.851043	CDB98764.1	CDB98764.1 4-hydroxy-3-methylbut-2-enyl diphosphate reductase [Firmicutes bacterium CAG:41]	673	59620	uncultured Clostridium sp.	59620	uncultured Clostridium sp.	1485	Clostridium	-
40	CCY68820.1;s_1262831	0.000100459	0.0154714	0.00162556	0.160321	0.480041	0.930301	CCY68820.1	CCY68820.1 putative pyridoxal kinase [Clostridium sp. CAG:678]	256	1262831	Clostridium sp. CAG:678	1262831	Clostridium sp. CAG:678	1485	Clostridium	2.7.1.35
40	WP_078697666.1;s_1147123	0.000100329	0.0154714	0.683696	0.972139	0.758304	1	WP_078697666.1	WP_078697666.1 50S ribosomal protein L6 [Caloramator quimbayensis]	180	1147123	Caloramator quimbayensis	1147123	Caloramator quimbayensis	44258	Caloramator	-
40	WP_089825106.1;s_1780378	0.000101003	0.0155357	3.22371e-06	0.00803556	0.715018	0.995148	WP_089825106.1	WP_089825106.1 inorganic phosphate transporter [Clostridiales bacterium CHKCI001]	351	1780378	Clostridiales bacterium CHKCI001	1780378	Clostridiales bacterium CHKCI001	-	-	-
40	CCZ94739.1;s_1262867	0.000101411	0.0155853	0.521945	0.928233	0.640567	0.975524	CCZ94739.1	CCZ94739.1 peptidase M28 [Corallococcus sp. CAG:1435]	576	1262867	Corallococcus sp. CAG:1435	1262867	Corallococcus sp. CAG:1435	83461	Corallococcus	-
40	WP_087391071.1;s_29348	0.000101646	0.0156082	0.0181623	0.378585	1	1	WP_087391071.1	WP_087391071.1 hypothetical protein [[Clostridium] spiroforme]	1865	29348	[Clostridium] spiroforme	29348	[Clostridium] spiroforme	1505663	Erysipelatoclostridium	3.2.1.35
40	lcl|NC_015737.1_cds_WP_013976350.1_386;s_1042156	0.000102117	0.0156673	0.0305875	0.455391	0.64974	0.977664	lcl|NC_015737.1_cds_WP_013976350.1_386	lcl|NC_015737.1_cds_WP_013976350.1_386 [locus_tag=CXIVA_RS02050] [protein=putative selenate reductase subunit YgfK] [protein_id=WP_013976350.1] [location=complement(422576..425569)] [gbkey=CDS]	2994	1042156	Clostridium sp. SY8519	1042156	Clostridium sp. SY8519	1485	Clostridium	-
40	WP_054326828.1;s_1193532	0.000102326	0.0156862	0.800543	1	0.459677	0.922946	WP_054326828.1	WP_054326828.1 diaminopimelate decarboxylase [Clostridia bacterium UC5.1-1D1]	421	1193532	uncultured Butyricicoccus sp.	1193532	uncultured Butyricicoccus sp.	580596	Butyricicoccus	-
40	CCY67742.1;s_1262831	0.000102539	0.0156997	0.00103129	0.137277	0.0013953	0.305161	CCY67742.1	CCY67742.1 putative uncharacterized protein [Clostridium sp. CAG:678]	87	1262831	Clostridium sp. CAG:678	1262831	Clostridium sp. CAG:678	1485	Clostridium	-
40	WP_055227003.1;s_1150298	0.000102587	0.0156997	0.708734	0.978826	0.492505	0.934565	WP_055227003.1	WP_055227003.1 glucokinase [Fusicatenibacter saccharivorans]	314	1150298	Fusicatenibacter saccharivorans	1150298	Fusicatenibacter saccharivorans	1407607	Fusicatenibacter	-
40	lcl|NZ_HG917868.1_cds_WP_044039020.1_2097;s_1216932	0.000103178	0.0157769	0.325924	0.860749	0.737789	1	lcl|NZ_HG917868.1_cds_WP_044039020.1_2097	lcl|NZ_HG917868.1_cds_WP_044039020.1_2097 [locus_tag=CM240_RS10610] [protein=phosphoribosylformylglycinamidine synthase] [protein_id=WP_044039020.1] [location=complement(2366340..2370101)] [gbkey=CDS]	3762	1216932	Clostridium bornimense	1216932	Clostridium bornimense	1485	Clostridium	6.3.5.3
40	CDE71876.1;s_1262970	0.000103641	0.0157837	0.775783	0.995023	0.0470757	0.670742	CDE71876.1	CDE71876.1 oligopeptide/dipeptide ABC transporter ATPase subunit [Subdoligranulum sp. CAG:314]	473	1262970	Subdoligranulum sp. CAG:314	1262970	Subdoligranulum sp. CAG:314	292632	Subdoligranulum	3.6.3.24
40	lcl|NZ_CP021140.1_cds_WP_015761255.1_648;s_84112	0.000103493	0.0157837	0.00827038	0.291084	0.126335	0.756229	lcl|NZ_CP021140.1_cds_WP_015761255.1_648	lcl|NZ_CP021140.1_cds_WP_015761255.1_648 [locus_tag=CAB18_RS03335] [protein=anaerobic ribonucleoside triphosphate reductase] [protein_id=WP_015761255.1] [location=782055..784382] [gbkey=CDS]	2328	84112	Eggerthella lenta	84112	Eggerthella lenta	84111	Eggerthella	-
40	CDA06675.1;s_1262756	0.000103656	0.0157837	0.649617	0.963225	0.482645	0.93132	CDA06675.1	CDA06675.1 putative uncharacterized protein [Blautia sp. CAG:257]	324	1262756	Blautia sp. CAG:257	1262756	Blautia sp. CAG:257	572511	Blautia	-
40	CDC49368.1;s_1262824	0.000103515	0.0157837	0.044373	0.509977	0.608058	0.967611	CDC49368.1	CDC49368.1 glucokinase [Clostridium sp. CAG:58]	325	1262824	Clostridium sp. CAG:58	1262824	Clostridium sp. CAG:58	1485	Clostridium	-
40	WP_087313003.1;s_1965542	0.000103498	0.0157837	0.740302	0.987933	0.666992	0.98212	WP_087313003.1	WP_087313003.1 hypothetical protein [Eubacterium sp. An11]	280	1965542	Eubacterium sp. An11	1965542	Eubacterium sp. An11	1730	Eubacterium	-
40	CDD31113.1;s_1262989	0.000103842	0.0157989	0.38824	0.883581	0.722706	0.997066	CDD31113.1	CDD31113.1 nAD(+)/NADH kinase [Firmicutes bacterium CAG:94]	278	1262989	Firmicutes bacterium CAG:94	1262989	Firmicutes bacterium CAG:94	-	-	2.7.1.23
40	WP_080908081.1;s_1871015	0.000103937	0.0158001	0.377821	0.880413	1	1	WP_080908081.1	WP_080908081.1 XRE family transcriptional regulator [Pseudoflavonifractor sp. Marseille-P3106]	133	1871015	Pseudoflavonifractor sp. Marseille-P3106	1871015	Pseudoflavonifractor sp. Marseille-P3106	1017280	Pseudoflavonifractor	-
40	WP_097014457.1;s_1527	0.000104042	0.0158028	0.37365	0.879323	0.530193	0.946236	WP_097014457.1	WP_097014457.1 hypothetical protein [Anaerocolumna aminovalerica]	265	1527	Anaerocolumna aminovalerica	1527	Anaerocolumna aminovalerica	1843210	Anaerocolumna	-
40	WP_090265669.1;s_1780381	0.000104419	0.0158106	0.235525	0.798733	0.390599	0.898688	WP_090265669.1	WP_090265669.1 hypothetical protein [Eubacteriaceae bacterium CHKCI005]	1603	1780381	Eubacteriaceae bacterium CHKCI005	1780381	Eubacteriaceae bacterium CHKCI005	-	-	-
40	lcl|NZ_CP013653.1_cds_WP_062492420.1_1923;s_1695218	0.000104264	0.0158106	0.384867	0.88248	0.600227	0.965772	lcl|NZ_CP013653.1_cds_WP_062492420.1_1923	lcl|NZ_CP013653.1_cds_WP_062492420.1_1923 [locus_tag=IJ21_RS09830] [protein=LL-diaminopimelate aminotransferase] [protein_id=WP_062492420.1] [location=2195223..2196458] [gbkey=CDS]	1236	1695218	Paenibacillus sp. 32O-W	1695218	Paenibacillus sp. 32O-W	44249	Paenibacillus	2.6.1.83
40	lcl|NC_014318.1_cds_YP_003766518.1_4290;s_33910	0.000104468	0.0158106	0.560251	0.939131	0.682492	0.986542	lcl|NC_014318.1_cds_YP_003766518.1_4290	lcl|NC_014318.1_cds_YP_003766518.1_4290 [gene=yicI] [locus_tag=AMED_4343] [db_xref=GeneID:9438528] [protein=family 31 glucosidase] [protein_id=YP_003766518.1] [location=complement(4748879..4750882)] [gbkey=CDS]	2004	749927	Amycolatopsis mediterranei U32	33910	Amycolatopsis mediterranei	1813	Amycolatopsis	-
40	CDD29131.1;s_1262989	0.000104515	0.0158106	0.106339	0.655637	0.699778	0.991294	CDD29131.1	CDD29131.1 putative uncharacterized protein [Firmicutes bacterium CAG:94]	181	1262989	Firmicutes bacterium CAG:94	1262989	Firmicutes bacterium CAG:94	-	-	-
40	lcl|NC_019678.1_cds_WP_015117004.1_824;s_373994	0.000104528	0.0158106	0.330627	0.862888	1	1	lcl|NC_019678.1_cds_WP_015117004.1_824	lcl|NC_019678.1_cds_WP_015117004.1_824 [locus_tag=RIV7116_RS04115] [protein=ATP-dependent Clp protease ATP-binding subunit] [protein_id=WP_015117004.1] [location=complement(1073144..1075639)] [gbkey=CDS]	2496	373994	Rivularia sp. PCC 7116	373994	Rivularia sp. PCC 7116	373984	Rivularia	-
40	WP_075877621.1;s_1871030	0.000104794	0.0158154	0.144136	0.708529	0.376649	0.893081	WP_075877621.1	WP_075877621.1 FtsW/RodA/SpoVE family cell cycle protein [Merdibacter massiliensis]	400	1871030	Merdibacter massiliensis	1871030	Merdibacter massiliensis	1935200	Merdibacter	-
40	WP_087151062.1;s_1965627	0.00010482	0.0158154	0.0333561	0.468235	0.462449	0.924011	WP_087151062.1	WP_087151062.1 translational GTPase TypA [Lachnoclostridium sp. An298]	609	1965627	Lachnoclostridium sp. An298	1965627	Lachnoclostridium sp. An298	1506553	Lachnoclostridium	-
40	WP_075679819.1;s_1261635	0.000104679	0.0158154	0.726291	0.983564	0.788104	1	WP_075679819.1	WP_075679819.1 type II CRISPR RNA-guided endonuclease Cas9 [Roseburia sp. 831b]	1111	1261635	Roseburia sp. 831b	1261635	Roseburia sp. 831b	841	Roseburia	-
40	lcl|NC_014828.1_cds_WP_013484990.1_1082;s_253239	0.000104956	0.0158228	0.0318784	0.460892	0.735718	1	lcl|NC_014828.1_cds_WP_013484990.1_1082	lcl|NC_014828.1_cds_WP_013484990.1_1082 [locus_tag=ETHHA_RS05465] [protein=mRNA interferase PemK] [protein_id=WP_013484990.1] [location=1191265..1191636] [gbkey=CDS]	372	663278	Ethanoligenens harbinense YUAN-3	253239	Ethanoligenens harbinense	253238	Ethanoligenens	-
40	lcl|NZ_CP011340.1_cds_WP_078535349.1_4949;s_38300	0.000105153	0.0158349	0.690962	0.974205	0.327784	0.872546	lcl|NZ_CP011340.1_cds_WP_078535349.1_4949	lcl|NZ_CP011340.1_cds_WP_078535349.1_4949 [locus_tag=SPRI_RS24595] [protein=hypothetical protein] [protein_id=WP_078535349.1] [location=5786860..5789502] [gbkey=CDS]	2643	38300	Streptomyces pristinaespiralis	38300	Streptomyces pristinaespiralis	1883	Streptomyces	-
40	SCG88552.1;s_59620	0.000105211	0.0158349	0.0834832	0.614521	0.694283	0.98944	SCG88552.1	SCG88552.1 Sorbitol dehydrogenase [uncultured Clostridium sp.]	380	59620	uncultured Clostridium sp.	59620	uncultured Clostridium sp.	1485	Clostridium	-
40	WP_006574228.1;s_106588	0.000105836	0.0159159	0.00431252	0.23319	0.129277	0.758484	WP_006574228.1	WP_006574228.1 hypothetical protein [Pseudoflavonifractor capillosus]	990	106588	Pseudoflavonifractor capillosus	106588	Pseudoflavonifractor capillosus	1017280	Pseudoflavonifractor	-
40	WP_087324690.1;s_1965648	0.000105959	0.0159213	0.20989	0.778328	0.246197	0.827598	WP_087324690.1	WP_087324690.1 hypothetical protein [Faecalibacterium sp. An58]	394	1965648	Faecalibacterium sp. An58	1965648	Faecalibacterium sp. An58	216851	Faecalibacterium	-
40	CDC61324.1;s_1262808	0.000106257	0.0159396	0.116944	0.671944	0.280377	0.847362	CDC61324.1	CDC61324.1 aBC transporter related protein [Clostridium sp. CAG:448]	599	1262808	Clostridium sp. CAG:448	1262808	Clostridium sp. CAG:448	1485	Clostridium	-
40	WP_026507732.1;s_1280686	0.000106238	0.0159396	0.524386	0.928632	0.999834	1	WP_026507732.1	WP_026507732.1 hypothetical protein [Butyrivibrio sp. MC2013]	431	1280686	Butyrivibrio sp. MC2013	1280686	Butyrivibrio sp. MC2013	830	Butyrivibrio	-
40	SCJ56479.1;s_1193532	0.00010642	0.015951	0.466797	0.910202	0.52941	0.946113	SCJ56479.1	SCJ56479.1 Spore maturation protein B [uncultured Butyricicoccus sp.]	173	1193532	uncultured Butyricicoccus sp.	1193532	uncultured Butyricicoccus sp.	580596	Butyricicoccus	-
40	SCJ43944.1;s_1193532	0.000106736	0.0159852	0.638081	0.959984	0.413768	0.907341	SCJ43944.1	SCJ43944.1 Glucosamine--fructose-6-phosphate aminotransferase [isomerizing] [uncultured Butyricicoccus sp.]	612	1193532	uncultured Butyricicoccus sp.	1193532	uncultured Butyricicoccus sp.	580596	Butyricicoccus	2.6.1.16
40	CDD68871.1;s_1263026	0.000106947	0.0160036	1	1	0.505204	0.938898	CDD68871.1	CDD68871.1 mazG family protein [Firmicutes bacterium CAG:475]	350	1263026	Firmicutes bacterium CAG:475	1263026	Firmicutes bacterium CAG:475	-	-	-
40	CCY66570.1;s_1262831	0.000107136	0.0160188	0.0228143	0.410011	0.405674	0.904739	CCY66570.1	CCY66570.1 tRNA-i(6)A37 thiotransferase enzyme MiaB [Clostridium sp. CAG:678]	478	1262831	Clostridium sp. CAG:678	1262831	Clostridium sp. CAG:678	1485	Clostridium	2.8.4.3
40	lcl|NC_012225.1_cds_WP_012672036.1_2462;s_159	0.000107852	0.0160862	0.0350735	0.476554	0.0592809	0.695405	lcl|NC_012225.1_cds_WP_012672036.1_2462	lcl|NC_012225.1_cds_WP_012672036.1_2462 [locus_tag=BHWA1_RS12415] [protein=flavodoxin] [protein_id=WP_012672036.1] [location=complement(2881397..2881828)] [gbkey=CDS]	432	565034	Brachyspira hyodysenteriae WA1	159	Brachyspira hyodysenteriae	29521	Brachyspira	-
40	lcl|NC_019940.1_cds_WP_041604154.1_1268;s_80679	0.0001078	0.0160862	0.812994	1	0.356937	0.885666	lcl|NC_019940.1_cds_WP_041604154.1_1268	lcl|NC_019940.1_cds_WP_041604154.1_1268 [gene=pyrG] [locus_tag=THIMO_RS06325] [protein=CTP synthetase] [protein_id=WP_041604154.1] [location=1441661..1443292] [gbkey=CDS]	1632	765912	Thioflavicoccus mobilis 8321	80679	Thioflavicoccus mobilis	156885	Thioflavicoccus	6.3.4.2
40	WP_066088582.1;s_36847	0.000107776	0.0160862	0.451873	0.905915	0.594559	0.964723	WP_066088582.1	WP_066088582.1 flavodoxin family protein [Anaerotignum neopropionicum]	210	36847	Anaerotignum neopropionicum	36847	Anaerotignum neopropionicum	2039240	Anaerotignum	-
40	KWW26727.1;s_1768114	0.000108261	0.016134	0.0699864	0.581374	0.581278	0.961439	KWW26727.1	KWW26727.1 Transposase [bacterium F083]	318	1768114	bacterium F083	1768114	bacterium F083	-	-	-
40	lcl|NC_018011.1_cds_WP_014776226.1_2679;s_214856	0.000108877	0.0162124	0.407392	0.889645	0.611537	0.968164	lcl|NC_018011.1_cds_WP_014776226.1_2679	lcl|NC_018011.1_cds_WP_014776226.1_2679 [locus_tag=ALFI_RS13490] [protein=signal recognition particle protein] [protein_id=WP_014776226.1] [location=complement(3135900..3137225)] [gbkey=CDS]	1326	679935	Alistipes finegoldii DSM 17242	214856	Alistipes finegoldii	239759	Alistipes	-
40	WP_016315852.1;s_1235835	0.000109341	0.0162679	0.0412565	0.498536	0.0759127	0.716926	WP_016315852.1	WP_016315852.1 ATP-dependent helicase [Anaerotruncus sp. G3(2012)]	467	1235835	Anaerotruncus sp. G3(2012)	1235835	Anaerotruncus sp. G3(2012)	244127	Anaerotruncus	-
40	WP_087323711.1;s_1965648	0.000109428	0.0162679	0.735195	0.98632	0.191885	0.799104	WP_087323711.1	WP_087323711.1 hypothetical protein [Faecalibacterium sp. An58]	215	1965648	Faecalibacterium sp. An58	1965648	Faecalibacterium sp. An58	216851	Faecalibacterium	-
40	CCY66660.1;s_1262831	0.000109796	0.0162959	0.0108983	0.319029	0.00462765	0.411388	CCY66660.1	CCY66660.1 cell envelope-related function transcriptional attenuator common domain [Clostridium sp. CAG:678]	578	1262831	Clostridium sp. CAG:678	1262831	Clostridium sp. CAG:678	1485	Clostridium	-
40	WP_087155538.1;s_1965583	0.000109748	0.0162959	0.739709	0.987662	0.575884	0.959978	WP_087155538.1	WP_087155538.1 hypothetical protein [Lachnoclostridium sp. An196]	335	1965583	Lachnoclostridium sp. An196	1965583	Lachnoclostridium sp. An196	1506553	Lachnoclostridium	-
40	lcl|NZ_LT635479.1_cds_WP_076779577.1_2649;s_1871021	0.000110338	0.016363	0.0800492	0.606466	0.207313	0.806762	lcl|NZ_LT635479.1_cds_WP_076779577.1_2649	lcl|NZ_LT635479.1_cds_WP_076779577.1_2649 [locus_tag=BQ7370_RS13495] [protein=ABC transporter] [protein_id=WP_076779577.1] [location=complement(2730720..2732438)] [gbkey=CDS]	1719	1871021	Lachnoclostridium phocaeense	1871021	Lachnoclostridium phocaeense	1506553	Lachnoclostridium	3.6.3.44
40	lcl|NZ_LT635479.1_cds_WP_076779575.1_2647;s_1871021	0.000110481	0.0163708	0.248421	0.809531	0.809937	1	lcl|NZ_LT635479.1_cds_WP_076779575.1_2647	lcl|NZ_LT635479.1_cds_WP_076779575.1_2647 [locus_tag=BQ7370_RS13485] [protein=ABC transporter] [protein_id=WP_076779575.1] [location=complement(2727252..2729141)] [gbkey=CDS]	1890	1871021	Lachnoclostridium phocaeense	1871021	Lachnoclostridium phocaeense	1506553	Lachnoclostridium	3.6.3.44
40	lcl|NC_016627.1_cds_WP_014255297.1_2042;s_288965	0.000110737	0.0163955	0.037296	0.485235	0.668817	0.982836	lcl|NC_016627.1_cds_WP_014255297.1_2042	lcl|NC_016627.1_cds_WP_014255297.1_2042 [locus_tag=CLOCL_RS10345] [protein=aspartate 1-decarboxylase] [protein_id=WP_014255297.1] [location=complement(2435425..2435817)] [gbkey=CDS]	393	720554	[Clostridium] clariflavum DSM 19732	288965	[Clostridium] clariflavum	1508657	Ruminiclostridium	4.1.1.11
40	lcl|NZ_AP017902.1_cds_WP_004421573.1_614;s_2112	0.00011094	0.0163983	0.00705253	0.274515	1	1	lcl|NZ_AP017902.1_cds_WP_004421573.1_614	lcl|NZ_AP017902.1_cds_WP_004421573.1_614 [locus_tag=MBVG596_RS03260] [protein=30S ribosomal protein S15] [protein_id=WP_004421573.1] [location=750511..750777] [gbkey=CDS]	267	2112	Mycoplasma bovigenitalium	2112	Mycoplasma bovigenitalium	2093	Mycoplasma	-
40	WP_087312279.1;s_1965542	0.000110947	0.0163983	0.00792487	0.286238	0.787912	1	WP_087312279.1	WP_087312279.1 hypothetical protein [Eubacterium sp. An11]	1206	1965542	Eubacterium sp. An11	1965542	Eubacterium sp. An11	1730	Eubacterium	-
40	WP_031472671.1;s_39484	0.000111026	0.0163983	0.382447	0.881629	0.736116	1	WP_031472671.1	WP_031472671.1 hypothetical protein [Agathobaculum desmolans]	859	39484	Agathobaculum desmolans	39484	Agathobaculum desmolans	2048137	Agathobaculum	-
40	WP_055266059.1;s_1150298	0.000111351	0.0164195	0.908724	1	0.484778	0.931672	WP_055266059.1	WP_055266059.1 hypothetical protein [Fusicatenibacter saccharivorans]	994	1150298	Fusicatenibacter saccharivorans	1150298	Fusicatenibacter saccharivorans	1407607	Fusicatenibacter	-
40	lcl|NZ_CP015400.2_cds_WP_066541890.1_2562;s_1834198	0.000111298	0.0164195	1	1	0.687723	0.987814	lcl|NZ_CP015400.2_cds_WP_066541890.1_2562	lcl|NZ_CP015400.2_cds_WP_066541890.1_2562 [locus_tag=A4V00_RS13040] [protein=AsnC family transcriptional regulator] [protein_id=WP_066541890.1] [location=2541307..2541795] [gbkey=CDS]	489	1834198	Ruminiclostridium sp. KB18	1834198	Ruminiclostridium sp. KB18	1508657	Ruminiclostridium	-
40	CCY67792.1;s_1262831	0.000111717	0.0164469	0.033339	0.468127	0.0493727	0.676323	CCY67792.1	CCY67792.1 n-acetyl-gamma-glutamyl-phosphate reductase [Clostridium sp. CAG:678]	315	1262831	Clostridium sp. CAG:678	1262831	Clostridium sp. CAG:678	1485	Clostridium	1.2.1.38
40	SCI55538.1;s_59620	0.000111685	0.0164469	0.791402	0.998599	0.880159	1	SCI55538.1	SCI55538.1 Nicotinamide nucleotide repair protein [uncultured Clostridium sp.]	526	59620	uncultured Clostridium sp.	59620	uncultured Clostridium sp.	1485	Clostridium	4.2.1.136;5.1.99.6
40	WP_087257015.1;s_29348	0.000111928	0.0164646	0.0424975	0.502434	0.659781	0.979982	WP_087257015.1	WP_087257015.1 TIGR00266 family protein [[Clostridium] spiroforme]	231	29348	[Clostridium] spiroforme	29348	[Clostridium] spiroforme	1505663	Erysipelatoclostridium	-
40	lcl|NZ_CP015405.2_cds_WP_065544631.1_859;s_1796616	0.000112045	0.0164685	0.156559	0.723398	0.0404911	0.652789	lcl|NZ_CP015405.2_cds_WP_065544631.1_859	lcl|NZ_CP015405.2_cds_WP_065544631.1_859 [locus_tag=A4V09_RS04415] [protein=hypothetical protein] [protein_id=WP_065544631.1] [location=960117..961124]	1008	1796616	Blautia sp. YL58	1796616	Blautia sp. YL58	572511	Blautia	-
40	WP_087311684.1;s_1965542	0.000112375	0.0165037	0.61051	0.953081	0.711638	0.994186	WP_087311684.1	WP_087311684.1 DNA translocase FtsK [Eubacterium sp. An11]	1072	1965542	Eubacterium sp. An11	1965542	Eubacterium sp. An11	1730	Eubacterium	-
40	CDE62643.1;s_1262899	0.00011247	0.0165044	0.557098	0.937945	0.720887	0.996546	CDE62643.1	CDE62643.1 uridine kinase [Fusobacterium sp. CAG:439]	278	1262899	Fusobacterium sp. CAG:439	1262899	Fusobacterium sp. CAG:439	848	Fusobacterium	-
40	OKZ59723.1;s_1896989	0.000113173	0.0165942	0.8275	1	0.990388	1	OKZ59723.1	OKZ59723.1 hypothetical protein BHV96_05835 [Clostridium sp. CAG:354_28_25]	151	1896989	Clostridium sp. CAG:354_28_25	1896989	Clostridium sp. CAG:354_28_25	1485	Clostridium	-
40	WP_054327488.1;s_1193532	0.000113435	0.0166057	0.452329	0.905965	0.389171	0.898198	WP_054327488.1	WP_054327488.1 hypothetical protein [Clostridia bacterium UC5.1-1D1]	309	1193532	uncultured Butyricicoccus sp.	1193532	uncultured Butyricicoccus sp.	580596	Butyricicoccus	-
40	WP_087678148.1;s_218205	0.000113395	0.0166057	0.455617	0.906853	0.608967	0.967809	WP_087678148.1	WP_087678148.1 hypothetical protein [Garciella nitratireducens]	371	1121911	Garciella nitratireducens DSM 15102	218205	Garciella nitratireducens	218204	Garciella	-
40	CCY68072.1;s_1262831	0.000113925	0.016652	0.00482987	0.241777	0.0381646	0.645644	CCY68072.1	CCY68072.1 pAP2 family protein [Clostridium sp. CAG:678]	300	1262831	Clostridium sp. CAG:678	1262831	Clostridium sp. CAG:678	1485	Clostridium	3.6.1.27
40	WP_075669499.1;s_1261637	0.000113934	0.016652	0.336688	0.864543	0.206004	0.806076	WP_075669499.1	WP_075669499.1 alpha-galactosidase [Anaerostipes sp. 992a]	732	1261637	Anaerostipes sp. 992a	1261637	Anaerostipes sp. 992a	207244	Anaerostipes	3.2.1.22
40	WP_021845477.1;s_765821	0.000114416	0.0166877	0.63838	0.960066	1	1	WP_021845477.1	WP_021845477.1 hypothetical protein [Blautia hydrogenotrophica]	362	765821	uncultured Blautia sp.	765821	uncultured Blautia sp.	572511	Blautia	-
40	OYE24970.1;s_573	0.000114545	0.0166877	0.6582	0.965787	0.741596	1	OYE24970.1	OYE24970.1 SGNH/GDSL hydrolase family protein, partial [Klebsiella pneumoniae]	205	573	Klebsiella pneumoniae	573	Klebsiella pneumoniae	570	Klebsiella	-
40	WP_073568673.1;s_573	0.000114545	0.0166877	0.6582	0.965787	0.741596	1	WP_073568673.1	WP_073568673.1 SGNH/GDSL hydrolase family protein [Klebsiella pneumoniae]	856	573	Klebsiella pneumoniae	573	Klebsiella pneumoniae	570	Klebsiella	-
40	WP_100222753.1;s_573	0.000114545	0.0166877	0.6582	0.965787	0.741596	1	WP_100222753.1	WP_100222753.1 SGNH/GDSL hydrolase family protein, partial [Klebsiella pneumoniae]	804	573	Klebsiella pneumoniae	573	Klebsiella pneumoniae	570	Klebsiella	-
40	lcl|NZ_CP015405.2_cds_WP_065543276.1_3217;s_1796616	0.000114781	0.0167087	0.528504	0.929915	0.617185	0.969563	lcl|NZ_CP015405.2_cds_WP_065543276.1_3217	lcl|NZ_CP015405.2_cds_WP_065543276.1_3217 [locus_tag=A4V09_RS16320] [protein=ATP-dependent chaperone ClpB] [protein_id=WP_065543276.1] [location=complement(3428976..3431558)]	2583	1796616	Blautia sp. YL58	1796616	Blautia sp. YL58	572511	Blautia	-
40	lcl|NC_017068.1_cds_WP_014425553.1_2400;s_971	0.00011516	0.0167505	0.425936	0.896939	0.991975	1	lcl|NC_017068.1_cds_WP_014425553.1_2400	lcl|NC_017068.1_cds_WP_014425553.1_2400 [locus_tag=SELR_RS12310] [db_xref=GeneID:31523627] [protein=ABC transporter ATP-binding protein] [protein_id=WP_014425553.1] [location=complement(2543050..2543778)] [gbkey=CDS]	729	927704	Selenomonas ruminantium subsp. lactilytica TAM6421	971	Selenomonas ruminantium	970	Selenomonas	-
40	lcl|NC_014652.1_cds_WP_013403314.1_1418;s_413888	0.000115481	0.0167837	0.788498	0.997809	0.836461	1	lcl|NC_014652.1_cds_WP_013403314.1_1418	lcl|NC_014652.1_cds_WP_013403314.1_1418 [locus_tag=CALHY_RS07230] [protein=rod shape-determining protein] [protein_id=WP_013403314.1] [location=complement(1456058..1457089)] [gbkey=CDS]	1032	632292	Caldicellulosiruptor hydrothermalis 108	413888	Caldicellulosiruptor hydrothermalis	44000	Caldicellulosiruptor	-
40	CDD30846.1;s_1262989	0.000115732	0.0168068	0.220954	0.787498	0.809483	1	CDD30846.1	CDD30846.1 unknown [Firmicutes bacterium CAG:94]	886	1262989	Firmicutes bacterium CAG:94	1262989	Firmicutes bacterium CAG:94	-	-	-
40	WP_087285910.1;s_29348	0.000116416	0.0168801	0.0377012	0.486691	0.467856	0.925583	WP_087285910.1	WP_087285910.1 hypothetical protein [[Clostridium] spiroforme]	1124	29348	[Clostridium] spiroforme	29348	[Clostridium] spiroforme	1505663	Erysipelatoclostridium	3.2.1.169;3.2.1.35;3.2.1.52
40	lcl|NZ_CP015405.2_cds_WP_065543986.1_4066;s_1796616	0.000116432	0.0168801	0.397844	0.886219	0.666105	0.982015	lcl|NZ_CP015405.2_cds_WP_065543986.1_4066	lcl|NZ_CP015405.2_cds_WP_065543986.1_4066 [locus_tag=A4V09_RS20720] [protein=2-deoxy-D-gluconate 3-dehydrogenase] [protein_id=WP_065543986.1] [location=4400866..4401636]	771	1796616	Blautia sp. YL58	1796616	Blautia sp. YL58	572511	Blautia	-
40	WP_078096928.1;s_39484	0.000116515	0.0168801	0.329877	0.862427	0.993678	1	WP_078096928.1	WP_078096928.1 hypothetical protein [Agathobaculum desmolans]	427	39484	Agathobaculum desmolans	39484	Agathobaculum desmolans	2048137	Agathobaculum	-
40	lcl|NZ_CP022983.1_cds_WP_095370743.1_1455;s_859143	0.000116985	0.0169261	0.00247044	0.190724	0.543571	0.950045	lcl|NZ_CP022983.1_cds_WP_095370743.1_1455	lcl|NZ_CP022983.1_cds_WP_095370743.1_1455 [locus_tag=CKF48_RS07400] [protein=hypothetical protein] [protein_id=WP_095370743.1] [location=complement(1477425..1478528)] [gbkey=CDS]	1104	859143	Bacillus kochii	859143	Bacillus kochii	1386	Bacillus	-
40	WP_089982231.1;s_1776045	0.000117018	0.0169261	0.947277	1	0.976715	1	WP_089982231.1	WP_089982231.1 type I restriction endonuclease subunit R [Clostridium sp. C105KSO13]	1078	1776045	Clostridium sp. C105KSO13	1776045	Clostridium sp. C105KSO13	1485	Clostridium	-
40	lcl|NC_015318.1_cds_WP_013682553.1_1569;s_84405	0.000117672	0.0170071	0.127124	0.686591	0.575368	0.959792	lcl|NC_015318.1_cds_WP_013682553.1_1569	lcl|NC_015318.1_cds_WP_013682553.1_1569 [locus_tag=HIPMA_RS08120] [protein=bifunctional phosphoribosyl-AMP cyclohydrolase/phosphoribosyl-ATP diphosphatase] [protein_id=WP_013682553.1] [location=complement(1543989..1544696)] [gbkey=CDS]	708	760142	Hippea maritima DSM 10411	84405	Hippea maritima	84404	Hippea	3.5.4.19;3.6.1.31
40	WP_087311843.1;s_1965542	0.000117847	0.0170189	0.474177	0.912087	0.618024	0.969614	WP_087311843.1	WP_087311843.1 polysaccharide deacetylase [Eubacterium sp. An11]	266	1965542	Eubacterium sp. An11	1965542	Eubacterium sp. An11	1730	Eubacterium	-
40	WP_087226169.1;s_1965562	0.000117967	0.0170228	0.825177	1	0.101131	0.738971	WP_087226169.1	WP_087226169.1 integrase [Lachnoclostridium sp. An14]	341	1965562	Lachnoclostridium sp. An14	1965562	Lachnoclostridium sp. An14	1506553	Lachnoclostridium	-
40	WP_072524692.1;s_1871020	0.000118513	0.0170312	1.0942e-05	0.0168732	0.303133	0.860466	WP_072524692.1	WP_072524692.1 hypothetical protein [Clostridium sp. Marseille-P3244]	745	1871020	Clostridium sp. Marseille-P3244	1871020	Clostridium sp. Marseille-P3244	1485	Clostridium	-
40	CDB29630.1;s_1263004	0.000118549	0.0170312	0.0982807	0.642595	0.363665	0.887299	CDB29630.1	CDB29630.1 stage II sporulation protein P [Firmicutes bacterium CAG:137]	337	1263004	Firmicutes bacterium CAG:137	1263004	Firmicutes bacterium CAG:137	-	-	-
40	lcl|NC_015977.1_cds_WP_014078721.1_550;s_301301	0.000118297	0.0170312	0.0458851	0.514855	0.578861	0.961154	lcl|NC_015977.1_cds_WP_014078721.1_550	lcl|NC_015977.1_cds_WP_014078721.1_550 [locus_tag=RHOM_RS02665] [protein=3-hydroxybutyryl-CoA dehydrogenase] [protein_id=WP_014078721.1] [location=601842..602714] [gbkey=CDS]	873	585394	Roseburia hominis A2-183	301301	Roseburia hominis	841	Roseburia	-
40	SCI61037.1;s_1193532	0.000118587	0.0170312	0.982079	1	0.59502	0.964842	SCI61037.1	SCI61037.1 ATP-dependent DNA helicase recG [uncultured Butyricicoccus sp.]	681	1193532	uncultured Butyricicoccus sp.	1193532	uncultured Butyricicoccus sp.	580596	Butyricicoccus	3.6.4.12
40	lcl|NZ_CP015406.2_cds_WP_065535103.1_2573;s_292800	0.000118382	0.0170312	0.0527128	0.537273	0.719719	0.996272	lcl|NZ_CP015406.2_cds_WP_065535103.1_2573	lcl|NZ_CP015406.2_cds_WP_065535103.1_2573 [locus_tag=A4U99_RS13120] [db_xref=GeneID:33071782] [protein=flavodoxin family protein] [protein_id=WP_065535103.1] [location=complement(2642704..2643321)] [gbkey=CDS]	618	292800	Flavonifractor plautii	292800	Flavonifractor plautii	946234	Flavonifractor	-
40	lcl|NC_007795.1_cds_YP_501491.1_2758;s_1280	0.000118306	0.0170312	0.615279	0.954304	0.81913	1	lcl|NC_007795.1_cds_YP_501491.1_2758	lcl|NC_007795.1_cds_YP_501491.1_2758 [locus_tag=SAOUHSC_03045] [db_xref=GeneID:3921309] [protein=cold shock protein] [protein_id=YP_501491.1] [location=2813020..2813247] [gbkey=CDS]	228	93061	Staphylococcus aureus subsp. aureus NCTC 8325	1280	Staphylococcus aureus	1279	Staphylococcus	-
40	CDC70864.1;s_1262910	0.000119038	0.017069	0.0892196	0.625579	0.331023	0.874152	CDC70864.1	CDC70864.1 arginine repressor [Oscillibacter sp. CAG:155]	149	1262910	Oscillibacter sp. CAG:155	1262910	Oscillibacter sp. CAG:155	459786	Oscillibacter	-
40	WP_087312721.1;s_1965542	0.000119011	0.017069	1	1	0.352098	0.883464	WP_087312721.1	WP_087312721.1 hypothetical protein [Eubacterium sp. An11]	118	1965542	Eubacterium sp. An11	1965542	Eubacterium sp. An11	1730	Eubacterium	-
40	lcl|NC_003366.1_cds_WP_003468301.1_1481;s_1502	0.000119219	0.0170814	0.222209	0.788629	0.953818	1	lcl|NC_003366.1_cds_WP_003468301.1_1481	lcl|NC_003366.1_cds_WP_003468301.1_1481 [locus_tag=CPE_RS07880] [protein=hyaluronidase] [protein_id=WP_003468301.1] [location=complement(1780361..1783744)] [gbkey=CDS]	3384	195102	Clostridium perfringens str. 13	1502	Clostridium perfringens	1485	Clostridium	3.2.1.35;3.2.1.52
40	WP_087252120.1;s_1965647	0.000119515	0.0171104	0.495605	0.919457	0.34725	0.881249	WP_087252120.1	WP_087252120.1 sucrose-6-phosphate hydrolase [Drancourtella sp. An57]	449	1965647	Drancourtella sp. An57	1965647	Drancourtella sp. An57	1903506	Drancourtella	-
40	WP_087314786.1;s_1965542	0.000119957	0.0171467	0.448841	0.904797	0.164701	0.783864	WP_087314786.1	WP_087314786.1 hypothetical protein [Eubacterium sp. An11]	276	1965542	Eubacterium sp. An11	1965542	Eubacterium sp. An11	1730	Eubacterium	-
40	lcl|NZ_LT907848.1_cds_WP_096239708.1_1105;s_39488	0.000119906	0.0171467	1	1	0.407798	0.905197	lcl|NZ_LT907848.1_cds_WP_096239708.1_1105	lcl|NZ_LT907848.1_cds_WP_096239708.1_1105 [locus_tag=EHL_RS05830] [protein=O-acetylhomoserine aminocarboxypropyltransferase] [protein_id=WP_096239708.1] [location=1271455..1272738] [gbkey=CDS]	1284	39488	[Eubacterium] hallii	39488	[Eubacterium] hallii	1730	Eubacterium	-
40	WP_002595774.1;s_1531	0.00012022	0.0171573	0.659093	0.965967	0.743465	1	WP_002595774.1	WP_002595774.1 hypothetical protein [[Clostridium] clostridioforme]	433	1531	[Clostridium] clostridioforme	1531	[Clostridium] clostridioforme	1506553	Lachnoclostridium	-
40	lcl|NC_014414.1_cds_WP_013300070.1_904;s_208216	0.00012014	0.0171573	0.949037	1	0.947869	1	lcl|NC_014414.1_cds_WP_013300070.1_904	lcl|NC_014414.1_cds_WP_013300070.1_904 [locus_tag=PB2503_RS04630] [protein=diaminopimelate decarboxylase] [protein_id=WP_013300070.1] [location=958275..959534] [gbkey=CDS]	1260	314260	Parvularcula bermudensis HTCC2503	208216	Parvularcula bermudensis	208215	Parvularcula	4.1.1.20
40	CDA30397.1;s_1262813	0.000120404	0.0171701	1	1	0.993368	1	CDA30397.1	CDA30397.1 dNA-directed RNA polymerase subunit alpha [Clostridium sp. CAG:492]	315	1262813	Clostridium sp. CAG:492	1262813	Clostridium sp. CAG:492	1485	Clostridium	2.7.7.6
40	WP_087162443.1;s_1965569	0.000120824	0.0171914	0.0957456	0.637766	0.390162	0.898686	WP_087162443.1	WP_087162443.1 molecular chaperone DnaK [Lachnoclostridium sp. An169]	585	1965569	Lachnoclostridium sp. An169	1965569	Lachnoclostridium sp. An169	1506553	Lachnoclostridium	-
40	lcl|NC_012781.1_cds_WP_012741003.1_64;s_39491	0.000120755	0.0171914	0.772909	0.99442	0.569589	0.958174	lcl|NC_012781.1_cds_WP_012741003.1_64	lcl|NC_012781.1_cds_WP_012741003.1_64 [locus_tag=EUBREC_RS00350] [protein=IS110 family transposase] [protein_id=WP_012741003.1] [location=complement(76645..77931)] [gbkey=CDS]	1287	515619	[Eubacterium] rectale ATCC 33656	39491	[Eubacterium] rectale	-	-	-
40	WP_031472484.1;s_39484	0.000120836	0.0171914	0.664785	0.967119	0.666412	0.982015	WP_031472484.1	WP_031472484.1 hypothetical protein [Agathobaculum desmolans]	444	39484	Agathobaculum desmolans	39484	Agathobaculum desmolans	2048137	Agathobaculum	-
40	WP_087232016.1;s_1965604	0.000121109	0.0172167	0.86893	1	0.499367	0.936874	WP_087232016.1	WP_087232016.1 glutamate synthase subunit beta [Anaeromassilibacillus sp. An250]	490	1965604	Anaeromassilibacillus sp. An250	1965604	Anaeromassilibacillus sp. An250	1924093	Anaeromassilibacillus	-
40	lcl|NZ_LT700187.1_cds_WP_046442406.1_543;s_1805714	0.000121462	0.0172535	0.273953	0.827525	0.966751	1	lcl|NZ_LT700187.1_cds_WP_046442406.1_543	lcl|NZ_LT700187.1_cds_WP_046442406.1_543 [locus_tag=BN6468_RS02780] [protein=hypothetical protein] [protein_id=WP_046442406.1] [location=complement(567482..567715)] [gbkey=CDS]	234	1805714	Christensenella massiliensis	1805714	Christensenella massiliensis	990721	Christensenella	-
[truncated: 3,636 more rows]
