# Supplementary material for: Systematic profiling of the chicken gut microbiome reveals dietary supplementation with antibiotics alters expression of multiple microbial pathways with minimal impact on community structure
Source: Microbiome. 2022 Aug 15;10:127. doi: 10.1186/s40168-022-01319-7 (PMC9377095; doi:10.1186/s40168-022-01319-7)
Supplement: Supplementary file 22 — Additional file 21: Supplemental Table 8. Transcripts expressed in the ceca exhibiting significant differential expression between AGPs and diets. [file 40168_2022_1319_MOESM21_ESM.xlsx]

## Sheet: Ceca_antibiotics_genes
Supplemental Table 8 Transcripts expressed in the ceca exhibiting significant differential expression between AGPs and diets
Transcripts exhibiting significant diffential expression in the presence and absence of AGPs
													Day24_Ceca_Corn				Day24_Ceca_Corn+					Day24_Ceca_Wheat						Day24_Ceca_Wheat+						Day40_Ceca_Corn						Day40_Ceca_Corn+						Day40_Ceca_Wheat
geneID	fullName	length	taxonID	taxonName	speciesID	speciesName	genusID	genusName	ECs	Ecolis	taxa	pathway	Sample_6	Sample_12	Sample_15		Sample_3	Sample_10	Sample_14	Sample_37		Sample_1	Sample_4	Sample_5	Sample_11	Sample_13		Sample_2	Sample_7	Sample_8	Sample_9	Sample_16		Sample_24	Sample_25	Sample_30	Sample_33	Sample_35		Sample_21	Sample_22	Sample_28	Sample_32	Sample_34		Sample_17	Sample_18	Sample_23	Sample_29
lcl|NZ_CP017478.1_cds_WP_070237887.1_2823	lcl|NZ_CP017478.1_cds_WP_070237887.1_2823 [locus_tag=LPB138_RS14010] [protein=anthranilate synthase component I] [protein_id=WP_070237887.1] [location=3173434..3174825] [gbkey=CDS]	1392	1850246	Lutibacter sp. LPB0138	1850246	Lutibacter sp. LPB0138	358023	Lutibacter	4.1.3.27	b1812	Bacteria	Phenylalanine, tyrosine and tryptophan biosynthesis;Phenazine biosynthesis;Biosynthesis of antibiotics	0	0	0		123.854	0	0	0		19.6166	0	0	0	27.0143		0	0	0	0	0		0	0	9.62703	0.311815	0		0	0	0	0	0		0	0	0	0
lcl|NC_013204.1_cds_WP_015760442.1_1168	lcl|NC_013204.1_cds_WP_015760442.1_1168 [locus_tag=ELEN_RS05885] [protein=haloacid dehalogenase] [protein_id=WP_015760442.1] [location=1417123..1419471] [gbkey=CDS]	2349	479437	Eggerthella lenta DSM 2243	84112	Eggerthella lenta	84111	Eggerthella	-	-	Bacteria	-	0	0	0		0	0	0.696053	102.651		0	0.394143	288.756	0	0		0	0	0	0	0		21.8682	0	0	0	44.148		0	0	0	0	0		0	0	0	0
WP_087313484.1	WP_087313484.1 hypothetical protein [Eubacterium sp. An11]	445	1965542	Eubacterium sp. An11	1965542	Eubacterium sp. An11	1730	Eubacterium	-	-	Eubacteriaceae	-	17.6415	0	95.1425		0	0	0	0		0.726541	0	0	0	0		0	0	202.972	0	10516.6		0.705427	0	4.81352	0.311815	0		0	0	0	0	0		0	0	0	0.223032
WP_052228343.1	WP_052228343.1 carbohydrate ABC transporter permease [Paenibacillus chondroitinus]	288	59842	Paenibacillus chondroitinus	59842	Paenibacillus chondroitinus	44249	Paenibacillus	-	b3451	Bacilli	-	0	0	0		215.787	0	50.8118	0		0	0	6.92008	0	0		0	0	0	0	0		0	0	0	44.5896	0		0	0	0	0	0		0	228.01	0	0
lcl|NC_008536.1_cds_WP_011684330.1_2615	lcl|NC_008536.1_cds_WP_011684330.1_2615 [locus_tag=ACID_RS13155] [protein=signal recognition particle protein] [protein_id=WP_011684330.1] [location=complement(3254817..3256184)] [gbkey=CDS]	1368	234267	Candidatus Solibacter usitatus Ellin6076	332163	Candidatus Solibacter usitatus	332162	Candidatus Solibacter	-	b2610	Bacteria	-	0	0	0		0	0	828.303	1330.95		0	0	515.231	0	0		0	0	0	0	0		0	0	0	0	0		0	0	0	0	2272.47		1973.82	4897.99	0	322.95
CCY04852.1	CCY04852.1 translation initiation factor IF-1 [Faecalibacterium sp. CAG:1138]	73	1262896	Faecalibacterium sp. CAG:1138	1262896	Faecalibacterium sp. CAG:1138	216851	Faecalibacterium	-	-	Ruminococcaceae	-	0	136.168	0		0	0	0	0		0	0	0	0	0		0	0	0	1.59726	0		21.1628	23.6397	4.81352	7.17175	12.6137		0	0	0	0	0		0	0	0	0
lcl|NZ_CP017466.1_cds_WP_096810670.1_2182	lcl|NZ_CP017466.1_cds_WP_096810670.1_2182 [locus_tag=BJG89_RS11215] [protein=RNase adapter RapZ] [protein_id=WP_096810670.1] [location=complement(2332062..2332988)] [gbkey=CDS]	927	214473	Staphylococcus nepalensis	214473	Staphylococcus nepalensis	1279	Staphylococcus	-	b3205	Bacilli	-	0	0	0		324.32	0	0	0		0	0	0	0	141.825		0	0	0	0	0		0	0	0	0	0		0	0	110.285	0	142.799		0	0	353.224	0
WP_098035986.1	WP_098035986.1 hypothetical protein [Lactobacillus sp. UMNPBX12]	753	2042035	Lactobacillus sp. UMNPBX12	2042035	Lactobacillus sp. UMNPBX12	1578	Lactobacillus	-	-	Lactobacillaceae	-	0	0	0		97.0405	791.249	0	0		17.437	0	14.4693	0	0		0	0	0	0	0		0	0	0	0	0		0	0	41.505	0	0		0	0	0	0
lcl|NZ_CP022278.1_cds_WP_089035464.1_465	lcl|NZ_CP022278.1_cds_WP_089035464.1_465 [gene=argH] [locus_tag=BG910_RS02395] [protein=argininosuccinate lyase] [protein_id=WP_089035464.1] [location=472664..474043] [gbkey=CDS]	1380	1853278	Neisseria sp. 10023	1853278	Neisseria sp. 10023	482	Neisseria	4.3.2.1	b3960	Betaproteobacteria	Arginine biosynthesis;Alanine, aspartate and glutamate metabolism;Biosynthesis of antibiotics	0	0	0		0	2457.73	0	232.019		0	0	567.446	0	0		0	0	0	0	0		152.372	3.37709	0	1.87089	0		0	0	0	0	0		0	0	0	0
WP_069151398.1	WP_069151398.1 MULTISPECIES: hypothetical protein [Lachnospiraceae]	468	1432052	Eisenbergiella tayi	1432052	Eisenbergiella tayi	1432051	Eisenbergiella	-	-	Lachnospiraceae	-	0	0	0		0	163.554	0	0		0	0	0	0	0		0	0	171.706	0	2021.37		0	0	0	0.62363	0		0	0	0	0	0		354.235	0	0	0
lcl|NC_015602.1_cds_WP_013854410.1_975	lcl|NC_015602.1_cds_WP_013854410.1_975 [locus_tag=WANG_RS05025] [protein=YebC/PmpR family DNA-binding transcriptional regulator] [protein_id=WP_013854410.1] [location=complement(1007458..1008186)] [gbkey=CDS]	729	1033837	Lactobacillus kefiranofaciens ZW3	267818	Lactobacillus kefiranofaciens	1578	Lactobacillus	-	b1864	Lactobacillaceae	-	0.980081	4556.5	73.4556		0	0	0	0		0	0	0	0	0		1443.11	0	0	0	0		0.705427	99.6243	4.81352	0	22.074		0	0	0	0	0		4.78696	0	0	0
KRK33947.1	KRK33947.1 hypothetical protein FC28_GL000745 [Lactobacillus crispatus DSM 20584 = JCM 1185]	198	1423736	Lactobacillus crispatus DSM 20584 = JCM 1185	47770	Lactobacillus crispatus	1578	Lactobacillus	-	-	Lactobacillaceae	-	0	0	0		0	22.1019	0.696053	0		0	0.394143	45.9242	1.1368	0		0	0	0	0	0		0	0	0	0	0		0	152.709	71.7444	55.7771	0		0	0	0	0
EDM52309.1	EDM52309.1 hypothetical protein EUBVEN_00519 [Eubacterium ventriosum ATCC 27560]	72	411463	Eubacterium ventriosum ATCC 27560	39496	Eubacterium ventriosum	1730	Eubacterium	-	-	Eubacteriaceae	-	0	0	0		46127.4	3156.15	0	161.71		0	0	150.984	0	0		0	0	0	0	0		0	0	0	0	0		0	0	100.205	3427.19	0		0	2548.22	0	0
lcl|NZ_CP014623.1_cds_WP_068223686.1_579	lcl|NZ_CP014623.1_cds_WP_068223686.1_579 [locus_tag=AYR52_RS03070] [protein=DNA-binding response regulator] [protein_id=WP_068223686.1] [location=688647..689333] [gbkey=CDS]	687	375175	Lactobacillus backii	375175	Lactobacillus backii	1578	Lactobacillus	-	b1969	Lactobacillaceae	-	0	0	0		0	453.089	0	0		0	0	0	0	0		0	36.9919	0	0	0		0	0	0	0	0		228.899	0	0	0	0		0	0	0	0
lcl|NC_021658.1_cds_WP_020738542.1_6942	lcl|NC_021658.1_cds_WP_020738542.1_6942 [locus_tag=SCE1572_RS34275] [protein=sugar ABC transporter ATP-binding protein] [protein_id=WP_020738542.1] [location=complement(9459789..9461312)] [gbkey=CDS]	1524	1254432	Sorangium cellulosum So0157-2	56	Sorangium cellulosum	39643	Sorangium	3.6.3.17	b3567	Proteobacteria	-	0	0	0		0	5304.46	340.37	114.603		0	0	115.125	0	0		0	0	0	0	0		40.2094	0	0	0	0		0	0	0	0	0		0	0	0	0
lcl|NC_014217.1_cds_WP_013166289.1_1465	lcl|NC_014217.1_cds_WP_013166289.1_1465 [locus_tag=SNOV_RS07370] [protein=ATPase AAA] [protein_id=WP_013166289.1] [location=1532578..1533891] [gbkey=CDS]	1314	639283	Starkeya novella DSM 506	921	Starkeya novella	152053	Starkeya	-	b0892	Alphaproteobacteria	-	0	0	0		2824.39	30.9427	45.9395	0		0	0	201.94	0	0		0	0	0	0	0		0	0	0	0	0		52.0226	0	0	0	0		0	0	0	0
lcl|NZ_CP007512.1_cds_WP_000280859.1_5187	lcl|NZ_CP007512.1_cds_WP_000280859.1_5187 [locus_tag=CY96_RS25435] [protein=thymidine kinase] [protein_id=WP_000280859.1] [location=complement(4972062..4972649)] [gbkey=CDS]	588	1330043	Bacillus bombysepticus str. Wang	658666	Bacillus bombysepticus	1386	Bacillus	2.7.1.21	-	Bacilli	Pyrimidine metabolism;Drug metabolism - other enzymes	0	590.06	5.59662		0	0	0	0		0	0	0	0	0		0	0	0	0	0.666241		5.64342	1.68855	129.965	0	230.2		0	0	0	0	0		0	0	0	0.223032
lcl|NC_015602.1_cds_WP_013853566.1_70	lcl|NC_015602.1_cds_WP_013853566.1_70 [locus_tag=WANG_RS00350] [protein=50S ribosomal protein L10] [protein_id=WP_013853566.1] [location=51845..52363] [gbkey=CDS]	519	1033837	Lactobacillus kefiranofaciens ZW3	267818	Lactobacillus kefiranofaciens	1578	Lactobacillus	-	-	Lactobacillaceae	-	47.0439	26577.6	616.328		0	0	0	0		0	1.57657	0	2.2736	2.25119		5623.06	2.31199	0	0	16.656		0	0	4.81352	0	0		0	0	0	0	0		0	0	0.829165	0
lcl|NZ_CP022983.1_cds_WP_095371998.1_2812	lcl|NZ_CP022983.1_cds_WP_095371998.1_2812 [gene=sufB] [locus_tag=CKF48_RS14625] [protein=Fe-S cluster assembly protein SufB] [protein_id=WP_095371998.1] [location=2853925..2855322] [gbkey=CDS]	1398	859143	Bacillus kochii	859143	Bacillus kochii	1386	Bacillus	-	b1683	Bacilli	-	0	43.9251	34.9789		0	0	0	0		0	0	0	0	0		0	124.848	0	23.9589	0		0	0	0	133.145	0		0	0	0	0	0		0	0	0	0
lcl|NC_015602.1_cds_WP_013855077.1_1727	lcl|NC_015602.1_cds_WP_013855077.1_1727 [locus_tag=WANG_RS08820] [protein=lactate dehydrogenase] [protein_id=WP_013855077.1] [location=complement(1806124..1807137)] [gbkey=CDS]	1014	1033837	Lactobacillus kefiranofaciens ZW3	267818	Lactobacillus kefiranofaciens	1578	Lactobacillus	1.1.1.28	b1380	Lactobacillaceae	Pyruvate metabolism;Microbial metabolism in diverse environments	7.84065	12041.3	264.44		0	0	0	0		0	0	0	0	0		3450.69	0	0	0	0		0.705427	626.451	0	0	0		0	0	0	0	0		0	0	0	0
CDA78386.1	CDA78386.1 putative uncharacterized protein [Clostridium sp. CAG:242]	462	1262783	Clostridium sp. CAG:242	1262783	Clostridium sp. CAG:242	1485	Clostridium	-	b0007	Clostridiaceae	-	0	0	0		0	333.739	0	0		5.44906	0	0	0	0		0	0	0	0	0		0	0	0	0	0		63.7277	0	2.96465	14.4607	0		0	0	0	0
WP_069875926.1	WP_069875926.1 LacI family transcriptional regulator [Fusibacter sp. 3D3]	334	1048380	Fusibacter sp. 3D3	1048380	Fusibacter sp. 3D3	76008	Fusibacter	-	b1658	Clostridiales	-	0	0	0		0	0	0	227.8		0	0	444.143	0	0		0	0	0	0	0		0	0	0	0	0		0	0	45.0626	134.278	0		0	0	0	0
OLA43413.1	OLA43413.1 hypothetical protein BHW39_10105 [Firmicutes bacterium CAG:552_39_19]	154	1897035	Firmicutes bacterium CAG:552_39_19	1897035	Firmicutes bacterium CAG:552_39_19	-	-	-	-	Firmicutes	-	0	23.4267	0		0	0	0	0		0	0	4.40369	0	0		0	0	0	0	0		0	18.574	0	0	25.2274		0	0	0	0	0		0	0	194.025	0
WP_006354165.1	WP_006354165.1 hypothetical protein [[Clostridium] methylpentosum]	810	537013	[Clostridium] methylpentosum DSM 5476	84026	[Clostridium] methylpentosum	1508657	Ruminiclostridium	-	-	Ruminococcaceae	-	0	0	0		0	380.153	0	3.51544		0	0.394143	0	0	0		0	0	0	0	0		53.6125	1.68855	4.81352	12.7844	0		0	0	0	0	0		0	0	0	0.669095
CDA23490.1	CDA23490.1 glycosyl transferase group 1 [Mycoplasma sp. CAG:611]	392	1262905	Mycoplasma sp. CAG:611	1262905	Mycoplasma sp. CAG:611	2093	Mycoplasma	-	-	Bacteria	-	0	0	0		0	324.898	0	0		0	0	86.8155	0	0		0	0	0	0	0		0	0	0	7.48356	0		0	0	0	0	0		0	0	0	0
lcl|NZ_CP015408.2_cds_WP_065533073.1_797	lcl|NZ_CP015408.2_cds_WP_065533073.1_797 [locus_tag=A4V07_RS04230] [protein=serine/threonine protein kinase] [protein_id=WP_065533073.1] [location=complement(847231..849135)] [gbkey=CDS]	1905	1598	Lactobacillus reuteri	1598	Lactobacillus reuteri	1578	Lactobacillus	2.7.11.1	-	Lactobacillaceae	mTOR signaling pathway;PI3K-Akt signaling pathway;Thermogenesis;Relaxin signaling pathway;Human cytomegalovirus infection;Human papillomavirus infection	0	8.78502	22.3865		0	0	0	0		0	0	0	0	0		0	0	0.512556	7.9863	0		0	0	0	0	0		0	0	130.444	0	0		0	0	0	0
lcl|NZ_AP017368.1_cds_WP_096399437.1_492	lcl|NZ_AP017368.1_cds_WP_096399437.1_492 [locus_tag=RSDT_RS02555] [protein=diaminopimelate epimerase] [protein_id=WP_096399437.1] [location=complement(533269..534135)] [gbkey=CDS]	867	1725232	Candidatus Desulfovibrio trichonymphae	1725232	Candidatus Desulfovibrio trichonymphae	872	Desulfovibrio	5.1.1.7	b3809	Proteobacteria	Lysine biosynthesis;Microbial metabolism in diverse environments;Biosynthesis of antibiotics	0	0	0		0	0	3169.82	120.228		67.5683	0	78.6372	0	0		0	0	0	0	0		0	0	0	0	0		1.30056	0	0	0	0		0	0	0	0
lcl|NC_014153.1_cds_WP_013105092.1_797	lcl|NC_014153.1_cds_WP_013105092.1_797 [locus_tag=TINT_RS04000] [protein=DNA recombination/repair protein RecA] [protein_id=WP_013105092.1] [location=862242..863303] [gbkey=CDS]	1062	75379	Thiomonas intermedia K12	926	Thiomonas intermedia	32012	Thiomonas	-	b2699	Betaproteobacteria	-	0	0	0		2168.09	0	0.696053	3341.78		0	0	0	0	0		0	0	0	19.1671	0		1783.32	0	0	0	0		0	0	0	0	0		0	0	0	0
CCY27904.1	CCY27904.1 acetyltransferase GNAT family [Firmicutes bacterium CAG:114]	175	1263001	Firmicutes bacterium CAG:114	1263001	Firmicutes bacterium CAG:114	-	-	-	-	Firmicutes	-	0	0	0		2743.95	2183.67	693.964	0		0	0	490.696	0	0		0	0	0	0	0		0	0	0	0	0		648.982	237.277	0	33.0531	0		0	0	0	0
lcl|NZ_CP014873.1_cds_WP_068223686.1_1585	lcl|NZ_CP014873.1_cds_WP_068223686.1_1585 [locus_tag=AYR53_RS08185] [protein=DNA-binding response regulator] [protein_id=WP_068223686.1] [location=1813034..1813720] [gbkey=CDS]	687	375175	Lactobacillus backii	375175	Lactobacillus backii	1578	Lactobacillus	-	b1969	Lactobacillaceae	-	0	0	0		0	453.089	0	0		0	0	0	0	0		0	36.9919	0	0	0		0	0	0	0	0		228.899	0	0	0	0		0	0	0	0
lcl|NC_015381.1_cds_WP_013698348.1_2422	lcl|NC_015381.1_cds_WP_013698348.1_2422 [gene=clpP] [locus_tag=BGLA_RS11905] [protein=ATP-dependent Clp endopeptidase, proteolytic subunit ClpP] [protein_id=WP_013698348.1] [location=complement(2752452..2753105)] [gbkey=CDS]	654	999541	Burkholderia gladioli BSR3	28095	Burkholderia gladioli	32008	Burkholderia	3.4.21.92	b0437	Betaproteobacteria	-	0	0	0		1654.8	0	0	0		0	0	0	0	0		0	247.383	0	0	0		8.46513	0	0	0	0		0	0	0	0	0		0	0	0	0
WP_021638377.1	WP_021638377.1 gfo/Idh/MocA family oxidoreductase [Clostridium sp. KLE 1755]	403	1226325	Clostridium sp. KLE 1755	1226325	Clostridium sp. KLE 1755	1485	Clostridium	-	-	Clostridiaceae	-	0	0	0		2662.23	0	6.26447	0		0	0	145.951	0	0		0	0	0	0	0		0	0	0	0	0		0	154.534	0	0	0		0	0	0	0
CDD66843.1	CDD66843.1 ribosomal RNA large subunit methyltransferase H [Firmicutes bacterium CAG:882]	159	1262991	Firmicutes bacterium CAG:882	1262991	Firmicutes bacterium CAG:882	-	-	2.1.1.177	-	Firmicutes	-	0	0	0		0	324.898	72.3895	0		0	0	0	0	0		0	0	35.8789	79.863	0		0	0	0	41.1596	0		0	0	0	0	0		0	396.906	0	0
lcl|NC_013205.1_cds_WP_041707408.1_1419	lcl|NC_013205.1_cds_WP_041707408.1_1419 [locus_tag=AACI_RS07155] [protein=peptidase M16] [protein_id=WP_041707408.1] [location=1496017..1497288] [gbkey=CDS]	1272	521098	Alicyclobacillus acidocaldarius subsp. acidocaldarius DSM 446	405212	Alicyclobacillus acidocaldarius	29330	Alicyclobacillus	-	-	Bacilli	-	0	0	0		0	2088.63	579.812	0		0	0	308.258	0	0		0	0	0	0	0		0.705427	0	0	0	0		0	0	0	0	0		0	0	0	0
lcl|NZ_CP013854.1_cds_WP_068798018.1_3318	lcl|NZ_CP013854.1_cds_WP_068798018.1_3318 [locus_tag=AFB00_RS16755] [protein=hypothetical protein] [protein_id=WP_068798018.1] [location=complement(3457999..3462567)] [gbkey=CDS]	4569	1690815	Pseudonocardia sp. HH130630-07	1690815	Pseudonocardia sp. HH130630-07	1847	Pseudonocardia	-	-	Bacteria	-	0	0	0		12722.5	3043.43	574.939	312.171		0	0	685.717	0	0		0	0	0	0	0		58.5505	0	0	0	0		0	0	0	0	0		0	0	0	0
lcl|NC_021872.1_cds_WP_003667197.1_225	lcl|NC_021872.1_cds_WP_003667197.1_225 [locus_tag=N134_RS01115] [protein=ribose-phosphate pyrophosphokinase] [protein_id=WP_003667197.1] [location=277562..278551] [gbkey=CDS]	990	1358027	Lactobacillus reuteri TD1	1598	Lactobacillus reuteri	1578	Lactobacillus	2.7.6.1	b1207	Lactobacillaceae	Pentose phosphate pathway;Purine metabolism;Microbial metabolism in diverse environments;Biosynthesis of antibiotics	0	142.024	9.79408		0	0	0	0		124.602	0.788287	122.674	0	0		0	0	0	0	0		0	381.612	0	0	0		0	0	0	0	0		0	0	0.829165	51.5203
SCH73817.1	SCH73817.1 Arginine decarboxylase [uncultured Ruminococcus sp.]	437	165186	uncultured Ruminococcus sp.	165186	uncultured Ruminococcus sp.	1263	Ruminococcus	4.1.1.19	-	Ruminococcaceae	Arginine and proline metabolism	0	0	0		0	0	0	124.447		0	0	35.2295	0	0		0	0	0	0	0		0	0	0	33.3642	0		0	0	0	0	0		0	0	0	0
PJJ30570.1	PJJ30570.1 nitroreductase [[Clostridium] celerecrescens 18A]	189	1286362	[Clostridium] celerecrescens 18A	29354	[Clostridium] celerecrescens	1506553	Lachnoclostridium	-	-	Lachnospiraceae	-	0	0	0		0	0	360.555	0		0	0	5.03278	0	0		0	0	0	0	0		0	0	0	0	0		0	20.0773	24.3101	0	0		0	0	0	0
lcl|NZ_CP011024.1_cds_WP_003668877.1_1527	lcl|NZ_CP011024.1_cds_WP_003668877.1_1527 [locus_tag=LRIRT_RS07975] [protein=sucrose phosphorylase] [protein_id=WP_003668877.1] [location=complement(1593626..1595083)] [gbkey=CDS]	1458	1598	Lactobacillus reuteri	1598	Lactobacillus reuteri	1578	Lactobacillus	2.4.1.7	b1309	Lactobacillaceae	Starch and sucrose metabolism	0	0	990.602		0	0	0	0		0	0	0	0	0		0	16.184	0.512556	228.408	0		0	0	0	0	0		0	0	2406.11	0	0		0	0	0	0
lcl|NZ_CP023439.1_cds_WP_096449318.1_2855	lcl|NZ_CP023439.1_cds_WP_096449318.1_2855 [locus_tag=CCZ27_RS14580] [protein=50S ribosomal protein L7/L12] [protein_id=WP_096449318.1] [location=complement(3325603..3325977)] [gbkey=CDS]	375	2005884	Thauera sp. K11	2005884	Thauera sp. K11	33057	Thauera	-	b3986	Betaproteobacteria	-	29.7291	0	0		0	0	0	0		0	0	0	71.6185	0		0	0	0	0	0		0	0	0	0	0		0	127.156	0	367.716	0		0	0	0	0
lcl|NC_011146.1_cds_WP_012528919.1_476	lcl|NC_011146.1_cds_WP_012528919.1_476 [locus_tag=GBEM_RS02385] [protein=ribosomal RNA small subunit methyltransferase H] [protein_id=WP_012528919.1] [location=582897..583835] [gbkey=CDS]	939	404380	Geobacter bemidjiensis Bem	225194	Geobacter bemidjiensis	28231	Geobacter	2.1.1.199	b0082	Proteobacteria	-	923.89	0	0		0	0	0	0		0	0	0	0	0		0	25.4319	0	0	0		775.97	0	0	0	0		0	0	0	0	0		0	0	0	0
lcl|NZ_CP021430.1_cds_WP_094181833.1_3199	lcl|NZ_CP021430.1_cds_WP_094181833.1_3199 [gene=uca] [locus_tag=CBP52_RS16250] [protein=urea carboxylase] [protein_id=WP_094181833.1] [location=3536468..3540082] [gbkey=CDS]	3615	2003551	Cellulomonas sp. PSBB021	2003551	Cellulomonas sp. PSBB021	1707	Cellulomonas	6.4.1.2	b3256	Bacteria	Fatty acid biosynthesis;Aflatoxin biosynthesis;Pyruvate metabolism;Propanoate metabolism;Carbon fixation pathways in prokaryotes;Microbial metabolism in diverse environments;Biosynthesis of antibiotics	0	0	74.8548		0	0	0	0		0	0	0	0	0		0	55.4879	23.065	55.9041	0		135.442	0	0	0	0		0	0	0	0	0		0	0	0	0
lcl|NZ_CP015109.1_cds_WP_083032296.1_621	lcl|NZ_CP015109.1_cds_WP_083032296.1_621 [locus_tag=SporoP17a_RS03120] [protein=lipid hydroperoxide peroxidase] [protein_id=WP_083032296.1] [location=complement(629852..630355)] [gbkey=CDS]	504	1571	Sporosarcina ureae	1571	Sporosarcina ureae	1569	Sporosarcina	-	-	Bacilli	-	0	0	0		540.107	0	0	0		0	0	0	0	0		0	277.439	0	0	0		0	0	0	0	0		0	0	263.261	0	0		0	0	0	0
lcl|NZ_CP019312.1_cds_WP_076627169.1_1209	lcl|NZ_CP019312.1_cds_WP_076627169.1_1209 [locus_tag=BWR18_RS06180] [protein=phosphatidate cytidylyltransferase] [protein_id=WP_076627169.1] [location=1242123..1242908] [gbkey=CDS]	786	299262	Tateyamaria omphalii	299262	Tateyamaria omphalii	299261	Tateyamaria	2.7.7.41	-	Alphaproteobacteria	Glycerophospholipid metabolism;Phosphatidylinositol signaling system	0	0	0		203.019	0	0	0		3.99598	0	0	0	0		0	0	0	0	0		11.2868	0	0	20.8916	22.074		0	0	0	0	0		0	0	0	0
lcl|NC_014376.1_cds_WP_013272944.1_2251	lcl|NC_014376.1_cds_WP_013272944.1_2251 [locus_tag=CLOSA_RS11510] [protein=LacI family transcriptional regulator] [protein_id=WP_013272944.1] [location=complement(2455582..2456655)] [gbkey=CDS]	1074	610130	[Clostridium] saccharolyticum WM1	84030	[Clostridium] saccharolyticum	1506553	Lachnoclostridium	-	b4227	Lachnospiraceae	-	0	0	0		42.136	890.707	0	134.993		0	7.88287	0	0	2.25119		0	0	0	0	0		0	0	0	0	0		0	0	0	0	1718.51		0	0	0.829165	0
WP_006738200.1	WP_006738200.1 site-specific integrase [Lactobacillus iners]	413	147802	Lactobacillus iners	147802	Lactobacillus iners	1578	Lactobacillus	-	-	Lactobacillaceae	-	0	0	0		7.66109	0	0	0		0	0	0	0	0		0	3.46799	0	0	2.66496		0	0	0	0	0		0	10.3429	0.592929	28.9215	0		0	0	0	0
WP_018597595.1	WP_018597595.1 hypothetical protein [Blautia producta]	178	33035	Blautia producta	33035	Blautia producta	572511	Blautia	-	-	Lachnospiraceae	-	0	0	0		0	81.7771	0	0.703088		680.769	0	0.629098	1.1368	18.0095		0	0	0	0	0		0	0	0	0	0		0	4.86723	2.37172	0	0		1.59565	0	0	0.446063
WP_024864676.1	WP_024864676.1 hypothetical protein [Butyrivibrio sp. FCS014]	7301	1408304	Butyrivibrio sp. FCS014	1408304	Butyrivibrio sp. FCS014	830	Butyrivibrio	-	-	Lachnospiraceae	-	9574.41	0	0		0	0	0	0		0	0	0	0	0		0	0	2.56278	0	0		174.946	717.633	0	147.177	2172.71		0	0	0	0	0		0	0	0	0
OTF89334.1	OTF89334.1 hypothetical protein A8C38_01075 [Lactobacillus salivarius]	236	1624	Lactobacillus salivarius	1624	Lactobacillus salivarius	1578	Lactobacillus	-	-	Lactobacillaceae	-	0	188.878	0		0	0	0	0		0	0	9.43647	0	0		0	0	0	0	0		0	0	0	0	0		0	3.04202	0	37.1847	0		0	0	0	0
lcl|NC_015697.1_cds_WP_003671674.1_437	lcl|NC_015697.1_cds_WP_003671674.1_437 [locus_tag=HMPREF0538_RS02285] [protein=hypothetical protein] [protein_id=WP_003671674.1] [location=complement(456104..458074)] [gbkey=CDS]	1971	491077	Lactobacillus reuteri SD2112	1598	Lactobacillus reuteri	1578	Lactobacillus	-	-	Lactobacillaceae	-	0	0	0		172.375	207.758	0	8.43705		0	0	0	0	0		1.54014	1.156	0.512556	1.59726	80.6151		0	0	0	0	0		0	0	212.862	90.896	0		0	0	0	0
lcl|NC_012914.1_cds_WP_015843946.1_2323	lcl|NC_012914.1_cds_WP_015843946.1_2323 [gene=lysA] [locus_tag=PJDR2_RS11940] [protein=diaminopimelate decarboxylase] [protein_id=WP_015843946.1] [location=2724016..2725344] [gbkey=CDS]	1329	324057	Paenibacillus sp. JDR-2	324057	Paenibacillus sp. JDR-2	44249	Paenibacillus	4.1.1.20	-	Bacilli	Lysine biosynthesis;Microbial metabolism in diverse environments;Biosynthesis of antibiotics	0	0	0		0	1166.98	0	143.43		0	0	304.483	0	0		0	0	0	0	0		0	1.68855	0	0	0		0	0	0	0	0		0	0	0	0
lcl|NC_017672.3_cds_WP_016362713.1_4047	lcl|NC_017672.3_cds_WP_016362713.1_4047 [locus_tag=B2K_RS20535] [protein=alpha-N-arabinofuranosidase] [protein_id=WP_016362713.1] [location=4958109..4959548] [gbkey=CDS]	1440	997761	Paenibacillus mucilaginosus K02	61624	Paenibacillus mucilaginosus	44249	Paenibacillus	-	-	Bacilli	-	0	0	0		0	0	0	124.447		34.874	0	71.7172	0	0		0	0	0	0	0		0	0	0	0	0		0	0	24.3101	0	0		0	0	0	0
lcl|NC_017481.1_cds_1564	lcl|NC_017481.1_cds_1564 [locus_tag=HN6_RS08170] [protein=hypothetical protein] [pseudo=true] [location=complement(1609791..1612447)] [gbkey=CDS]	2657	712961	Lactobacillus salivarius CECT 5713	1624	Lactobacillus salivarius	1578	Lactobacillus	-	-	Lactobacillaceae	-	3.59363	0	0		0	0	0	0		90.0911	0.394143	28.9385	0	0		0	0	0	0	0		0.705427	0	0	0	0		0	0	0	0	0		209.031	0	0	0
ALZ77310.1	ALZ77310.1 hypothetical protein ATY27_17125 [Rheinheimera sp. F8]	1853	1763998	Rheinheimera sp. F8	1763998	Rheinheimera sp. F8	67575	Rheinheimera	-	-	Proteobacteria	-	0	0	0		3889.28	0	0	0		0	0	1608.6	0	0		0	0	0	0	0		0	0	0	0	0		0	1898.22	0	0	0		0	0	0	0
WP_005336515.1	WP_005336515.1 hypothetical protein [Dorea formicigenerans]	317	39486	Dorea formicigenerans	39486	Dorea formicigenerans	189330	Dorea	-	-	Lachnospiraceae	-	0	0	0		0	0	130.858	0		0	0	0	0	0		0	0	5.12556	0	0		0	0	0	0	0		18.2079	0	2.37172	8.26327	0		0	0	0	0
OUP85527.1	OUP85527.1 cell wall anchor protein [Lachnoclostridium sp. An169]	669	1965569	Lachnoclostridium sp. An169	1965569	Lachnoclostridium sp. An169	1506553	Lachnoclostridium	-	-	Lachnospiraceae	-	64.6854	0	0		0	0	0	0		232.493	0	0	0	0		0	0	0	0	0		76.1861	6.75419	0	0	0		0	0	0	0	0		27.1261	0	107.792	2928.18
lcl|NZ_CP019985.1_cds_WP_094427798.1_3436	lcl|NZ_CP019985.1_cds_WP_094427798.1_3436 [locus_tag=BC8716_RS17550] [protein=ABC transporter ATP-binding protein] [protein_id=WP_094427798.1] [location=complement(3603525..3605111)] [gbkey=CDS]	1587	79880	Bacillus clausii	79880	Bacillus clausii	1386	Bacillus	-	b0820	Bacilli	-	0	0	0		0	375.733	0	0		2.54289	0	105.059	0	0		0	0	0	0	0		0	3.37709	0	0	0		0	0	0	0	0		0	0	0	0
lcl|NZ_CP014204.1_cds_WP_045724138.1_990	lcl|NZ_CP014204.1_cds_WP_045724138.1_990 [locus_tag=NPD11_RS05525] [protein=PTS glucose transporter subunit IICBA] [protein_id=WP_045724138.1] [location=complement(992667..994700)] [gbkey=CDS]	2034	1561	Clostridium baratii	1561	Clostridium baratii	1485	Clostridium	2.7.1.69	b0679	Clostridiaceae	-	109.769	0	0		0	0	0	0		0	195.495	0	377.418	0		0	0	0	0	0		0	0	0	0	0		0	0	0.592929	582.561	0		0	0	0	0
lcl|NZ_LT906464.1_cds_WP_095116832.1_1074	lcl|NZ_LT906464.1_cds_WP_095116832.1_1074 [locus_tag=CKV93_RS05510] [protein=peptidase M24 family protein] [protein_id=WP_095116832.1] [location=1138503..1139573] [gbkey=CDS]	1071	1294	Staphylococcus muscae	1294	Staphylococcus muscae	1279	Staphylococcus	3.4.13.9	b2385	Bacilli	-	0	0	0		311.551	0	0	0		0	0	0	0	0		0	0	10.2511	0	0		0	0	0	0	0		0	0	0	0	12.3102		0	0	0	0
WP_092050624.1	WP_092050624.1 CBS domain-containing protein [Bhargavaea ginsengi]	234	426757	Bhargavaea ginsengi	426757	Bhargavaea ginsengi	941338	Bhargavaea	-	-	Bacilli	-	0	0	0		213733	33121.9	5065.18	16649.8		0	0	36209	0	0		0	0	0	0	0		45.8528	0	0	4.67723	0		0	0	0	0	0		0	0	0	0
WP_077533087.1	WP_077533087.1 ATP-binding protein [Massilimaliae massiliensis]	275	1852384	Massilimaliae massiliensis	1852384	Massilimaliae massiliensis	1987010	Massilimaliae	-	b2113	Ruminococcaceae	-	0	0	0		0	331.529	0	68.1995		0	0	118.9	0	0		0	0	0	0	0		0	0	0	4.36541	0		0	0	0	0	0		0	0	0	0
lcl|NZ_CP020424.1_cds_WP_009898626.1_2319	lcl|NZ_CP020424.1_cds_WP_009898626.1_2319 [locus_tag=A6J95_RS12210] [protein=chloramphenicol acetyltransferase CAT] [protein_id=WP_009898626.1] [location=2525792..2526433] [gbkey=CDS]	642	1496	Clostridioides difficile	1496	Clostridioides difficile	1870884	Clostridioides	-	-	Peptostreptococcaceae	-	0	0	0		829.952	521.605	76.5658	53.4347		0	0	213.893	0	0		0	0	0	0	0		0	0	0	0	0		0	0	10.0798	2.06582	0		0	0	0	0
WP_087313591.1	WP_087313591.1 phage portal protein [Eubacterium sp. An11]	524	1965542	Eubacterium sp. An11	1965542	Eubacterium sp. An11	1730	Eubacterium	-	-	Eubacteriaceae	-	1755.33	133.239	0		0	0	0	0		1050.94	0	0	0	0		0	0	0	0	0		7.7597	0	9.62703	0	1.57671		0	0	0	0	0		11.1696	0	0	0
WP_007863586.1	WP_007863586.1 MULTISPECIES: hypothetical protein [Clostridiales]	275	59620	uncultured Clostridium sp.	59620	uncultured Clostridium sp.	1485	Clostridium	-	b0164	Clostridiaceae	-	0	0	0		90.6562	0	0	0		0	0	3.77459	0	0		0	0	0	0	0		0	0	0	0	0		23.4102	37.721	0	0	91.0958		0	0	0	0
lcl|NZ_AP017315.1_cds_WP_096423191.1_2553	lcl|NZ_AP017315.1_cds_WP_096423191.1_2553 [locus_tag=CPY97_RS13005] [protein=DNA repair protein RadA] [protein_id=WP_096423191.1] [location=2663466..2664812] [gbkey=CDS]	1347	279828	Microcella alkaliphila	279828	Microcella alkaliphila	337004	Microcella	-	b4389	Bacteria	-	0	0	0		0	0	0	223.582		0	0	298.822	0	0		0	0	0	0	0		0	0	0	0	0		0	0	55.7353	0	0		0	0	0	0
lcl|NC_021171.1_cds_WP_015594627.1_2951	lcl|NC_021171.1_cds_WP_015594627.1_2951 [locus_tag=B1NLA3E_RS14740] [protein=hydrogenase expression/formation protein HypE] [protein_id=WP_015594627.1] [location=complement(3096973..3097974)] [gbkey=CDS]	1002	666686	Bacillus sp. 1NLA3E	666686	Bacillus sp. 1NLA3E	1386	Bacillus	-	b2730	Bacilli	-	0	0	0		598.842	0	0	0		0	0	0	0	0		0	3.46799	87.647	0	0		0	0	0	0	0		1.30056	31.637	0	0	0		27.1261	0	134.325	0
WP_082941975.1	WP_082941975.1 S-layer homology domain-containing protein, partial [Neglecta timonensis]	1000	1776382	Neglecta timonensis	1776382	Neglecta timonensis	1924105	Neglecta	-	-	Ruminococcaceae	-	527.61	0	0		0	0	0	0		0	9.45944	0	0	553.794		0	0	0	0	0		154.489	165.478	0	6.2363	0		0	0	0	0	0		157.97	0	0	0
lcl|NZ_CP015243.1_cds_WP_064123430.1_2915	lcl|NZ_CP015243.1_cds_WP_064123430.1_2915 [locus_tag=A5892_RS14700] [protein=phosphoribosylamine--glycine ligase] [protein_id=WP_064123430.1] [location=complement(3288729..3290033)] [gbkey=CDS]	1305	376489	Halotalea alkalilenta	376489	Halotalea alkalilenta	376488	Halotalea	6.3.4.13	b4005	Proteobacteria	Purine metabolism;Biosynthesis of antibiotics	0	0	0		0	0	0	145.539		0	0	1.2582	0	0		0	0	0	0	0		106.52	0	24.0676	0	0		0	0	0	0	0		228.178	0	0	0
lcl|NZ_CP010994.1_cds_WP_061426171.1_212	lcl|NZ_CP010994.1_cds_WP_061426171.1_212 [locus_tag=JFP838_RS01225] [protein=mechanosensitive ion channel protein MscS] [protein_id=WP_061426171.1] [location=complement(292333..293148)] [gbkey=CDS]	816	1502	Clostridium perfringens	1502	Clostridium perfringens	1485	Clostridium	-	b2924	Clostridiaceae	-	0	0	0		0	0	178.886	0		0	0	0	0	0		0.770071	0	0	0	0		5.64342	10.1313	0	0	0		0	0	0	0	0		0	0	0	0
WP_089981333.1	WP_089981333.1 DUF3502 domain-containing protein [Lachnospiraceae bacterium NLAE-zl-G231]	556	1855376	Lachnospiraceae bacterium NLAE-zl-G231	1855376	Lachnospiraceae bacterium NLAE-zl-G231	-	-	-	-	Lachnospiraceae	-	0	0	0		107.255	134.822	0	2.81235		0	0	0	0	0		0	0	269.092	0	0		0	0	0	0	0		131.357	4.86723	0	0	0		0	0	0	0
lcl|NZ_CP014899.1_cds_WP_068223686.1_1729	lcl|NZ_CP014899.1_cds_WP_068223686.1_1729 [locus_tag=AYR56_RS08815] [protein=DNA-binding response regulator] [protein_id=WP_068223686.1] [location=complement(1946179..1946865)] [gbkey=CDS]	687	375175	Lactobacillus backii	375175	Lactobacillus backii	1578	Lactobacillus	-	b1969	Lactobacillaceae	-	0	0	0		0	453.089	0	0		0	0	0	0	0		0	36.9919	0	0	0		0	0	0	0	0		228.899	0	0	0	0		0	0	0	0
lcl|NZ_CP016790.1_cds_WP_025909834.1_108	lcl|NZ_CP016790.1_cds_WP_025909834.1_108 [locus_tag=BC359_RS00600] [protein=hypothetical protein] [protein_id=WP_025909834.1] [location=complement(106532..106795)] [gbkey=CDS]	264	86664	Bacillus flexus	86664	Bacillus flexus	1386	Bacillus	-	-	Bacilli	-	0	0	102.838		0	0	0	0		0	118.637	6.29098	0	0		0	0	0	0	0		0	0	0	0	0		0	23.7277	213.454	0	61.5512		0	0	0	47.5057
WP_063182087.1	WP_063182087.1 hypothetical protein [Bhargavaea cecembensis]	381	394098	Bhargavaea cecembensis	394098	Bhargavaea cecembensis	941338	Bhargavaea	-	-	Bacilli	-	0	0	0		0	1189.08	0	0		0	0	0	48.8825	0		0	0	0	0	0		0	0	0	0	0		565.746	669.852	150.011	45.448	0		0	0	0	0
SCI88700.1	SCI88700.1 Collagen triple helix repeat (20 copies) [uncultured Flavonifractor sp.]	181	1193534	uncultured Flavonifractor sp.	1193534	uncultured Flavonifractor sp.	946234	Flavonifractor	-	-	Clostridiales	-	0	941.461	0		0	0	0	0		0	0	0	0	0		0	1.156	0	0	0		3.52714	97.9357	0	21.8271	1.57671		0	0	0	0	0		0	0	0	0
lcl|NC_015671.1_cds_WP_013882753.1_700	lcl|NC_015671.1_cds_WP_013882753.1_700 [gene=typA] [locus_tag=CELGI_RS03610] [protein=translational GTPase TypA] [protein_id=WP_013882753.1] [location=779868..781802] [gbkey=CDS]	1935	593907	Cellulomonas gilvus ATCC 13127	11	Cellulomonas gilvus	1707	Cellulomonas	-	b3871	Bacteria	-	0	0	0		480.095	0	0.696053	0		36.6903	0	104.43	752.563	0		0	0	0	0	0		0	0	0	0	0		0	0	580.478	0	0		0	0	0	0
lcl|NC_007404.1_cds_WP_011311209.1_695	lcl|NC_007404.1_cds_WP_011311209.1_695 [locus_tag=TBD_RS03535] [protein=translation initiation factor IF-2] [protein_id=WP_011311209.1] [location=complement(736228..738996)] [gbkey=CDS]	2769	292415	Thiobacillus denitrificans ATCC 25259	36861	Thiobacillus denitrificans	919	Thiobacillus	-	b3168	Betaproteobacteria	-	0	0	0		0	0	90.4868	1546.79		0	0	0	0	0		0	5.77999	0	0	0		57.845	30.3939	0	0	0		0	0	0	0	0		0	0	0	0
lcl|NZ_CP016022.1_cds_WP_064803669.1_1812	lcl|NZ_CP016022.1_cds_WP_064803669.1_1812 [locus_tag=A9Y76_RS09005] [protein=CysB family HTH-type transcriptional regulator] [protein_id=WP_064803669.1] [location=complement(1926502..1927473)] [gbkey=CDS]	972	190721	Ralstonia insidiosa	190721	Ralstonia insidiosa	48736	Ralstonia	-	b1987	Betaproteobacteria	-	0	0	0		1748.01	1315.06	519.255	156.789		0	0	243.461	0	0		0	0	0	0	0		9.87598	0	0	0	3.15343		0	0	0	0	0		0	0	0	0
CDL66191.1	CDL66191.1 unnamed protein product (plasmid) [uncultured bacterium]	383	77133	uncultured bacterium	77133	uncultured bacterium	-	-	-	-	Bacteria	-	0	0	0		0	0	0	214.442		0	0	0	0	0		42.3539	0	1159.4	0	0		0	0	0	54.2558	18.9206		0	0	0	0	0		0	0	0	0
WP_023922535.1	WP_023922535.1 histidinol dehydrogenase [Ruminococcus lactaris]	429	46228	Ruminococcus lactaris	46228	Ruminococcus lactaris	1263	Ruminococcus	1.1.1.23	b2020	Ruminococcaceae	Histidine metabolism	0	2.92834	0.699577		0	0	0	0		0	0	0	0	0		0	0	17.4269	95.8356	0		0.705427	0	0	0	1.57671		0	0	0	0	0		0	0	241.287	5.12973
lcl|NC_009480.1_cds_WP_012037667.1_1022	lcl|NC_009480.1_cds_WP_012037667.1_1022 [locus_tag=CMM_RS05510] [protein=thymidine phosphorylase] [protein_id=WP_012037667.1] [location=1127064..1128362] [gbkey=CDS]	1299	443906	Clavibacter michiganensis subsp. michiganensis NCPPB 382	28447	Clavibacter michiganensis	1573	Clavibacter	2.4.2.4	b4382	Bacteria	Pyrimidine metabolism;Drug metabolism - other enzymes	0	0	0		0	1914.03	0	0		0	0	0	0	0		0	0	0	9.58356	0		0	0	0	0	0		1701.14	0	0	1780.74	0		0	0	0.829165	0
lcl|NC_014506.1_cds_WP_013327564.1_1753	lcl|NC_014506.1_cds_WP_013327564.1_1753 [locus_tag=SAUT_RS08970] [protein=SsrA-binding protein] [protein_id=WP_013327564.1] [location=complement(1754765..1755217)] [gbkey=CDS]	453	563040	Sulfurimonas autotrophica DSM 16294	202747	Sulfurimonas autotrophica	202746	Sulfurimonas	-	b2620	Proteobacteria	-	0	0	0		0	0	0	31922.3		0	0	0	0	0		0	0	0	42111.8	0		0	0	0	0	0		0	0	0	0	32043.6		0	91957.6	37882.9	0
WP_087390903.1	WP_087390903.1 S-layer homology domain-containing protein [Flavonifractor sp. An112]	936	1965544	Flavonifractor sp. An112	1965544	Flavonifractor sp. An112	946234	Flavonifractor	-	-	Clostridiales	-	1.63347	0	30.7814		0	0	0	0		6.1756	0	3.77459	0	0		0	0	0	0	0		1910.3	177.297	0	38.6651	0		0	0	0	0	0		0	0	0	63.341
lcl|NZ_LT608328.1_cds_WP_071138343.1_2254	lcl|NZ_LT608328.1_cds_WP_071138343.1_2254 [locus_tag=ING2E5A_RS11430] [protein=30S ribosomal protein S7] [protein_id=WP_071138343.1] [location=complement(2860971..2861447)] [gbkey=CDS]	477	1642646	Petrimonas mucosa	1642646	Petrimonas mucosa	307628	Petrimonas	-	b3341	Bacteria	-	0	0	0		0	351.421	0	1147.44		0	0	87.4446	966.281	0		0	0	0	0	0		0	0	0	0	0		0	0	0	0	504.72		0	0	0	0
lcl|NZ_CP020723.1_cds_WP_087932308.1_3958	lcl|NZ_CP020723.1_cds_WP_087932308.1_3958 [locus_tag=B7P25_RS20385] [protein=dihydropteridine reductase] [protein_id=WP_087932308.1] [location=complement(3787094..3789244)] [gbkey=CDS]	2151	1428	Bacillus thuringiensis	1428	Bacillus thuringiensis	1386	Bacillus	-	-	Bacilli	-	0	0	0		229.833	0	0	0		124.239	0	1.88729	0	326.423		0	0	0	0	0		0	0	0	0	0		0	0	0	0	4.9241		0	0	0	0
CDE19852.1	CDE19852.1 transcriptional regulator AraC family [Acidiphilium sp. CAG:727]	289	1262689	Acidiphilium sp. CAG:727	1262689	Acidiphilium sp. CAG:727	522	Acidiphilium	-	b1735	Alphaproteobacteria	-	0	0	0		1350.91	1147.09	0	101.245		0	0	227.104	0	0		0	0	0	0	0		7.7597	0	0	0	0		0	0	0	0	0		0	0	0	0
CDB91819.1	CDB91819.1 uncharacterized protein BN595_00659 [Clostridium sp. CAG:302]	306	1262793	Clostridium sp. CAG:302	1262793	Clostridium sp. CAG:302	1485	Clostridium	-	-	Clostridiaceae	-	0	0	0		495.417	501.714	48.0276	0		0	0	66.6844	0	0		0	0	0	0	0		0	0	0	0	1.57671		0	0	0	0	0		0	0	0	0
lcl|NC_015737.1_cds_WP_013976887.1_922	lcl|NC_015737.1_cds_WP_013976887.1_922 [locus_tag=CXIVA_RS13340] [protein=SH3 domain-containing protein] [protein_id=WP_013976887.1] [location=1016388..1017353] [gbkey=CDS]	966	1042156	Clostridium sp. SY8519	1042156	Clostridium sp. SY8519	1485	Clostridium	-	-	Clostridiaceae	-	0	21.9625	0		0	0	0	0		443.917	0	2.51639	11.368	24.7631		0	0	0	0	0		0	0	0	0	0		1.30056	0	1.18586	2.06582	0		220.2	0	0	1149.06
lcl|NZ_LT629973.1_cds_WP_083076960.1_2418	lcl|NZ_LT629973.1_cds_WP_083076960.1_2418 [locus_tag=PYTT_RS12340] [protein=nucleotidyltransferase] [protein_id=WP_083076960.1] [location=complement(2957667..2958542)] [gbkey=CDS]	876	1679444	Akkermansia glycaniphila	1679444	Akkermansia glycaniphila	239934	Akkermansia	-	-	Bacteria	-	0.326694	0	0		0	0	0	0		0	0	0.629098	0	0		0	0	0	0	0		1.41085	1.68855	13208.3	0	346.877		1.30056	3.04202	5.33636	0	0		0	0	0	0
lcl|NZ_CP013476.1_cds_WP_002576326.1_846	lcl|NZ_CP013476.1_cds_WP_002576326.1_846 [locus_tag=AT726_RS04755] [protein=transcriptional regulator] [protein_id=WP_002576326.1] [location=967505..967858] [gbkey=CDS]	354	1712675	Turicibacter sp. H121	1712675	Turicibacter sp. H121	191303	Turicibacter	-	-	Erysipelotrichaceae	-	0	273.8	16.7899		0	0	0	0		0	0	150.984	0	0		0	0	0	0	0		0	0	0	0	0		0	0	238.357	0	0		1002.07	0	0	0
lcl|NC_012962.1_cds_WP_015835627.1_3524	lcl|NC_012962.1_cds_WP_015835627.1_3524 [locus_tag=PAU_RS17370] [protein=cell division protein Fic] [protein_id=WP_015835627.1] [location=4114179..4115198] [gbkey=CDS]	1020	291112	Photorhabdus asymbiotica	291112	Photorhabdus asymbiotica	29487	Photorhabdus	-	-	Proteobacteria	-	0	0	0		455.835	318.268	110.672	49.2161		1.08981	0	109.463	0	0		0	0	0	0	0		0	0	0	0	0		0	0	1.77879	0	0		0	0	0	0
lcl|NC_014151.1_cds_WP_013116564.1_1314	lcl|NC_014151.1_cds_WP_013116564.1_1314 [locus_tag=CFLA_RS06695] [protein=hypothetical protein] [protein_id=WP_013116564.1] [location=1477450..1480482] [gbkey=CDS]	3033	446466	Cellulomonas flavigena DSM 20109	1711	Cellulomonas flavigena	1707	Cellulomonas	-	-	Bacteria	-	0	0	0		0	2110.73	0	407.791		0	0	489.438	0	0		0	0	0	0	0		13.4031	0	0	0	0		0	0	0	0	0		0	0	0	0
lcl|NC_013595.1_cds_WP_086012343.1_2067	lcl|NC_013595.1_cds_WP_086012343.1_2067 [locus_tag=SROS_RS10330] [protein=methionine synthase] [protein_id=WP_086012343.1] [location=2295063..2298788] [gbkey=CDS]	3726	479432	Streptosporangium roseum DSM 43021	2001	Streptosporangium roseum	2000	Streptosporangium	2.1.1.13	b4019	Bacteria	Cysteine and methionine metabolism;Selenocompound metabolism;One carbon pool by folate	0	0	0		981.896	0	0	0		0	0	152.871	0	0		0	0	0	0	0		0	0	0	169.316	192.359		0	0	0	0	0		0	0	0	0
lcl|NZ_LT635455.1_cds_WP_075577080.1_1472	lcl|NZ_LT635455.1_cds_WP_075577080.1_1472 [locus_tag=BQ5347_RS07600] [protein=peptidylprolyl isomerase] [protein_id=WP_075577080.1] [location=complement(1628867..1629529)] [gbkey=CDS]	663	1805478	Olsenella sp. Marseille-P2300	1805478	Olsenella sp. Marseille-P2300	133925	Olsenella	5.2.1.8	b3363	Bacteria	-	0	0	0		0	380.153	3037.57	0		0	0	0	952.64	0		0	0	0	0	0		0	0	0	0	0		0	0	0	0	2.46205		0	0	0	0
WP_025487237.1	WP_025487237.1 HAD family hydrolase [Clostridiales bacterium VE202-28]	211	1232460	Clostridiales bacterium VE202-28	1232460	Clostridiales bacterium VE202-28	-	-	-	-	Clostridiales	-	0	0	0		0	110.51	0	0		0	0	0	676.397	0		0	0	0	0	0		0	0	0	0	0		0	0	108.506	0	1317.2		0	914.151	0	0
WP_077533199.1	WP_077533199.1 hypothetical protein [Massilimaliae massiliensis]	455	1852384	Massilimaliae massiliensis	1852384	Massilimaliae massiliensis	1987010	Massilimaliae	-	-	Ruminococcaceae	-	0	0	0		162.16	0	0	0		0	0	0	0	0		0	0	0	35.1397	0		0	0	0	0	0		0	0	8.89394	0	0		0	0	0	0
lcl|NZ_CP018614.1_cds_WP_050890836.1_1825	lcl|NZ_CP018614.1_cds_WP_050890836.1_1825 [locus_tag=LI610_RS10150] [protein=BMP family ABC transporter substrate-binding protein] [protein_id=WP_050890836.1] [location=1906522..1907619] [gbkey=CDS]	1098	249265	Lactobacillus delbrueckii subsp. indicus	1584	Lactobacillus delbrueckii	1578	Lactobacillus	-	-	Lactobacillaceae	-	0	0	0		0	1931.71	0	0		220.142	103.66	0	0	0		0	0	0	0	0		0	0	0	52.0731	0		0	0	0	0	0		0	0	0	0
lcl|NZ_CP014301.1_cds_WP_066613447.1_2232	lcl|NZ_CP014301.1_cds_WP_066613447.1_2232 [locus_tag=AXW83_RS11210] [protein=50S ribosomal protein L19] [protein_id=WP_066613447.1] [location=2359200..2359595] [gbkey=CDS]	396	1792307	Bosea sp. PAMC 26642	1792307	Bosea sp. PAMC 26642	85413	Bosea	-	b2606	Alphaproteobacteria	-	0	0	0		3169.14	1944.97	565.195	310.765		0	0	1109.1	0	0		0	0	0	0	0		17.6357	0	0	0	0		0	0	0	0	0		0	0	0	0
lcl|NZ_CP021780.1_cds_WP_087917613.1_4799	lcl|NZ_CP021780.1_cds_WP_087917613.1_4799 [locus_tag=B9T62_RS24115] [protein=site-2 protease family protein] [protein_id=WP_087917613.1] [location=complement(5274254..5274940)] [gbkey=CDS]	687	414771	Paenibacillus donghaensis	414771	Paenibacillus donghaensis	44249	Paenibacillus	-	-	Bacilli	-	0	0	0		1006.16	758.096	57.7724	10.5463		0	0	230.879	0	0		0	0	0	0	0		0	0	0	0	0		0	0	1.77879	0	0		0	0	0	0
EGP13975.1	EGP13975.1 hypothetical protein PF01_00134 [Lactobacillus johnsonii pf01]	3784	1037411	Lactobacillus johnsonii pf01	33959	Lactobacillus johnsonii	1578	Lactobacillus	-	-	Lactobacillaceae	-	0	0	0		172.375	0	0	0		0	0	0	0	0		0	0	0	0	812.148		0	0	0	0	0		414.88	135.066	0	0	0		0	0	0	0
WP_087255123.1	WP_087255123.1 hypothetical protein [[Clostridium] spiroforme]	219	29348	[Clostridium] spiroforme	29348	[Clostridium] spiroforme	1505663	Erysipelatoclostridium	-	-	Erysipelotrichaceae	-	0.326694	2.92834	1.39915		0	0	0	0		0	0	0	0	0		0	6.93598	0	0	155.234		1.41085	0	0	14.9671	6.30685		0	0	0	0	0		0	0	0	1.33819
WP_017435653.1	WP_017435653.1 MULTISPECIES: ATP-dependent helicase [Bacillaceae]	435	186817	Bacillaceae	-	-	-	-	3.6.4.13	b0797	Bacilli	-	0	0	0		301.336	0	0	0		0	0	0	0	493.011		0	0	0	0	0		0	0	0	0	0		0	0	0	0	189.578		0	0	0	0
lcl|NC_017030.1_cds_WP_014397053.1_4213	lcl|NC_017030.1_cds_WP_014397053.1_4213 [locus_tag=COCOR_RS21210] [protein=peptidylprolyl isomerase] [protein_id=WP_014397053.1] [location=complement(5351895..5352563)] [gbkey=CDS]	669	1144275	Corallococcus coralloides DSM 2259	184914	Corallococcus coralloides	83461	Corallococcus	5.2.1.8	b3363	Proteobacteria	-	0	0	0		0	0	200.463	0		0	24.4369	27.6803	0	0		0	0	0	0	0		0	0	0	0	0		465.602	0	0	0	0		0	0	0	0
lcl|NC_017672.3_cds_WP_013914293.1_432	lcl|NC_017672.3_cds_WP_013914293.1_432 [locus_tag=B2K_RS02390] [protein=nucleoid-structuring protein H-NS] [protein_id=WP_013914293.1] [location=complement(527942..528904)] [gbkey=CDS]	963	997761	Paenibacillus mucilaginosus K02	61624	Paenibacillus mucilaginosus	44249	Paenibacillus	-	-	Bacilli	-	0	0	0		0	0	309.743	86.4798		0	0	270.512	0	0		0	0	0	0	0		14.1085	0	0	0	0		0	0	0	0	0		0	0	0	0
WP_014254503.1	WP_014254503.1 Holliday junction branch migration DNA helicase RuvB [[Clostridium] clariflavum]	330	720554	[Clostridium] clariflavum DSM 19732	288965	[Clostridium] clariflavum	1508657	Ruminiclostridium	3.6.4.12	b1860	Ruminococcaceae	-	0	0	0		347.303	236.491	0	385.995		0	0	66.6844	0	0		0	0	0	0	0		0	0	0	0	0		169.073	0	0	12.3949	0		0	0	0	0
lcl|NZ_CP017460.1_cds_WP_096810670.1_2176	lcl|NZ_CP017460.1_cds_WP_096810670.1_2176 [locus_tag=BJD96_RS11185] [protein=RNase adapter RapZ] [protein_id=WP_096810670.1] [location=complement(2303030..2303956)] [gbkey=CDS]	927	214473	Staphylococcus nepalensis	214473	Staphylococcus nepalensis	1279	Staphylococcus	-	b3205	Bacilli	-	0	0	0		324.32	0	0	0		0	0	0	0	141.825		0	0	0	0	0		0	0	0	0	0		0	0	110.285	0	142.799		0	0	353.224	0
WP_071427277.1	WP_071427277.1 small acid-soluble spore protein [Phocea massiliensis]	70	1841867	Phocea massiliensis	1841867	Phocea massiliensis	1926663	Phocea	-	-	Ruminococcaceae	-	0.653387	0	0		0	0	0	0		0	0	6.29098	0	15.7584		0	0	0	0	0		0	538.647	0	0	444.633		0	0	0	0	0		0	0	0	0
lcl|NZ_CP017039.1_cds_WP_083222007.1_567	lcl|NZ_CP017039.1_cds_WP_083222007.1_567 [locus_tag=BEQ56_RS02890] [protein=CRISPR-associated protein Cas5] [protein_id=WP_083222007.1] [location=complement(614952..615626)] [gbkey=CDS]	675	1889813	Anaerolineaceae bacterium oral taxon 439	1889813	Anaerolineaceae bacterium oral taxon 439	-	-	-	-	Bacteria	-	0	0	0		292.398	0	30.6263	0		0	0	0	0	0		0	0	0	175.699	0		0	0	0	0	0		0	416.148	0	0	0		0	0	0	0
WP_021643151.1	WP_021643151.1 tyrosine-protein kinase CpsD family protein [[Clostridium] symbiosum]	257	1512	[Clostridium] symbiosum	1512	[Clostridium] symbiosum	1506553	Lachnoclostridium	-	-	Lachnospiraceae	-	1407.07	0	22.3865		0	0	0	0		0	0	0	0	0		0	0	6.15067	0	0		0	0	0	4.0536	0		0	0	0	0	0		0	0	0	0
SET48524.1	SET48524.1 hypothetical protein SAMN05216313_10724 [[Clostridium] lavalense]	792	460384	[Clostridium] lavalense	460384	[Clostridium] lavalense	1506553	Lachnoclostridium	-	-	Lachnospiraceae	-	0	0	0		90.6562	0	214.384	7.73397		0	0	0	0	0		120.131	0	27.1654	0	0		0	0	0	0	0		0	66.316	0	0	0		0	0	0	0
lcl|NZ_CP011125.1_cds_WP_053232974.1_2775	lcl|NZ_CP011125.1_cds_WP_053232974.1_2775 [locus_tag=DB32_RS14085] [protein=purine-nucleoside phosphorylase] [protein_id=WP_053232974.1] [location=3349139..3349984] [gbkey=CDS]	846	927083	Sandaracinus amylolyticus	927083	Sandaracinus amylolyticus	1055688	Sandaracinus	2.4.2.1	b2407	Proteobacteria	Purine metabolism;Pyrimidine metabolism;Nicotinate and nicotinamide metabolism	0	0	0		1003.6	749.255	84.9184	0		0	0	55.3606	0	0		0	0	0	0	0		2.11628	0	0	0	0		0	0	0	0	0		0	0	0	0
lcl|NZ_CP015408.2_cds_WP_065533283.1_1205	lcl|NZ_CP015408.2_cds_WP_065533283.1_1205 [locus_tag=A4V07_RS06390] [protein=hypothetical protein] [protein_id=WP_065533283.1] [location=complement(1271013..1272056)] [gbkey=CDS]	1044	1598	Lactobacillus reuteri	1598	Lactobacillus reuteri	1578	Lactobacillus	-	-	Lactobacillaceae	-	0	0	0		1.27685	0	0	0		0	0	0	0	0		3.85036	1.156	1.02511	0	17.3223		0	0	0	0	0		0	0	53.3636	12.3949	0		0	0	0	1.56122
lcl|NZ_AP014944.1_cds_WP_060829189.1_139	lcl|NZ_AP014944.1_cds_WP_060829189.1_139 [locus_tag=SSCHL_RS00680] [protein=carbamate kinase] [protein_id=WP_060829189.1] [location=157389..158321] [gbkey=CDS]	933	1295	Staphylococcus schleiferi	1295	Staphylococcus schleiferi	1279	Staphylococcus	2.7.2.2	b2874	Bacilli	Arginine biosynthesis;Purine metabolism;Nitrogen metabolism;Microbial metabolism in diverse environments	0	0	0		377.947	0	0	56.9501		244.844	0	0	0	290.404		0	0	0	0	0		0	0	0	0	0		0	0	84.7889	0	0		0	0	0	0
lcl|NZ_CP015399.2_cds_WP_065550068.1_4848	lcl|NZ_CP015399.2_cds_WP_065550068.1_4848 [locus_tag=A4V08_RS24645] [protein=RNA-binding protein] [protein_id=WP_065550068.1] [location=4938456..4939373] [gbkey=CDS]	918	1834196	Lachnoclostridium sp. YL32	1834196	Lachnoclostridium sp. YL32	1506553	Lachnoclostridium	-	-	Lachnospiraceae	-	0	0	0		1.27685	0	34.1066	0		54.8539	280.236	0	0	0		0	0	0	0	0		0	0	0	0	0		0	0	0.592929	16.5265	12.3102		0	0	0.829165	0
lcl|NC_017955.1_cds_WP_014739126.1_998	lcl|NC_017955.1_cds_WP_014739126.1_998 [locus_tag=MODMU_RS05150] [protein=ABC transporter ATP-binding protein] [protein_id=WP_014739126.1] [location=1071517..1072416] [gbkey=CDS]	900	477641	Modestobacter marinus	477641	Modestobacter marinus	88138	Modestobacter	-	b0127	Bacteria	-	0	0	0		0	324.898	0	0		0	0	65.4262	0	0		0	0	0	0	0		7.7597	0	0	0	0		0	0	0	0	0		0	0	0	0
lcl|NC_012791.1_cds_WP_012747317.1_2179	lcl|NC_012791.1_cds_WP_012747317.1_2179 [locus_tag=VAPAR_RS10875] [protein=adenylosuccinate synthetase] [protein_id=WP_012747317.1] [location=2349239..2350570] [gbkey=CDS]	1332	543728	Variovorax paradoxus S110	34073	Variovorax paradoxus	34072	Variovorax	6.3.4.4	b4177	Betaproteobacteria	Purine metabolism;Alanine, aspartate and glutamate metabolism	0	0	0		1145.33	0	0	2559.94		3.63271	0	0	0	0		0	0	0	0	0		0	0	0	0	0		42.9186	9.73446	0	0	0		0	0	0	0
CCY69027.1	CCY69027.1 unknown [Clostridium sp. CAG:678]	280	1262831	Clostridium sp. CAG:678	1262831	Clostridium sp. CAG:678	1485	Clostridium	-	-	Clostridiaceae	-	0	469.999	49.67		0	0	0	0		0	0	0	2.2736	0		0	0	0	0	0		0	0	0	0	0		0	32.2454	0	0	0		0	0	0	0
WP_087390392.1	WP_087390392.1 hypothetical protein [Pseudoflavonifractor sp. An187]	172	1965578	Pseudoflavonifractor sp. An187	1965578	Pseudoflavonifractor sp. An187	1017280	Pseudoflavonifractor	-	-	Clostridiales	-	0	0	256.745		0	0	0	0		0.726541	0	0	1.1368	0		0	0	0	0	0		0	21.9511	0	2.49452	64.6453		0	0	0	0	0		0	0	0	0
lcl|NC_013172.1_cds_YP_003155575.1_2097	lcl|NC_013172.1_cds_YP_003155575.1_2097 [locus_tag=Bfae_21840] [db_xref=GeneID:8400730] [protein=phenylalanyl-tRNA synthetase beta subunit] [protein_id=YP_003155575.1] [location=complement(2456760..2459360)] [gbkey=CDS]	2601	446465	Brachybacterium faecium DSM 4810	43669	Brachybacterium faecium	43668	Brachybacterium	6.1.1.20	b1713	Bacteria	Aminoacyl-tRNA biosynthesis	0	0	0		697.159	0	0	30.2328		0	0	216.41	0	0		0	0	0	0	0		8.46513	0	0	0	1.57671		0	0	0	0	0		0	0	0	0
WP_087364738.1	WP_087364738.1 hypothetical protein [Faecalibacterium sp. An192]	125	1965581	Faecalibacterium sp. An192	1965581	Faecalibacterium sp. An192	216851	Faecalibacterium	-	-	Ruminococcaceae	-	0	0	0		0	0	3.48026	7769.12		0	0	0	0	0		0	10.404	0	0	6.66241		26.8062	0	0	4311.47	0		0	0	0	0	0		0	0	9838.05	8925.73
WP_006443428.1	WP_006443428.1 methyl-accepting chemotaxis protein [[Clostridium] hylemonae]	598	553973	[Clostridium] hylemonae DSM 15053	89153	[Clostridium] hylemonae	1506553	Lachnoclostridium	-	b1886	Lachnospiraceae	-	36.9164	0	0		0	0	0	0		2731.07	0	0	0	2505.58		0	0	0	0	0		146.729	405.251	0	240.098	384.718		0	0	0	0	0		0	0	154.225	60.6646
lcl|NC_013216.1_cds_WP_015759224.1_3686	lcl|NC_013216.1_cds_WP_015759224.1_3686 [locus_tag=DTOX_RS18630] [protein=iron transporter FeoB] [protein_id=WP_015759224.1] [location=4024413..4025201] [gbkey=CDS]	789	485916	Desulfotomaculum acetoxidans DSM 771	58138	Desulfotomaculum acetoxidans	1562	Desulfotomaculum	-	b3409	Clostridiales	-	0	317.725	0		0	0	0	0		0	0	0	3.4104	0		0	0	0	0	0		9.17055	18.574	0	0.311815	1.57671		0	0	0	0	0		0	0	0	1.78425
lcl|NC_015602.1_cds_WP_013853868.1_396	lcl|NC_015602.1_cds_WP_013853868.1_396 [locus_tag=WANG_RS02155] [protein=50S ribosomal protein L21] [protein_id=WP_013853868.1] [location=399695..400006] [gbkey=CDS]	312	1033837	Lactobacillus kefiranofaciens ZW3	267818	Lactobacillus kefiranofaciens	1578	Lactobacillus	-	b3186	Lactobacillaceae	-	0.326694	22861.5	245.552		0	0	0	0		0	0	0	0	0		3875	0	0	0	0		0	349.529	4.81352	0	0		0	0	0	0	0		0	0	0	0
lcl|NC_010572.1_cds_WP_042498136.1_750	lcl|NC_010572.1_cds_WP_042498136.1_750 [locus_tag=SGR_RS03615] [db_xref=GeneID:6211790] [protein=beta-glucosidase] [protein_id=WP_042498136.1] [location=884464..885825] [gbkey=CDS]	1362	455632	Streptomyces griseus subsp. griseus NBRC 13350	1911	Streptomyces griseus	1883	Streptomyces	-	-	Bacteria	-	0	0	0		131.515	0	0	122.337		0	0	160.42	0	0		0	0	0	0	0		0	0	0	0	0		0	0	11.8586	0	22.1584		0	0	0	0
lcl|NZ_CP020437.1_cds_WP_080609485.1_1863	lcl|NZ_CP020437.1_cds_WP_080609485.1_1863 [locus_tag=A6J74_RS10825] [protein=hypothetical protein] [protein_id=WP_080609485.1] [location=1767005..1767910] [gbkey=CDS]	906	1839798	Bacillus sp. FDAARGOS_235	1839798	Bacillus sp. FDAARGOS_235	1386	Bacillus	-	-	Bacilli	-	0	0	0		0	258.592	74.4776	331.857		0	0	2238.33	0	0		0	0	0	0	0		0	0	0	1598.68	0		0	0	0	0	0		320.726	0	0	0
lcl|NC_021658.1_cds_WP_020738743.1_7158	lcl|NC_021658.1_cds_WP_020738743.1_7158 [locus_tag=SCE1572_RS35390] [protein=HPr(Ser) kinase/phosphatase] [protein_id=WP_020738743.1] [location=complement(9738841..9740133)] [gbkey=CDS]	1293	1254432	Sorangium cellulosum So0157-2	56	Sorangium cellulosum	39643	Sorangium	-	-	Proteobacteria	-	0	0	0		0	652.007	120.417	27.4204		0	0	150.984	1.1368	0		0	0	0	0	0		0.705427	0	0	0	0		0	0	0	0	0		0	0	0	0
lcl|NZ_CP014890.1_cds_WP_068223686.1_1169	lcl|NZ_CP014890.1_cds_WP_068223686.1_1169 [locus_tag=AYR55_RS05970] [protein=DNA-binding response regulator] [protein_id=WP_068223686.1] [location=complement(1289184..1289870)] [gbkey=CDS]	687	375175	Lactobacillus backii	375175	Lactobacillus backii	1578	Lactobacillus	-	b1969	Lactobacillaceae	-	0	0	0		0	453.089	0	0		0	0	0	0	0		0	36.9919	0	0	0		0	0	0	0	0		228.899	0	0	0	0		0	0	0	0
WP_055145225.1	WP_055145225.1 stage III sporulation protein J [[Ruminococcus] torques]	444	33039	[Ruminococcus] torques	33039	[Ruminococcus] torques	572511	Blautia	-	-	Lachnospiraceae	-	0	0	0		0	0	5.56842	9.14014		0	0	20.1311	36.3777	0		0	0	0	0	0		0.705427	0	0	0.935445	0		0	0	0	0	0		0	12.6672	788.536	0.223032
WP_048928986.1	WP_048928986.1 glycosyltransferase family 2 protein [[Clostridium] citroniae]	276	358743	[Clostridium] citroniae	358743	[Clostridium] citroniae	1506553	Lachnoclostridium	-	-	Lachnospiraceae	-	0	0	0		0	581.281	55.6842	0		0	0	28.9385	0	0		0	0	0	0	0		0	0	0	0	0		0	168.528	93.0899	0	0		0	0	0	0
WP_014370499.1	WP_014370499.1 phosphonate ABC transporter substrate-binding protein [Paenibacillus mucilaginosus]	272	997761	Paenibacillus mucilaginosus K02	61624	Paenibacillus mucilaginosus	44249	Paenibacillus	-	-	Bacilli	-	21.8885	584.204	88.1467		0	0	0	0		335.662	0	0	0	0		0	0	0	0	0		0	0	0	0	0		0	0	0	0	248.667		0	0	0	0
lcl|NZ_CP021811.1_cds_WP_014989286.1_3762	lcl|NZ_CP021811.1_cds_WP_014989286.1_3762 [locus_tag=CDO27_RS35405] [protein=transketolase] [protein_id=WP_014989286.1] [location=complement(155434..156243)] [gbkey=CDS]	810	382	Sinorhizobium meliloti	382	Sinorhizobium meliloti	28105	Sinorhizobium	2.2.1.1	-	Alphaproteobacteria	Pentose phosphate pathway;Carbon fixation in photosynthetic organisms;Biosynthesis of ansamycins;Microbial metabolism in diverse environments;Biosynthesis of antibiotics	412.941	0	65.0607		0	0	0	0		0	0	0	0	0		80.8575	0	860.068	0	0		201.047	0	0	0	0		0	0	0	0	0		0	0	0	0
KOP70847.1	KOP70847.1 sugar ABC transporter permease [Bacillus sp. FJAT-21351]	295	1581029	Bacillus sp. FJAT-21351	1581029	Bacillus sp. FJAT-21351	1386	Bacillus	-	b1312	Bacilli	-	0	0	0		3545.81	3215.83	489.325	424.665		0	0	695.153	0	0		0	0	0	0	0		114.985	0	0	0	0		0	0	0	0	0		0	0	0	0
lcl|NC_014931.1_cds_WP_013540937.1_2507	lcl|NC_014931.1_cds_WP_013540937.1_2507 [gene=dnaX] [locus_tag=VARPA_RS12550] [db_xref=GeneID:29719292] [protein=DNA polymerase III, subunit gamma and tau] [protein_id=WP_013540937.1] [location=2720077..2721954] [gbkey=CDS]	1878	595537	Variovorax paradoxus EPS	34073	Variovorax paradoxus	34072	Variovorax	2.7.7.7	b0470	Betaproteobacteria	Purine metabolism;Pyrimidine metabolism	0	0	0		2202.56	12043.3	325.753	241.862		0	0	216.41	0	0		0	0	0	0	0		11.9923	0	0	0	0		0	0	0	0	0		0	0	0	0
lcl|NZ_CP015093.1_cds_WP_076704334.1_3525	lcl|NZ_CP015093.1_cds_WP_076704334.1_3525 [locus_tag=Ga0080574_RS21480] [protein=beta-ketoacyl-[acyl-carrier-protein] synthase II] [protein_id=WP_076704334.1] [location=3677280..3678539] [gbkey=CDS]	1260	1250539	Pelagibaca abyssi	1250539	Pelagibaca abyssi	360528	Pelagibaca	2.3.1.179	b1095	Alphaproteobacteria	Fatty acid biosynthesis;Biotin metabolism	0	0	81.8506		0	0	0	0		0	0	18.2438	0	0		0	0	0	0	0		0	0	0	0	0		0	14.6017	0	0	0		0	0	0	53.0815
WP_076514346.1	WP_076514346.1 hypothetical protein [Oleibacter marinus]	329	484498	Oleibacter marinus	484498	Oleibacter marinus	759360	Oleibacter	6.3.4.4	b4177	Proteobacteria	Purine metabolism;Alanine, aspartate and glutamate metabolism	0	0	0		4439.6	2095.26	54.9882	35.8575		0	0	1183.96	0	0		0	0	0	0	0		9.17055	0	0	0	0		0	0	0	0	0		0	0	0	0
OKZ75333.1	OKZ75333.1 hypothetical protein BHW00_01885 [Clostridium sp. 26_22]	374	1896978	Clostridium sp. 26_22	1896978	Clostridium sp. 26_22	1485	Clostridium	-	-	Clostridiaceae	-	0	0	242.054		0	0	0	0		0	0	0	0	0		0	1.156	0	0	0		11.9923	0	0	0	77.259		0	0	0	0	0		0	0	93.6957	0
WP_016303778.1	WP_016303778.1 AraC family transcriptional regulator [Lachnospiraceae bacterium A2]	319	397290	Lachnospiraceae bacterium A2	397290	Lachnospiraceae bacterium A2	-	-	-	-	Lachnospiraceae	-	0	0	0		203.019	0	0	0		0	0	0	0	0		0	0	0	23.9589	0		0	0	0	0	0		0	0	11.8586	0	27.0825		12.7652	0	0	0
lcl|NC_015697.1_cds_WP_003670625.1_357	lcl|NC_015697.1_cds_WP_003670625.1_357 [locus_tag=HMPREF0538_RS01880] [protein=hypothetical protein] [protein_id=WP_003670625.1] [location=complement(383732..384529)] [gbkey=CDS]	798	491077	Lactobacillus reuteri SD2112	1598	Lactobacillus reuteri	1578	Lactobacillus	-	-	Lactobacillaceae	-	0	17.57	19.5882		0	0	0	0		0.363271	0.394143	5.03278	0	0		0	0	0	0	0		0	0	0	259.118	9.46028		0	0	0	0	0		0	0	0	0.223032
WP_087364953.1	WP_087364953.1 MULTISPECIES: 50S ribosomal protein L1 [Faecalibacterium]	230	216851	Faecalibacterium	-	-	216851	Faecalibacterium	-	b3984	Ruminococcaceae	-	0	0	0		2239.59	0	0	0		0	0	0.629098	0	0		0	0	0	0	0		0	0	0	0	0		5730.29	902.871	988.413	2966.52	0		0	0	0	0
lcl|NZ_AP014940.1_cds_WP_096383632.1_3405	lcl|NZ_AP014940.1_cds_WP_096383632.1_3405 [locus_tag=LEN_RS17280] [protein=hypothetical protein] [protein_id=WP_096383632.1] [location=4325850..4326425] [gbkey=CDS]	576	69	Lysobacter enzymogenes	69	Lysobacter enzymogenes	68	Lysobacter	-	b1655	Proteobacteria	-	735.714	0	0		0	0	0	0		0	0	0	0	0		0	26.5879	0	0	0		0	79.3617	558.368	0	99.333		0	0	0	0	0		0	0	0	0
lcl|NZ_CP011058.1_cds_WP_045669853.1_1415	lcl|NZ_CP011058.1_cds_WP_045669853.1_1415 [locus_tag=VN24_RS07310] [protein=ribonuclease HI] [protein_id=WP_045669853.1] [location=complement(1620293..1620727)] [gbkey=CDS]	435	1126833	Paenibacillus beijingensis	1126833	Paenibacillus beijingensis	44249	Paenibacillus	3.1.26.4	b0214	Bacilli	-	0	0	0		2935.47	2028.96	0	0		0	0	553.606	0	0		0	0	0	0	0		0	0	0	0	0		0	0.608404	0	0	0		0	0	0	0
lcl|NC_012914.1_cds_WP_015846170.1_4582	lcl|NC_012914.1_cds_WP_015846170.1_4582 [gene=sufD] [locus_tag=PJDR2_RS23260] [protein=Fe-S cluster assembly protein SufD] [protein_id=WP_015846170.1] [location=complement(5281277..5282584)] [gbkey=CDS]	1308	324057	Paenibacillus sp. JDR-2	324057	Paenibacillus sp. JDR-2	44249	Paenibacillus	-	-	Bacilli	-	26.1355	0	16.7899		0	0	0	0		0	0	0	0	0		0	179.18	0	0	0		14.814	0	298.438	0	0		0	0	0	0	0		0	0	0	0
lcl|NC_022238.1_cds_WP_006268675.1_1235	lcl|NC_022238.1_cds_WP_006268675.1_1235 [locus_tag=SCI_RS06255] [protein=tail protein] [protein_id=WP_006268675.1] [location=complement(1261326..1261916)] [gbkey=CDS]	591	862969	Streptococcus constellatus subsp. pharyngis C1050	76860	Streptococcus constellatus	1301	Streptococcus	-	-	Streptococcaceae	-	0	0	0		0	0	0	29.5297		0	0	0	0	0		0	1435.75	7.17578	0	37508.7		0	0	0	0	0		0	5.47563	3.55757	0	0		0	0	0	0
lcl|NC_015957.1_cds_WP_043241584.1_8583	lcl|NC_015957.1_cds_WP_043241584.1_8583 [gene=hpt] [locus_tag=STRVI_RS42030] [db_xref=GeneID:32479936] [protein=hypoxanthine phosphoribosyltransferase] [protein_id=WP_043241584.1] [location=complement(10299426..10299965)] [gbkey=CDS]	540	653045	Streptomyces violaceusniger Tu 4113	68280	Streptomyces violaceusniger	1883	Streptomyces	2.4.2.8	b0125	Bacteria	Purine metabolism;Drug metabolism - other enzymes	0	0	0		1998.27	616.644	0	69.6057		0	0	143.434	0	0		0	0	0	0	0		2.82171	0	0	0	0		0	0	0	0	0		0	0	0	0
lcl|NZ_CP014334.1_cds_WP_033191938.1_1237	lcl|NZ_CP014334.1_cds_WP_033191938.1_1237 [locus_tag=NA23_RS06465] [protein=phosphoglucomutase] [protein_id=WP_033191938.1] [location=complement(1366923..1368644)] [gbkey=CDS]	1722	2423	Fervidobacterium islandicum	2423	Fervidobacterium islandicum	2422	Fervidobacterium	5.4.2.2;5.4.2.8	-	Bacteria	Glycolysis / Gluconeogenesis;Pentose phosphate pathway;Galactose metabolism;Purine metabolism;Starch and sucrose metabolism;Amino sugar and nucleotide sugar metabolism;Streptomycin biosynthesis;Microbial metabolism in diverse environments;Biosynthesis of antibiotics;Fructose and mannose metabolism	0	0	0		1954.86	0	668.211	1356.96		0	0	0	0	0		2409.55	102706	189.646	2290.47	0		0	0	4.81352	0	0		0	1.82521	0	2.06582	2368.49		821.761	2237.87	0	207.865
lcl|NZ_CP018058.1_cds_WP_025950508.1_1839	lcl|NZ_CP018058.1_cds_WP_025950508.1_1839 [locus_tag=GT3921_RS09595] [protein=glycosyltransferase] [protein_id=WP_025950508.1] [location=1880241..1881203] [gbkey=CDS]	963	33938	Geobacillus thermocatenulatus	33938	Geobacillus thermocatenulatus	129337	Geobacillus	-	b2351	Bacilli	-	0	0	0		0	1677.54	474.012	800.114		10.5348	0	0	0	400.712		0	0	0	0	0		0	0	0	0	28.3808		0	0	0	0	0		0	0	52.2374	0
WP_051291627.1	WP_051291627.1 hypothetical protein [Fictibacillus gelatini]	380	225985	Fictibacillus gelatini	225985	Fictibacillus gelatini	1329200	Fictibacillus	-	-	Bacilli	-	135.905	0	0		0	0	0	0		0	0	0	0	0		0	57.7999	0	0	0		7.7597	0	33.6946	81.0719	69.3754		0	0	0	0	0		0	836.036	30.6791	0
lcl|NC_012781.1_cds_WP_012742803.1_1738	lcl|NC_012781.1_cds_WP_012742803.1_1738 [gene=alr] [locus_tag=EUBREC_RS08870] [protein=alanine racemase] [protein_id=WP_012742803.1] [location=complement(1854514..1855644)] [gbkey=CDS]	1131	515619	[Eubacterium] rectale ATCC 33656	39491	[Eubacterium] rectale	-	-	5.1.1.1	-	Lachnospiraceae	D-Alanine metabolism	2.28686	1.46417	0		0	0	0	0		0	0	0	0	0		0	0	24.6027	145.351	0		487.45	1.68855	4.81352	0	0		0	0	0	0	0		0	0	18.2416	0
WP_087160204.1	WP_087160204.1 cell wall anchor protein [Lachnoclostridium sp. An169]	604	1965569	Lachnoclostridium sp. An169	1965569	Lachnoclostridium sp. An169	1506553	Lachnoclostridium	-	-	Lachnospiraceae	-	64.6854	0	0		0	0	0	0		232.493	0	0	0	0		0	0	0	0	0		76.1861	6.75419	0	0	0		0	0	0	0	0		27.1261	0	107.792	0
lcl|NC_017280.1_cds_WP_002892962.1_722	lcl|NC_017280.1_cds_WP_002892962.1_722 [locus_tag=CJM1_RS03705] [protein=hypothetical protein] [protein_id=WP_002892962.1] [location=complement(720285..720506)] [gbkey=CDS]	222	645464	Campylobacter jejuni subsp. jejuni M1	197	Campylobacter jejuni	194	Campylobacter	-	-	Proteobacteria	-	0	0	558.263		0	0	0	0		0	0	0	0	0		27.7226	2969.76	0	14891.3	0		0	0	2219.03	0	0		0	0	0	0	0		0	0	0	0
lcl|NZ_CP010997.1_cds_WP_008348229.1_3291	lcl|NZ_CP010997.1_cds_WP_008348229.1_3291 [locus_tag=UP15_RS16570] [protein=cell division ATP-binding protein FtsE] [protein_id=WP_008348229.1] [location=complement(3278182..3278868)] [gbkey=CDS]	687	1408	Bacillus pumilus	1408	Bacillus pumilus	1386	Bacillus	3.6.3.28	b3463	Bacilli	-	0	0	0		209.403	0	0	0		0	0	0	0	137.323		0	0	0	0	0		0	0	0	0	0		0	0	314.845	0	0		0	0	0	0
lcl|NZ_CP021144.1_cds_4591	lcl|NZ_CP021144.1_cds_4591 [locus_tag=B9127_RS23510] [protein=hypothetical protein] [pseudo=true] [location=4266333..4266549] [gbkey=CDS]	217	624	Shigella sonnei	624	Shigella sonnei	620	Shigella	-	-	Enterobacteriaceae	-	0	0	0		0	66.3058	654.986	0		2.90616	0	0	0	0		0	0	0	0	0		0	0	0	0	0		0	0	0	2.06582	0		3.19131	0	0	0
lcl|NZ_CP022098.1_cds_WP_095985716.1_2835	lcl|NZ_CP022098.1_cds_WP_095985716.1_2835 [locus_tag=CYFUS_RS14240] [protein=Cys-tRNA(Pro) deacylase] [protein_id=WP_095985716.1] [location=complement(3437164..3437640)] [gbkey=CDS]	477	43	Cystobacter fuscus	43	Cystobacter fuscus	42	Cystobacter	-	b0481	Proteobacteria	-	0	0	0		330.704	0	144.779	0		0	0	0	0	0		0	0	0	622.932	0		0	0	0	0	0		0	439.876	0	0	0		0	0	0	0
lcl|NZ_CP015285.1_cds_WP_063634044.1_580	lcl|NZ_CP015285.1_cds_WP_063634044.1_580 [locus_tag=A6A40_RS02980] [protein=3-isopropylmalate dehydratase small subunit] [protein_id=WP_063634044.1] [location=658727..659338] [gbkey=CDS]	612	1226968	Azospirillum humicireducens	1226968	Azospirillum humicireducens	191	Azospirillum	4.2.1.33	b0071	Alphaproteobacteria	Valine, leucine and isoleucine biosynthesis	0	0	0		0	0	0	1366.8		0	0	215.781	926.493	0		0	0	0	0	0		0	0	0	0	0		734.819	0	1128.94	0	0		0	0	0	0
lcl|NZ_CP012098.1_cds_WP_077326668.1_1878	lcl|NZ_CP012098.1_cds_WP_077326668.1_1878 [locus_tag=DO83_RS09835] [db_xref=GeneID:34240879] [protein=hypothetical protein] [protein_id=WP_077326668.1] [location=1930027..1930698] [gbkey=CDS]	672	649756	Anaerostipes hadrus	649756	Anaerostipes hadrus	207244	Anaerostipes	-	-	Lachnospiraceae	-	0	0	0		0	0	0	10.5463		6.90214	0	143.434	0	0		0	0	0	0	0		0	0	0	0	0		1.30056	23.7277	1.18586	0	0		0	0	0	0
lcl|NZ_CP014342.1_cds_WP_063164735.1_120	lcl|NZ_CP014342.1_cds_WP_063164735.1_120 [locus_tag=GS3922_RS00585] [protein=flagellin] [protein_id=WP_063164735.1] [location=138742..139557] [gbkey=CDS]	816	129338	Geobacillus subterraneus	129338	Geobacillus subterraneus	129337	Geobacillus	-	b1923	Bacilli	-	0	13858.4	0		0	0	0	0		19668.6	0	8100.27	1.1368	0		0	0	0	0	0		0	383.3	0	0	0		0	0	0	0	0		16861.3	2191.43	0	1863.21
WP_057810144.1	WP_057810144.1 cell surface protein [Lactobacillus intestinalis]	583	1423761	Lactobacillus intestinalis DSM 6629	151781	Lactobacillus intestinalis	1578	Lactobacillus	-	-	Lactobacillaceae	-	0	0	0		211.957	0	0	0		0	0	0	0	0		0	0	0	0	1019.35		0	0	0	0	0		368.06	122.289	0	311.939	0		0	0	0	0
WP_005361292.1	WP_005361292.1 hypothetical protein [Eubacterium ventriosum]	670	411463	Eubacterium ventriosum ATCC 27560	39496	Eubacterium ventriosum	1730	Eubacterium	-	-	Eubacteriaceae	-	0	0	0		12.7685	2.21019	0	88.5891		0	0	0	211.445	162.086		0	0	0	0	0		0	0	0	0	0		0	0	10.6727	0	0		1.59565	0	171.637	0
lcl|NC_016584.1_cds_WP_014187361.1_4959	lcl|NC_016584.1_cds_WP_014187361.1_4959 [locus_tag=DESOR_RS24875] [protein=cobalamin-binding protein] [protein_id=WP_014187361.1] [location=complement(5364199..5364831)] [gbkey=CDS]	633	768706	Desulfosporosinus orientis DSM 765	1563	Desulfosporosinus orientis	79206	Desulfosporosinus	-	b4019	Clostridiales	-	0	30.7476	0		0	0	0	0		0	0	0	0	0		160.945	0	0	0	0		21.1628	111.444	197.354	0	28.3808		0	0	0	0	0		0	0	0	0
lcl|NC_015697.1_cds_WP_003670619.1_351	lcl|NC_015697.1_cds_WP_003670619.1_351 [locus_tag=HMPREF0538_RS01850] [protein=mannosyl-glycoprotein endo-beta-N-acetylglucosamidase] [protein_id=WP_003670619.1] [location=complement(374318..376639)] [gbkey=CDS]	2322	491077	Lactobacillus reuteri SD2112	1598	Lactobacillus reuteri	1578	Lactobacillus	-	-	Lactobacillaceae	-	0	102.492	0		0	0	0	0		2.17962	0	6.29098	0	0		0	0	0	0	0		0	0	0	19.0207	48.8781		0	0	0	0	0		0	4.2224	0	2.89941
lcl|NZ_CP007155.1_cds_WP_025361971.1_8703	lcl|NZ_CP007155.1_cds_WP_025361971.1_8703 [locus_tag=KALB_RS43505] [protein=membrane protein insertase YidC] [protein_id=WP_025361971.1] [location=complement(9872471..9873517)] [gbkey=CDS]	1047	1449976	Kutzneria albida DSM 43870	43357	Kutzneria albida	43356	Kutzneria	-	b3705	Bacteria	-	0	0	0		7547.45	6082.45	727.375	620.123		0	0	1916.23	0	0		0	0	0	0	0		5.64342	0	0	0	0		0	0	0	0	0		0	0	0	0
lcl|NZ_CP008953.1_cds_WP_038520829.1_7709	lcl|NZ_CP008953.1_cds_WP_038520829.1_7709 [locus_tag=AJAP_RS38620] [db_xref=GeneID:29590032] [protein=daunorubicin resistance protein DrrA family ABC transporter ATP-binding protein] [protein_id=WP_038520829.1] [location=8316437..8317414] [gbkey=CDS]	978	208439	Amycolatopsis japonica	208439	Amycolatopsis japonica	1813	Amycolatopsis	-	b0127	Bacteria	-	355.116	30.7476	805.214		0	0	0	0		0	0	0	80.7129	0		0	0	0	0	0		0	0	0	0	0		153.467	0	0	0	0		0	0	0	0
lcl|NC_016791.1_cds_WP_014315266.1_3625	lcl|NC_016791.1_cds_WP_014315266.1_3625 [locus_tag=CLO1100_RS18330] [protein=hypothetical protein] [protein_id=WP_014315266.1] [location=complement(4263713..4264183)] [gbkey=CDS]	471	755731	Clostridium sp. BNL1100	755731	Clostridium sp. BNL1100	1485	Clostridium	-	-	Clostridiaceae	-	0.326694	0	18.8886		0	0	0	0		29.7882	0	25.793	0	0		0	0	0	0	0		1075.78	50.6564	0	0	0		0	0	0	0	0		0	0	0	0
WP_055265096.1	WP_055265096.1 hypothetical protein [Fusicatenibacter saccharivorans]	393	1150298	Fusicatenibacter saccharivorans	1150298	Fusicatenibacter saccharivorans	1407607	Fusicatenibacter	-	-	Lachnospiraceae	-	0	0	0		35.7518	0	0	0		0	0	171.744	0	0		0	0	0	0	0		0	0	0	0	0		0	0	112.657	0	0		0	0	0	0
lcl|NZ_CP009452.1_cds_WP_053553711.1_1521	lcl|NZ_CP009452.1_cds_WP_053553711.1_1521 [locus_tag=LH20_RS07705] [protein=acetolactate synthase small subunit] [protein_id=WP_053553711.1] [location=complement(1611834..1612349)] [gbkey=CDS]	516	292913	Sphingopyxis sp. 113P3	292913	Sphingopyxis sp. 113P3	165697	Sphingopyxis	2.2.1.6	b0078	Alphaproteobacteria	Valine, leucine and isoleucine biosynthesis;Butanoate metabolism;C5-Branched dibasic acid metabolism;Pantothenate and CoA biosynthesis;Biosynthesis of antibiotics	0	0	0		40.8592	0	22.2737	0		0	0	69.2008	0	0		0	0	0	0	0		0	0	0	0	0		0	42.5882	0	0	0		0	0	0	0
lcl|NZ_CP007436.1_cds_WP_008348229.1_3230	lcl|NZ_CP007436.1_cds_WP_008348229.1_3230 [locus_tag=BW16_RS16285] [protein=cell division ATP-binding protein FtsE] [protein_id=WP_008348229.1] [location=complement(3194439..3195125)] [gbkey=CDS]	687	1408	Bacillus pumilus	1408	Bacillus pumilus	1386	Bacillus	3.6.3.28	b3463	Bacilli	-	0	0	0		209.403	0	0	0		0	0	0	0	137.323		0	0	0	0	0		0	0	0	0	0		0	0	314.845	0	0		0	0	0	0
WP_044295945.1	WP_044295945.1 hypothetical protein [Robinsoniella peoriensis]	208	180332	Robinsoniella peoriensis	180332	Robinsoniella peoriensis	588605	Robinsoniella	1.11.1.6	-	Lachnospiraceae	Tryptophan metabolism;Glyoxylate and dicarboxylate metabolism;Biosynthesis of antibiotics	0	0	0		0	4.42038	0	7.73397		0	0	0	0	27.0143		0	0	0	0	0		1353.01	0	0	3.11815	529.776		0	0	0	0	0		0	0	0.829165	1.11516
WP_006311252.1	WP_006311252.1 aspartate--ammonia ligase [Caldisalinibacter kiritimatiensis]	340	1304284	Caldisalinibacter kiritimatiensis	1304284	Caldisalinibacter kiritimatiensis	1640153	Caldisalinibacter	6.3.1.1	b3744	Clostridiaceae	Alanine, aspartate and glutamate metabolism;Cyanoamino acid metabolism	0	0	0		1751.84	0	0	202.489		0	0	446.66	0	0		0	0	0	0	0		0	0	0	0	0		0	0	0	0	32.0066		0	0	0	0
lcl|NC_011768.1_cds_WP_012609856.1_737	lcl|NC_011768.1_cds_WP_012609856.1_737 [locus_tag=DALK_RS03715] [protein=bifunctional phosphoserine phosphatase/homoserine phosphotransferase ThrH] [protein_id=WP_012609856.1] [location=971536..972159] [gbkey=CDS]	624	439235	Desulfatibacillum alkenivorans AK-01	259354	Desulfatibacillum alkenivorans	218207	Desulfatibacillum	-	-	Proteobacteria	-	23.1953	1.46417	4.89704		0	0	0	0		0	158.84	0	0	0		0	0	0	0	0		0	0	0	0	0		0	0	11.2657	0	0		0	0	0	4.2376
WP_055080630.1	WP_055080630.1 LacI family transcriptional regulator [Ruminococcaceae bacterium cv2]	328	1627893	Ruminococcaceae bacterium cv2	1627893	Ruminococcaceae bacterium cv2	-	-	-	b3934	Ruminococcaceae	-	99.9683	0	0		0	0	0	0		0	0	0	0	0		56.2152	0	0	0	0		33.8605	5.06564	0	9.04264	0		0	0	0	0	0		0	0	0	0
WP_006783116.1	WP_006783116.1 hypothetical protein [Hungatella hathewayi]	183	154046	Hungatella hathewayi	154046	Hungatella hathewayi	1649459	Hungatella	-	-	Clostridiaceae	-	2.61355	0	20.2877		0	0	0	0		0	0	0	0	0		97.7991	0	0	0	0		0	0	0	0	0		0	0	8.89394	0	0		0	0	24.875	0
lcl|NZ_CP017157.1_cds_WP_006604888.1_449	lcl|NZ_CP017157.1_cds_WP_006604888.1_449 [locus_tag=SL103_RS02295] [db_xref=GeneID:32338727] [protein=30S ribosomal protein S5] [protein_id=WP_006604888.1] [location=504681..505283] [gbkey=CDS]	603	47763	Streptomyces lydicus	47763	Streptomyces lydicus	1883	Streptomyces	-	b3303	Bacteria	-	0	96.6352	0		0	0	0	0		0	0	0	0	0		0	8.09198	0	0	0		0	0	67.3892	0	0		0	0	0	0	0		0	0	0	0
lcl|NC_011662.2_cds_WP_004298656.1_2546	lcl|NC_011662.2_cds_WP_004298656.1_2546 [gene=argF] [locus_tag=TMZ1T_RS12770] [protein=ornithine carbamoyltransferase] [protein_id=WP_004298656.1] [location=complement(2899306..2900232)] [gbkey=CDS]	927	85643	Thauera sp. MZ1T	85643	Thauera sp. MZ1T	33057	Thauera	2.1.3.3	b4254	Betaproteobacteria	Arginine biosynthesis;Biosynthesis of antibiotics	0	0	0		0	1595.76	267.98	192.646		0	0	347.891	0	2.25119		0	0	0	0	0		64.1939	0	0	0	0		0	0	0	0	0		0	0	0	0
lcl|NZ_CP014163.1_cds_WP_067977263.1_141	lcl|NZ_CP014163.1_cds_WP_067977263.1_141 [locus_tag=AWM75_RS00720] [protein=restriction endonuclease] [protein_id=WP_067977263.1] [location=complement(147777..151895)] [gbkey=CDS]	4119	128944	Aerococcus urinaehominis	128944	Aerococcus urinaehominis	1375	Aerococcus	-	-	Bacilli	-	0	0	0		403.484	0	0	491.458		0	0	0	0	2.25119		0	0	0	0	0		0	0	0	0	0		0	0	5.33636	0	0		0	0	0	0
lcl|NC_015675.1_cds_WP_013896942.1_5923	lcl|NC_015675.1_cds_WP_013896942.1_5923 [locus_tag=MESOP_RS29165] [protein=ABC transporter ATP-binding protein] [protein_id=WP_013896942.1] [location=6050854..6051951] [gbkey=CDS]	1098	536019	Mesorhizobium opportunistum WSM2075	593909	Mesorhizobium opportunistum	68287	Mesorhizobium	3.6.3.20	b1318	Alphaproteobacteria	-	0	2858.06	19854.7		0	0	0	0		0	0	0	6386.55	0		0	0	0	0	0		0	0	0	973.487	0		0	0	0	0	0		0	0	0	0
lcl|NZ_CP010892.1_cds_WP_044464770.1_5026	lcl|NZ_CP010892.1_cds_WP_044464770.1_5026 [locus_tag=TO66_RS24920] [protein=glycerol kinase] [protein_id=WP_044464770.1] [location=5496162..5497667] [gbkey=CDS]	1506	1611770	Pseudomonas sp. MRSN12121	1611770	Pseudomonas sp. MRSN12121	286	Pseudomonas	2.7.1.30	b3926	Proteobacteria	Glycerolipid metabolism	0	0	0		0	156.924	1045.47	0		0	0	0	1.1368	0		0	0	0	0	0		0	0	0	0	0		0	0.608404	68.1868	0	0		0	0	0	0
lcl|NC_015555.1_cds_WP_013788894.1_2130	lcl|NC_015555.1_cds_WP_013788894.1_2130 [locus_tag=THEXY_RS10915] [protein=hypothetical protein] [protein_id=WP_013788894.1] [location=2250638..2251678] [gbkey=CDS]	1041	858215	Thermoanaerobacterium xylanolyticum LX-11	29329	Thermoanaerobacterium xylanolyticum	28895	Thermoanaerobacterium	-	-	Firmicutes	-	0	2.92834	434.438		0	0	0	0		0	0	0	0	0		0	0	0.512556	0	0		0	444.088	4.81352	0.311815	0		0	0	0	0	0		0	382.128	534.812	0
WP_007721573.1	WP_007721573.1 MULTISPECIES: hypothetical protein [Carnobacterium]	300	333990	Carnobacterium sp. AT7	333990	Carnobacterium sp. AT7	2747	Carnobacterium	-	-	Bacilli	-	0	0	0		0	92.8281	57.7724	4196.03		84.2788	0	121.416	0	0		0	0	0	0	0		0	0	0	0	0		0	13.3849	256.738	0	132.951		0	0	0	0
CDE21655.1	CDE21655.1 acetyl esterase family enzyme [Acidiphilium sp. CAG:727]	285	1262689	Acidiphilium sp. CAG:727	1262689	Acidiphilium sp. CAG:727	522	Acidiphilium	-	-	Alphaproteobacteria	-	0	0	0		0	0	164.964	0		31.6045	0	33.3422	0	0		0	0	0	0	0		9.17055	27.0168	0	16.838	0		0	0	0	0	0		0	0	0	0
lcl|NZ_CP014672.1_cds_WP_015359661.1_1912	lcl|NZ_CP014672.1_cds_WP_015359661.1_1912 [locus_tag=CSTERTH_RS09710] [protein=50S ribosomal protein L11] [protein_id=WP_015359661.1] [location=complement(2250339..2250764)] [gbkey=CDS]	426	1121336	[Clostridium] stercorarium subsp. thermolacticum DSM 2910	1510	[Clostridium] stercorarium	1508657	Ruminiclostridium	-	b3983	Ruminococcaceae	-	0	1.46417	0		0	0	0	0		320.405	0	0	0	0		0	0	0	0	0		0	0	0	0	0		105.346	0	206.932	4.13164	192.04		1.59565	0	0	58.2113
WP_050699401.1	WP_050699401.1 ribulose-phosphate 3-epimerase [Anaeromassilibacillus senegalensis]	213	1673717	Anaeromassilibacillus senegalensis	1673717	Anaeromassilibacillus senegalensis	1924093	Anaeromassilibacillus	5.1.3.1	b3386	Ruminococcaceae	Pentose phosphate pathway;Pentose and glucuronate interconversions;Carbon fixation in photosynthetic organisms;Microbial metabolism in diverse environments;Biosynthesis of antibiotics	0	0	0		0	0	229.001	36.5606		0	28.3783	0	0	0		0	0	0	0	0		0	0	0	0	0		223.697	0	0	0	0		0	0	0	214.556
lcl|NC_020291.1_cds_WP_015392701.1_2517	lcl|NC_020291.1_cds_WP_015392701.1_2517 [locus_tag=CSPA_RS12780] [protein=50S ribosomal protein L20] [protein_id=WP_015392701.1] [location=2871320..2871679] [gbkey=CDS]	360	931276	Clostridium saccharoperbutylacetonicum N1-4(HMT)	36745	Clostridium saccharoperbutylacetonicum	1485	Clostridium	-	b1716	Clostridiaceae	-	0	5.85668	0.699577		0	0	0	0		0	0	0	1.1368	0		0	0	0	0	0		8.46513	0	0	9.97808	25.2274		0	0	0	0	0		224.987	0	0	0
WP_086035231.1	WP_086035231.1 hypothetical protein [Ruminococcaceae bacterium CPB6]	292	1572656	Ruminococcaceae bacterium CPB6	1572656	Ruminococcaceae bacterium CPB6	-	-	-	-	Ruminococcaceae	-	0	0	0		0	0	82.1342	0		0	4.72972	2.51639	9.09441	0		0	0	0	0	0		0	0	0	0	0		84.5367	0	6.52222	0	2.46205		0	0	0	0
lcl|NZ_AP014680.1_cds_WP_041095181.1_586	lcl|NZ_AP014680.1_cds_WP_041095181.1_586 [locus_tag=LOOC260_RS03015] [protein=DNA helicase PcrA] [protein_id=WP_041095181.1] [location=631654..633864] [gbkey=CDS]	2211	1291742	Lactobacillus hokkaidonensis JCM 18461	1193095	Lactobacillus hokkaidonensis	1578	Lactobacillus	3.6.4.12	b3813	Lactobacillaceae	-	0	20.4984	0		0	0	0	0		75.5603	0	0	0	0		0	0	0	0	0		6.34884	30.3939	0	0	0		0	0	0	0	0		0	0	0	0
WP_050558563.1	WP_050558563.1 XRE family transcriptional regulator [Lactococcus lactis]	140	1358	Lactococcus lactis	1358	Lactococcus lactis	1357	Lactococcus	-	-	Streptococcaceae	-	0	0	0		162.16	0	0	0		0	0	0	0	0		58.5254	55.4879	0	0	0		0	0	0	0	0		0	17.6437	0	0	46.7789		0	0	0	0
lcl|NZ_AP012323.1_cds_WP_003813569.1_1163	lcl|NZ_AP012323.1_cds_WP_003813569.1_1163 [locus_tag=BBBF_RS05865] [protein=DNA-binding protein] [protein_id=WP_003813569.1] [location=complement(1375331..1375540)] [gbkey=CDS]	210	500634	Bifidobacterium bifidum ATCC 29521 = JCM 1255 = DSM 20456	1681	Bifidobacterium bifidum	1678	Bifidobacterium	-	-	Bacteria	-	177.721	0	0		0	0	0	0		0	0	0	0	256.636		0	0	0	0	0		0	0	0	0	0		96.2418	24.3361	0	0	0		0	0	0	0
lcl|NC_020274.1_cds_2354	lcl|NC_020274.1_cds_2354 [locus_tag=A284_RS25035] [db_xref=GeneID:31536222] [protein=hypothetical protein] [pseudo=true] [partial=5'] [location=complement(11533..>11721)] [gbkey=CDS]	189	1194526	Staphylococcus warneri SG1	1292	Staphylococcus warneri	1279	Staphylococcus	-	-	Bacilli	-	0	0	0		0	0	0	118.822		0	0	0	0	0		50.0546	0	258.841	0	0		0	0	4.81352	0	0		0	0	0	0	0		0	0	0	0
lcl|NZ_CP013537.1_cds_WP_064828388.1_3524	lcl|NZ_CP013537.1_cds_WP_064828388.1_3524 [locus_tag=AMC87_RS17610] [protein=transketolase] [protein_id=WP_064828388.1] [location=3633684..3635657] [gbkey=CDS]	1974	396	Rhizobium phaseoli	396	Rhizobium phaseoli	379	Rhizobium	2.2.1.1	b2935	Alphaproteobacteria	Pentose phosphate pathway;Carbon fixation in photosynthetic organisms;Biosynthesis of ansamycins;Microbial metabolism in diverse environments;Biosynthesis of antibiotics	0	0	0		10356.5	8785.51	1408.11	1007.52		0	0	2042.68	0	0		0	0	0	0	0		28.9225	0	0	0	0		0	0	0	0	0		0	0	0	0
WP_057230924.1	WP_057230924.1 FAD-dependent oxidoreductase [Clostridium perfringens]	479	1502	Clostridium perfringens	1502	Clostridium perfringens	1485	Clostridium	-	-	Clostridiaceae	-	0	0	0		195.358	0	0	73.1211		0	0	70.459	0	0		0	0	0	0	0		0	0	0	0	0		0	0	13.0444	0	0		59.0392	0	0	0
WP_074087045.1	WP_074087045.1 oxidoreductase [Paenibacillus sp. P32E]	214	1349434	Paenibacillus sp. P32E	1349434	Paenibacillus sp. P32E	44249	Paenibacillus	-	-	Bacilli	-	0	0	0		0	130.401	0	149.758		0	0	104.43	0	0		0	0	0	0	0		0	0	0	26.1925	0		0	0	0	0	0		0	0	0	0
DAA87645.1	DAA87645.1 TPA: GNAT family N-acetyltransferase [Candidatus Gastranaerophilales bacterium HUM_4]	162	1916321	Candidatus Gastranaerophilales bacterium HUM_5	1916321	Candidatus Gastranaerophilales bacterium HUM_5	-	-	-	-	Bacteria	-	0	0	0		2534.54	1032.16	512.295	123.04		0	0	435.965	0	0		0	0	0	0	0		29.6279	0	0	0	0		0	0	0	0	0		0	0	0	0
WP_066647914.1	WP_066647914.1 hypothetical protein [Clostridium sp. W14A]	592	1849176	Clostridium sp. W14A	1849176	Clostridium sp. W14A	1485	Clostridium	-	-	Clostridiaceae	-	0	0	0		0	0	103.016	0		0	4.33558	0	29.5568	0		0	0	0	0	0		0	0	0	0	0		26.0113	14.6017	6.52222	0	0		0	0	0	0
lcl|NZ_CP012024.1_cds_WP_048622368.1_98	lcl|NZ_CP012024.1_cds_WP_048622368.1_98 [locus_tag=BSM4216_RS00600] [protein=50S ribosomal protein L7/L12] [protein_id=WP_048622368.1] [location=123786..124151] [gbkey=CDS]	366	1479	Bacillus smithii	1479	Bacillus smithii	1386	Bacillus	-	b3986	Bacilli	-	779.164	0	0		0	0	0	0		0	0	0	0	371.447		0	0	0	0	0		0	0	0	0	0		0	0	205.153	0	1437.84		0	0	191.537	0
WP_018834281.1	WP_018834281.1 MULTISPECIES: rod shape-determining protein [Streptomyces]	339	1883	Streptomyces	-	-	1883	Streptomyces	-	b3251	Bacteria	-	0	0	0		0	2703.07	712.062	315.686		0	0	554.864	0	0		0	0	0	0	0		0	0	0	0	0		0	0	50.9919	0	0		0	0	0	0
SCI07201.1	SCI07201.1 Transposase IS116/IS110/IS902 family [uncultured Clostridium sp.]	391	59620	uncultured Clostridium sp.	59620	uncultured Clostridium sp.	1485	Clostridium	-	-	Clostridiaceae	-	0	0	0		0	466.351	0	0		0	0	0	0	0		0	0	0	13516	0		0	0	7971.18	0	9357.79		0	0	0	0	0		0	147.784	1856.5	0
lcl|NC_018612.1_cds_WP_009955847.1_3750	lcl|NC_018612.1_cds_WP_009955847.1_3750 [locus_tag=MIP_RS18465] [protein=electron transfer flavoprotein subunit alpha/FixB family protein] [protein_id=WP_009955847.1] [location=complement(4086492..4087448)] [gbkey=CDS]	957	1232724	Mycobacterium intracellulare subsp. intracellulare MTCC 9506	1767	Mycobacterium intracellulare	1763	Mycobacterium	-	b0042	Bacteria	-	103.235	0	0		0	0	0	0		26.882	0	0	142.1	281.399		0	0	0	0	0		0	0	48.1352	0	0		0	0	0	0	0		0	0	0	0
lcl|NC_009719.1_cds_WP_012111189.1_2280	lcl|NC_009719.1_cds_WP_012111189.1_2280 [locus_tag=PLAV_RS11500] [protein=DNA-binding response regulator] [protein_id=WP_012111189.1] [location=complement(2438594..2439325)] [gbkey=CDS]	732	402881	Parvibaculum lavamentivorans DS-1	256618	Parvibaculum lavamentivorans	256616	Parvibaculum	-	b3405	Alphaproteobacteria	-	216.598	0	0		0	0	0	0		0	0	0	0	0		0	19.652	0	0	0		0	21.9511	0	0	31.5343		0	0	0	0	0		0	0	369.808	0
lcl|NC_019897.1_cds_WP_015256023.1_3115	lcl|NC_019897.1_cds_WP_015256023.1_3115 [gene=cas5c] [locus_tag=THECO_RS15730] [protein=type I-C CRISPR-associated protein Cas5] [protein_id=WP_015256023.1] [location=3414863..3415507] [gbkey=CDS]	645	717605	Thermobacillus composti KWC4	377615	Thermobacillus composti	76632	Thermobacillus	-	-	Bacilli	-	0	0	0		0	338.159	0	0		0	0.394143	0	0	0		0	0	0	0	0		0	0	0	0	0		0	0	16.0091	274.754	0		0	0	0	14.9431
lcl|NC_017080.1_cds_WP_014438286.1_2761	lcl|NC_017080.1_cds_WP_014438286.1_2761 [locus_tag=PSMK_RS14060] [protein=30S ribosomal protein S10] [protein_id=WP_014438286.1] [location=complement(3465027..3465335)] [gbkey=CDS]	309	1142394	Phycisphaera mikurensis NBRC 102666	547188	Phycisphaera mikurensis	666508	Phycisphaera	-	b3321	Bacteria	-	0	144.953	0		0	0	0	0		0	0	177.406	0	0		0	0	0	0	0		0	0	0	0	0		0	10.9513	0	0	14.7723		0	0	0	0
lcl|NZ_CP014881.1_cds_WP_068223686.1_578	lcl|NZ_CP014881.1_cds_WP_068223686.1_578 [locus_tag=AYR54_RS03070] [protein=DNA-binding response regulator] [protein_id=WP_068223686.1] [location=689146..689832] [gbkey=CDS]	687	375175	Lactobacillus backii	375175	Lactobacillus backii	1578	Lactobacillus	-	b1969	Lactobacillaceae	-	0	0	0		0	453.089	0	0		0	0	0	0	0		0	36.9919	0	0	0		0	0	0	0	0		228.899	0	0	0	0		0	0	0	0
SJO69590.1	SJO69590.1 Uncharacterised protein [Clostridioides difficile]	160	1496	Clostridioides difficile	1496	Clostridioides difficile	1870884	Clostridioides	-	-	Peptostreptococcaceae	-	0	0	0		0	0	270.068	0		0	124.943	236.541	0	0		0	0	0	0	0		0	6.75419	0	0	0		0	0	0	0	0		0	0	0	0
lcl|NZ_CP022753.1_cds_WP_026125779.1_5075	lcl|NZ_CP022753.1_cds_WP_026125779.1_5075 [locus_tag=CDO52_RS25735] [protein=L-aspartate oxidase] [protein_id=WP_026125779.1] [location=complement(5886060..5888645)] [gbkey=CDS]	2586	1235441	Nocardiopsis gilva YIM 90087	280236	Nocardiopsis gilva	2013	Nocardiopsis	1.4.3.16	b2574	Bacteria	Alanine, aspartate and glutamate metabolism;Nicotinate and nicotinamide metabolism	0	0	0		0	132.612	0	0		3.26943	0	8.80737	0	0		0	0	0	0	0		1.41085	0	0	0	0		0	0	0	0	0		0	0	0	0
lcl|NC_018068.1_cds_WP_014825616.1_484	lcl|NC_018068.1_cds_WP_014825616.1_484 [locus_tag=DESACI_RS02625] [protein=argininosuccinate synthase] [protein_id=WP_014825616.1] [location=534937..536145] [gbkey=CDS]	1209	646529	Desulfosporosinus acidiphilus SJ4	885581	Desulfosporosinus acidiphilus	79206	Desulfosporosinus	6.3.4.5	-	Clostridiales	Arginine biosynthesis;Alanine, aspartate and glutamate metabolism;Biosynthesis of antibiotics	0	0	0		0	1290.75	0	0		0	0	661.182	0	587.562		0	0	0	0	0		0.705427	0	0	0	0		0	0	0	0	0		0	0	0	0
Transcripts exhibiting significant diffential expression under wheat or corn based diets
													Day24_Ceca_Corn				Day24_Ceca_Corn+					Day24_Ceca_Wheat						Day24_Ceca_Wheat+						Day40_Ceca_Corn						Day40_Ceca_Corn+						Day40_Ceca_Wheat
geneID	fullName	length	taxonID	taxonName	speciesID	speciesName	genusID	genusName	ECs	Ecolis	taxa	pathway	Sample_6	Sample_12	Sample_15		Sample_3	Sample_10	Sample_14	Sample_37		Sample_1	Sample_4	Sample_5	Sample_11	Sample_13		Sample_2	Sample_7	Sample_8	Sample_9	Sample_16		Sample_24	Sample_25	Sample_30	Sample_33	Sample_35		Sample_21	Sample_22	Sample_28	Sample_32	Sample_34		Sample_17	Sample_18	Sample_23	Sample_29
WP_054327300.1	WP_054327300.1 hypothetical protein [Clostridia bacterium UC5.1-1D1]	301	1193532	uncultured Butyricicoccus sp.	1193532	uncultured Butyricicoccus sp.	580596	Butyricicoccus	-	-	Clostridiaceae	-	29.7291	61.4951	86.7476		222.172	66.3058	11.8329	84.3705		0	0	0	0	4.50239		0	2.31199	1.53767	0	0		59.9613	111.444	0	17.1498	94.6028		23.4102	48.6723	2.96465	278.886	7.38615		0	2.1112	0.829165	0
lcl|NC_016052.1_cds_WP_014124436.1_1015	lcl|NC_016052.1_cds_WP_014124436.1_1015 [locus_tag=TEH_RS05095] [protein=DNA-binding response regulator] [protein_id=WP_014124436.1] [location=1039578..1040249] [gbkey=CDS]	672	945021	Tetragenococcus halophilus NBRC 12172	51669	Tetragenococcus halophilus	51668	Tetragenococcus	-	b1130	Bacilli	-	0	0	0		0	0	0	0		520.93	0	0	0	225.119		0	293.623	0	100.627	0		0	0	0	0	0		0	0	0	0	0		0	282.901	0	0
lcl|NZ_CP019230.1_cds_3226	lcl|NZ_CP019230.1_cds_3226 [locus_tag=BVH75_RS30545] [protein=DNA-binding response regulator] [pseudo=true] [partial=5'] [location=<3082780..3082890] [gbkey=CDS]	111	1428	Bacillus thuringiensis	1428	Bacillus thuringiensis	1386	Bacillus	-	-	Bacilli	-	0	0	0		14.0453	0	0	24.6081		0	0	0	0	220.617		0	0	0	0	0		0	0	0	0	0		0	0	10.6727	0	0		0	2.1112	0	0
lcl|NC_008536.1_cds_WP_011684330.1_2615	lcl|NC_008536.1_cds_WP_011684330.1_2615 [locus_tag=ACID_RS13155] [protein=signal recognition particle protein] [protein_id=WP_011684330.1] [location=complement(3254817..3256184)] [gbkey=CDS]	1368	234267	Candidatus Solibacter usitatus Ellin6076	332163	Candidatus Solibacter usitatus	332162	Candidatus Solibacter	-	b2610	Bacteria	-	0	0	0		0	0	828.303	1330.95		0	0	515.231	0	0		0	0	0	0	0		0	0	0	0	0		0	0	0	0	2272.47		1973.82	4897.99	0	322.95
WP_057913848.1	WP_057913848.1 DNA sulfur modification protein DndD [Bacillus muralis]	663	264697	Bacillus muralis	264697	Bacillus muralis	1386	Bacillus	-	-	Bacilli	-	0	1.46417	0		0	0	0	9.84323		0	0	0	0	0		0	0	0	0	0		53.6125	0	0	0	0		0	6.08404	0.592929	95.0277	0		0	0	0	0
lcl|NC_014364.1_cds_WP_013256516.1_3967	lcl|NC_014364.1_cds_WP_013256516.1_3967 [locus_tag=SPIRS_RS20025] [protein=bifunctional acetaldehyde-CoA/alcohol dehydrogenase] [protein_id=WP_013256516.1] [location=4292702..4295362] [gbkey=CDS]	2661	573413	Sediminispirochaeta smaragdinae DSM 11293	55206	Sediminispirochaeta smaragdinae	1911556	Sediminispirochaeta	1.1.1.1;1.2.1.10	b1241	Bacteria	Glycolysis / Gluconeogenesis;Fatty acid degradation;Glycine, serine and threonine metabolism;Tyrosine metabolism;alpha-Linolenic acid metabolism;Chloroalkane and chloroalkene degradation;Naphthalene degradation;Retinol metabolism;Metabolism of xenobiotics by cytochrome P450;Drug metabolism - cytochrome P450;Microbial metabolism in diverse environments;Biosynthesis of antibiotics;Phenylalanine met…	0	2.92834	0		0	0	0	7.03088		0	0	0	0	0		0	0	0	0	0		341.427	0	0	221.077	271.195		0	80.9177	0	0	0		0	0	0	0
lcl|NZ_CP017039.1_cds_WP_069177571.1_159	lcl|NZ_CP017039.1_cds_WP_069177571.1_159 [locus_tag=BEQ56_RS00810] [protein=hypothetical protein] [protein_id=WP_069177571.1] [location=161824..163566] [gbkey=CDS]	1743	1889813	Anaerolineaceae bacterium oral taxon 439	1889813	Anaerolineaceae bacterium oral taxon 439	-	-	-	-	Bacteria	-	0	32.2117	9.79408		0	742.625	0	23.2019		0	0	0	0	0		0	0	0	0	0		0	0	221.422	0.311815	0		0	0	0	0	0		0	0	0	0
lcl|NZ_CP014167.1_cds_WP_068698226.1_3277	lcl|NZ_CP014167.1_cds_WP_068698226.1_3277 [locus_tag=AWM70_RS16540] [protein=50S ribosomal protein L16] [protein_id=WP_068698226.1] [location=complement(3620229..3620663)] [gbkey=CDS]	435	1462996	Paenibacillus yonginensis	1462996	Paenibacillus yonginensis	44249	Paenibacillus	-	b3313	Bacilli	-	0	0	0		449.451	0	0	12.6556		0	0	59.1352	0	0		0	0	0	0	0		0	0	0	0	0		0	0	0	0	0		28.7218	0	0.829165	0
lcl|NC_011999.1_cds_WP_012657285.1_1517	lcl|NC_011999.1_cds_WP_012657285.1_1517 [locus_tag=MCCL_RS07625] [protein=2-Cys peroxiredoxin] [protein_id=WP_012657285.1] [location=complement(1496554..1497051)] [gbkey=CDS]	498	458233	Macrococcus caseolyticus JCSC5402	69966	Macrococcus caseolyticus	69965	Macrococcus	-	b1324	Bacilli	-	0	172.772	0		0	108.299	0	0		0	0	0	0	0		0	0	0	0	0		0	0	52.9487	2.18271	18.9206		0	0	0	0	0		0	0	0	0
lcl|NZ_CP022278.1_cds_WP_089035464.1_465	lcl|NZ_CP022278.1_cds_WP_089035464.1_465 [gene=argH] [locus_tag=BG910_RS02395] [protein=argininosuccinate lyase] [protein_id=WP_089035464.1] [location=472664..474043] [gbkey=CDS]	1380	1853278	Neisseria sp. 10023	1853278	Neisseria sp. 10023	482	Neisseria	4.3.2.1	b3960	Betaproteobacteria	Arginine biosynthesis;Alanine, aspartate and glutamate metabolism;Biosynthesis of antibiotics	0	0	0		0	2457.73	0	232.019		0	0	567.446	0	0		0	0	0	0	0		152.372	3.37709	0	1.87089	0		0	0	0	0	0		0	0	0	0
lcl|NZ_CP022754.1_cds_WP_005854826.1_2834	lcl|NZ_CP022754.1_cds_WP_005854826.1_2834 [locus_tag=CI960_RS14545] [protein=hypothetical protein] [protein_id=WP_005854826.1] [location=3325523..3326368] [gbkey=CDS]	846	2025876	Parabacteroides sp. CT06	2025876	Parabacteroides sp. CT06	375288	Parabacteroides	-	-	Bacteria	-	0	0	0		0	0	12.5289	0		1.81635	0	8.80737	0	0		0	0	0	0	0		0.705427	3.37709	0	0	0		0	18.2521	0	0	317.604		0	0	0	0
lcl|NC_021658.1_cds_WP_020738542.1_6942	lcl|NC_021658.1_cds_WP_020738542.1_6942 [locus_tag=SCE1572_RS34275] [protein=sugar ABC transporter ATP-binding protein] [protein_id=WP_020738542.1] [location=complement(9459789..9461312)] [gbkey=CDS]	1524	1254432	Sorangium cellulosum So0157-2	56	Sorangium cellulosum	39643	Sorangium	3.6.3.17	b3567	Proteobacteria	-	0	0	0		0	5304.46	340.37	114.603		0	0	115.125	0	0		0	0	0	0	0		40.2094	0	0	0	0		0	0	0	0	0		0	0	0	0
lcl|NC_011891.1_cds_WP_012632828.1_1536	lcl|NC_011891.1_cds_WP_012632828.1_1536 [locus_tag=A2CP1_RS07775] [protein=hypothetical protein] [protein_id=WP_012632828.1] [location=1729157..1729720] [gbkey=CDS]	564	455488	Anaeromyxobacter dehalogenans 2CP-1	161493	Anaeromyxobacter dehalogenans	161492	Anaeromyxobacter	-	-	Proteobacteria	-	0	0	0		0	125.981	0	88.5891		0.726541	0	174.889	0	0		0	0	0	0	0		0	0	0	4.67723	0		0	0	5.33636	0	0		0	0	0	0
lcl|NZ_LT635479.1_cds_WP_076776086.1_62	lcl|NZ_LT635479.1_cds_WP_076776086.1_62 [locus_tag=BQ7370_RS00315] [protein=ATP-binding protein] [protein_id=WP_076776086.1] [location=51192..52034] [gbkey=CDS]	843	1871021	Lachnoclostridium phocaeense	1871021	Lachnoclostridium phocaeense	1506553	Lachnoclostridium	-	-	Lachnospiraceae	-	0	0	0		1.27685	0	0	0		19.2533	10.6419	0.629098	0	4.50239		79.3173	0	0.512556	7.9863	1308.5		0	1.68855	0	0	0		1.30056	0	0	0	0		0	0	0	0
OIP14084.1	OIP14084.1 hypothetical protein AUJ99_00220 [Caldisericum sp. CG2_30_36_11]	126	1805053	Caldisericum sp. CG2_30_36_11	1805053	Caldisericum sp. CG2_30_36_11	693074	Caldisericum	-	-	Bacteria	-	124.47	0	146.212		0	0	0	138.508		0	0	0	0	0		0	0	0	0	0		0	16.8855	0	0	0		0	0	0	43.3822	0		0	0	0	0
lcl|NC_009943.1_cds_WP_012173740.1_314	lcl|NC_009943.1_cds_WP_012173740.1_314 [locus_tag=DOLE_RS01565] [protein=electron transporter RnfB] [protein_id=WP_012173740.1] [location=354914..355825] [gbkey=CDS]	912	96561	Desulfococcus oleovorans Hxd3	181663	Desulfococcus oleovorans	896	Desulfococcus	-	-	Proteobacteria	-	0	0	0		0	0	16.0092	0		0	0.394143	115.754	0	0		0	0	0	0	0		0	0	0	45.525	0		0	0	0	0	0		0	0	0	0
lcl|NZ_CP013743.1_cds_WP_058923688.1_4008	lcl|NZ_CP013743.1_cds_WP_058923688.1_4008 [locus_tag=AS200_RS19785] [protein=glycoside hydrolase] [protein_id=WP_058923688.1] [location=4463332..4464534] [gbkey=CDS]	1203	1725411	Streptomyces sp. CdTB01	1725411	Streptomyces sp. CdTB01	1883	Streptomyces	-	-	Bacteria	-	0	0	0		0	0	494.893	0		0	63.4571	0	0	0		0	0	0	0	0		0	0	0	0	0		0	0	0	0	0		0	0	0	365.326
CDE66738.1	CDE66738.1 uncharacterized protein BN630_01661 [Blautia sp. CAG:37]	1187	1262757	Blautia sp. CAG:37	1262757	Blautia sp. CAG:37	572511	Blautia	-	-	Lachnospiraceae	-	0	0	0		0	0	0	0		0	0	0	114.817	0		0	9.24798	0	0	0		0	0	0	0	0		0	0	0	0	0		0	0	97.0124	85.8672
CCZ05868.1	CCZ05868.1 putative uncharacterized protein [Clostridium sp. CAG:127]	156	1262774	Clostridium sp. CAG:127	1262774	Clostridium sp. CAG:127	1485	Clostridium	-	-	Clostridiaceae	-	0	0	0		0	0	0	0		6.90214	7.88287	0	40.9249	0		0	0	63.5569	0	0		0	0	0	0	0		0	0	0	0	0		52.6565	80.2257	0	30.1093
WP_087152036.1	WP_087152036.1 molecular chaperone DnaJ [Lachnoclostridium sp. An298]	324	1965627	Lachnoclostridium sp. An298	1965627	Lachnoclostridium sp. An298	1506553	Lachnoclostridium	-	b0015	Lachnospiraceae	-	6.53387	1.46417	2.79831		14.0453	2.21019	14.6171	2.81235		28.6984	206.925	61.0225	122.775	274.646		303.408	256.631	7.17578	2488.53	79.2827		6.34884	15.1969	4.81352	14.9671	1.57671		2.60113	1.21681	0.592929	8.26327	2.46205		116.483	0	114.425	170.619
lcl|NZ_CP009616.1_cds_WP_005055961.1_1090	lcl|NZ_CP009616.1_cds_WP_005055961.1_1090 [locus_tag=NF90_RS05400] [protein=DNA-directed RNA polymerase subunit alpha] [protein_id=WP_005055961.1] [location=1119216..1120268] [gbkey=CDS]	1053	1185650	Mycobacterium abscessus subsp. abscessus	36809	Mycobacterium abscessus	1763	Mycobacterium	2.7.7.6	b3295	Bacteria	Purine metabolism;Pyrimidine metabolism	0	0	82.5501		0	720.523	0	0		0	0	0	0	0		0	0	0	0	0		0	0	0	0	0		0	0	0	0	0		0	0	0	0
WP_005363765.1	WP_005363765.1 macrolide ABC transporter ATP-binding protein/permease [Eubacterium ventriosum]	897	411463	Eubacterium ventriosum ATCC 27560	39496	Eubacterium ventriosum	1730	Eubacterium	-	b1117	Eubacteriaceae	-	0	0	0		20.4296	0	0	23.2019		0	2672.69	0	0	0		0	0	0	0	0		0	0	38.5081	0	1.57671		67.6294	42.5882	323.146	0	61.5512		0	0	0	0
CDA23490.1	CDA23490.1 glycosyl transferase group 1 [Mycoplasma sp. CAG:611]	392	1262905	Mycoplasma sp. CAG:611	1262905	Mycoplasma sp. CAG:611	2093	Mycoplasma	-	-	Bacteria	-	0	0	0		0	324.898	0	0		0	0	86.8155	0	0		0	0	0	0	0		0	0	0	7.48356	0		0	0	0	0	0		0	0	0	0
lcl|NC_018011.1_cds_WP_014775504.1_1701	lcl|NC_018011.1_cds_WP_014775504.1_1701 [locus_tag=ALFI_RS08560] [protein=triose-phosphate isomerase] [protein_id=WP_014775504.1] [location=complement(1956677..1957435)] [gbkey=CDS]	759	679935	Alistipes finegoldii DSM 17242	214856	Alistipes finegoldii	239759	Alistipes	5.3.1.1	b3919	Bacteria	Glycolysis / Gluconeogenesis;Fructose and mannose metabolism;Inositol phosphate metabolism;Carbon fixation in photosynthetic organisms;Microbial metabolism in diverse environments;Biosynthesis of antibiotics	0	0	0		0	0	0.696053	0		0	0.394143	0	0	0		0	0	0	0	0		4.23256	11.8198	1660.66	7.48356	756.822		810.252	1.21681	0	1103.15	2.46205		0	8.44481	8.29165	0
lcl|NZ_CP011301.1_cds_WP_081293642.1_4620	lcl|NZ_CP011301.1_cds_WP_081293642.1_4620 [locus_tag=XM57_RS22735] [protein=RNA polymerase sigma factor RpoD] [protein_id=WP_081293642.1] [location=5005637..5008051] [gbkey=CDS]	2415	292	Burkholderia cepacia	292	Burkholderia cepacia	32008	Burkholderia	-	b3067	Betaproteobacteria	-	0	0	0		0	0	0	0		0	0	129.594	712.775	0		0	0	0	0	4.66369		0	0	0	0	0		0	0	0	0	0		0	0	0	112.854
lcl|NC_008261.1_cds_442	lcl|NC_008261.1_cds_442 [locus_tag=CPF_RS02350] [db_xref=GeneID:29572407] [protein=glycosyl transferase] [pseudo=true] [location=556017..557166] [gbkey=CDS]	1150	195103	Clostridium perfringens ATCC 13124	1502	Clostridium perfringens	1485	Clostridium	-	-	Clostridiaceae	-	0	0	0		0	0	0	0		61.3927	0	5.66188	12.5048	0		0	8.09198	498.717	19.1671	0		0	0	0	0	0		0	0	0	0	0		0	16.8896	0	0.223032
lcl|NC_014733.1_cds_WP_041362450.1_2584	lcl|NC_014733.1_cds_WP_041362450.1_2584 [locus_tag=MPQ_RS13085] [protein=hypothetical protein] [protein_id=WP_041362450.1] [location=complement(2762745..2763512)] [gbkey=CDS]	768	887061	Methylovorus sp. MP688	887061	Methylovorus sp. MP688	81682	Methylovorus	-	-	Betaproteobacteria	-	87.8806	0	0		2.5537	698.421	0	2.10926		0	0	0	0	0		0	0	0	0	0		0	16.8855	173.287	0	253.851		67.6294	0	0	0	0		0	0	0	0
CQR82350.1	CQR82350.1 conserved protein, 5-formyltetrahydrofolate cyclo-ligase family [Escherichia coli K-12]	266	83333	Escherichia coli K-12	562	Escherichia coli	561	Escherichia	6.3.3.2	b2912	Enterobacteriaceae	One carbon pool by folate	0	0	0		0	0	0	0		0	68989.7	10421	0	35213.2		0	1.07639e+06	0	0	2.66496		0	0	0	0	0		0	0	0	0	0		0	0	0	0
CDC68294.1	CDC68294.1 uncharacterized protein BN503_01265 [Oscillibacter sp. CAG:155]	260	1262910	Oscillibacter sp. CAG:155	1262910	Oscillibacter sp. CAG:155	459786	Oscillibacter	-	-	Oscillospiraceae	-	0	137.632	0		0	0	0	13.3587		0	0	0	0	0		0	0	0	0	0		12.6977	23.6397	0	2.80634	0		1.30056	2.43361	0	2.06582	0		0	0	0	0
lcl|NZ_CP023422.1_cds_WP_096234565.1_1936	lcl|NZ_CP023422.1_cds_WP_096234565.1_1936 [gene=cls] [locus_tag=CNX70_RS09970] [protein=cardiolipin synthase] [protein_id=WP_096234565.1] [location=complement(2216497..2217888)] [gbkey=CDS]	1392	368607	Janthinobacterium svalbardensis	368607	Janthinobacterium svalbardensis	29580	Janthinobacterium	-	b0789	Betaproteobacteria	-	110.422	0	0		0	386.784	0	2614.78		0	0	0	0	0		0	0	0	0	0		0	1.68855	0	143.435	0		0	0	0	0	0		0	0	0	0
SCJ52326.1	SCJ52326.1 cyclic 3'%2C5'-adenosine monophosphate phosphodiesterase [uncultured Eubacterium sp.]	916	165185	uncultured Eubacterium sp.	165185	uncultured Eubacterium sp.	1730	Eubacterium	-	-	Eubacteriaceae	-	0	0	0		0	33.1529	0	5.6247		0	0	0	0	0		0	0	0	0	0		591.148	977.669	4038.54	1625.8	2916.92		1541.17	0	39.7262	0	12.3102		0	0	0	0
lcl|NZ_LT635479.1_cds_WP_083582641.1_149	lcl|NZ_LT635479.1_cds_WP_083582641.1_149 [locus_tag=BQ7370_RS00760] [protein=MATE family efflux transporter] [protein_id=WP_083582641.1] [location=130860..132188] [gbkey=CDS]	1329	1871021	Lachnoclostridium phocaeense	1871021	Lachnoclostridium phocaeense	1506553	Lachnoclostridium	-	-	Lachnospiraceae	-	52.271	2.92834	2.79831		14.0453	2.21019	24.3618	9.14014		169.284	150.169	44.0369	168.247	76.5406		93.9487	83.2318	227.575	68.6822	536.99		9.17055	1.68855	9.62703	1.55908	1.57671		9.10395	6.08404	2.37172	2.06582	4.9241		15.9565	12.6672	54.7249	30.7784
WP_055053244.1	WP_055053244.1 hypothetical protein [Blautia obeum]	359	40520	Blautia obeum	40520	Blautia obeum	572511	Blautia	-	-	Lachnospiraceae	-	0	0	0		0	0	0	0		0	0	3.77459	1.1368	0		0	0	15.3767	0	0		122.039	1.68855	0	0	0		0	0	0	0	0		0	0	0	0
lcl|NC_022567.1_cds_WP_022740306.1_1440	lcl|NC_022567.1_cds_WP_022740306.1_1440 [locus_tag=AEQU_RS07390] [protein=translation elongation factor Tu] [protein_id=WP_022740306.1] [location=complement(1876805..1878007)] [gbkey=CDS]	1203	1384484	Adlercreutzia equolifaciens DSM 19450	446660	Adlercreutzia equolifaciens	447020	Adlercreutzia	-	b3339;b3980	Bacteria	-	0	0	83.9493		16.599	2.21019	0	0		0	0	0	0	0		0	0	0	0	0		10.5814	0	283.997	2.49452	3.15343		0	0	0	0	0		0	0	0	0
WP_100042995.1	WP_100042995.1 hypothetical protein [[Clostridium] sphenoides]	1047	1297793	[Clostridium] sphenoides JCM 1415	29370	[Clostridium] sphenoides	1506553	Lachnoclostridium	-	-	Lachnospiraceae	-	0	0	0		0	0	0	0		0	364.188	0	0	0		0	416.159	677.598	0	0		0	0	0	0	0		0	0	0	0	0		0	0	4.97499	0
WP_017645645.1	WP_017645645.1 hypothetical protein, partial [Streptococcus agalactiae]	308	1311	Streptococcus agalactiae	1311	Streptococcus agalactiae	1301	Streptococcus	-	-	Streptococcaceae	-	30.3825	17.57	0		0	373.522	0	0		0	0	0	0	0		0	0	0	0	0		79.0078	0	457.284	0	0		0	0	50.9919	0	0		0	0	0	0
SCG95244.1	SCG95244.1 Protein of uncharacterised function (DUF2992) [uncultured Ruminococcus sp.]	138	165186	uncultured Ruminococcus sp.	165186	uncultured Ruminococcus sp.	1263	Ruminococcus	-	-	Ruminococcaceae	-	0	0	0		0	0	0	0		217.962	0	0	0	63.0334		0	75.1398	0	0	0		0.705427	1.68855	0	0	0		0	0	0	0	0		0	0	0	0
lcl|NZ_CP013653.1_cds_WP_062492416.1_1918	lcl|NZ_CP013653.1_cds_WP_062492416.1_1918 [locus_tag=IJ21_RS09805] [protein=isoleucine--tRNA ligase] [protein_id=WP_062492416.1] [location=2188990..2192082] [gbkey=CDS]	3093	1695218	Paenibacillus sp. 32O-W	1695218	Paenibacillus sp. 32O-W	44249	Paenibacillus	6.1.1.5;6.1.1.9;6.1.1.4	b0026	Bacilli	Aminoacyl-tRNA biosynthesis	3.26694	0	1.39915		1.27685	0	0	0		0	0	0	0	0		0	0	0	0	0		39.5039	3.37709	0	0.311815	15.7671		0	0	0	227.24	0		0	0	0	0
SCH30942.1	SCH30942.1 S-layer protein [uncultured Clostridium sp.]	998	59620	uncultured Clostridium sp.	59620	uncultured Clostridium sp.	1485	Clostridium	-	-	Clostridiaceae	-	0	0	0		0	0	0	30.9359		0	0	98.7684	0	0		0	0	0	0	0		169.303	6.75419	0	14.3435	22.074		171.675	262.83	831.879	0	0		0	0	0	0
WP_016148739.1	WP_016148739.1 rubredoxin [Butyricicoccus pullicaecorum]	53	501571	Butyricicoccus pullicaecorum	501571	Butyricicoccus pullicaecorum	580596	Butyricicoccus	-	-	Clostridiaceae	-	0	0	0		0	0	0	0		17.437	466.666	79.8954	0	0		70.0765	0	0	0	211.865		0	0	0	0	0		0	0	0	0	0		33.5087	14.7784	24.0458	0
CDB30449.1	CDB30449.1 putative uncharacterized protein [Firmicutes bacterium CAG:137]	95	1263004	Firmicutes bacterium CAG:137	1263004	Firmicutes bacterium CAG:137	-	-	-	-	Firmicutes	-	0	0	5.59662		0	91502	0	0		0	0	0	0	0		0	1.156	0	0	0		5317.51	38750.5	43.3216	11640.7	9.46028		57979.2	27329.5	2390.69	0	0		0	0	2.4875	0
lcl|NZ_CP019312.1_cds_WP_076627169.1_1209	lcl|NZ_CP019312.1_cds_WP_076627169.1_1209 [locus_tag=BWR18_RS06180] [protein=phosphatidate cytidylyltransferase] [protein_id=WP_076627169.1] [location=1242123..1242908] [gbkey=CDS]	786	299262	Tateyamaria omphalii	299262	Tateyamaria omphalii	299261	Tateyamaria	2.7.7.41	-	Alphaproteobacteria	Glycerophospholipid metabolism;Phosphatidylinositol signaling system	0	0	0		203.019	0	0	0		3.99598	0	0	0	0		0	0	0	0	0		11.2868	0	0	20.8916	22.074		0	0	0	0	0		0	0	0	0
WP_018597595.1	WP_018597595.1 hypothetical protein [Blautia producta]	178	33035	Blautia producta	33035	Blautia producta	572511	Blautia	-	-	Lachnospiraceae	-	0	0	0		0	81.7771	0	0.703088		680.769	0	0.629098	1.1368	18.0095		0	0	0	0	0		0	0	0	0	0		0	4.86723	2.37172	0	0		1.59565	0	0	0.446063
lcl|NC_016630.1_cds_WP_014262922.1_1343	lcl|NC_016630.1_cds_WP_014262922.1_1343 [locus_tag=HMPREF0389_RS06960] [protein=beta-ketoacyl-ACP reductase] [protein_id=WP_014262922.1] [location=complement(1561915..1562652)] [gbkey=CDS]	738	546269	Filifactor alocis ATCC 35896	143361	Filifactor alocis	44259	Filifactor	1.1.1.100	b1093	Peptostreptococcaceae	Fatty acid biosynthesis;Biotin metabolism;Biosynthesis of unsaturated fatty acids	0	0	0		0	0	0	0		0	47.6913	0	0	0		0	0	337.774	1.59726	470.366		0	0	0	0	0		1.30056	0	0	0	0		17.5522	0	0	10.7055
CDE70772.1	CDE70772.1 glycine C-acetyltransferase [Subdoligranulum sp. CAG:314]	404	1262970	Subdoligranulum sp. CAG:314	1262970	Subdoligranulum sp. CAG:314	292632	Subdoligranulum	2.3.1.47	b0776	Ruminococcaceae	Biotin metabolism;Microbial metabolism in diverse environments	0	0	0		14.0453	780.198	0	0		4.72252	0	0	0	0		0	0	0	0	0		2.82171	37.148	4.81352	3.42997	0		36.4158	35.8958	0	4.13164	0		0	0	0	0
WP_013658396.1	WP_013658396.1 pyridoxal phosphate-dependent aminotransferase [Cellulosilyticum lentocellum]	395	642492	Clostridium lentocellum DSM 5427	29360	Cellulosilyticum lentocellum	698776	Cellulosilyticum	-	-	Lachnospiraceae	-	0	3594.54	0		2.5537	0	0	0.703088		0	0	1.2582	0	2.25119		0	0	0	0	0		131.915	0	4.81352	295.601	537.659		2.60113	2.43361	1.77879	561.903	962.661		0	0	1.65833	3.12244
lcl|NZ_CP013243.1_cds_WP_072585680.1_2005	lcl|NZ_CP013243.1_cds_WP_072585680.1_2005 [locus_tag=NPD5_RS10110] [protein=UDP-N-acetylglucosamine--LPS N-acetylglucosamine transferase] [protein_id=WP_072585680.1] [location=2180707..2181948] [gbkey=CDS]	1242	1491	Clostridium botulinum	1491	Clostridium botulinum	1485	Clostridium	2.4.1.227	-	Clostridiaceae	Peptidoglycan biosynthesis	0	0	0		0	0	0	0		8.35522	0	0	30.6936	40.5215		0	16.184	178.882	0	0		0	0	0	0	0		0	0	0	0	0		0	0	0.829165	4.01457
WP_087399866.1	WP_087399866.1 hypothetical protein [Flavonifractor sp. An9]	810	1965664	Flavonifractor sp. An9	1965664	Flavonifractor sp. An9	946234	Flavonifractor	-	-	Clostridiales	-	25.4821	55.6385	0.699577		0	221.019	0	0		0	0	0	0	0		0	0	0	0	0		0	18.574	139.592	77.642	135.597		26.0113	0.608404	0	0	0		0	0	0	0
lcl|NC_014624.2_cds_WP_013381580.1_2915	lcl|NC_014624.2_cds_WP_013381580.1_2915 [locus_tag=ELI_RS14810] [protein=NAD(P)H-dependent oxidoreductase subunit E] [protein_id=WP_013381580.1] [location=complement(3072125..3072643)] [gbkey=CDS]	519	903814	Eubacterium limosum KIST612	1736	Eubacterium limosum	1730	Eubacterium	1.6.99.5	-	Eubacteriaceae	-	0	0	0		0	0	0	0		410.132	0	0.629098	22.736	0		3.85036	0	0	0	0		0	0	0	0	0		0	0	0	0	0		35.1044	0	0	0
SCJ42559.1	SCJ42559.1 Uncharacterised protein [uncultured Anaerotruncus sp.]	281	905011	uncultured Anaerotruncus sp.	905011	uncultured Anaerotruncus sp.	244127	Anaerotruncus	-	-	Ruminococcaceae	-	88.2073	0	0		0	121.561	0	0		0	0	0	0	0		0	0	0	0	0		0	82.7388	0	0	0		44.2192	22.5109	0	33.0531	0		0	0	0	0
WP_013282444.1	WP_013282444.1 hypothetical protein [Butyrivibrio proteoclasticus]	344	515622	Butyrivibrio proteoclasticus B316	43305	Butyrivibrio proteoclasticus	830	Butyrivibrio	-	-	Lachnospiraceae	-	163.674	0	90.9451		0	0	220.649	0		0	0	0	0	0		0	0	0	0	0		33.1551	0	0	24.9452	0		0	0	0	0	0		0	0	0	0
lcl|NZ_AP017900.1_cds_WP_081985984.1_2827	lcl|NZ_AP017900.1_cds_WP_081985984.1_2827 [locus_tag=NSERUTF1_RS14375] [protein=(d)CMP kinase] [protein_id=WP_081985984.1] [location=3156972..3157700] [gbkey=CDS]	729	37332	Nocardia seriolae	37332	Nocardia seriolae	1817	Nocardia	2.7.4.25;2.7.4.14	b0910	Bacteria	Pyrimidine metabolism;Drug metabolism - other enzymes	618.104	159.595	0		2.5537	5490.12	0	0		0	0	0	0	0		0	0	0	0	0		105.814	23.6397	1116.74	466.164	1485.26		140.461	0	0	0	0		0	0	0	0
lcl|NZ_CP015961.1_cds_WP_067476487.1_1801	lcl|NZ_CP015961.1_cds_WP_067476487.1_1801 [locus_tag=BJL86_RS09275] [protein=signal recognition particle protein] [protein_id=WP_067476487.1] [location=complement(2025660..2027270)] [gbkey=CDS]	1611	499555	Dietzia timorensis	499555	Dietzia timorensis	37914	Dietzia	-	b2610	Bacteria	-	272.463	0	0		0	1220.03	377.261	0		0	0	0	0	0		0	0	0	0	0		0	0	0	357.652	0		0	0	0	0	0		0	0	0	0
ETI92704.1	ETI92704.1 hypothetical protein Q606_CBAC00378G0007, partial [Intestinibacter bartlettii DORA_8_9]	159	1403940	Intestinibacter bartlettii DORA_8_9	261299	Intestinibacter bartlettii	1505657	Intestinibacter	-	-	Peptostreptococcaceae	-	0	0	0		0	0	62.6447	0		74.4705	23.2545	279.319	96.6281	0		0	0	0	0	0		0	0	0	0	0		0	0	0	0	0		54.2522	0	0	0
WP_089826521.1	WP_089826521.1 SpoIIIAH-like family protein [Clostridiales bacterium CHKCI001]	287	1780378	Clostridiales bacterium CHKCI001	1780378	Clostridiales bacterium CHKCI001	-	-	-	-	Clostridiales	-	0	158.13	0		0	0	0	0		0	0	0	0	0		0	0	0	0	7.99489		222.915	18.574	28.8811	5.92449	69.3754		0	0	1.18586	0	0		0	0	0	0
OKZ77658.1	OKZ77658.1 hypothetical protein BHW01_03815 [Clostridium sp. 27_14]	1848	1896979	Clostridium sp. 27_14	1896979	Clostridium sp. 27_14	1485	Clostridium	-	-	Clostridiaceae	-	0	0	0		0	0	0	0		120.606	0	0	50.0193	31.5167		0	0	1210.66	0	0		0	0	0	0	0		0	0	0	0	0		23.9348	0	0	4.2376
WP_003375589.1	WP_003375589.1 hypothetical protein [Clostridium sp. K25]	414	1443109	Clostridium sp. K25	1443109	Clostridium sp. K25	1485	Clostridium	-	-	Clostridiaceae	-	0	0	0		0	0	0	0		0	0	0	0	101.304		0	205.767	0	124.586	0		0	0	0	12.1608	0		0	14.6017	0	0	49.241		0	0	0	0
WP_084414920.1	WP_084414920.1 MULTISPECIES: hypothetical protein [Lachnoclostridium]	2325	1834196	Lachnoclostridium sp. YL32	1834196	Lachnoclostridium sp. YL32	1506553	Lachnoclostridium	-	-	Lachnospiraceae	-	0	1793.61	2.09873		0	0	0	0		0	0	0	0	0		0	0	8.71344	0	0		5.64342	0	182.914	0	143.481		0	0	0	0	4.9241		0	0	0	0
lcl|NZ_CP015249.1_cds_WP_067644407.1_754	lcl|NZ_CP015249.1_cds_WP_067644407.1_754 [locus_tag=I596_RS03770] [protein=hypothetical protein] [protein_id=WP_067644407.1] [location=complement(967804..968598)] [gbkey=CDS]	795	1300342	Dokdonella koreensis DS-123	323415	Dokdonella koreensis	323413	Dokdonella	-	b1298	Proteobacteria	-	262.335	0	0		0	216.599	0	210.926		0	0	0	0	0		0	0	0	0	0		1.41085	0	0	0	0		0	0	0	442.085	0		0	0	0	0
lcl|NZ_CP011835.1_cds_WP_089167220.1_778	lcl|NZ_CP011835.1_cds_WP_089167220.1_778 [gene=dnaJ] [locus_tag=ACG10_RS03955] [protein=molecular chaperone DnaJ] [protein_id=WP_089167220.1] [location=859506..860633] [gbkey=CDS]	1128	353	Azotobacter chroococcum	353	Azotobacter chroococcum	352	Azotobacter	-	b0015	Proteobacteria	-	0	0	0		0	0	0	0		59.2131	0	16.3565	0	0		0	131.784	0	0	0		0	0	0	0	0		0	0	0	0	0		23.9348	0	0	5.79882
lcl|NC_015671.1_cds_WP_013882753.1_700	lcl|NC_015671.1_cds_WP_013882753.1_700 [gene=typA] [locus_tag=CELGI_RS03610] [protein=translational GTPase TypA] [protein_id=WP_013882753.1] [location=779868..781802] [gbkey=CDS]	1935	593907	Cellulomonas gilvus ATCC 13127	11	Cellulomonas gilvus	1707	Cellulomonas	-	b3871	Bacteria	-	0	0	0		480.095	0	0.696053	0		36.6903	0	104.43	752.563	0		0	0	0	0	0		0	0	0	0	0		0	0	580.478	0	0		0	0	0	0
lcl|NC_011146.1_cds_WP_012529363.1_917	lcl|NC_011146.1_cds_WP_012529363.1_917 [gene=fusA] [locus_tag=GBEM_RS04650] [protein=elongation factor G] [protein_id=WP_012529363.1] [location=1094332..1096410] [gbkey=CDS]	2079	404380	Geobacter bemidjiensis Bem	225194	Geobacter bemidjiensis	28231	Geobacter	-	b3340	Proteobacteria	-	0	0	0		0	2.21019	14.6171	0		0	0	11.3238	29.5568	0		0	0	0	0	0		132.62	0	0	20.268	0		0	20.6857	0	555.705	0		0	0	0	0
WP_087385178.1	WP_087385178.1 hypothetical protein [Faecalibacterium sp. An122]	506	1965551	Faecalibacterium sp. An122	1965551	Faecalibacterium sp. An122	216851	Faecalibacterium	-	-	Ruminococcaceae	-	0	0	0		0	0	0	0		0	0	16.9856	7.95761	0		0	20.8079	0	0	0		488.156	101.313	264.743	11.849	0		0	0	0	237.569	0		0	0	0	0
SCJ42851.1	SCJ42851.1 Transposon Tn1000 resolvase [uncultured Butyricicoccus sp.]	441	1193532	uncultured Butyricicoccus sp.	1193532	uncultured Butyricicoccus sp.	580596	Butyricicoccus	-	-	Clostridiaceae	-	476.973	16.1059	123.126		26.8138	183.446	4.17632	2.10926		3.63271	0	0	4.54721	4.50239		0	1.156	0	0	0		16.9303	25.3282	0	3.74178	26.8041		35.1152	9.12605	19.5667	24.7898	7.38615		0	2.1112	0	0
lcl|NC_017743.1_cds_WP_003229747.1_2638	lcl|NC_017743.1_cds_WP_003229747.1_2638 [locus_tag=MY9_RS13650] [protein=GTP pyrophosphokinase] [protein_id=WP_003229747.1] [location=complement(2683681..2685885)] [gbkey=CDS]	2205	1127744	Bacillus sp. JS	1127744	Bacillus sp. JS	1386	Bacillus	2.7.6.5	b3650	Bacilli	Purine metabolism	0	0	0		0	0	0	0		0	0	1.88729	0	31.5167		0	0	7.68833	0	0		0	0	0	0	0		0	0	0	0	0		0	0	337.47	11.1516
CBL02259.1	CBL02259.1 Site-specific recombinases, DNA invertase Pin homologs [Faecalibacterium prausnitzii SL3/3]	581	657322	Faecalibacterium prausnitzii SL3/3	853	Faecalibacterium prausnitzii	216851	Faecalibacterium	-	-	Ruminococcaceae	-	0	62.9593	0		0	0	471.924	0		0	0	0	0	0		0	0	0	0	0		0	0	0	0	0		0	0	0	0	0		0	44.3352	0	0
WP_087414473.1	WP_087414473.1 pantetheine-phosphate adenylyltransferase [Butyricicoccus pullicaecorum]	161	501571	Butyricicoccus pullicaecorum	501571	Butyricicoccus pullicaecorum	580596	Butyricicoccus	2.7.7.3	b3634	Clostridiaceae	Pantothenate and CoA biosynthesis	0	0	0		0	0	0	0		1.45308	59.9098	65.4262	0	0		24.6423	0	0	0	248.508		0	0	0	0	0		0	0	0	0	2.46205		0	2.1112	0.829165	0
lcl|NC_014759.1_cds_WP_013455790.1_3639	lcl|NC_014759.1_cds_WP_013455790.1_3639 [locus_tag=FTRAC_RS18380] [protein=DNA (cytosine-5-)-methyltransferase] [protein_id=WP_013455790.1] [location=4367185..4368225] [gbkey=CDS]	1041	643867	Marivirga tractuosa DSM 4126	1006	Marivirga tractuosa	869806	Marivirga	2.1.1.37	-	Bacteria	Cysteine and methionine metabolism	0	0	0		0	0	0	0		0	0	5.66188	6.82081	2.25119		0	30.0559	0	19.1671	0		0	0	0	0	0		0	0	0	0	0		1.59565	38.0016	0	4.01457
lcl|NC_008095.1_cds_WP_011556660.1_6533	lcl|NC_008095.1_cds_WP_011556660.1_6533 [locus_tag=MXAN_RS32610] [protein=chemotaxis protein CheY] [protein_id=WP_011556660.1] [location=complement(8278564..8286000)] [gbkey=CDS]	7437	246197	Myxococcus xanthus DK 1622	34	Myxococcus xanthus	32	Myxococcus	2.7.13.3	b2786	Proteobacteria	-	51.6176	0	0		0	1069.73	0	1723.97		0	0	0	0	0		0	0	0	0	0		0	141.838	0	133.769	479.321		0	0	329.076	0	0		0	0	0	0
WP_055157729.1	WP_055157729.1 ImmA/IrrE family metallo-endopeptidase [Coprococcus comes]	152	410072	Coprococcus comes	410072	Coprococcus comes	33042	Coprococcus	-	-	Lachnospiraceae	-	0	0	0		0	0	0	0		0	0	0	218.266	0		0	0	0	134.17	0.666241		0	0	0	0	0		0	0	0	0	0		6.38261	0	13.2666	19.8498
lcl|NZ_AP012327.1_cds_WP_033501768.1_1891	lcl|NZ_AP012327.1_cds_WP_033501768.1_1891 [locus_tag=BBKW_RS09600] [protein=molecular chaperone DnaK] [protein_id=WP_033501768.1] [location=complement(2276324..2278195)] [gbkey=CDS]	1872	1150460	Bifidobacterium kashiwanohense JCM 15439 = DSM 21854	630129	Bifidobacterium kashiwanohense	1678	Bifidobacterium	-	b0014	Bacteria	-	2950.7	978.065	0		4282.55	0	0	10.5463		0	0	0	0	0		0	0	0	0	0		0	0	0	0	0		0	0	0	0	0		0	0	0	1.56122
lcl|NC_003366.1_cds_WP_003470452.1_1658	lcl|NC_003366.1_cds_WP_003470452.1_1658 [locus_tag=CPE_RS08760] [protein=30S ribosomal protein S2] [protein_id=WP_003470452.1] [location=complement(1978438..1979139)] [gbkey=CDS]	702	195102	Clostridium perfringens str. 13	1502	Clostridium perfringens	1485	Clostridium	-	b0169	Clostridiaceae	-	0	0	0		0	0	0	0		0	1.18243	200.682	0	0		0	0	0	436.052	0		18.3411	3.37709	0	113.812	0		0	0.608404	0	0	0		0	0	0	0
lcl|NZ_CP016090.1_cds_WP_077309797.1_4969	lcl|NZ_CP016090.1_cds_WP_077309797.1_4969 [locus_tag=CLBIJ_RS25330] [protein=chemotaxis protein] [protein_id=WP_077309797.1] [location=complement(5776984..5779608)] [gbkey=CDS]	2625	1520	Clostridium beijerinckii	1520	Clostridium beijerinckii	1485	Clostridium	-	b1886	Clostridiaceae	-	0	0	0		0	0	0	0		189.627	0	0	0	56.2798		0	0	1261.4	0	0		0	0	0	0	0		0	0	0	0	0		0	0	0	3.34547
lcl|NZ_CP012109.1_cds_WP_002640589.1_3274	lcl|NZ_CP012109.1_cds_WP_002640589.1_3274 [locus_tag=A176_RS16385] [protein=pyruvate kinase] [protein_id=WP_002640589.1] [location=4332509..4333909] [gbkey=CDS]	1401	1297742	Myxococcus hansupus	1297742	Myxococcus hansupus	32	Myxococcus	2.7.1.40	b1676	Proteobacteria	Glycolysis / Gluconeogenesis;Purine metabolism;Pyruvate metabolism;Microbial metabolism in diverse environments;Biosynthesis of antibiotics	1622.69	0	0		1.27685	0	0	0.703088		0	0	0	1.1368	0		0	0	0	0	0		1.41085	0	206.981	96.3509	1.57671		0	25.5529	5.33636	0	1745.59		0	0	0	0
KLU69989.1	KLU69989.1 hypothetical protein RHS_4159 [Robinsoniella sp. RHS]	372	1504536	Robinsoniella sp. RHS	1504536	Robinsoniella sp. RHS	588605	Robinsoniella	-	b0677	Lachnospiraceae	-	0	0	16.0903		0	0	0	0		0	0	0	0	0		10.0109	0	0	0	241.845		0	0	0	0	0		0	0	0	0	0		0	0	0	3.12244
lcl|NC_017955.1_cds_WP_014742550.1_4316	lcl|NC_017955.1_cds_WP_014742550.1_4316 [locus_tag=MODMU_RS21780] [protein=cystathionine beta-synthase] [protein_id=WP_014742550.1] [location=4599222..4600616] [gbkey=CDS]	1395	477641	Modestobacter marinus	477641	Modestobacter marinus	88138	Modestobacter	2.5.1.47	b2421	Bacteria	Cysteine and methionine metabolism;Sulfur metabolism;Biosynthesis of antibiotics	0	0	0		0	37.5733	0	0		0	23.6486	6.92008	0	0		0	0	0	0	0		2772.33	3947.82	20385.2	13265.5	12077.6		6994.44	0	0	0	2.46205		0	0	1.65833	0
WP_087370018.1	WP_087370018.1 hypothetical protein [Butyricicoccus pullicaecorum]	135	501571	Butyricicoccus pullicaecorum	501571	Butyricicoccus pullicaecorum	580596	Butyricicoccus	-	-	Clostridiaceae	-	0	0	0		0	0	0	6.32779		0	0	106.947	0	0		0	0	0	0	0		0	0	0	0	0		0	0	0	0	61.5512		20.7435	12.6672	45.6041	0
lcl|NZ_CP016090.1_cds_WP_077308351.1_3753	lcl|NZ_CP016090.1_cds_WP_077308351.1_3753 [locus_tag=CLBIJ_RS19235] [protein=L-fucose mutarotase] [protein_id=WP_077308351.1] [location=complement(4297661..4298092)] [gbkey=CDS]	432	1520	Clostridium beijerinckii	1520	Clostridium beijerinckii	1485	Clostridium	5.1.3.29	b2804	Clostridiaceae	-	0	0	0		0	0	0	0		123.149	0	0	0	3707.72		0	0	1817.52	0	407.739		0	0	0	0	0		0	0	0	2.06582	0		1.59565	0	0	12.2667
CDE10800.1	CDE10800.1 unknown [Clostridium sp. CAG:354]	91	1262799	Clostridium sp. CAG:354	1262799	Clostridium sp. CAG:354	1485	Clostridium	-	-	Clostridiaceae	-	0	136.168	116.829		0	0	0	0		0	0	0	0	0		0	267.035	0	0	0.666241		0	0	0	0	0		0	0	0	0	0		3.19131	0	0	0
WP_081383482.1	WP_081383482.1 hypothetical protein [Paenibacillus odorifer]	412	189426	Paenibacillus odorifer	189426	Paenibacillus odorifer	44249	Paenibacillus	-	-	Bacilli	-	0	0	0		0	8.84077	4.17632	0		0	0	0	127.322	0		0	0	0	0	0		0	0	0	0	0		0	0	0	0	9.8482		0	12.6672	0.829165	6.69095
WP_002852806.1	WP_002852806.1 hypothetical protein [Ruminococcus albus]	360	1264	Ruminococcus albus	1264	Ruminococcus albus	1263	Ruminococcus	-	-	Ruminococcaceae	-	62.3985	38.0684	0		132.792	0	0	0		0	0	0	0	0		0	0	0	0	0		27.5117	0	250.303	0	14.1904		39.0169	0	0	33.0531	0		0	0	0	0
lcl|NC_014931.1_cds_WP_013542619.1_4212	lcl|NC_014931.1_cds_WP_013542619.1_4212 [locus_tag=VARPA_RS21115] [db_xref=GeneID:29717059] [protein=amino acid ABC transporter ATP-binding protein] [protein_id=WP_013542619.1] [location=4563023..4563808] [gbkey=CDS]	786	595537	Variovorax paradoxus EPS	34073	Variovorax paradoxus	34072	Variovorax	3.6.3.28;3.6.3.27	b1917	Betaproteobacteria	-	36.263	0	0		347.303	0	0	0		0	0	0	0	0		0	0	0	0	0		0	0	0	0	0		0	0	0	4.13164	0		769.105	584.803	0	0
WP_040214482.1	WP_040214482.1 DegV family protein [Clostridium polynesiense]	299	1325933	Clostridium polynesiense	1325933	Clostridium polynesiense	1485	Clostridium	-	-	Clostridiaceae	-	40.51	0	0		0	0	0	166.632		0	0	0	0	0		0	0	0	0	0		0	0	0	0	78.8357		0	167.919	0	365.65	0		0	0	0	0
lcl|NC_014151.1_cds_WP_013116564.1_1314	lcl|NC_014151.1_cds_WP_013116564.1_1314 [locus_tag=CFLA_RS06695] [protein=hypothetical protein] [protein_id=WP_013116564.1] [location=1477450..1480482] [gbkey=CDS]	3033	446466	Cellulomonas flavigena DSM 20109	1711	Cellulomonas flavigena	1707	Cellulomonas	-	-	Bacteria	-	0	0	0		0	2110.73	0	407.791		0	0	489.438	0	0		0	0	0	0	0		13.4031	0	0	0	0		0	0	0	0	0		0	0	0	0
lcl|NZ_CP019698.1_cds_2813	lcl|NZ_CP019698.1_cds_2813 [locus_tag=B0537_RS14515] [protein=rubrerythrin family protein] [pseudo=true] [location=2960579..2961076] [gbkey=CDS]	498	1833852	Desulfotomaculum ferrireducens	1833852	Desulfotomaculum ferrireducens	1562	Desulfotomaculum	1.11.1.6	-	Clostridiales	Tryptophan metabolism;Glyoxylate and dicarboxylate metabolism;Biosynthesis of antibiotics	0	569.562	0		0	0	0	122.337		0	0	0	0	0		0	0	0	0	0		663.807	1.68855	486.165	0	23.6507		16.9073	0	2.96465	0	4.9241		0	0	0	0
lcl|NZ_CP016904.1_cds_WP_016726625.1_281	lcl|NZ_CP016904.1_cds_WP_016726625.1_281 [locus_tag=LBM341_RS01360] [protein=membrane protein] [protein_id=WP_016726625.1] [location=274914..276161] [gbkey=CDS]	1248	305	Ralstonia solanacearum	305	Ralstonia solanacearum	48736	Ralstonia	-	-	Betaproteobacteria	-	167.921	2.92834	0		0	0	0	0		0	0	0	0	0		0	2.31199	0.512556	1.59726	0		53.6125	0	0	5.61267	34.6877		0	0	0	287.149	2.46205		0	0	0	0
WP_091128627.1	WP_091128627.1 rubrerythrin family protein [Oscillibacter sp. PC13]	214	1855299	Oscillibacter sp. PC13	1855299	Oscillibacter sp. PC13	459786	Oscillibacter	-	-	Oscillospiraceae	-	0	114.205	0		0	4.42038	0	0		0	0	0	0	0		0	0	0	0	0		11.2868	1.68855	0	9.66627	0		0	0	0	0	0		0	0	0	0
lcl|NC_022777.1_cds_WP_023439046.1_2088	lcl|NC_022777.1_cds_WP_023439046.1_2088 [locus_tag=BN906_RS10535] [protein=GTPase CgtA] [protein_id=WP_023439046.1] [location=complement(2183606..2184883)] [gbkey=CDS]	1278	1231072	Clostridium tetani 12124569	1513	Clostridium tetani	1485	Clostridium	-	b3183	Clostridiaceae	-	0	0	0		0	0	0	0		0	0	1.88729	0	0		0	0	4.613	0	0		0	0	0	0.311815	74.1055		3597.36	1723.61	0.592929	2.06582	0		0	0	0	0
lcl|NZ_CP017269.1_cds_WP_069974397.1_813	lcl|NZ_CP017269.1_cds_WP_069974397.1_813 [locus_tag=Gferi_RS04245] [protein=2,3,4,5-tetrahydropyridine-2,6-dicarboxylate N-acetyltransferase] [protein_id=WP_069974397.1] [location=824936..825673] [gbkey=CDS]	738	1424294	Geosporobacter ferrireducens	1424294	Geosporobacter ferrireducens	390805	Geosporobacter	2.3.1.89;2.3.1.30	-	Clostridiaceae	Lysine biosynthesis;Cysteine and methionine metabolism;Sulfur metabolism;Microbial metabolism in diverse environments;Biosynthesis of antibiotics	0	0	0		1375.17	0	0	0		695.663	0	0	0	1253.91		0	0	0	0	0		0	0	0	0	0		0	0	0	0	0		0	0	857.357	0
lcl|NZ_CP014230.1_cds_WP_066608747.1_1196	lcl|NZ_CP014230.1_cds_WP_066608747.1_1196 [locus_tag=AXF15_RS06140] [protein=YggS family pyridoxal phosphate enzyme] [protein_id=WP_066608747.1] [location=1361992..1362675] [gbkey=CDS]	684	888061	Desulfomicrobium orale DSM 12838	132132	Desulfomicrobium orale	898	Desulfomicrobium	-	-	Proteobacteria	-	0	0	0		1612.66	1449.89	0	158.898		0	0	337.197	0	0		0	0	0	0	0		0	0	0	0	0		0	0	0	0	0		0	0	0	0
lcl|NZ_CP014301.1_cds_WP_066613447.1_2232	lcl|NZ_CP014301.1_cds_WP_066613447.1_2232 [locus_tag=AXW83_RS11210] [protein=50S ribosomal protein L19] [protein_id=WP_066613447.1] [location=2359200..2359595] [gbkey=CDS]	396	1792307	Bosea sp. PAMC 26642	1792307	Bosea sp. PAMC 26642	85413	Bosea	-	b2606	Alphaproteobacteria	-	0	0	0		3169.14	1944.97	565.195	310.765		0	0	1109.1	0	0		0	0	0	0	0		17.6357	0	0	0	0		0	0	0	0	0		0	0	0	0
lcl|NZ_CP015997.1_cds_WP_001313463.1_5337	lcl|NZ_CP015997.1_cds_WP_001313463.1_5337 [locus_tag=A9K64_RS28090] [protein=hypothetical protein] [protein_id=WP_001313463.1] [location=complement(81803..81973)] [gbkey=CDS]	171	562	Escherichia coli	562	Escherichia coli	561	Escherichia	-	-	Enterobacteriaceae	-	0	0	0		0	0	0	0		0	76.0697	0	0	0		3.85036	30.0559	1.02511	30.3479	250.507		0	5.06564	0	0	0		0	0	0	0	0		0	0	0	0
lcl|NZ_LT635479.1_cds_WP_076778268.1_1868	lcl|NZ_LT635479.1_cds_WP_076778268.1_1868 [locus_tag=BQ7370_RS09455] [protein=hypothetical protein] [protein_id=WP_076778268.1] [location=complement(1880647..1881234)] [gbkey=CDS]	588	1871021	Lachnoclostridium phocaeense	1871021	Lachnoclostridium phocaeense	1506553	Lachnoclostridium	-	-	Lachnospiraceae	-	296.311	213.769	529.58		1643.3	422.147	1371.92	735.43		937.601	6567.22	943.647	4664.3	5540.19		6907.54	706.314	6004.59	8355.27	4151.35		188.349	94.5586	298.438	341.749	28.3808		704.906	410.672	704.993	2.06582	103.406		2537.09	213.231	3669.06	1442.57
lcl|NZ_CP014168.1_cds_WP_069203535.1_419	lcl|NZ_CP014168.1_cds_WP_069203535.1_419 [locus_tag=AWL63_RS02110] [protein=Holliday junction branch migration DNA helicase RuvB] [protein_id=WP_069203535.1] [location=complement(484004..485026)] [gbkey=CDS]	1023	1560345	Sphingomonas panacis	1560345	Sphingomonas panacis	13687	Sphingomonas	3.6.4.12	b1860	Alphaproteobacteria	-	157.466	0	0		0	943.752	0	1.40618		0	0	0	0	0		0	0	0	0	0		0	0	1285.21	244.151	0		0	0	390.74	0	0		0	0	0	0
lcl|NZ_CP020002.1_cds_WP_000437992.1_3726	lcl|NZ_CP020002.1_cds_WP_000437992.1_3726 [locus_tag=B4918_RS19210] [protein=membrane protein] [protein_id=WP_000437992.1] [location=3643981..3645306] [gbkey=CDS]	1326	1428	Bacillus thuringiensis	1428	Bacillus thuringiensis	1386	Bacillus	-	-	Bacilli	-	0	0	0		0	0	0	0		156.206	0	0	0	0		0	0	144.028	0	0		0	0	0	0	0		0	0	45.0626	0	9.8482		0	0	48.0916	2.45335
lcl|NC_017672.3_cds_WP_013914293.1_432	lcl|NC_017672.3_cds_WP_013914293.1_432 [locus_tag=B2K_RS02390] [protein=nucleoid-structuring protein H-NS] [protein_id=WP_013914293.1] [location=complement(527942..528904)] [gbkey=CDS]	963	997761	Paenibacillus mucilaginosus K02	61624	Paenibacillus mucilaginosus	44249	Paenibacillus	-	-	Bacilli	-	0	0	0		0	0	309.743	86.4798		0	0	270.512	0	0		0	0	0	0	0		14.1085	0	0	0	0		0	0	0	0	0		0	0	0	0
WP_071848248.1	WP_071848248.1 gfo/Idh/MocA family oxidoreductase [Alkalibacterium sp. 20]	329	1798803	Alkalibacterium sp. 20	1798803	Alkalibacterium sp. 20	99906	Alkalibacterium	-	-	Bacilli	-	82.6535	0	0		0	338.159	0	0		0	0	0	0	0		0	0	0	0	0		86.7675	0	0	73.9002	85.1425		15.6068	0	52.7707	0	0		0	0	0	0
lcl|NZ_CP017460.1_cds_WP_096810670.1_2176	lcl|NZ_CP017460.1_cds_WP_096810670.1_2176 [locus_tag=BJD96_RS11185] [protein=RNase adapter RapZ] [protein_id=WP_096810670.1] [location=complement(2303030..2303956)] [gbkey=CDS]	927	214473	Staphylococcus nepalensis	214473	Staphylococcus nepalensis	1279	Staphylococcus	-	b3205	Bacilli	-	0	0	0		324.32	0	0	0		0	0	0	0	141.825		0	0	0	0	0		0	0	0	0	0		0	0	110.285	0	142.799		0	0	353.224	0
lcl|NC_014330.1_cds_WP_013245053.1_2082	lcl|NC_014330.1_cds_WP_013245053.1_2082 [locus_tag=BP951000_RS10515] [protein=hypothetical protein] [protein_id=WP_013245053.1] [location=2333793..2334395] [gbkey=CDS]	603	759914	Brachyspira pilosicoli 95/1000	52584	Brachyspira pilosicoli	29521	Brachyspira	-	-	Bacteria	-	0	0	0		0	0	0	0		70.8378	0	0.629098	30.6936	0		0	0	21.5273	190.074	0		0	0	0	0	0		0	0	0	0	0		0	4.2224	0	6.02185
lcl|NZ_CP022413.2_cds_WP_040351239.1_2377	lcl|NZ_CP022413.2_cds_WP_040351239.1_2377 [locus_tag=CGC63_RS12185] [protein=ATP-dependent Clp protease ATP-binding subunit ClpX] [protein_id=WP_040351239.1] [location=complement(2405062..2406372)] [gbkey=CDS]	1311	537007	Blautia hansenii DSM 20583	1322	Blautia hansenii	572511	Blautia	-	b0438	Lachnospiraceae	-	2.28686	1.46417	2.79831		31.9212	2.21019	36.8908	2.10926		9.44503	9.0653	429.045	1567.65	18.0095		0	1942.08	600.715	3.19452	1706.91		4.23256	0	4.81352	10.6017	23.6507		1.30056	10.9513	4.74343	2.06582	2.46205		6.38261	2058.42	14.0958	12.2667
WP_051643038.1	WP_051643038.1 ATP-dependent RecD-like DNA helicase [Agathobaculum desmolans]	753	39484	Agathobaculum desmolans	39484	Agathobaculum desmolans	2048137	Agathobaculum	-	b2819	Ruminococcaceae	-	460.311	10.2492	358.883		1.27685	605.593	8.35263	315.686		1.81635	0	0	1.1368	4.50239		0	3.46799	18.9646	1.59726	0		112.163	67.5419	0	5.92449	182.899		178.177	121.681	50.399	731.3	4.9241		0	0	0	0.446063
lcl|NZ_CP015406.2_cds_WP_065535594.1_3456	lcl|NZ_CP015406.2_cds_WP_065535594.1_3456 [locus_tag=A4U99_RS17605] [db_xref=GeneID:33069920] [protein=glycosyl transferase family 2] [protein_id=WP_065535594.1] [location=complement(3594876..3595946)] [gbkey=CDS]	1071	292800	Flavonifractor plautii	292800	Flavonifractor plautii	946234	Flavonifractor	-	-	Clostridiales	-	59.7849	4903.5	1370.47		720.143	28.7325	17.4013	3667.31		0	1.57657	46.5532	1.1368	15.7584		0	1.156	0.512556	1.59726	3.3312		30.3334	94.5586	38.5081	15.2789	1002.79		39.0169	39.5462	26.6818	167.331	9.8482		3.19131	6.33361	4.14583	2.00728
CDC78673.1	CDC78673.1 putative enoyl-(Acyl-carrier-protein) reductase II [Clostridium sp. CAG:964]	316	1262848	Clostridium sp. CAG:964	1262848	Clostridium sp. CAG:964	1485	Clostridium	-	-	Clostridiaceae	-	0	0	0		0	4.42038	0	0		0	0	0	0	0		0	0	0	0	0		6.34884	18.574	4.81352	22.7625	14.1904		0	1309.89	924.969	2627.72	0		0	0	0	0
CCY58556.1	CCY58556.1 aBC transporter [Clostridium sp. CAG:632]	313	1262830	Clostridium sp. CAG:632	1262830	Clostridium sp. CAG:632	1485	Clostridium	3.6.3.28	b2306	Clostridiaceae	-	0	0	0		0	0	0	0		0	6582.19	0	0	0		0	1.156	0	0	0		423.962	0	0	2656.35	1598.79		1643.91	121.681	2.96465	161.134	1231.02		0	0	0	0
SCJ42943.1	SCJ42943.1 SPBc2 prophage-derived glycosyltransferase SunS [uncultured Butyricicoccus sp.]	360	1193532	uncultured Butyricicoccus sp.	1193532	uncultured Butyricicoccus sp.	580596	Butyricicoccus	-	-	Clostridiaceae	-	758.583	5391.07	0		252.816	5845.96	10.4408	4289.54		0	0	24.5348	17.052	4.50239		0	24.2759	0	0	0		1696.55	7134.11	4.81352	6.54812	94.6028		2305.9	1.21681	3.55757	5918.57	44.3169		0	8.44481	0	0
lcl|NZ_CP015378.1_cds_WP_066393838.1_1765	lcl|NZ_CP015378.1_cds_WP_066393838.1_1765 [locus_tag=ABE65_RS09045] [protein=tRNA (N6-isopentenyl adenosine(37)-C2)-methylthiotransferase MiaB] [protein_id=WP_066393838.1] [location=1766291..1767811] [gbkey=CDS]	1521	1221500	Fictibacillus phosphorivorans	1221500	Fictibacillus phosphorivorans	1329200	Fictibacillus	2.8.4.3	b0661	Bacilli	-	0	0	0		0	0	0	0		296.792	0	0	0	290.404		0	0	186.058	0	0		0	0	0	0	0		0	0	0	0	0		0	0	213.925	0
lcl|NZ_CP011125.1_cds_WP_053232974.1_2775	lcl|NZ_CP011125.1_cds_WP_053232974.1_2775 [locus_tag=DB32_RS14085] [protein=purine-nucleoside phosphorylase] [protein_id=WP_053232974.1] [location=3349139..3349984] [gbkey=CDS]	846	927083	Sandaracinus amylolyticus	927083	Sandaracinus amylolyticus	1055688	Sandaracinus	2.4.2.1	b2407	Proteobacteria	Purine metabolism;Pyrimidine metabolism;Nicotinate and nicotinamide metabolism	0	0	0		1003.6	749.255	84.9184	0		0	0	55.3606	0	0		0	0	0	0	0		2.11628	0	0	0	0		0	0	0	0	0		0	0	0	0
WP_095251239.1	WP_095251239.1 manganese-dependent inorganic pyrophosphatase [Bacillus sp. 7884-1]	311	2021693	Bacillus sp. 7884-1	2021693	Bacillus sp. 7884-1	1386	Bacillus	3.6.1.1	-	Bacilli	Oxidative phosphorylation	0	0	0		1490.08	0	0	0		0	0	0	0	682.112		0	0	0	0	0		0	0	0	0	0		0	0	0	0	0		0	0	577.928	83.1908
WP_083605541.1	WP_083605541.1 sugar ABC transporter permease [Proteiniborus sp. DW1]	280	1889883	Proteiniborus sp. DW1	1889883	Proteiniborus sp. DW1	415014	Proteiniborus	-	b3452	Clostridiales	-	0	2745.32	0		0	41.9937	0	79.4489		0	0	0	0	0		0	0	0	0	0		995.358	469.416	0	3.42997	0		0	0	0	0	0		0	0	0	0
WP_022045895.1	WP_022045895.1 dipicolinate synthase subunit B [Roseburia faecis]	193	301302	Roseburia faecis	301302	Roseburia faecis	841	Roseburia	-	-	Lachnospiraceae	-	0	0	0		0	0	0	0		63.5723	0	0	0	0		236.412	0	169.656	0	17.3223		155.899	11.8198	0	28.687	0		0	0	0	18.5924	0		0	0	0	0
WP_087066625.1	WP_087066625.1 30S ribosomal protein S20 [Intestinibacillus massiliensis]	87	1871029	Intestinibacillus massiliensis	1871029	Intestinibacillus massiliensis	1928820	Intestinibacillus	-	-	Eubacteriaceae	-	0	0	0		0	0	0	0		0	0	0	69.3449	0		0	0	0	2530.06	0		0	0	0	4.36541	18.9206		0	0	0	0	0		0	0	0	0
lcl|NZ_CP022413.2_cds_WP_004221313.1_426	lcl|NZ_CP022413.2_cds_WP_004221313.1_426 [locus_tag=CGC63_RS02235] [protein=hypothetical protein] [protein_id=WP_004221313.1] [location=449770..451446] [gbkey=CDS]	1677	537007	Blautia hansenii DSM 20583	1322	Blautia hansenii	572511	Blautia	-	-	Lachnospiraceae	-	1.30677	4.39251	4.19746		8.93794	2.21019	45.2434	2.10926		65.752	127.702	308.258	138.69	18.0095		874.031	13.872	1273.19	7.9863	151.903		0	1.68855	0	0	0		1.30056	2.43361	1.77879	2.06582	2.46205		11.1696	0	16.5833	24.9795
lcl|NZ_CP015399.2_cds_WP_065550068.1_4848	lcl|NZ_CP015399.2_cds_WP_065550068.1_4848 [locus_tag=A4V08_RS24645] [protein=RNA-binding protein] [protein_id=WP_065550068.1] [location=4938456..4939373] [gbkey=CDS]	918	1834196	Lachnoclostridium sp. YL32	1834196	Lachnoclostridium sp. YL32	1506553	Lachnoclostridium	-	-	Lachnospiraceae	-	0	0	0		1.27685	0	34.1066	0		54.8539	280.236	0	0	0		0	0	0	0	0		0	0	0	0	0		0	0	0.592929	16.5265	12.3102		0	0	0.829165	0
WP_027118490.1	WP_027118490.1 hypothetical protein [Lachnospiraceae bacterium YSB2008]	1820	1410633	Lachnospiraceae bacterium YSB2008	1410633	Lachnospiraceae bacterium YSB2008	-	-	-	-	Lachnospiraceae	-	7776.94	0	5435.02		0	0	4728.29	0		0	0	0	0	0		0	0	0	0	0		0	0	0	366.071	0		0	2105.68	0	0	0		0	0	0	0
OKZ46100.1	OKZ46100.1 riboflavin biosynthesis protein RibF [Blautia sp. CAG:37_48_57]	311	1896976	Blautia sp. CAG:37_48_57	1896976	Blautia sp. CAG:37_48_57	572511	Blautia	2.7.1.26;2.7.7.2	b0025	Lachnospiraceae	Riboflavin metabolism	0	0	0		0	0	0	0		0	0	11.9529	334.22	0		0	0	0	81.4603	0		0	0	0	0	0		0	0	0	0	0		0	0	0	40.3687
lcl|NC_013854.1_cds_WP_012974877.1_2443	lcl|NC_013854.1_cds_WP_012974877.1_2443 [locus_tag=AZL_RS12315] [protein=acetyl-CoA C-acetyltransferase] [protein_id=WP_012974877.1] [location=complement(2631138..2632313)] [gbkey=CDS]	1176	137722	Azospirillum sp. B510	193	Azospirillum lipoferum	191	Azospirillum	2.3.1.9	b2224	Alphaproteobacteria	Fatty acid degradation;Synthesis and degradation of ketone bodies;Valine, leucine and isoleucine degradation;Lysine degradation;Benzoate degradation;Tryptophan metabolism;Pyruvate metabolism;Glyoxylate and dicarboxylate metabolism;Propanoate metabolism;Butanoate metabolism;Carbon fixation pathways in prokaryotes;Terpenoid backbone biosynthesis;Microbial metabolism in diverse environments;Biosynth…	0	0	0		0	0	0	0		34.5107	37.8378	0	0	20.2607		672.272	0	92.26	0	0		0	0	0	0	0		0	0	0	0	0		0	0	0	12.4898
lcl|NZ_CP014176.1_cds_WP_052268069.1_2362	lcl|NZ_CP014176.1_cds_WP_052268069.1_2362 [locus_tag=RSJ17_RS12925] [protein=undecaprenyldiphospho-muramoylpentapeptide beta-N- acetylglucosaminyltransferase] [protein_id=WP_052268069.1] [location=complement(2726602..2727654)] [gbkey=CDS]	1053	29341	Clostridium argentinense	29341	Clostridium argentinense	1485	Clostridium	2.4.1.227	-	Clostridiaceae	Peptidoglycan biosynthesis	0	0	0		0	0	0	0		0	0	0.629098	185.299	0		0	0	0	1.59726	0.666241		0	0	0	0	0		0	0	0	0	0		0	0	0	34.7929
lcl|NC_023037.2_cds_WP_023988987.1_2806	lcl|NC_023037.2_cds_WP_023988987.1_2806 [locus_tag=X809_RS14150] [protein=Flp pilus assembly protein, ATPase CpaF] [protein_id=WP_023988987.1] [location=complement(3256758..3258593)] [gbkey=CDS]	1836	1429244	Paenibacillus polymyxa CR1	1406	Paenibacillus polymyxa	44249	Paenibacillus	-	-	Bacilli	-	0	0	0		0	0	0	0		218.326	0	0	0	366.945		0	0	3058.93	0	0		0	0	0	0	0		0	0	0	0	0		0	0	0	33.6778
lcl|NZ_CP009170.1_cds_WP_049686006.1_2226	lcl|NZ_CP009170.1_cds_WP_049686006.1_2226 [locus_tag=TKV_RS11260] [protein=septation protein SpoVG] [protein_id=WP_049686006.1] [location=complement(2209600..2209878)] [gbkey=CDS]	279	2325	Thermoanaerobacter kivui	2325	Thermoanaerobacter kivui	1754	Thermoanaerobacter	-	-	Firmicutes	-	0	569.562	8811.88		0	0	0.696053	0		0	0	0	0	0		0	0	0	0	0		9.87598	1.68855	399.522	4.98904	0		15.6068	21.9025	24.903	22.724	0		0	0	0	0
lcl|NC_013172.1_cds_YP_003155575.1_2097	lcl|NC_013172.1_cds_YP_003155575.1_2097 [locus_tag=Bfae_21840] [db_xref=GeneID:8400730] [protein=phenylalanyl-tRNA synthetase beta subunit] [protein_id=YP_003155575.1] [location=complement(2456760..2459360)] [gbkey=CDS]	2601	446465	Brachybacterium faecium DSM 4810	43669	Brachybacterium faecium	43668	Brachybacterium	6.1.1.20	b1713	Bacteria	Aminoacyl-tRNA biosynthesis	0	0	0		697.159	0	0	30.2328		0	0	216.41	0	0		0	0	0	0	0		8.46513	0	0	0	1.57671		0	0	0	0	0		0	0	0	0
lcl|NZ_CP009692.1_cds_WP_001066676.1_1335	lcl|NZ_CP009692.1_cds_WP_001066676.1_1335 [locus_tag=BG05_RS08890] [db_xref=GeneID:29404558] [protein=universal stress protein] [protein_id=WP_001066676.1] [location=complement(1347119..1347577)] [gbkey=CDS]	459	1405	Bacillus mycoides	1405	Bacillus mycoides	1386	Bacillus	-	-	Bacilli	-	0	370.435	0		0	0	0	412.009		0	0	0	0	0		0	0	0	0	0		0	99.6243	0	72.3411	0		167.773	0	0	0	0		0	0	0	0
lcl|NZ_CP014223.1_cds_WP_066053084.1_2725	lcl|NZ_CP014223.1_cds_WP_066053084.1_2725 [locus_tag=CPRO_RS13790] [protein=chromosome partitioning protein ParA] [protein_id=WP_066053084.1] [location=2929362..2930135] [gbkey=CDS]	774	991789	Anaerotignum propionicum DSM 1682	28446	Anaerotignum propionicum	2039240	Anaerotignum	-	-	Lachnospiraceae	-	0	0	0		0	0	0	0		279.718	11.4302	0	0	0		0	1056.58	47.6677	14.3753	0		0	0	0	0	0		0	0	0	0	0		0	694.586	157.541	0
lcl|NZ_CP012109.1_cds_WP_002638715.1_6048	lcl|NZ_CP012109.1_cds_WP_002638715.1_6048 [locus_tag=A176_RS30270] [protein=uracil-DNA glycosylase] [protein_id=WP_002638715.1] [location=complement(7733611..7734288)] [gbkey=CDS]	678	1297742	Myxococcus hansupus	1297742	Myxococcus hansupus	32	Myxococcus	3.2.2.27	b2580	Proteobacteria	-	6.86057	0	16.0903		0	0	0	21.7957		0	0	0	0	0		0	0	0	0	0		0.705427	0	0	49.8904	0		0	0	0	0	285.598		0	0	0	0
WP_028529649.1	WP_028529649.1 transcription repressor NadR [Ruminococcus gauvreauii]	168	438033	Ruminococcus gauvreauii	438033	Ruminococcus gauvreauii	1263	Ruminococcus	-	-	Ruminococcaceae	-	0	0	11.1932		0	221.019	0	0		0	0	0	0	0		0	0	0	0	0		0	0	0	2.18271	0		41.6181	4.86723	0	8.26327	0		0	0	0	0
SCJ06487.1	SCJ06487.1 Stage III sporulation protein AE precursor [uncultured Butyricicoccus sp.]	367	1193532	uncultured Butyricicoccus sp.	1193532	uncultured Butyricicoccus sp.	580596	Butyricicoccus	-	-	Clostridiaceae	-	238.486	101.028	322.505		280.907	263.013	11.1368	528.722		1.81635	0	0	1.1368	6.75358		0	1.156	0.512556	0	0		59.2559	74.2961	14.4405	15.2789	124.56		124.854	5.47563	1.18586	888.302	4.9241		1.59565	8.44481	0	0.223032
lcl|NZ_CP014016.1_cds_WP_061055240.1_2430	lcl|NZ_CP014016.1_cds_WP_061055240.1_2430 [locus_tag=AL483_RS12395] [db_xref=GeneID:32051967] [protein=hypothetical protein] [protein_id=WP_061055240.1] [location=2613384..2619215] [gbkey=CDS]	5832	1286	Staphylococcus simulans	1286	Staphylococcus simulans	1279	Staphylococcus	-	-	Bacilli	-	0	0	0		0	0	0	0		0	0	0	68.2081	0		0	0	3976.41	0	0		0	0	0	0	0		0	0	0	0	0		0	0	62.1874	381.161
OLA09339.1	OLA09339.1 hypothetical protein BHW21_04345 [Eubacterium sp. 45_250]	1786	1897004	Eubacterium sp. 45_250	1897004	Eubacterium sp. 45_250	1730	Eubacterium	-	-	Eubacteriaceae	-	0	0	0		139.176	0	0	0		0	0	71.7172	0	0		0	0	0	0	0		177.062	35.4595	0	273.774	0		0	20.6857	0	41.3164	0		0	0	0	0
lcl|NZ_AP014946.1_cds_WP_096358943.1_3880	lcl|NZ_AP014946.1_cds_WP_096358943.1_3880 [locus_tag=GJW30_RS19640] [protein=hypothetical protein] [protein_id=WP_096358943.1] [location=complement(4006812..4007753)] [gbkey=CDS]	942	1333996	Variibacter gotjawalensis	1333996	Variibacter gotjawalensis	1649510	Variibacter	-	b0476	Alphaproteobacteria	-	0	1.46417	0		0	37.5733	0	0		0	0	0	0	0		0	0	0	0	0		0	0	0	118.49	0		0	0	30.2394	1130	0		0	0	0	0
lcl|NC_021658.1_cds_WP_020738743.1_7158	lcl|NC_021658.1_cds_WP_020738743.1_7158 [locus_tag=SCE1572_RS35390] [protein=HPr(Ser) kinase/phosphatase] [protein_id=WP_020738743.1] [location=complement(9738841..9740133)] [gbkey=CDS]	1293	1254432	Sorangium cellulosum So0157-2	56	Sorangium cellulosum	39643	Sorangium	-	-	Proteobacteria	-	0	0	0		0	652.007	120.417	27.4204		0	0	150.984	1.1368	0		0	0	0	0	0		0.705427	0	0	0	0		0	0	0	0	0		0	0	0	0
lcl|NZ_AP013294.1_cds_WP_041074097.1_2021	lcl|NZ_AP013294.1_cds_WP_041074097.1_2021 [locus_tag=OXB_RS10500] [protein=chemotaxis protein CheA] [protein_id=WP_041074097.1] [location=2146377..2148431] [gbkey=CDS]	2055	98228	Bacillus sp. OxB-1	98228	Bacillus sp. OxB-1	1386	Bacillus	2.7.13.3	b1888	Bacilli	-	0	0	0		0	0	0	0		0	0	57.2479	0	0		0	0	0	1.59726	0		21.1628	0	0	0	0		59.826	0	0	86.7644	0		0	0	0	0
WP_066559370.1	WP_066559370.1 DNA-deoxyinosine glycosylase [Clostridiales bacterium KLE1615]	162	1715004	Clostridiales bacterium KLE1615	1715004	Clostridiales bacterium KLE1615	-	-	-	-	Clostridiales	-	0	140.56	0		0	0	0	0		0	0	0	0	0		0	0	204.51	0	0		0	0	0	0	0		0	0	0	0	0		0	25.3344	0	36.1311
lcl|NC_017470.1_cds_WP_014566070.1_1475	lcl|NC_017470.1_cds_WP_014566070.1_1475 [locus_tag=LAB52_RS07595] [protein=haloacid dehalogenase] [protein_id=WP_014566070.1] [location=complement(1507453..1507977)] [gbkey=CDS]	525	695562	Lactobacillus amylovorus GRL1118	1604	Lactobacillus amylovorus	1578	Lactobacillus	-	-	Lactobacillaceae	-	0.653387	0	0.699577		0	0	0	0		0	0	0	0	0		458.192	2.31199	0	14.3753	1373.12		0	0	0	0	0		0	0	0	0	0		1.59565	0	0	0
KOP70847.1	KOP70847.1 sugar ABC transporter permease [Bacillus sp. FJAT-21351]	295	1581029	Bacillus sp. FJAT-21351	1581029	Bacillus sp. FJAT-21351	1386	Bacillus	-	b1312	Bacilli	-	0	0	0		3545.81	3215.83	489.325	424.665		0	0	695.153	0	0		0	0	0	0	0		114.985	0	0	0	0		0	0	0	0	0		0	0	0	0
lcl|NC_014931.1_cds_WP_013540937.1_2507	lcl|NC_014931.1_cds_WP_013540937.1_2507 [gene=dnaX] [locus_tag=VARPA_RS12550] [db_xref=GeneID:29719292] [protein=DNA polymerase III, subunit gamma and tau] [protein_id=WP_013540937.1] [location=2720077..2721954] [gbkey=CDS]	1878	595537	Variovorax paradoxus EPS	34073	Variovorax paradoxus	34072	Variovorax	2.7.7.7	b0470	Betaproteobacteria	Purine metabolism;Pyrimidine metabolism	0	0	0		2202.56	12043.3	325.753	241.862		0	0	216.41	0	0		0	0	0	0	0		11.9923	0	0	0	0		0	0	0	0	0		0	0	0	0
lcl|NZ_CP013074.1_cds_WP_012882177.1_1045	lcl|NZ_CP013074.1_cds_WP_012882177.1_1045 [locus_tag=ASJ33_RS05415] [protein=TrpB-like pyridoxal-phosphate dependent enzyme] [protein_id=WP_012882177.1] [location=991667..993034] [gbkey=CDS]	1368	61435	Dehalococcoides mccartyi	61435	Dehalococcoides mccartyi	61434	Dehalococcoides	4.2.1.20	-	Bacteria	Glycine, serine and threonine metabolism;Phenylalanine, tyrosine and tryptophan biosynthesis;Biosynthesis of antibiotics	0	0	0		0	0	0	0		0	0	0	0	445.736		0	10.404	203.997	0	0		0	0	0	0	0		0	0	0	0	0		33.5087	118.227	0	0
lcl|NC_008525.1_cds_WP_002833231.1_1429	lcl|NC_008525.1_cds_WP_002833231.1_1429 [locus_tag=PEPE_RS07365] [db_xref=GeneID:33061616] [protein=PTS mannose transporter subunit IIAB] [protein_id=WP_002833231.1] [location=complement(1485659..1486630)] [gbkey=CDS]	972	278197	Pediococcus pentosaceus ATCC 25745	1255	Pediococcus pentosaceus	1253	Pediococcus	2.7.1.69	b1817	Lactobacillaceae	-	0	0	0		0	0	0	0		233.946	0	0	0	0		3179.62	157.216	0	0	521		0	0	0	0	0		0	0	0	2.06582	0		0	0	0.829165	0
lcl|NZ_CP013729.1_cds_WP_058935736.1_3151	lcl|NZ_CP013729.1_cds_WP_058935736.1_3151 [locus_tag=RD2015_RS15935] [protein=energy-dependent translational throttle protein EttA] [protein_id=WP_058935736.1] [location=complement(3760149..3761813)] [gbkey=CDS]	1665	76731	Roseateles depolymerans	76731	Roseateles depolymerans	93681	Roseateles	-	b4391	Betaproteobacteria	-	122.837	0	616.328		0	0	0	0		0	0	0	0	0		0	1.156	0	0	0		0	0	0	0.62363	0		0	0	0	0	0		100.526	0	226.362	0
WP_052220562.1	WP_052220562.1 hypothetical protein [Clostridium homopropionicum]	2437	1121318	Clostridium homopropionicum DSM 5847	36844	Clostridium homopropionicum	1485	Clostridium	-	-	Clostridiaceae	-	94.4145	0	0		47.2434	0	1271.69	0		0	0	0	0	0		0	0	0	0	0		0	69.2304	43.3216	0	28.3808		0	0	5.33636	0	0		0	0	0	0
WP_051643043.1	WP_051643043.1 EamA family transporter [Agathobaculum desmolans]	303	39484	Agathobaculum desmolans	39484	Agathobaculum desmolans	2048137	Agathobaculum	-	b3660	Ruminococcaceae	-	2.28686	105.42	14.6911		62.5656	159.134	16.0092	0.703088		3.26943	0	0	0	0		0	2.31199	0	1.59726	0		36.6822	38.8366	0	14.3435	6.30685		46.8203	8.51765	7.70808	14.4607	4.9241		0	2.1112	0	0.223032
lcl|NC_012914.1_cds_WP_015846170.1_4582	lcl|NC_012914.1_cds_WP_015846170.1_4582 [gene=sufD] [locus_tag=PJDR2_RS23260] [protein=Fe-S cluster assembly protein SufD] [protein_id=WP_015846170.1] [location=complement(5281277..5282584)] [gbkey=CDS]	1308	324057	Paenibacillus sp. JDR-2	324057	Paenibacillus sp. JDR-2	44249	Paenibacillus	-	-	Bacilli	-	26.1355	0	16.7899		0	0	0	0		0	0	0	0	0		0	179.18	0	0	0		14.814	0	298.438	0	0		0	0	0	0	0		0	0	0	0
CDE72757.1	CDE72757.1 putative hemagglutinin-related protein [Acidaminococcus sp. CAG:917]	557	1262688	Acidaminococcus sp. CAG:917	1262688	Acidaminococcus sp. CAG:917	904	Acidaminococcus	-	-	Firmicutes	-	1510.3	360.186	978.709		0	15979.7	739.208	0		0	0	0	0	0		0	0	0	0	0		1266.24	790.24	0	96.3509	0		2315	415.54	1251.08	0	0		0	0	0	0
lcl|NC_011837.1_cds_WP_012103570.1_3047	lcl|NC_011837.1_cds_WP_012103570.1_3047 [locus_tag=CKR_RS15265] [protein=recombinase] [protein_id=WP_012103570.1] [location=complement(3230426..3232078)] [gbkey=CDS]	1653	583346	Clostridium kluyveri NBRC 12016	1534	Clostridium kluyveri	1485	Clostridium	-	-	Clostridiaceae	-	20.5817	0	0		0	0	1139.44	0		0	0	0	0	0		0	0	0	0	0		0	0	0	0	0		0	0	0	97.0935	39.3928		0	0	0	1.78425
lcl|NC_014376.1_cds_WP_013271927.1_1210	lcl|NC_014376.1_cds_WP_013271927.1_1210 [locus_tag=CLOSA_RS06250] [protein=IS200/IS605 family transposase] [protein_id=WP_013271927.1] [location=1321518..1321973] [gbkey=CDS]	456	610130	[Clostridium] saccharolyticum WM1	84030	[Clostridium] saccharolyticum	1506553	Lachnoclostridium	-	-	Lachnospiraceae	-	31.6893	0	0		0	0	109.976	0		0	0	0	0	0		0	0	0	0	0		0	0	0	0	0		1005.34	51.1059	0	0	0		0	143.562	0	0
lcl|NZ_CP007033.1_cds_WP_019224860.1_134	lcl|NZ_CP007033.1_cds_WP_019224860.1_134 [locus_tag=DEHRE_RS00675] [protein=ferredoxin] [protein_id=WP_019224860.1] [location=complement(133274..135208)] [gbkey=CDS]	1935	871738	Dehalobacter restrictus DSM 9455	55583	Dehalobacter restrictus	56112	Dehalobacter	-	-	Clostridiales	-	0	0	0		0	0	0	0		0	0	50.9569	874.2	0		0	0	10.7637	0	0		0	0	0	0	0		0	0	0	0	0		0	0	77.9415	48.8439
lcl|NZ_CP006777.1_cds_WP_012058340.1_2123	lcl|NZ_CP006777.1_cds_WP_012058340.1_2123 [locus_tag=CBS_RS10965] [protein=inosine 5-monophosphate dehydrogenase] [protein_id=WP_012058340.1] [location=2461768..2463276] [gbkey=CDS]	1509	864803	Clostridium beijerinckii ATCC 35702	1520	Clostridium beijerinckii	1485	Clostridium	1.1.1.205	b2508	Clostridiaceae	Purine metabolism;Drug metabolism - other enzymes	0	0	0		0	0	0	0		86.0951	3.94143	0	6.82081	0		0	93.6358	157.867	0	0		0	0	0	24.3216	0		0	0	0	0	0		0	0	0	0
lcl|NC_014318.1_cds_YP_003770697.1_8469	lcl|NC_014318.1_cds_YP_003770697.1_8469 [locus_tag=AMED_8600] [db_xref=GeneID:9442735] [protein=HxlR family transcriptional regulator] [protein_id=YP_003770697.1] [location=9441176..9441535] [gbkey=CDS]	360	749927	Amycolatopsis mediterranei U32	33910	Amycolatopsis mediterranei	1813	Amycolatopsis	-	-	Bacteria	-	0	0	132.22		1.27685	2.21019	0	0		0	0	0	0	0		0	0	0	0	0		21.8682	3.37709	0	2.49452	18.9206		0	0	3.55757	0	0		0	0	0	0
lcl|NC_015957.1_cds_WP_043241584.1_8583	lcl|NC_015957.1_cds_WP_043241584.1_8583 [gene=hpt] [locus_tag=STRVI_RS42030] [db_xref=GeneID:32479936] [protein=hypoxanthine phosphoribosyltransferase] [protein_id=WP_043241584.1] [location=complement(10299426..10299965)] [gbkey=CDS]	540	653045	Streptomyces violaceusniger Tu 4113	68280	Streptomyces violaceusniger	1883	Streptomyces	2.4.2.8	b0125	Bacteria	Purine metabolism;Drug metabolism - other enzymes	0	0	0		1998.27	616.644	0	69.6057		0	0	143.434	0	0		0	0	0	0	0		2.82171	0	0	0	0		0	0	0	0	0		0	0	0	0
WP_055179288.1	WP_055179288.1 hypothetical protein [Flavonifractor plautii]	240	292800	Flavonifractor plautii	292800	Flavonifractor plautii	946234	Flavonifractor	-	-	Clostridiales	-	1.96016	0	3.49789		0	0	0	0		0	0	0	0	0		0	772.206	4972.3	0	0		5.64342	0	0	0	0		0	0	0	37.1847	0		0	0	0	0
lcl|NZ_CP018382.1_cds_WP_085547204.1_1800	lcl|NZ_CP018382.1_cds_WP_085547204.1_1800 [locus_tag=BOC43_RS09040] [protein=hypothetical protein] [protein_id=WP_085547204.1] [location=complement(1741750..1744554)] [gbkey=CDS]	2805	28450	Burkholderia pseudomallei	28450	Burkholderia pseudomallei	32008	Burkholderia	-	b1234	Betaproteobacteria	-	0	0	0		0	13.2612	0	305.843		2.54289	0	44.666	0	0		0	0	0	0	0		0	0	0	10.2899	0		0	0	0.592929	0	0		0	0	0	0
lcl|NC_015510.1_cds_WP_013764260.1_1824	lcl|NC_015510.1_cds_WP_013764260.1_1824 [locus_tag=HALHY_RS09150] [protein=nickel-dependent hydrogenase large subunit] [protein_id=WP_013764260.1] [location=2281868..2283586] [gbkey=CDS]	1719	760192	Haliscomenobacter hydrossis DSM 1100	2350	Haliscomenobacter hydrossis	2349	Haliscomenobacter	1.12.99.6	b0973	Bacteria	Nitrotoluene degradation;Microbial metabolism in diverse environments	118.59	0	0		0	0	0	0		0	0	0	0	0		0	0	0	9.58356	0		11.9923	0	0	0	0		105.346	0	0	39.2506	0		0	0	0	0
lcl|NC_015697.1_cds_WP_003670623.1_355	lcl|NC_015697.1_cds_WP_003670623.1_355 [locus_tag=HMPREF0538_RS01870] [protein=acyltransferase] [protein_id=WP_003670623.1] [location=complement(381699..382775)] [gbkey=CDS]	1077	491077	Lactobacillus reuteri SD2112	1598	Lactobacillus reuteri	1578	Lactobacillus	-	-	Lactobacillaceae	-	0	4.39251	10.4937		22.9833	0	0	0		0	0	0	0	0		0	0	0	0	0		0	0	0	0.935445	17.3438		0	0	0	0	0		0	0	0	0
lcl|NC_013406.1_cds_WP_015734464.1_2084	lcl|NC_013406.1_cds_WP_015734464.1_2084 [gene=spoIVB] [locus_tag=GYMC10_RS10595] [protein=SpoIVB peptidase] [protein_id=WP_015734464.1] [location=2460576..2461910] [gbkey=CDS]	1335	481743	Paenibacillus sp. Y412MC10	481743	Paenibacillus sp. Y412MC10	44249	Paenibacillus	-	-	Bacilli	-	4.90041	2.92834	0		3856.08	0	0	0		0	0	0	0	0		0	0	0	0	0		0.705427	0	0	0	0		0	835.338	0	1431.61	0		0	0	0	0
WP_089975307.1	WP_089975307.1 hypothetical protein [Lachnospiraceae bacterium NLAE-zl-G231]	652	1855376	Lachnospiraceae bacterium NLAE-zl-G231	1855376	Lachnospiraceae bacterium NLAE-zl-G231	-	-	-	-	Lachnospiraceae	-	15.6813	183.021	0		174.928	0	0	0		0	0	0	0	0		0	0	0	0	0		0	50.6564	0	44.2777	0		0	0	18.3808	0	0		0	0	0	0
lcl|NZ_LT700188.1_cds_WP_075939441.1_1104	lcl|NZ_LT700188.1_cds_WP_075939441.1_1104 [locus_tag=BQ9896_RS05910] [protein=DNA-directed RNA polymerase subunit beta'] [protein_id=WP_075939441.1] [location=1181670..1185761] [gbkey=CDS]	4092	1702287	Negativicoccus massiliensis	1702287	Negativicoccus massiliensis	909928	Negativicoccus	2.7.7.6	b3988	Firmicutes	Purine metabolism;Pyrimidine metabolism	0	0	0		0	19.8917	0	0		0	0	99.3975	0	0		0	0	0	0	0		2.82171	0	9.62703	6.2363	6.30685		16.9073	15.2101	0.592929	14.4607	0		0	0	0	0
lcl|NC_015172.1_cds_WP_013626312.1_3280	lcl|NC_015172.1_cds_WP_013626312.1_3280 [locus_tag=SGLY_RS17700] [protein=six-cysteine peptide SCIFF] [protein_id=WP_013626312.1] [location=complement(3366095..3366235)] [gbkey=CDS]	141	645991	Syntrophobotulus glycolicus DSM 8271	51197	Syntrophobotulus glycolicus	51196	Syntrophobotulus	-	-	Clostridiales	-	0	0	0		0	0	0	0		99.1729	0	0	0	153.081		0	0	74.8331	0	0		0	0	0	0	0		0	0	0	0	0		0	0	0	78.2841
SCI43754.1	SCI43754.1 Probable cell division protein ytgP [uncultured Butyricicoccus sp.]	520	1193532	uncultured Butyricicoccus sp.	1193532	uncultured Butyricicoccus sp.	580596	Butyricicoccus	-	-	Clostridiaceae	-	13.0677	257.694	344.192		440.513	433.198	96.0553	454.898		12.7145	0	0	1.1368	13.5072		0	17.34	9.73856	0	0		100.171	410.317	9.62703	43.0305	283.808		114.45	68.7496	24.3101	756.09	14.7723		0	16.8896	0	0.223032
lcl|NC_020238.1_cds_WP_000164088.1_4256	lcl|NC_020238.1_cds_WP_000164088.1_4256 [gene=pyc] [locus_tag=HD73_RS21050] [protein=pyruvate carboxylase] [protein_id=WP_000164088.1] [location=complement(4097174..4100620)] [gbkey=CDS]	3447	1279365	Bacillus thuringiensis serovar kurstaki str. HD73	1428	Bacillus thuringiensis	1386	Bacillus	6.4.1.1;6.3.5.5	b3256	Bacilli	Citrate cycle (TCA cycle);Pyruvate metabolism;Carbon fixation pathways in prokaryotes;Microbial metabolism in diverse environments;Pyrimidine metabolism;Alanine, aspartate and glutamate metabolism	0	525.637	0		2876.74	0	0	0		0	0	0	0	0		0	0	0	0	0		0	0	0	0	0		0	0	0	0	0		0	0	1610.24	0
WP_061575158.1	WP_061575158.1 TIGR01457 family HAD-type hydrolase [Bacillus coagulans]	254	1398	Bacillus coagulans	1398	Bacillus coagulans	1386	Bacillus	3.1.3.18	b0675	Bacilli	Glyoxylate and dicarboxylate metabolism;Biosynthesis of antibiotics	0	0	0		0	0	0	0		0	0	0	0	4.50239		0	0	114.812	0	0		0	0	0	0	0		0	0	0	0	0		59.0392	0	16.5833	8.02914
lcl|NZ_CP015229.1_cds_WP_065226232.1_408	lcl|NZ_CP015229.1_cds_WP_065226232.1_408 [locus_tag=GJ11_RS03160] [protein=hypothetical protein] [protein_id=WP_065226232.1] [location=424528..425079] [gbkey=CDS]	552	562	Escherichia coli	562	Escherichia coli	561	Escherichia	-	-	Enterobacteriaceae	-	0	0	0		0	0	0	0		0.363271	112.331	0	0	0		0.770071	12.716	0	1.59726	1.33248		0	0	0	0	0		1.30056	0	0.592929	6.19746	4.9241		0	1372.28	104.475	0
lcl|NZ_CP006905.1_cds_WP_039314338.1_1862	lcl|NZ_CP006905.1_cds_WP_039314338.1_1862 [locus_tag=U729_RS09830] [db_xref=GeneID:31579227] [protein=PTS glucose transporter subunit IICBA] [protein_id=WP_039314338.1] [location=2094986..2097019] [gbkey=CDS]	2034	1415775	Clostridium baratii str. Sullivan	1561	Clostridium baratii	1485	Clostridium	2.7.1.69	b0679	Clostridiaceae	-	0	0	0		0	0	0	0		338.205	0	310.145	0	0		45.4342	0	5.63811	0	0		0	0	0	0	454.093		152.166	273.782	0	0	2.46205		0	0	0	0
WP_055265297.1	WP_055265297.1 hypothetical protein [Fusicatenibacter saccharivorans]	142	1150298	Fusicatenibacter saccharivorans	1150298	Fusicatenibacter saccharivorans	1407607	Fusicatenibacter	-	-	Lachnospiraceae	-	0	0	0		0	0	0	0		5.81233	0	30.8258	40.9249	0		0	0	2.05022	241.186	0		0	0	0	0	0		0	0	0	0	0		0	4.2224	0	18.9577
lcl|NZ_CP019948.1_cds_WP_085771417.1_1929	lcl|NZ_CP019948.1_cds_WP_085771417.1_1929 [locus_tag=B1812_RS09740] [protein=tRNA uridine-5-carboxymethylaminomethyl(34) synthesis enzyme MnmG] [protein_id=WP_085771417.1] [location=complement(2092076..2093920)] [gbkey=CDS]	1845	655015	Methylocystis bryophila	655015	Methylocystis bryophila	133	Methylocystis	-	b3741	Alphaproteobacteria	-	0	0	0		2094.03	150.293	0	0		0	0	0	0	128.318		0	0	0	0	0		0	0	0	0	0		0	0	0	0	0		504.226	394.795	13.2666	0
lcl|NC_015520.1_cds_WP_013781046.1_1398	lcl|NC_015520.1_cds_WP_013781046.1_1398 [locus_tag=MAHAU_RS07100] [protein=aspartate carbamoyltransferase] [protein_id=WP_013781046.1] [location=complement(1503544..1504494)] [gbkey=CDS]	951	697281	Mahella australiensis 50-1 BON	252966	Mahella australiensis	252965	Mahella	2.1.3.2;2.1.3.3	b4245	Firmicutes	Pyrimidine metabolism;Alanine, aspartate and glutamate metabolism;Arginine biosynthesis;Biosynthesis of antibiotics	0	1.46417	0.699577		0	0	0	23.2019		0	0	0	0	0		0	0	0	0	0		13.4031	0	38.5081	0	0		0	0	0	0	0		0	0	0	0
lcl|NZ_CP011058.1_cds_WP_045669731.1_1253	lcl|NZ_CP011058.1_cds_WP_045669731.1_1253 [locus_tag=VN24_RS06500] [protein=hypothetical protein] [protein_id=WP_045669731.1] [location=complement(1427731..1429395)] [gbkey=CDS]	1665	1126833	Paenibacillus beijingensis	1126833	Paenibacillus beijingensis	44249	Paenibacillus	-	-	Bacilli	-	0	0	0		1.27685	2.21019	0	0		93.3605	0	5.03278	1.1368	4.50239		34.6532	0	3.07533	1068.57	0		0	0	0	0	0		0	0	0	0	0		3.19131	2.1112	2.4875	0.223032
lcl|NC_021181.2_cds_WP_003547911.1_1265	lcl|NC_021181.2_cds_WP_003547911.1_1265 [locus_tag=LA14_RS06515] [protein=50S ribosomal protein L28] [protein_id=WP_003547911.1] [location=1292898..1293083] [gbkey=CDS]	186	1314884	Lactobacillus acidophilus La-14	1579	Lactobacillus acidophilus	1578	Lactobacillus	-	-	Lactobacillaceae	-	0	0	0		0	0	0	0		570.335	144.651	0	153.468	0		0	0	0	284.312	0		0	0	0	0	0		535.833	0	0	692.049	0		0	6.33361	0	0
SCI79428.1	SCI79428.1 S-layer protein [uncultured Clostridium sp.]	998	59620	uncultured Clostridium sp.	59620	uncultured Clostridium sp.	1485	Clostridium	-	-	Clostridiaceae	-	0	0	0		0	0	0	30.9359		0	0	98.7684	0	0		0	0	0	0	0		169.303	6.75419	0	14.3435	22.074		171.675	262.83	831.879	0	0		0	0	0	0
lcl|NC_016791.1_cds_WP_014315068.1_3429	lcl|NC_016791.1_cds_WP_014315068.1_3429 [locus_tag=CLO1100_RS17310] [protein=phage major capsid protein] [protein_id=WP_014315068.1] [location=complement(4058436..4059644)] [gbkey=CDS]	1209	755731	Clostridium sp. BNL1100	755731	Clostridium sp. BNL1100	1485	Clostridium	-	-	Clostridiaceae	-	0	0	0		89.3794	88.4077	0	39.3729		0	0	0	53.4297	0		0	0	0	0	0		0	0	0	0	0		0	0	0	0	0		0	810.702	0	347.929
lcl|NC_009655.1_cds_WP_012072637.1_890	lcl|NC_009655.1_cds_WP_012072637.1_890 [locus_tag=ASUC_RS04620] [protein=gluconate transporter] [protein_id=WP_012072637.1] [location=complement(951519..952895)] [gbkey=CDS]	1377	339671	Actinobacillus succinogenes 130Z	67854	Actinobacillus succinogenes	713	Actinobacillus	-	b2740	Proteobacteria	-	0	0	0		0	0	18.0974	0		0.363271	0	0	128.459	0		0	0	0	0	0		0	0	0	0	0		0	0	0	0	0		0	0	22.3875	19.6268
lcl|NC_014393.1_cds_WP_010077377.1_1642	lcl|NC_014393.1_cds_WP_010077377.1_1642 [locus_tag=CLOCEL_RS08380] [protein=DUF434 domain-containing protein] [protein_id=WP_010077377.1] [location=2047272..2048009] [gbkey=CDS]	738	573061	Clostridium cellulovorans 743B	1493	Clostridium cellulovorans	1485	Clostridium	-	-	Clostridiaceae	-	0	0	0		0	0	0	0		159.113	9.0653	0	0	40.5215		0	641.578	41.0044	0	0		0.705427	13.5084	0	0	0		0	0	0	0	0		0	0	0	0
WP_042724513.1	WP_042724513.1 hypothetical protein [Chthoniobacter flavus]	381	191863	Chthoniobacter flavus	191863	Chthoniobacter flavus	295577	Chthoniobacter	-	-	Bacteria	-	0	111.277	0		0	1087.41	0	142.024		0	0	0	0	0		0	0	0	0	0		57.845	0	385.081	0	0		184.68	0	0	0	0		0	0	0	0
lcl|NZ_CP013489.1_cds_WP_081044156.1_3401	lcl|NZ_CP013489.1_cds_WP_081044156.1_3401 [locus_tag=ATN24_RS17520] [db_xref=GeneID:29417888] [protein=phage antirepressor protein] [protein_id=WP_081044156.1] [location=complement(89487..90269)] [gbkey=CDS]	783	1492	Clostridium butyricum	1492	Clostridium butyricum	1485	Clostridium	-	-	Clostridiaceae	-	0	0	0		0	88.4077	0	0		59.2131	0	0	0	0		0	0	0	0	0		0	0	0	0	0		244.506	32.8538	597.08	0	0		421.252	0	0	0
lcl|NZ_CP010311.1_cds_WP_040199142.1_607	lcl|NZ_CP010311.1_cds_WP_040199142.1_607 [locus_tag=GSUB_RS03055] [protein=ATP-dependent protease ATP-binding subunit HslU] [protein_id=WP_040199142.1] [location=complement(674478..675818)] [gbkey=CDS]	1341	483547	Geoalkalibacter subterraneus	483547	Geoalkalibacter subterraneus	392332	Geoalkalibacter	-	b3931	Proteobacteria	-	402.16	0	2.09873		0	3817	0	1762.64		0	0	0	0	0		0	0	0	0	0		0	0	3090.28	0	0		85.8373	0	0	0	0		0	0	0	0
lcl|NZ_CP019798.1_cds_WP_046776320.1_5099	lcl|NZ_CP019798.1_cds_WP_046776320.1_5099 [locus_tag=B1K54_RS25915] [protein=proline--tRNA ligase] [protein_id=WP_046776320.1] [location=5704953..5706365] [gbkey=CDS]	1413	1812480	Streptomyces sp. fd1-xmd	1812480	Streptomyces sp. fd1-xmd	1883	Streptomyces	6.1.1.15	-	Bacteria	Aminoacyl-tRNA biosynthesis	0	120.062	0		0	329.319	0	0		0	0	0	0	0		0	0	0	0	0		125.566	0	885.687	0	200.243		0	0	0	0	0		0	0	0	0
lcl|NZ_CP018199.1_cds_WP_073505771.1_2536	lcl|NZ_CP018199.1_cds_WP_073505771.1_2536 [locus_tag=BK815_RS13045] [protein=chromosome partitioning protein ParA] [protein_id=WP_073505771.1] [location=2733874..2734938] [gbkey=CDS]	1065	61015	Staphylococcus succinus	61015	Staphylococcus succinus	1279	Staphylococcus	-	b2113	Bacilli	-	0	0	0		0	0	0	0		357.821	0	0	0	0		0	0	194.771	0	0		0	0	0	0	0		0	0	0	0	0		0	0	174.954	0
lcl|NZ_CP022098.1_cds_WP_095986894.1_4238	lcl|NZ_CP022098.1_cds_WP_095986894.1_4238 [locus_tag=CYFUS_RS21315] [protein=preprotein translocase subunit SecY] [protein_id=WP_095986894.1] [location=5166787..5168133] [gbkey=CDS]	1347	43	Cystobacter fuscus	43	Cystobacter fuscus	42	Cystobacter	-	b3300	Proteobacteria	-	0	36.6042	0		0	0	100.928	0		0	0	0	0	0		0	0	0	0	0		0	18.574	0	0	1294.48		855.771	233.627	0	0	0		0	0	0	0
lcl|NZ_CP020743.1_cds_WP_001066676.1_4798	lcl|NZ_CP020743.1_cds_WP_001066676.1_4798 [locus_tag=B7492_RS24610] [protein=universal stress protein] [protein_id=WP_001066676.1] [location=4709064..4709522] [gbkey=CDS]	459	1405	Bacillus mycoides	1405	Bacillus mycoides	1386	Bacillus	-	-	Bacilli	-	0	370.435	0		0	0	0	412.009		0	0	0	0	0		0	0	0	0	0		0	99.6243	0	72.3411	0		167.773	0	0	0	0		0	0	0	0
lcl|NZ_CP022464.2_cds_WP_002567701.1_2983	lcl|NZ_CP022464.2_cds_WP_002567701.1_2983 [locus_tag=CGC65_RS15140] [protein=YitT family protein] [protein_id=WP_002567701.1] [location=complement(3217844..3218716)] [gbkey=CDS]	873	208479	[Clostridium] bolteae	208479	[Clostridium] bolteae	1506553	Lachnoclostridium	-	-	Lachnospiraceae	-	83.9603	0	0		0	0	1.39211	0		0	0	0	0	0		0	0	0	0	0		0	0	0	0	0		0	0	20.7525	0	56.6271		0	0	0	2.23032
WP_002677457.1	WP_002677457.1 hypothetical protein [Treponema denticola]	288	999440	Treponema denticola US-Trep	158	Treponema denticola	157	Treponema	-	-	Bacteria	-	0	0	0		0	0	0	0		883.837	0	0	0	0		0	1710.88	321.372	0	0		0	0	0	0	0		0	0	0	0	0		0	1315.28	0	0
WP_039891036.1	WP_039891036.1 peptidoglycan L-alanyl-D-glutamate endopeptidase [Hungatella hathewayi]	247	154046	Hungatella hathewayi	154046	Hungatella hathewayi	1649459	Hungatella	-	-	Clostridiaceae	-	129.371	1.46417	32.8801		773.77	4.42038	8.35263	288.266		0	0	0	1.1368	0		0	0	0	0	0		30.3334	6.75419	14.4405	2.80634	18.9206		456.498	318.803	375.324	6.19746	908.496		1.59565	0	0	0
lcl|NZ_CP013243.1_cds_WP_072586747.1_3369	lcl|NZ_CP013243.1_cds_WP_072586747.1_3369 [locus_tag=NPD5_RS17430] [protein=glycosyl transferase family 2] [protein_id=WP_072586747.1] [location=3666172..3667446] [gbkey=CDS]	1275	1491	Clostridium botulinum	1491	Clostridium botulinum	1485	Clostridium	-	-	Clostridiaceae	-	0	0	0		0	0	0	0		135.5	0	0	0	301.66		0	0	0	118.197	0		0	0	0	0	0		0	0	0	0	0		0	19.0008	0	26.7638
WP_052482713.1	WP_052482713.1 hypothetical protein [Streptomyces albus]	592	1888	Streptomyces albus	1888	Streptomyces albus	1883	Streptomyces	-	-	Bacteria	-	0	0	189.585		0	1511.77	0	0		0	0	0	0	0		0	0	0	0	0		0	0	0	14.9671	0		476.007	245.795	0	0	0		0	0	0	0
WP_038324408.1	WP_038324408.1 cysteine desulfurase [bacterium MS4]	378	1120746	bacterium MS4	1120746	bacterium MS4	-	-	2.8.1.7	-	Bacteria	Thiamine metabolism	0	267.943	0		1.27685	0	0	4.21853		0	0	0	0	0		0	0	0	0	0		3.52714	0	0	0.311815	0		19.5085	34.679	0	0	0		0	0	0	0
SCJ66860.1	SCJ66860.1 Putative sporulation-specific glycosylase ydhD [uncultured Butyricicoccus sp.]	425	1193532	uncultured Butyricicoccus sp.	1193532	uncultured Butyricicoccus sp.	580596	Butyricicoccus	-	-	Clostridiaceae	-	313.626	2.92834	313.411		1524.56	172.395	2.78421	412.009		10.1716	0.394143	0.629098	0	0		0	6.93598	1.02511	0	0		201.047	403.563	0	26.5043	966.525		178.177	246.403	0.592929	942.013	14.7723		3.19131	2.1112	0	0
CDA81977.1	CDA81977.1 putative uncharacterized protein [Firmicutes bacterium CAG:176]	365	1263007	Firmicutes bacterium CAG:176	1263007	Firmicutes bacterium CAG:176	-	-	-	-	Firmicutes	-	0	19.0342	46.1721		0	13.2612	0	14.7648		0	0	0	0	0		0	0	0	0	0		92.411	0	0	0	0		0	0	0	0	0		0	0	0	0
WP_006783116.1	WP_006783116.1 hypothetical protein [Hungatella hathewayi]	183	154046	Hungatella hathewayi	154046	Hungatella hathewayi	1649459	Hungatella	-	-	Clostridiaceae	-	2.61355	0	20.2877		0	0	0	0		0	0	0	0	0		97.7991	0	0	0	0		0	0	0	0	0		0	0	8.89394	0	0		0	0	24.875	0
lcl|NC_011662.2_cds_WP_004298656.1_2546	lcl|NC_011662.2_cds_WP_004298656.1_2546 [gene=argF] [locus_tag=TMZ1T_RS12770] [protein=ornithine carbamoyltransferase] [protein_id=WP_004298656.1] [location=complement(2899306..2900232)] [gbkey=CDS]	927	85643	Thauera sp. MZ1T	85643	Thauera sp. MZ1T	33057	Thauera	2.1.3.3	b4254	Betaproteobacteria	Arginine biosynthesis;Biosynthesis of antibiotics	0	0	0		0	1595.76	267.98	192.646		0	0	347.891	0	2.25119		0	0	0	0	0		64.1939	0	0	0	0		0	0	0	0	0		0	0	0	0
WP_009606267.1	WP_009606267.1 alkaline phosphatase family protein [Turicibacter sp. HGF1]	445	910310	Turicibacter sp. HGF1	910310	Turicibacter sp. HGF1	191303	Turicibacter	-	-	Erysipelotrichaceae	-	0	0	0		0	0	0	0		0	0	0	0	180.095		0	91.3238	0	0	0		0	0	0	0	0		0	0	0	0	0		145.204	0	0	0
lcl|NZ_CP011502.1_cds_WP_067860446.1_3004	lcl|NZ_CP011502.1_cds_WP_067860446.1_3004 [locus_tag=Aeryth_RS15260] [protein=L-arabinose isomerase] [protein_id=WP_067860446.1] [location=complement(3193902..3195410)] [gbkey=CDS]	1509	2041	Aeromicrobium erythreum	2041	Aeromicrobium erythreum	2040	Aeromicrobium	5.3.1.4	b0062	Bacteria	Pentose and glucuronate interconversions	62.3985	0	0		11893.8	4873.47	0	0		0	0	0	0	0		0	0	0	0	0		52.2016	0	4.81352	0	0		0	0	0	0	0		0	0	0	0
lcl|NC_003869.1_cds_WP_011025845.1_1519	lcl|NC_003869.1_cds_WP_011025845.1_1519 [locus_tag=TTE_RS07725] [protein=glycerol-3-phosphate dehydrogenase (NAD(P)(+))] [protein_id=WP_011025845.1] [location=complement(1570652..1571644)] [gbkey=CDS]	993	273068	Caldanaerobacter subterraneus subsp. tengcongensis MB4	911092	Caldanaerobacter subterraneus	249529	Caldanaerobacter	1.1.1.94	b3608	Firmicutes	Glycerophospholipid metabolism	0	0	0		0	0	0	19.6865		78.8297	0	0	0	0		0	0	0	0	0		0	0	0	0	0		0	0	0	0	0		0	327.236	8.29165	0
lcl|NZ_CP018798.1_cds_WP_075141400.1_2485	lcl|NZ_CP018798.1_cds_WP_075141400.1_2485 [locus_tag=FAM21731_RS12930] [db_xref=GeneID:32412001] [protein=GlsB/YeaQ/YmgE family stress response membrane protein] [protein_id=WP_075141400.1] [location=complement(26615..26863)] [gbkey=CDS]	249	152331	Lactobacillus parabuchneri	152331	Lactobacillus parabuchneri	1578	Lactobacillus	-	-	Lactobacillaceae	-	0	0	0		0	0	0	0		0	0	57.2479	0	0		0	0	0	0	270.494		0	0	0	0	0		84.5367	0	0	221.043	0		0	0	0	0
CDD37066.1	CDD37066.1 unknown [Clostridium sp. CAG:356]	503	1262800	Clostridium sp. CAG:356	1262800	Clostridium sp. CAG:356	1485	Clostridium	-	-	Clostridiaceae	-	0	0	0		0	0	0	0		20.3432	0	6.92008	7.95761	0		0	1.156	327.01	15.9726	0		0	0	0	0	0		0	0	0	0	0		0	0	0	0.892126
lcl|NZ_CP016294.1_cds_WP_068853615.1_2752	lcl|NZ_CP016294.1_cds_WP_068853615.1_2752 [locus_tag=BAY15_RS13935] [db_xref=GeneID:34126209] [protein=cold-shock protein] [protein_id=WP_068853615.1] [location=complement(3106414..3106620)] [gbkey=CDS]	207	216778	Stenotrophomonas rhizophila	216778	Stenotrophomonas rhizophila	40323	Stenotrophomonas	-	b0623;b0880	Proteobacteria	-	0	0	0		0	0	0	0		2.17962	105.236	0	0	0		3.08029	0	0	92.6411	0		0	0	0	0	0		0	0	0	0	0		186.691	6.33361	90.379	0
WP_095260138.1	WP_095260138.1 hypothetical protein [Bacillus sonorensis]	193	119858	Bacillus sonorensis	119858	Bacillus sonorensis	1386	Bacillus	-	-	Bacilli	-	0	0	267.239		0	0	0	0		0	0	0	0	0		0	0	0	57.5014	0		22.5737	11.8198	96.2703	0	0		0	0	0	33.0531	0		0	0	0	0
lcl|NZ_CP015405.2_cds_WP_065543925.1_3991	lcl|NZ_CP015405.2_cds_WP_065543925.1_3991 [locus_tag=A4V09_RS20345] [protein=glutamine synthetase] [protein_id=WP_065543925.1] [location=complement(4293043..4295142)]	2100	1796616	Blautia sp. YL58	1796616	Blautia sp. YL58	572511	Blautia	6.3.1.2	-	Lachnospiraceae	Arginine biosynthesis;Alanine, aspartate and glutamate metabolism;Glyoxylate and dicarboxylate metabolism;Nitrogen metabolism;Microbial metabolism in diverse environments	43.777	1.46417	16.0903		7.66109	2.21019	0.696053	15.4679		3070	0.394143	16.3565	127.322	112.56		44.6641	2.31199	1496.15	4.79178	1391.11		2.11628	1.68855	28.8811	0.311815	1.57671		5.20226	1.82521	2.37172	6.19746	0		105.313	2.1112	0.829165	163.705
lcl|NZ_LT635479.1_cds_WP_076780687.1_145	lcl|NZ_LT635479.1_cds_WP_076780687.1_145 [locus_tag=BQ7370_RS00740] [protein=peptide synthetase] [protein_id=WP_076780687.1] [location=124286..125689] [gbkey=CDS]	1404	1871021	Lachnoclostridium phocaeense	1871021	Lachnoclostridium phocaeense	1506553	Lachnoclostridium	-	-	Lachnospiraceae	-	100.948	14.6417	44.0734		326.873	26.5223	64.0368	82.2613		5378.22	2701.85	283.094	203.487	1103.08		3349.04	315.587	4806.75	873.701	7232.04		14.1085	16.8855	14.4405	18.0853	3.15343		1.30056	0.608404	2.96465	8.26327	9.8482		124.461	29.5568	304.304	59.1034
lcl|NZ_CP019326.1_cds_WP_083700694.1_1430	lcl|NZ_CP019326.1_cds_WP_083700694.1_1430 [locus_tag=BWR19_RS07370] [protein=hypothetical protein] [protein_id=WP_083700694.1] [location=1617772..1620207] [gbkey=CDS]	2436	1883416	Halomonas sp. 1513	1883416	Halomonas sp. 1513	2745	Halomonas	-	-	Proteobacteria	-	327.674	0	34.2793		0	0	0	368.418		0	0	0	0	0		0	0	0	0	0		0	0	0	0	0		0	0	0	0	0		0	0	0	0
WP_033119570.1	WP_033119570.1 hypothetical protein [Oscillibacter sp. ER4]	174	1519439	Oscillibacter sp. ER4	1519439	Oscillibacter sp. ER4	459786	Oscillibacter	-	-	Oscillospiraceae	-	0	0	0		25.537	0	0	66.0903		0	101.295	0	0	0		0	0	0	0	0		0	27.0168	0	4.36541	11.037		0	0	25.4959	0	0		0	0	0	0
WP_004119535.1	WP_004119535.1 restriction endonuclease Eco57I [Gardnerella vaginalis]	1358	2702	Gardnerella vaginalis	2702	Gardnerella vaginalis	2701	Gardnerella	-	-	Bacteria	-	624.638	23.4267	1896.55		0	0	2015.07	0		0	0	0	0	0		0	0	0	0	0		0	0	0	0	6.30685		0	0	568.026	0	0		0	0	0	0
WP_057230924.1	WP_057230924.1 FAD-dependent oxidoreductase [Clostridium perfringens]	479	1502	Clostridium perfringens	1502	Clostridium perfringens	1485	Clostridium	-	-	Clostridiaceae	-	0	0	0		195.358	0	0	73.1211		0	0	70.459	0	0		0	0	0	0	0		0	0	0	0	0		0	0	13.0444	0	0		59.0392	0	0	0
CDA37401.1	CDA37401.1 beta-glucosidase-related glycosidases [Clostridium sp. CAG:568]	958	1262821	Clostridium sp. CAG:568	1262821	Clostridium sp. CAG:568	1485	Clostridium	-	-	Clostridiaceae	-	0	0	262.342		0	1460.94	0	1534.14		0	0	0	0	0		0	0	0	0	0		11440.6	13928.8	1708.8	570.622	31676.2		3421.79	7005.16	4001.09	3582.13	2363.57		465.931	0	0.829165	3.79154
DAA87645.1	DAA87645.1 TPA: GNAT family N-acetyltransferase [Candidatus Gastranaerophilales bacterium HUM_4]	162	1916321	Candidatus Gastranaerophilales bacterium HUM_5	1916321	Candidatus Gastranaerophilales bacterium HUM_5	-	-	-	-	Bacteria	-	0	0	0		2534.54	1032.16	512.295	123.04		0	0	435.965	0	0		0	0	0	0	0		29.6279	0	0	0	0		0	0	0	0	0		0	0	0	0
SCI65708.1	SCI65708.1 transcriptional regulator%2C y4mF family [uncultured Clostridium sp.]	264	59620	uncultured Clostridium sp.	59620	uncultured Clostridium sp.	1485	Clostridium	-	-	Clostridiaceae	-	0	90.7785	0		0	53.0446	0	41.4822		0	0	0	0	0		0	0	0	0	0		0	0	0	0	0		0	0	0	0	0		54.2522	78.1145	0	0
lcl|NZ_CP022049.1_cds_WP_016156311.1_4578	lcl|NZ_CP022049.1_cds_WP_016156311.1_4578 [locus_tag=CEP69_RS23490] [protein=L-asparaginase 1] [protein_id=WP_016156311.1] [location=complement(4792476..4793492)] [gbkey=CDS]	1017	57706	Citrobacter braakii	57706	Citrobacter braakii	544	Citrobacter	3.5.1.1	b1767	Enterobacteriaceae	Alanine, aspartate and glutamate metabolism;Cyanoamino acid metabolism	0	0	84.6489		191.527	0	398.142	0		0	0	0	0	0		0	0	0	0	0		0	0	0	0	0		26.0113	0	0	0	0		0	0	0	0
WP_058301805.1	WP_058301805.1 DNA recombination protein RmuC [Gorillibacterium sp. SN4]	425	1689269	Gorillibacterium timonense	1689269	Gorillibacterium timonense	1689250	Gorillibacterium	-	-	Bacilli	-	0	0	0		0	1801.31	595.821	0		0	0	466.162	0	0		0	0	0	0	0		10.5814	8.44274	0	0	0		0	0	660.523	0	0		0	0	0	0
WP_087372556.1	WP_087372556.1 DUF4362 domain-containing protein [Butyricicoccus pullicaecorum]	199	501571	Butyricicoccus pullicaecorum	501571	Butyricicoccus pullicaecorum	580596	Butyricicoccus	-	-	Clostridiaceae	-	0	0	0		0	0	0	0		2.90616	21.2837	29.5676	0	0		6.16057	21.9639	0	0	58.6292		0	0	0	0	0		0	0	0	0	0		0	0	80.429	0
lcl|NC_022663.1_cds_WP_023372382.1_4720	lcl|NC_022663.1_cds_WP_023372382.1_4720 [locus_tag=MKAN_RS23485] [db_xref=GeneID:29701250] [protein=hydrogenase expression/formation protein HypE] [protein_id=WP_023372382.1] [location=complement(5435092..5436204)] [gbkey=CDS]	1113	557599	Mycobacterium kansasii ATCC 12478	1768	Mycobacterium kansasii	1763	Mycobacterium	-	b2730	Bacteria	-	26.7889	0	65.0607		0	123.771	0	0		0	0	0	0	0		0	0	0	0	0		0	0	0	0	0		0	0	0	0	0		0	0	0	0
lcl|NC_012039.1_cds_WP_012661911.1_1169	lcl|NC_012039.1_cds_WP_012661911.1_1169 [locus_tag=CLA_RS06020] [db_xref=GeneID:7410371] [protein=aspartyl/glutamyl-tRNA amidotransferase subunit B] [protein_id=WP_012661911.1] [location=complement(1161538..1162956)] [gbkey=CDS]	1419	306263	Campylobacter lari RM2100	201	Campylobacter lari	194	Campylobacter	-	-	Proteobacteria	-	0	0	0		0	2.21019	0	0		0	162.781	0	0	326.423		0	0	0	0	0		0	0	0	10.6017	0		0	0	0	0	0		0	0	0	0
WP_087151793.1	WP_087151793.1 50S ribosomal protein L19 [Lachnoclostridium sp. An298]	115	1965627	Lachnoclostridium sp. An298	1965627	Lachnoclostridium sp. An298	1506553	Lachnoclostridium	-	b2606	Lachnospiraceae	-	0	0	0		0	0	0	0		0	0	54.7315	0	0		0	0	134.29	54.3069	0		0	0	0	0	0		0	0	0	4.13164	0		87.7609	0	0	0
WP_016146240.1	WP_016146240.1 hypothetical protein [Butyricicoccus pullicaecorum]	292	501571	Butyricicoccus pullicaecorum	501571	Butyricicoccus pullicaecorum	580596	Butyricicoccus	-	-	Clostridiaceae	-	0	0	0		0	0	0	0		1.45308	42.9616	31.4549	0	0		3.85036	0	0	0	154.568		0	0	0	0	0		0	0	0	0	0		3.19131	10.556	1.65833	0
WP_002282990.1	WP_002282990.1 MULTISPECIES: hypothetical protein [Bacteria]	110	2	Bacteria	-	-	-	-	-	-	Bacteria	-	80.3666	0	0		612.887	0	0	1361.18		0	0	0	0	0		0	0	0	0	0		0	0	0	89.8027	0		0	65.7076	0	6162.34	0		0	0	0	0
lcl|NZ_LT635479.1_cds_WP_033126584.1_770	lcl|NZ_LT635479.1_cds_WP_033126584.1_770 [locus_tag=BQ7370_RS03880] [protein=ABC transporter permease] [protein_id=WP_033126584.1] [location=772578..773477] [gbkey=CDS]	900	1871021	Lachnoclostridium phocaeense	1871021	Lachnoclostridium phocaeense	1506553	Lachnoclostridium	-	b1311	Lachnospiraceae	-	0.653387	4.39251	0		15.3222	0	16.7053	2.10926		22.1595	51.6328	9.43647	40.9249	20.2607		217.16	11.56	409.019	1015.86	493.684		0.705427	0	4.81352	0.311815	4.73014		1.30056	0	1.18586	0	0		14.3609	4.2224	44.7749	5.57579
WP_016282671.1	WP_016282671.1 Cof-type HAD-IIB family hydrolase [Lachnospiraceae bacterium A4]	279	397291	Lachnospiraceae bacterium A4	397291	Lachnospiraceae bacterium A4	-	-	-	-	Lachnospiraceae	-	93.4344	139.096	0		0	276.274	0	0		0	0	0	0	0		0	0	0	0	0		0	0	755.722	80.1365	343.724		0	0	0	0	0		0	0	0	0
lcl|NZ_CP008805.1_cds_WP_000246059.1_299	lcl|NZ_CP008805.1_cds_WP_000246059.1_299 [locus_tag=SS17_RS01505] [protein=transcriptional regulator] [protein_id=WP_000246059.1] [location=312976..313719] [gbkey=CDS]	744	1328859	Escherichia coli O157:H7 str. SS17	562	Escherichia coli	561	Escherichia	-	b1499	Enterobacteriaceae	-	0	0	0		0	0	0	0		1.08981	5.12386	3.14549	3.4104	11.256		10.0109	24.2759	0	17.5699	115.926		0	0	0	0	0		0	0	1.77879	0	0		0	0	160.029	0
SCI05138.1	SCI05138.1 DNA ligase [uncultured Clostridium sp.]	661	59620	uncultured Clostridium sp.	59620	uncultured Clostridium sp.	1485	Clostridium	6.5.1.2	b2411	Clostridiaceae	-	0	1.46417	0		2.5537	0	0	0		0	0	0	0	0		0	0	0	0	0		0	0	0	7.48356	789.933		52.0226	18.2521	5.92929	2.06582	0		0	0	0	0
lcl|NZ_CP007452.1_cds_WP_025436214.1_1881	lcl|NZ_CP007452.1_cds_WP_025436214.1_1881 [locus_tag=EAL2_RS09815] [protein=hypothetical protein] [protein_id=WP_025436214.1] [location=complement(1997617..2000025)] [gbkey=CDS]	2409	1286171	Peptoclostridium acidaminophilum DSM 3953	1731	Peptoclostridium acidaminophilum	1481960	Peptoclostridium	-	-	Peptostreptococcaceae	-	0	0	0		0	0	0	0		195.803	0	0	72.7553	0		0	0	66.1197	0	0		0	0	0	0	0		0	0	0	0	0		46.2739	0	0	29.2171
lcl|NC_013501.1_cds_WP_012844088.1_1569	lcl|NC_013501.1_cds_WP_012844088.1_1569 [locus_tag=RMAR_RS07925] [protein=heme ABC transporter ATP-binding protein] [protein_id=WP_012844088.1] [location=1844142..1844930] [gbkey=CDS]	789	518766	Rhodothermus marinus DSM 4252	29549	Rhodothermus marinus	29548	Rhodothermus	3.6.3.33	b0151	Bacteria	-	0	0	206.375		53.6276	8.84077	0	511.145		0	0	0	0	0		0	0	0	0	0		0	0	0	0	0		0	0	0	0	0		0	0	0	7.58308
WP_087161362.1	WP_087161362.1 DNA-binding response regulator [Lachnoclostridium sp. An169]	237	1965569	Lachnoclostridium sp. An169	1965569	Lachnoclostridium sp. An169	1506553	Lachnoclostridium	-	b3025	Lachnospiraceae	-	0	0	0		0	309.427	0	83.6674		0	28.3783	0	0	0		0	0	0	0	0		0	16.8855	0	0.62363	0		0	0	178.472	0	169.881		0	0	0	0
lcl|NZ_CP012152.1_cds_WP_009362638.1_205	lcl|NZ_CP012152.1_cds_WP_009362638.1_205 [locus_tag=AFK25_RS01240] [db_xref=GeneID:29574713] [protein=molecular chaperone GroEL] [protein_id=WP_009362638.1] [location=212912..214528] [gbkey=CDS]	1617	198467	Anoxybacillus gonensis	198467	Anoxybacillus gonensis	150247	Anoxybacillus	-	b4143	Bacilli	-	0	2.92834	0		21.7064	0	0	0		0	0	0	0	0		0	0	0	0	0		0	0	0	0	0		0	0	0	0	0		0	0	0	112.631
WP_077391574.1	WP_077391574.1 cobalamin biosynthesis protein CobW [Mobilibacterium timonense]	377	1871012	Mobilibacterium timonense	1871012	Mobilibacterium timonense	1935192	Mobilibacterium	-	-	Clostridiales	-	0	45.3893	0		0	0	0	202.489		0	0	0	0	0		0	0	0	0	0		15.5194	33.7709	206.981	11.849	74.1055		0	1.82521	78.8596	0	36.9307		0	0	0	0
WP_037296606.1	WP_037296606.1 phosphoheptose isomerase [Ruminococcus flavefaciens]	214	1265	Ruminococcus flavefaciens	1265	Ruminococcus flavefaciens	1263	Ruminococcus	-	b0222	Ruminococcaceae	-	0	0	2.09873		0	4.42038	0	3.51544		0	0	0	0	0		0	0	0	0	0		2.11628	0	0	0.935445	957.065		1.30056	59.6235	1.18586	923.421	1063.61		0	0	0	0.223032
lcl|NC_015508.1_cds_WP_013761829.1_1083	lcl|NC_015508.1_cds_WP_013761829.1_1083 [gene=tkt] [locus_tag=AGROH133_RS19125] [protein=transketolase] [protein_id=WP_013761829.1] [location=1215011..1216993] [gbkey=CDS]	1983	861208	Agrobacterium sp. H13-3	861208	Agrobacterium sp. H13-3	357	Agrobacterium	2.2.1.1	b2935	Alphaproteobacteria	Pentose phosphate pathway;Carbon fixation in photosynthetic organisms;Biosynthesis of ansamycins;Microbial metabolism in diverse environments;Biosynthesis of antibiotics	65.012	33.6759	0		0	48.6242	0	0		0	0	0	0	0		0	0	0	0	0		7.05427	0	0	0	0		0	0	0	0	0		0	0	0	0
SJO69590.1	SJO69590.1 Uncharacterised protein [Clostridioides difficile]	160	1496	Clostridioides difficile	1496	Clostridioides difficile	1870884	Clostridioides	-	-	Peptostreptococcaceae	-	0	0	0		0	0	270.068	0		0	124.943	236.541	0	0		0	0	0	0	0		0	6.75419	0	0	0		0	0	0	0	0		0	0	0	0
lcl|NC_015634.1_cds_610	lcl|NC_015634.1_cds_610 [locus_tag=BCO26_RS03175] [protein=methionine sulfoxide reductase] [pseudo=true] [partial=5'] [location=complement(657824..>658066)] [gbkey=CDS]	243	941639	Bacillus coagulans 2-6	1398	Bacillus coagulans	1386	Bacillus	-	-	Bacilli	-	6.20718	39.5326	0		454.558	0	0	0		0	0	0	0	0		0	0	0	0	0		0	0	0	4.67723	0		0	64.4908	0	0	0		0	0	0	0
lcl|NZ_LT635455.1_cds_WP_075576920.1_1286	lcl|NZ_LT635455.1_cds_WP_075576920.1_1286 [locus_tag=BQ5347_RS06670] [protein=AraC family transcriptional regulator] [protein_id=WP_075576920.1] [location=1432070..1432924] [gbkey=CDS]	855	1805478	Olsenella sp. Marseille-P2300	1805478	Olsenella sp. Marseille-P2300	133925	Olsenella	-	b0064	Bacteria	-	227.379	0	0		0	30.9427	0	49.2161		0	0	0	0	0		0	0	0	0	0		0	0	0	0	0		0	4.86723	3.55757	0	2.46205		0	16.8896	0	0
lcl|NZ_CP016440.1_cds_WP_043214339.1_3090	lcl|NZ_CP016440.1_cds_WP_043214339.1_3090 [locus_tag=BBN53_RS15605] [protein=tRNA(Ile)-lysidine synthetase] [protein_id=WP_043214339.1] [location=complement(3419374..3420420)] [gbkey=CDS]	1047	1331258	Bordetella pseudohinzii	1331258	Bordetella pseudohinzii	517	Bordetella	6.3.4.19	b0188	Betaproteobacteria	-	0	251.837	0.699577		0	1202.34	0	0		0	0	0	0	0		0	0	0	0	0		0	16.8855	0	159.961	536.083		36.4158	0	0	0	0		0	0	0	0
lcl|NC_018068.1_cds_WP_014825616.1_484	lcl|NC_018068.1_cds_WP_014825616.1_484 [locus_tag=DESACI_RS02625] [protein=argininosuccinate synthase] [protein_id=WP_014825616.1] [location=534937..536145] [gbkey=CDS]	1209	646529	Desulfosporosinus acidiphilus SJ4	885581	Desulfosporosinus acidiphilus	79206	Desulfosporosinus	6.3.4.5	-	Clostridiales	Arginine biosynthesis;Alanine, aspartate and glutamate metabolism;Biosynthesis of antibiotics	0	0	0		0	1290.75	0	0		0	0	661.182	0	587.562		0	0	0	0	0		0.705427	0	0	0	0		0	0	0	0	0		0	0	0	0
lcl|NZ_CP017478.1_cds_WP_070237887.1_2823	lcl|NZ_CP017478.1_cds_WP_070237887.1_2823 [locus_tag=LPB138_RS14010] [protein=anthranilate synthase component I] [protein_id=WP_070237887.1] [location=3173434..3174825] [gbkey=CDS]	1392	1850246	Lutibacter sp. LPB0138	1850246	Lutibacter sp. LPB0138	358023	Lutibacter	4.1.3.27	b1812	Bacteria	Phenylalanine, tyrosine and tryptophan biosynthesis;Phenazine biosynthesis;Biosynthesis of antibiotics	0	0	0		123.854	0	0	0		19.6166	0	0	0	27.0143		0	0	0	0	0		0	0	9.62703	0.311815	0		0	0	0	0	0		0	0	0	0
lcl|NC_013204.1_cds_WP_015760442.1_1168	lcl|NC_013204.1_cds_WP_015760442.1_1168 [locus_tag=ELEN_RS05885] [protein=haloacid dehalogenase] [protein_id=WP_015760442.1] [location=1417123..1419471] [gbkey=CDS]	2349	479437	Eggerthella lenta DSM 2243	84112	Eggerthella lenta	84111	Eggerthella	-	-	Bacteria	-	0	0	0		0	0	0.696053	102.651		0	0.394143	288.756	0	0		0	0	0	0	0		21.8682	0	0	0	44.148		0	0	0	0	0		0	0	0	0
OHC09982.1	OHC09982.1 TIGR02391 family protein [Polynucleobacter sp. GWA2_45_21]	558	1801989	Polynucleobacter sp. GWA2_45_21	1801989	Polynucleobacter sp. GWA2_45_21	44013	Polynucleobacter	-	-	Betaproteobacteria	-	0	0	0		0	39.7835	0	0		0	600.674	0	0	65.2846		0	0	0	0	0		0	0	0	0	0		0	0	0	0	0		0	0	6.63332	0
CCY04852.1	CCY04852.1 translation initiation factor IF-1 [Faecalibacterium sp. CAG:1138]	73	1262896	Faecalibacterium sp. CAG:1138	1262896	Faecalibacterium sp. CAG:1138	216851	Faecalibacterium	-	-	Ruminococcaceae	-	0	136.168	0		0	0	0	0		0	0	0	0	0		0	0	0	1.59726	0		21.1628	23.6397	4.81352	7.17175	12.6137		0	0	0	0	0		0	0	0	0
OKZ76960.1	OKZ76960.1 hypothetical protein BHW01_06295 [Clostridium sp. 27_14]	451	1896979	Clostridium sp. 27_14	1896979	Clostridium sp. 27_14	1485	Clostridium	-	-	Clostridiaceae	-	0	0	0		0	0	0	0		89.7278	0	0	65.9345	58.531		0	0	310.609	0	0		0	0	0	0	0		0	0	0	0	0		0	0	0	9.81339
lcl|NC_010180.1_cds_WP_002204111.1_5499	lcl|NC_010180.1_cds_WP_002204111.1_5499 [locus_tag=BCERKBAB4_RS26805] [protein=ABC transporter] [protein_id=WP_002204111.1] [location=91624..92529] [gbkey=CDS]	906	315730	Bacillus mycoides KBAB4	1405	Bacillus mycoides	1386	Bacillus	-	b3486	Bacilli	-	0	0	0		0	0	0	0		15.6206	0	0.629098	11.368	22.5119		0	0	156.842	0	0		0	0	0	0	0		0	0	0	0	0		0	0	0.829165	0.446063
lcl|NC_017195.1_cds_WP_014478493.1_3875	lcl|NC_017195.1_cds_WP_014478493.1_3875 [locus_tag=I33_RS19300] [protein=molecular chaperone HtpG] [protein_id=WP_014478493.1] [location=complement(3897484..3899364)] [gbkey=CDS]	1881	1052588	Bacillus subtilis subsp. subtilis str. RO-NN-1	1423	Bacillus subtilis	1386	Bacillus	-	b0473	Bacilli	-	0	0	0		0	0	0	0		0	547.071	164.195	0	0		0	0	0	0	5.99617		0	0	4.81352	0	0		0	1.82521	7.70808	0	0		0	0	0	0
lcl|NZ_CP007033.1_cds_WP_025206106.1_2350	lcl|NZ_CP007033.1_cds_WP_025206106.1_2350 [locus_tag=DEHRE_RS11870] [protein=tRNA(5-methylaminomethyl-2-thiouridine)-methyltransferase] [protein_id=WP_025206106.1] [location=complement(2474777..2475898)] [gbkey=CDS]	1122	871738	Dehalobacter restrictus DSM 9455	55583	Dehalobacter restrictus	56112	Dehalobacter	-	b1133	Clostridiales	-	1.63347	0	0		0	6133.28	0	730.508		1.08981	0	2488.71	1.1368	4.50239		0.770071	41.6159	2.05022	0	1.99872		0	0	0	0	0		0	1.21681	0.592929	0	0		0	2.1112	1.65833	0
lcl|NZ_CP020442.1_cds_WP_028719926.1_1956	lcl|NZ_CP020442.1_cds_WP_028719926.1_1956 [locus_tag=A6J80_RS12390] [protein=large-conductance mechanosensitive channel protein] [protein_id=WP_028719926.1] [location=2015366..2015800] [gbkey=CDS]	435	147645	Paracoccus yeei	147645	Paracoccus yeei	265	Paracoccus	-	b3291	Alphaproteobacteria	-	0	142.024	0		284.737	0	0	781.131		0	0	0	0	0		0	0	0	0	0		0	0	0	181.788	170.285		0	0	0	0	0		0	0	0	0
lcl|NZ_CP020382.1_cds_WP_068124033.1_1857	lcl|NZ_CP020382.1_cds_WP_068124033.1_1857 [locus_tag=AWN76_RS09415] [protein=PAS domain-containing sensor histidine kinase] [protein_id=WP_068124033.1] [location=complement(2312331..2313512)] [gbkey=CDS]	1182	1779382	Rhodothermaceae bacterium RA	1779382	Rhodothermaceae bacterium RA	-	-	2.7.13.3	b3210	Bacteria	-	0	1.46417	0		0	0	0	69.6057		0	0	0	0	0		0	0	0	0	0		9.87598	437.334	0	91.6736	74.1055		2.60113	0	0	0	0		0	0	0	0
lcl|NZ_CP017466.1_cds_WP_096810670.1_2182	lcl|NZ_CP017466.1_cds_WP_096810670.1_2182 [locus_tag=BJG89_RS11215] [protein=RNase adapter RapZ] [protein_id=WP_096810670.1] [location=complement(2332062..2332988)] [gbkey=CDS]	927	214473	Staphylococcus nepalensis	214473	Staphylococcus nepalensis	1279	Staphylococcus	-	b3205	Bacilli	-	0	0	0		324.32	0	0	0		0	0	0	0	141.825		0	0	0	0	0		0	0	0	0	0		0	0	110.285	0	142.799		0	0	353.224	0
lcl|NC_008554.1_cds_WP_011698526.1_1690	lcl|NC_008554.1_cds_WP_011698526.1_1690 [locus_tag=SFUM_RS08630] [protein=50S ribosomal protein L13] [protein_id=WP_011698526.1] [location=complement(2047179..2047607)] [gbkey=CDS]	429	335543	Syntrophobacter fumaroxidans MPOB	119484	Syntrophobacter fumaroxidans	29526	Syntrophobacter	-	b3231	Proteobacteria	-	0	14.6417	0		0	426.567	0	0		0	0	0	0	0		0	0	0	0	0		86.7675	0	67.3892	261.301	0		0	0	0	0	0		0	0	0	0
lcl|NZ_LN794158.1_cds_WP_045750557.1_190	lcl|NZ_LN794158.1_cds_WP_045750557.1_190 [locus_tag=BN1209_RS00990] [protein=histidinol-phosphate transaminase] [protein_id=WP_045750557.1] [location=183795..184859] [gbkey=CDS]	1065	1581680	Candidatus Methylopumilus turicensis	1581680	Candidatus Methylopumilus turicensis	1679002	Candidatus Methylopumilus	2.6.1.9	-	Betaproteobacteria	Histidine metabolism;Tyrosine metabolism;Phenylalanine metabolism;Phenylalanine, tyrosine and tryptophan biosynthesis;Novobiocin biosynthesis;Tropane, piperidine and pyridine alkaloid biosynthesis;Biosynthesis of antibiotics	0	0	0		0	0	0	0		130.051	32.7139	0	0	0		0	862.374	0	0	0		0	0	0	0	0		16.9073	0	0	0	0		11.1696	179.452	0	0
WP_002705253.1	WP_002705253.1 hypothetical protein [Treponema saccharophilum]	212	907348	Treponema saccharophilum DSM 2985	165	Treponema saccharophilum	157	Treponema	-	-	Bacteria	-	0	0	0		1052.12	707.262	0	0		0	0	105.688	0	0		0	0	0	0	0		0	5.06564	0	2.80634	0		0	0	0	16.5265	0		0	0	0	0
lcl|NZ_LT635479.1_cds_WP_076776849.1_521	lcl|NZ_LT635479.1_cds_WP_076776849.1_521 [locus_tag=BQ7370_RS02625] [protein=ferrous iron transport protein B] [protein_id=WP_076776849.1] [location=519763..521763] [gbkey=CDS]	2001	1871021	Lachnoclostridium phocaeense	1871021	Lachnoclostridium phocaeense	1506553	Lachnoclostridium	-	b3409	Lachnospiraceae	-	25.4821	7.32085	27.2835		37.0286	8.84077	41.0671	11.9525		370.899	351.97	100.027	310.347	438.983		311.109	109.82	270.629	116.6	645.587		22.5737	48.9679	96.2703	53.3204	61.4918		29.913	7.90925	24.903	14.4607	24.6205		630.283	2102.76	825.849	135.157
EDM52309.1	EDM52309.1 hypothetical protein EUBVEN_00519 [Eubacterium ventriosum ATCC 27560]	72	411463	Eubacterium ventriosum ATCC 27560	39496	Eubacterium ventriosum	1730	Eubacterium	-	-	Eubacteriaceae	-	0	0	0		46127.4	3156.15	0	161.71		0	0	150.984	0	0		0	0	0	0	0		0	0	0	0	0		0	0	100.205	3427.19	0		0	2548.22	0	0
WP_031474530.1	WP_031474530.1 hypothetical protein [Agathobaculum desmolans]	292	39484	Agathobaculum desmolans	39484	Agathobaculum desmolans	2048137	Agathobaculum	-	-	Ruminococcaceae	-	5.2271	17.57	0		1356.01	0	0	0		0	0	0	0	0		0	1.156	0	0	0		0	194.183	0	2.18271	22.074		20.809	389.987	42.098	314.004	0		0	0	0	0
lcl|NC_013523.1_cds_WP_012872410.1_1905	lcl|NC_013523.1_cds_WP_012872410.1_1905 [locus_tag=STHE_RS09755] [protein=rRNA (cytidine-2'-O-)-methyltransferase] [protein_id=WP_012872410.1] [location=2138099..2138956] [gbkey=CDS]	858	479434	Sphaerobacter thermophilus DSM 20745	2057	Sphaerobacter thermophilus	2056	Sphaerobacter	2.1.1.198	b3146	Bacteria	-	181.315	0	124.525		0	0	0	99.8385		0	0	0	0	0		0	0	0	0	0		0	0	0	0	0		0	0	0	0	0		0	0	192.366	102.148
lcl|NC_016048.1_cds_WP_014118105.1_2105	lcl|NC_016048.1_cds_WP_014118105.1_2105 [locus_tag=OBV_RS10390] [protein=peptide chain release factor 1] [protein_id=WP_014118105.1] [location=complement(2134283..2135344)] [gbkey=CDS]	1062	693746	Oscillibacter valericigenes Sjm18-20	351091	Oscillibacter valericigenes	459786	Oscillibacter	-	b1211	Oscillospiraceae	-	343.355	86.386	60.1637		12.7685	92.8281	50.8118	65.3872		0	7.09458	14.4693	22.736	2.25119		0	1.156	0	0	0		19.0465	23.6397	14.4405	72.6529	4.73014		57.2248	10.3429	16.602	30.9873	29.5446		408.487	69.6697	391.366	289.718
lcl|NZ_CP017054.1_cds_2754	lcl|NZ_CP017054.1_cds_2754 [locus_tag=BGK56_RS14090] [protein=addiction module protein] [pseudo=true] [location=complement(3060699..3060955)] [gbkey=CDS]	257	588	Providencia stuartii	588	Providencia stuartii	586	Providencia	-	-	Proteobacteria	-	0	0	0		0	0	0	0		346.56	39.4143	0	3.4104	0		0	753.71	0	0	0		0	0	0	0	0		1.30056	10.9513	0	0	0		0	464.465	0	2.00728
lcl|NZ_CP013242.1_cds_WP_096043514.1_545	lcl|NZ_CP013242.1_cds_WP_096043514.1_545 [locus_tag=NPD7_RS04045] [protein=glycosyl transferase family 2] [protein_id=WP_096043514.1] [location=587307..588581] [gbkey=CDS]	1275	1491	Clostridium botulinum	1491	Clostridium botulinum	1485	Clostridium	-	-	Clostridiaceae	-	0	0	0		0	0	0	0		135.5	0	0	0	301.66		0	0	0	118.197	0		0	0	0	0	0		0	0	0	0	0		0	19.0008	0	26.7638
lcl|NZ_CP022983.1_cds_WP_095371998.1_2812	lcl|NZ_CP022983.1_cds_WP_095371998.1_2812 [gene=sufB] [locus_tag=CKF48_RS14625] [protein=Fe-S cluster assembly protein SufB] [protein_id=WP_095371998.1] [location=2853925..2855322] [gbkey=CDS]	1398	859143	Bacillus kochii	859143	Bacillus kochii	1386	Bacillus	-	b1683	Bacilli	-	0	43.9251	34.9789		0	0	0	0		0	0	0	0	0		0	124.848	0	23.9589	0		0	0	0	133.145	0		0	0	0	0	0		0	0	0	0
WP_055738679.1	WP_055738679.1 accessory Sec system S-layer assembly protein [Bacillus shackletonii]	294	157838	Bacillus shackletonii	157838	Bacillus shackletonii	1386	Bacillus	-	-	Bacilli	-	32.6694	197.663	0		0	0	0	80.152		0	0	0	0	0		0	0	0	0	0		0	0	0	0	0		49.4215	0	0	0	307.756		306.365	105.56	0	0
lcl|NC_009706.1_cds_WP_012103570.1_3143	lcl|NC_009706.1_cds_WP_012103570.1_3143 [locus_tag=CKL_RS15735] [protein=recombinase] [protein_id=WP_012103570.1] [location=complement(3298924..3300576)] [gbkey=CDS]	1653	431943	Clostridium kluyveri DSM 555	1534	Clostridium kluyveri	1485	Clostridium	-	-	Clostridiaceae	-	0	0	247.65		0	227.65	0	119.525		0	0	0	0	0		0	0	0	0	0		0	0	0	0	0		0	0	326.111	0	39.3928		0	40.1128	0	0
lcl|NZ_CP021448.1_cds_WP_011000413.1_1664	lcl|NZ_CP021448.1_cds_WP_011000413.1_1664 [locus_tag=RSSE_RS08445] [protein=membrane protein] [protein_id=WP_011000413.1] [location=1721198..1722445] [gbkey=CDS]	1248	305	Ralstonia solanacearum	305	Ralstonia solanacearum	48736	Ralstonia	-	-	Betaproteobacteria	-	167.921	2.92834	0		0	0	0	0		0	0	0	0	0		0	2.31199	0.512556	1.59726	0		53.6125	0	0	5.61267	34.6877		0	0	0	287.149	2.46205		0	0	0	0
lcl|NC_013895.2_cds_WP_012993775.1_1103	lcl|NC_013895.2_cds_WP_012993775.1_1103 [locus_tag=HMPREF0868_RS05735] [protein=ROK family protein] [protein_id=WP_012993775.1] [location=complement(1297162..1298538)] [gbkey=CDS]	1377	699246	Mageeibacillus indolicus UPII9-5	884684	Mageeibacillus indolicus	1637257	Mageeibacillus	-	-	Ruminococcaceae	-	154.199	0	0		0	227.65	0	0		0	0	0	0	0		0	0	0	0	0		14.814	0	0	9.66627	0		0	0	0	0	0		0	0	0	0
WP_087371358.1	WP_087371358.1 hypothetical protein [Butyricicoccus pullicaecorum]	408	501571	Butyricicoccus pullicaecorum	501571	Butyricicoccus pullicaecorum	580596	Butyricicoccus	3.1.3.18	-	Clostridiaceae	Glyoxylate and dicarboxylate metabolism;Biosynthesis of antibiotics	0	0	0		0	0	0	0		1.45308	23.2545	23.2766	0	0		4.62043	0	0	0	133.914		0	0	0	0	0		0	0	0	0	0		0	0	0.829165	0
lcl|NZ_CP018335.1_cds_WP_073538681.1_1935	lcl|NZ_CP018335.1_cds_WP_073538681.1_1935 [locus_tag=BS101_RS09940] [protein=homoserine O-succinyltransferase] [protein_id=WP_073538681.1] [location=2052654..2053568] [gbkey=CDS]	915	1534	Clostridium kluyveri	1534	Clostridium kluyveri	1485	Clostridium	2.3.1.46	b4013	Clostridiaceae	Cysteine and methionine metabolism;Sulfur metabolism	0	0	0		0	0	0	0		0	0	0	0	202.607		0	0	238.851	0	0		0	0	0	0	0		0	0	0	0	0		114.887	0	99.4999	0
lcl|NC_017031.1_cds_WP_013242659.1_1780	lcl|NC_017031.1_cds_WP_013242659.1_1780 [locus_tag=CPP54B96_RS09000] [protein=molecular chaperone GroEL] [protein_id=WP_013242659.1] [location=complement(1978623..1980263)] [gbkey=CDS]	1641	1117942	Corynebacterium pseudotuberculosis P54B96	1719	Corynebacterium pseudotuberculosis	1716	Corynebacterium	-	b4143	Bacteria	-	0	0	0		45.9665	0	0	220.066		0	0	104.43	0	0		0	0	0	0	0		0	0	0	0	0		0	0	0	0	0		0	0	0	172.626
WP_021751545.1	WP_021751545.1 MULTISPECIES: XRE family transcriptional regulator [Oscillibacter]	108	1226323	Oscillibacter sp. KLE 1745	1226323	Oscillibacter sp. KLE 1745	459786	Oscillibacter	-	-	Oscillospiraceae	-	0	0	119.628		20.4296	0	0.696053	0		0	0	0	0	0		0	0	0	0	0		0	0	0	0	0		0	0	0	0	0		0	0	32.3375	6.24489
lcl|NZ_CP022464.2_cds_WP_002568223.1_766	lcl|NZ_CP022464.2_cds_WP_002568223.1_766 [locus_tag=CGC65_RS03945] [protein=NAD(P)/FAD-dependent oxidoreductase] [protein_id=WP_002568223.1] [location=complement(828738..829982)] [gbkey=CDS]	1245	208479	[Clostridium] bolteae	208479	[Clostridium] bolteae	1506553	Lachnoclostridium	-	-	Lachnospiraceae	-	4.24702	1.46417	0		375.393	64.0956	0	204.599		0	0	0	0	0		0	0	0	0	0		0	0	0	0	0		264.015	0	0	10.3291	0		0	0	0	64.2331
lcl|NC_009718.1_cds_WP_041257228.1_1508	lcl|NC_009718.1_cds_WP_041257228.1_1508 [locus_tag=FNOD_RS07895] [protein=dihydroxyacetone kinase] [protein_id=WP_041257228.1] [location=complement(1641021..1642607)] [gbkey=CDS]	1587	381764	Fervidobacterium nodosum Rt17-B1	2424	Fervidobacterium nodosum	2422	Fervidobacterium	-	-	Bacteria	-	0	0	0		0	0	0	0		0.363271	0	42.1496	408.112	0		0	0	7.68833	0	0		0	0	0	0	0		0	0	0	0	0		33.5087	0	281.087	62.2258
lcl|NC_014393.1_cds_WP_010073720.1_3655	lcl|NC_014393.1_cds_WP_010073720.1_3655 [locus_tag=CLOCEL_RS18500] [protein=adenylate kinase] [protein_id=WP_010073720.1] [location=complement(4491209..4491859)] [gbkey=CDS]	651	573061	Clostridium cellulovorans 743B	1493	Clostridium cellulovorans	1485	Clostridium	2.7.4.3	b0474	Clostridiaceae	Purine metabolism;Thiamine metabolism;Biosynthesis of antibiotics	0	0	0		0	0	0	0		31.2413	0	0.629098	26.1464	99.0525		0	8.09198	140.44	0	0		0	0	0	0	0		0	0	0	0	0		0	0	0	9.81339
CCY70978.1	CCY70978.1 putative transposase [Clostridium sp. CAG:921]	90	1262847	Clostridium sp. CAG:921	1262847	Clostridium sp. CAG:921	1485	Clostridium	-	-	Clostridiaceae	-	0	0	0		0	0	0	0		15.6206	0	0.629098	419.48	0		0	68.2038	976.931	51.1123	0		0	0	0	0	0		0	0	0	0	0		0	0	0	1867.67
lcl|NZ_CP015362.1_cds_WP_084993717.1_3077	lcl|NZ_CP015362.1_cds_WP_084993717.1_3077 [locus_tag=A6E92_RS15575] [protein=protease] [protein_id=WP_084993717.1] [location=complement(3674268..3675872)] [gbkey=CDS]	1605	1837283	Streptomyces sp. S8	1837283	Streptomyces sp. S8	1883	Streptomyces	-	b0161	Bacteria	-	0	210.84	0		0	0	0	453.492		0	0	0	0	0		0	0	0	0	0		0	48.9679	52.9487	0	0		0	0	0	0	0		0	0	0	0
WP_026507732.1	WP_026507732.1 hypothetical protein [Butyrivibrio sp. MC2013]	431	1280686	Butyrivibrio sp. MC2013	1280686	Butyrivibrio sp. MC2013	830	Butyrivibrio	-	-	Lachnospiraceae	-	0	0	0		2154.04	6533.33	0	0		0	0	92.4774	0	0		0	0	0	0	0		7798.5	2531.13	0	105.082	291.692		0	3327.36	119.772	74.3695	0		0	0	0	0
lcl|NZ_CP012152.1_cds_WP_035064448.1_2728	lcl|NZ_CP012152.1_cds_WP_035064448.1_2728 [locus_tag=AFK25_RS13960] [db_xref=GeneID:29574996] [protein=CTP synthetase] [protein_id=WP_035064448.1] [location=complement(2667821..2669416)] [gbkey=CDS]	1596	198467	Anoxybacillus gonensis	198467	Anoxybacillus gonensis	150247	Anoxybacillus	6.3.4.2	b2780	Bacilli	Pyrimidine metabolism	0	0	0		0	0	0	0		103.895	0	0	0	0		0	617.302	141.465	0	0		0	0	0	0	0		0	0	0	0	0		0	614.36	0	0
lcl|NC_013205.1_cds_WP_041707408.1_1419	lcl|NC_013205.1_cds_WP_041707408.1_1419 [locus_tag=AACI_RS07155] [protein=peptidase M16] [protein_id=WP_041707408.1] [location=1496017..1497288] [gbkey=CDS]	1272	521098	Alicyclobacillus acidocaldarius subsp. acidocaldarius DSM 446	405212	Alicyclobacillus acidocaldarius	29330	Alicyclobacillus	-	-	Bacilli	-	0	0	0		0	2088.63	579.812	0		0	0	308.258	0	0		0	0	0	0	0		0.705427	0	0	0	0		0	0	0	0	0		0	0	0	0
lcl|NZ_CP013854.1_cds_WP_068798018.1_3318	lcl|NZ_CP013854.1_cds_WP_068798018.1_3318 [locus_tag=AFB00_RS16755] [protein=hypothetical protein] [protein_id=WP_068798018.1] [location=complement(3457999..3462567)] [gbkey=CDS]	4569	1690815	Pseudonocardia sp. HH130630-07	1690815	Pseudonocardia sp. HH130630-07	1847	Pseudonocardia	-	-	Bacteria	-	0	0	0		12722.5	3043.43	574.939	312.171		0	0	685.717	0	0		0	0	0	0	0		58.5505	0	0	0	0		0	0	0	0	0		0	0	0	0
WP_033148251.1	WP_033148251.1 sugar transferase [Prevotella sp. P6B1]	204	1410613	Prevotella sp. P6B1	1410613	Prevotella sp. P6B1	838	Prevotella	-	b2047	Bacteria	-	0	0	0		0	0	0	151.164		31.6045	0	65.4262	0	0		0	0	0	0	0		0	0	0	25.5688	0		0	0	52.7707	0	0		0	0	0	0
CCX83204.1	CCX83204.1 recombinase [Ruminococcus sp. CAG:108]	524	1262950	Ruminococcus sp. CAG:108	1262950	Ruminococcus sp. CAG:108	1263	Ruminococcus	-	-	Ruminococcaceae	-	0	0	0		0	0	0	0		0	0	0	59.1137	0		0	13.872	321.372	0	0		0	0	0	0	0		0	0	0	0	0		0	0	0	2.45335
WP_048010205.1	WP_048010205.1 nucleoid occlusion protein [Bacillus firmus]	294	1399	Bacillus firmus	1399	Bacillus firmus	1386	Bacillus	-	-	Bacilli	-	6.86057	20.4984	0		0	0	0	13.3587		0	0	0	0	0		0	0	0	0	0		0	0	0	0	0		0	0	0	0	0		52.6565	0	0	4.01457
lcl|NC_011146.1_cds_WP_012528919.1_476	lcl|NC_011146.1_cds_WP_012528919.1_476 [locus_tag=GBEM_RS02385] [protein=ribosomal RNA small subunit methyltransferase H] [protein_id=WP_012528919.1] [location=582897..583835] [gbkey=CDS]	939	404380	Geobacter bemidjiensis Bem	225194	Geobacter bemidjiensis	28231	Geobacter	2.1.1.199	b0082	Proteobacteria	-	923.89	0	0		0	0	0	0		0	0	0	0	0		0	25.4319	0	0	0		775.97	0	0	0	0		0	0	0	0	0		0	0	0	0
lcl|NZ_CP006956.1_cds_2130	lcl|NZ_CP006956.1_cds_2130 [locus_tag=F544_RS11665] [protein=hypothetical protein] [pseudo=true] [partial=5',3'] [location=<2353987..>2355019] [gbkey=CDS]	1033	1263832	Bibersteinia trehalosi USDA-ARS-USMARC-190	47735	Bibersteinia trehalosi	476528	Bibersteinia	-	-	Proteobacteria	-	0	0	0		0	0	0	0		404.683	0	0	0	0		0	0	1837	0	0.666241		0	0	4.81352	67.6639	446.21		1.30056	0	0	51.6455	0		0	0	0	0
CCY03927.1	CCY03927.1 putative uncharacterized protein [Faecalibacterium sp. CAG:1138]	434	1262896	Faecalibacterium sp. CAG:1138	1262896	Faecalibacterium sp. CAG:1138	216851	Faecalibacterium	2.4.2.4	b4382	Ruminococcaceae	Pyrimidine metabolism;Drug metabolism - other enzymes	0	6654.65	4018.37		3197.23	271.854	118.329	3166.71		0	0	0	0	0		0	0	0	0	0		0	0	0	0	0		0	0	11.8586	0	0		0	232.232	0	0
WP_073993659.1	WP_073993659.1 hypothetical protein [Parasporobacterium paucivorans]	317	1122934	Parasporobacterium paucivorans DSM 15970	115544	Parasporobacterium paucivorans	115543	Parasporobacterium	-	b3553	Lachnospiraceae	-	0	0	0		0	0	0	0		0	206.137	0	0	0		70.8466	24.2759	0	0	0		0	0	0	2.49452	0		0	0	17.7879	0	0		0	0	0	0
SCJ64369.1	SCJ64369.1 Endoglucanase precursor [uncultured Butyricicoccus sp.]	528	1193532	uncultured Butyricicoccus sp.	1193532	uncultured Butyricicoccus sp.	580596	Butyricicoccus	-	-	Clostridiaceae	-	451.491	16.1059	499.498		0	0	0	198.271		0	0	0	0	0		0	0	0	0	0		3.52714	0	0	0	0		0	10.3429	5.33636	0	0		0	0	0	0
lcl|NZ_CP021430.1_cds_WP_094181833.1_3199	lcl|NZ_CP021430.1_cds_WP_094181833.1_3199 [gene=uca] [locus_tag=CBP52_RS16250] [protein=urea carboxylase] [protein_id=WP_094181833.1] [location=3536468..3540082] [gbkey=CDS]	3615	2003551	Cellulomonas sp. PSBB021	2003551	Cellulomonas sp. PSBB021	1707	Cellulomonas	6.4.1.2	b3256	Bacteria	Fatty acid biosynthesis;Aflatoxin biosynthesis;Pyruvate metabolism;Propanoate metabolism;Carbon fixation pathways in prokaryotes;Microbial metabolism in diverse environments;Biosynthesis of antibiotics	0	0	74.8548		0	0	0	0		0	0	0	0	0		0	55.4879	23.065	55.9041	0		135.442	0	0	0	0		0	0	0	0	0		0	0	0	0
lcl|NC_016605.1_cds_WP_014215573.1_1039	lcl|NC_016605.1_cds_WP_014215573.1_1039 [locus_tag=PECL_RS05335] [protein=hydrolase] [protein_id=WP_014215573.1] [location=complement(1110860..1111363)] [gbkey=CDS]	504	701521	Pediococcus claussenii ATCC BAA-344	187452	Pediococcus claussenii	1253	Pediococcus	-	-	Lactobacillaceae	-	0	0	0		0	0	0	0		0	0	0.629098	0	191.351		0	73.9838	36.904	0	0		0	0	0	0	0		0	0	0	0	0		0	2.1112	0	0
lcl|NC_017672.3_cds_WP_013917746.1_5349	lcl|NC_017672.3_cds_WP_013917746.1_5349 [locus_tag=B2K_RS27055] [protein=RNA polymerase sporulation sigma factor SigE] [protein_id=WP_013917746.1] [location=complement(6631740..6632462)] [gbkey=CDS]	723	997761	Paenibacillus mucilaginosus K02	61624	Paenibacillus mucilaginosus	44249	Paenibacillus	-	b2741	Bacilli	-	0	0	0		0	2901.98	263.804	206.005		0	0	8.17827	0	2.25119		0	1.156	0	0	0		4.23256	0	0	0	0		0	0	0	0	0		0	0	0	0
lcl|NZ_CP007451.1_cds_WP_038554652.1_279	lcl|NZ_CP007451.1_cds_WP_038554652.1_279 [locus_tag=FH5T_RS01400] [protein=glutamine--fructose-6-phosphate aminotransferase] [protein_id=WP_038554652.1] [location=complement(356032..357870)] [gbkey=CDS]	1839	1168034	Draconibacterium orientale	1168034	Draconibacterium orientale	1471399	Draconibacterium	2.6.1.16	b3729	Bacteria	Alanine, aspartate and glutamate metabolism;Amino sugar and nucleotide sugar metabolism;Biosynthesis of antibiotics	0	0	0		0	0	0	0		26.1555	0	0	0	40.5215		0	0	65.0946	0	0		0	0	0	0.311815	0		26.0113	0	0	0	0		0	0	0	0
WP_024864676.1	WP_024864676.1 hypothetical protein [Butyrivibrio sp. FCS014]	7301	1408304	Butyrivibrio sp. FCS014	1408304	Butyrivibrio sp. FCS014	830	Butyrivibrio	-	-	Lachnospiraceae	-	9574.41	0	0		0	0	0	0		0	0	0	0	0		0	0	2.56278	0	0		174.946	717.633	0	147.177	2172.71		0	0	0	0	0		0	0	0	0
lcl|NZ_CP009615.1_cds_WP_005055961.1_1090	lcl|NZ_CP009615.1_cds_WP_005055961.1_1090 [locus_tag=NF92_RS05400] [protein=DNA-directed RNA polymerase subunit alpha] [protein_id=WP_005055961.1] [location=1119116..1120168] [gbkey=CDS]	1053	1185650	Mycobacterium abscessus subsp. abscessus	36809	Mycobacterium abscessus	1763	Mycobacterium	2.7.7.6	b3295	Bacteria	Purine metabolism;Pyrimidine metabolism	0	0	82.5501		0	720.523	0	0		0	0	0	0	0		0	0	0	0	0		0	0	0	0	0		0	0	0	0	0		0	0	0	0
lcl|NC_012914.1_cds_WP_015843946.1_2323	lcl|NC_012914.1_cds_WP_015843946.1_2323 [gene=lysA] [locus_tag=PJDR2_RS11940] [protein=diaminopimelate decarboxylase] [protein_id=WP_015843946.1] [location=2724016..2725344] [gbkey=CDS]	1329	324057	Paenibacillus sp. JDR-2	324057	Paenibacillus sp. JDR-2	44249	Paenibacillus	4.1.1.20	-	Bacilli	Lysine biosynthesis;Microbial metabolism in diverse environments;Biosynthesis of antibiotics	0	0	0		0	1166.98	0	143.43		0	0	304.483	0	0		0	0	0	0	0		0	1.68855	0	0	0		0	0	0	0	0		0	0	0	0
WP_087384494.1	WP_087384494.1 sugar ABC transporter substrate-binding protein [Faecalibacterium sp. An122]	454	1965551	Faecalibacterium sp. An122	1965551	Faecalibacterium sp. An122	216851	Faecalibacterium	-	-	Ruminococcaceae	-	0	0	0		0	0	0	0		0	0	41.5205	42.0617	2.25119		0.770071	180.336	0	0	0		0	0	1265.95	0	0		0	0	0	0	0		0	0	0	0
lcl|NZ_HF545616.1_cds_WP_051706769.1_1976	lcl|NZ_HF545616.1_cds_WP_051706769.1_1976 [locus_tag=RBI_RS10000] [protein=adenylate cyclase] [protein_id=WP_051706769.1] [location=complement(2132736..2134508)] [gbkey=CDS]	1773	1160721	Ruminococcus bicirculans	1160721	Ruminococcus bicirculans	1263	Ruminococcus	-	b0450	Ruminococcaceae	-	0	0	0		12.7685	4.42038	4.87237	0.703088		341.838	0	14.4693	1.1368	0		0	0	0	0	0		2.82171	0	0	1.87089	0		0	0	0.592929	0	0		0	0	0	0
lcl|NZ_CP019985.1_cds_WP_094427798.1_3436	lcl|NZ_CP019985.1_cds_WP_094427798.1_3436 [locus_tag=BC8716_RS17550] [protein=ABC transporter ATP-binding protein] [protein_id=WP_094427798.1] [location=complement(3603525..3605111)] [gbkey=CDS]	1587	79880	Bacillus clausii	79880	Bacillus clausii	1386	Bacillus	-	b0820	Bacilli	-	0	0	0		0	375.733	0	0		2.54289	0	105.059	0	0		0	0	0	0	0		0	3.37709	0	0	0		0	0	0	0	0		0	0	0	0
lcl|NZ_CP012068.1_cds_WP_034813395.1_251	lcl|NZ_CP012068.1_cds_WP_034813395.1_251 [locus_tag=ADJ67_RS01250] [protein=heavy metal translocating P-type ATPase] [protein_id=WP_034813395.1] [location=277597..280152] [gbkey=CDS]	2556	888727	Eubacterium sulci ATCC 35585	143393	[Eubacterium] sulci	-	-	-	b0484	Clostridiales	-	0	0	0		0	0	0	0		0.726541	4.72972	0	21.5992	0		0	0	11.2762	0	0.666241		0	1.68855	0	1.24726	0		0	0.608404	0	0	0		30.3174	0	8.29165	2253.96
lcl|NC_003454.1_cds_NP_604313.1_1910	lcl|NC_003454.1_cds_NP_604313.1_1910 [locus_tag=FN1419] [db_xref=GeneID:992324] [protein=methionine gamma-lyase] [protein_id=NP_604313.1] [location=2080705..2081892] [gbkey=CDS]	1188	190304	Fusobacterium nucleatum subsp. nucleatum ATCC 25586	851	Fusobacterium nucleatum	848	Fusobacterium	-	b3939	Bacteria	-	0	0	0		0	0	0.696053	0		0	40.9909	0	0	0		0	0	0	0	0		92.411	163.789	0	0.311815	121.407		162.571	0	0	0	0		0	0	0	0
OKZ75716.1	OKZ75716.1 hypothetical protein BHW00_01310 [Clostridium sp. 26_22]	239	1896978	Clostridium sp. 26_22	1896978	Clostridium sp. 26_22	1485	Clostridium	-	-	Clostridiaceae	-	0	0	0		0	0	0	0		95.1769	0	0	128.459	254.385		0	6.93598	458.225	15.9726	0		0	0	0	0	0		0	0	0	0	0		0	0	0	15.6122
lcl|NZ_CP016174.1_cds_WP_044853740.1_601	lcl|NZ_CP016174.1_cds_WP_044853740.1_601 [locus_tag=SD37_RS03040] [protein=daunorubicin resistance protein DrrA family ABC transporter ATP-binding protein] [protein_id=WP_044853740.1] [location=complement(627569..628546)] [gbkey=CDS]	978	31958	Amycolatopsis orientalis	31958	Amycolatopsis orientalis	1813	Amycolatopsis	-	b0794	Bacteria	-	0	0	0		0	347	1276.56	0		0	0	74.2336	0	0		0	0	0	0	0		0	3.37709	0	0	0		0	66.9244	0	0	0		0	0	0	0
WP_006640032.1	WP_006640032.1 hypothetical protein [Bacillus sonorensis]	733	119858	Bacillus sonorensis	119858	Bacillus sonorensis	1386	Bacillus	-	-	Bacilli	-	0	0	0		330.704	0	0	221.473		1914.44	0	417.721	0	0		0	0	0	0	0		0	0	0	0	0		0	0	0	0	0		671.77	0	0	0
lcl|NZ_CP012661.1_cds_WP_066818667.1_3370	lcl|NZ_CP012661.1_cds_WP_066818667.1_3370 [locus_tag=AKL17_RS16880] [protein=large-conductance mechanosensitive channel protein] [protein_id=WP_066818667.1] [location=complement(3554973..3555416)] [gbkey=CDS]	444	1335048	Defluviimonas alba	1335048	Defluviimonas alba	1097466	Defluviimonas	-	b3291	Alphaproteobacteria	-	127.411	0	0		34.4749	548.128	0	0		0	0	0	0	0		0	0	0	0	0		93.8218	0	645.011	0	0		80.635	0	0	0	0		0	0	0	0
WP_016215781.1	WP_016215781.1 hypothetical protein [Eubacterium sp. 14-2]	182	1235790	Eubacterium sp. 14-2	1235790	Eubacterium sp. 14-2	1730	Eubacterium	-	-	Eubacteriaceae	-	0	0	163.002		3.83055	112.72	0	110.385		0	0	0	0	0		0	0	0	0	0		26.8062	263.413	0	0	154.518		67.6294	0	102.577	0	0		0	0	0	0
WP_004627571.1	WP_004627571.1 GlcNAc-PI de-N-acetylase [[Clostridium] termitidis]	284	1195236	[Clostridium] termitidis CT1112	29371	[Clostridium] termitidis	1508657	Ruminiclostridium	-	-	Ruminococcaceae	-	117.936	0	15.3907		0	682.949	0	10.5463		0	0	0	0	0		0	0	0	0	0		0	0	341.76	180.541	0		0	0	0	2.06582	0		0	0	0	0
lcl|NZ_CP009787.1_cds_WP_004713352.1_1049	lcl|NZ_CP009787.1_cds_WP_004713352.1_1049 [locus_tag=CH64_RS05185] [protein=macrolide ABC transporter permease/ATP-binding protein MacB] [protein_id=WP_004713352.1] [location=complement(1163611..1165560)] [gbkey=CDS]	1950	29485	Yersinia rohdei	29485	Yersinia rohdei	629	Yersinia	-	b0879	Proteobacteria	-	0	0	0		0	0	0	0		639.356	308.22	0	0	0		0	0	421.321	0	0		0	0	0	0	0		0	0	0	0	0		0	1921.19	0	0
lcl|NZ_CP014606.1_cds_WP_088370499.1_1787	lcl|NZ_CP014606.1_cds_WP_088370499.1_1787 [locus_tag=AZF37_RS09155] [protein=50S ribosomal protein L34] [protein_id=WP_088370499.1] [location=1471004..1471138] [gbkey=CDS]	135	243899	endosymbiont 'TC1' of Trimyema compressum	243899	endosymbiont 'TC1' of Trimyema compressum	-	-	-	-	Firmicutes	-	0	0	0		0	0	0	0		211.423	0	0	195.53	0		0	138.72	631.468	0	0		0	0	0	0	0		0	0	0	0	0		0	0	0	19.4038
WP_092050624.1	WP_092050624.1 CBS domain-containing protein [Bhargavaea ginsengi]	234	426757	Bhargavaea ginsengi	426757	Bhargavaea ginsengi	941338	Bhargavaea	-	-	Bacilli	-	0	0	0		213733	33121.9	5065.18	16649.8		0	0	36209	0	0		0	0	0	0	0		45.8528	0	0	4.67723	0		0	0	0	0	0		0	0	0	0
lcl|NC_021181.2_cds_WP_011254510.1_1536	lcl|NC_021181.2_cds_WP_011254510.1_1536 [locus_tag=LA14_RS07865] [protein=fructose-1,6-bisphosphate aldolase, class II] [protein_id=WP_011254510.1] [location=complement(1591313..1592224)] [gbkey=CDS]	912	1314884	Lactobacillus acidophilus La-14	1579	Lactobacillus acidophilus	1578	Lactobacillus	4.1.2.13	b3137	Lactobacillaceae	Glycolysis / Gluconeogenesis;Pentose phosphate pathway;Fructose and mannose metabolism;Methane metabolism;Carbon fixation in photosynthetic organisms;Microbial metabolism in diverse environments;Biosynthesis of antibiotics	0	0	0		0	0	0	0		1998.71	316.497	0	374.008	0		0	0	0	1135.65	0		0	0	0	0	0		2954.88	0	0	3664.76	61.5512		0	6.33361	0.829165	0
lcl|NZ_CP015404.2_cds_WP_083745838.1_749	lcl|NZ_CP015404.2_cds_WP_083745838.1_749 [locus_tag=A4V01_RS03755] [protein=diaminopimelate decarboxylase] [protein_id=WP_083745838.1] [location=complement(740703..742076)] [gbkey=CDS]	1374	1834207	Erysipelotrichaceae bacterium I46	1834207	Erysipelotrichaceae bacterium I46	-	-	4.1.1.20	-	Erysipelotrichaceae	Lysine biosynthesis;Microbial metabolism in diverse environments;Biosynthesis of antibiotics	0	0	0		0	0	0	0		0	0	5.03278	0	0		376.565	0	0	0	0		0	0	0	0	0		0	0	0	0	0		15.9565	0	28.1916	1.11516
CDE14271.1	CDE14271.1 unknown [Clostridium sp. CAG:470]	191	1896981	Clostridium sp. 28_17	1896981	Clostridium sp. 28_17	1485	Clostridium	-	-	Clostridiaceae	-	0	0	0		0	0	0	0		250.657	0	14.4693	284.2	513.272		0	47.3959	829.827	105.419	0		0	0	0	0	0		0	0	0	0	0		0	16.8896	29.0208	0
lcl|NZ_CP010127.1_cds_WP_077899830.1_5067	lcl|NZ_CP010127.1_cds_WP_077899830.1_5067 [locus_tag=RG30_RS27030] [protein=hypothetical protein] [protein_id=WP_077899830.1] [location=complement(20844..21071)] [gbkey=CDS]	228	562	Escherichia coli	562	Escherichia coli	561	Escherichia	-	-	Enterobacteriaceae	-	0	0	0		0	0	0	0		0	298.366	0	1416.45	3050.37		0	1231.14	2941.04	0	211.198		0	0	0	0	0		0	0	79.4525	0	0		0	25.3344	0	0
lcl|NC_016826.1_cds_416	lcl|NC_016826.1_cds_416 [locus_tag=SINF_RS02375] [protein=peptidylprolyl isomerase] [pseudo=true] [location=427896..429295] [gbkey=CDS]	1400	1069533	Streptococcus infantarius subsp. infantarius CJ18	102684	Streptococcus infantarius	1301	Streptococcus	5.2.1.8	b3697	Streptococcaceae	-	0	0	0		0	0	0	0		122.785	0	317.065	0	0		3.85036	0	0	437.649	0		0	5.06564	0	0	0		0	0	0	0	0		0	0	0	0
lcl|NC_018528.1_cds_WP_080588352.1_845	lcl|NC_018528.1_cds_WP_080588352.1_845 [locus_tag=R0052_RS04480] [protein=lactocepin S-layer protein] [protein_id=WP_080588352.1] [location=862559..863059] [gbkey=CDS]	501	880633	Lactobacillus helveticus R0052	1587	Lactobacillus helveticus	1578	Lactobacillus	-	-	Lactobacillaceae	-	0	0	0		0	0	0	0		0	48.8738	0	0	0		0	0	22.5524	57.5014	0		0	32.0824	0	10.6017	0		0	0	0	0	0		0	0	0	0
lcl|NC_022080.4_cds_WP_020958935.1_671	lcl|NC_022080.4_cds_WP_020958935.1_671 [locus_tag=M493_RS03695] [protein=export protein] [protein_id=WP_020958935.1] [location=714311..716437] [gbkey=CDS]	2127	1921421	Geobacillus genomosp. 3	1921421	Geobacillus genomosp. 3	129337	Geobacillus	-	-	Bacilli	-	0	0	0		112.363	0	0	0		181.999	0	0	0	78.7918		0	0	0	0	0		0	0	0	0	0		0	0	0	0	0		0	0	77.1124	0
lcl|NZ_CP007145.1_cds_WP_052346455.1_2548	lcl|NZ_CP007145.1_cds_WP_052346455.1_2548 [locus_tag=HSW_RS14300] [protein=hypothetical protein] [protein_id=WP_052346455.1] [location=3003633..3005732] [gbkey=CDS]	2100	1227739	Hymenobacter swuensis DY53	1446467	Hymenobacter swuensis	89966	Hymenobacter	-	-	Bacteria	-	176.415	377.756	0		0	1354.85	0	0		0	0	0	0	0		0	0	0	0	0		497.326	45.5908	43.3216	205.174	689.024		1076.87	273.173	167.206	1030.84	0		0	0	0	0.223032
lcl|NC_015145.1_cds_WP_013599440.1_274	lcl|NC_015145.1_cds_WP_013599440.1_274 [locus_tag=ASPHE3_RS01385] [protein=phosphoketolase] [protein_id=WP_013599440.1] [location=292344..294740] [gbkey=CDS]	2397	930171	Pseudarthrobacter phenanthrenivorans Sphe3	361575	Pseudarthrobacter phenanthrenivorans	1742993	Pseudarthrobacter	-	-	Bacteria	-	2.61355	13.1775	0		0	0	0	0.703088		0	0	0	0	0		0	0	0	0	0		814.768	1.68855	0	565.944	0		2468.47	0	1.18586	0	0		0	0	0	0
lcl|NZ_CP009571.1_cds_WP_038663172.1_2264	lcl|NZ_CP009571.1_cds_WP_038663172.1_2264 [locus_tag=MC45_RS11415] [protein=thiol:disulfide interchange protein] [protein_id=WP_038663172.1] [location=complement(2512614..2514653)] [gbkey=CDS]	2040	1549858	Sphingomonas taxi	1549858	Sphingomonas taxi	13687	Sphingomonas	1.8.1.8	-	Alphaproteobacteria	-	0	0	0		1.27685	77.3567	0	419.04		4.35925	0	159.791	0	0		0	0	0	0	0		0	0	0	6.2363	0		0	0	7.11515	4.13164	0		0	0	0	0
lcl|NZ_CP019962.1_cds_WP_038352586.1_2029	lcl|NZ_CP019962.1_cds_WP_038352586.1_2029 [locus_tag=B2M23_RS10325] [protein=4-hydroxy-tetrahydrodipicolinate synthase] [protein_id=WP_038352586.1] [location=complement(2228861..2229742)] [gbkey=CDS]	882	1736	Eubacterium limosum	1736	Eubacterium limosum	1730	Eubacterium	4.2.1.52	-	Eubacteriaceae	-	319.18	0	0		0	0	23.6658	732.617		0	0	0	0	0		0	0	0	0	0		0	0	0	0	3.15343		66.3288	0	0	144.607	0		0	0	0	0
SCI88700.1	SCI88700.1 Collagen triple helix repeat (20 copies) [uncultured Flavonifractor sp.]	181	1193534	uncultured Flavonifractor sp.	1193534	uncultured Flavonifractor sp.	946234	Flavonifractor	-	-	Clostridiales	-	0	941.461	0		0	0	0	0		0	0	0	0	0		0	1.156	0	0	0		3.52714	97.9357	0	21.8271	1.57671		0	0	0	0	0		0	0	0	0
CDE24214.1	CDE24214.1 putative alpha amylase catalytic domain protein [Clostridium sp. CAG:440]	705	1262807	Clostridium sp. CAG:440	1262807	Clostridium sp. CAG:440	1485	Clostridium	-	-	Clostridiaceae	-	0	0	0		0	0	0	0		0.363271	0	37.1168	0	27.0143		0	0	85.5968	0	0		0	0	0	0	0		0	0	0	0	0		0	2.1112	0	0
PJO41778.1	PJO41778.1 hypothetical protein CWD94_21380 [Lysinibacillus xylanilyticus]	1845	582475	Lysinibacillus xylanilyticus	582475	Lysinibacillus xylanilyticus	400634	Lysinibacillus	-	b0497	Bacilli	-	31.0359	0	0		0	0	0	0		0	0	0	0	0		0	115.6	0	0	0		0	0	0	0	0		0	0	0	0	0		0	1099.94	159.2	0
EKE05192.1	EKE05192.1 hypothetical protein ACD_19C00403G0002 [uncultured bacterium]	262	77133	uncultured bacterium	77133	uncultured bacterium	-	-	-	-	Bacteria	-	0	0	0		0	0	0	0		3.26943	0	11.3238	11.368	13.5072		0	0	313.171	0	0		0	0	0	0	0		0	0	0	0	0		0	16.8896	0	1.56122
lcl|NZ_CP016022.1_cds_WP_064803669.1_1812	lcl|NZ_CP016022.1_cds_WP_064803669.1_1812 [locus_tag=A9Y76_RS09005] [protein=CysB family HTH-type transcriptional regulator] [protein_id=WP_064803669.1] [location=complement(1926502..1927473)] [gbkey=CDS]	972	190721	Ralstonia insidiosa	190721	Ralstonia insidiosa	48736	Ralstonia	-	b1987	Betaproteobacteria	-	0	0	0		1748.01	1315.06	519.255	156.789		0	0	243.461	0	0		0	0	0	0	0		9.87598	0	0	0	3.15343		0	0	0	0	0		0	0	0	0
lcl|NC_014153.1_cds_WP_013124164.1_2676	lcl|NC_014153.1_cds_WP_013124164.1_2676 [locus_tag=TINT_RS13465] [protein=metalloprotease TldD] [protein_id=WP_013124164.1] [location=2862506..2863963] [gbkey=CDS]	1458	75379	Thiomonas intermedia K12	926	Thiomonas intermedia	32012	Thiomonas	-	b3244	Betaproteobacteria	-	246.98	243.052	0		0	1639.96	0	0		0	0	0	0	0		0	0	0	0	0		0	32.0824	1265.95	579.041	485.628		92.3401	0	0	0	0		0	0	0	0
WP_094546004.1	WP_094546004.1 triose-phosphate isomerase [Clostridiales bacterium SK-Y3]	645	1792311	Clostridiales bacterium SK-Y3	1792311	Clostridiales bacterium SK-Y3	-	-	2.7.2.3;5.3.1.1	b2926	Clostridiales	Glycolysis / Gluconeogenesis;Carbon fixation in photosynthetic organisms;Microbial metabolism in diverse environments;Biosynthesis of antibiotics;Fructose and mannose metabolism;Inositol phosphate metabolism	0	1.46417	0		1611.38	0	0	123.743		0	0	0	0	0		0	0	0	0	0		2.82171	20.2626	0	0	3.15343		0	21.2941	0	0	0		0	0	0	0
WP_087166331.1	WP_087166331.1 hypothetical protein [Lachnoclostridium sp. An131]	216	1965555	Lachnoclostridium sp. An131	1965555	Lachnoclostridium sp. An131	1506553	Lachnoclostridium	-	-	Lachnospiraceae	-	25.8088	0	0		0	0	0	213.036		0	0	0	0	0		0	0	0	0	0		8.46513	0	0	32.117	26.8041		0	0	39.1333	0	0		0	0	0	0
WP_077532926.1	WP_077532926.1 Trk family potassium uptake protein [Massilimaliae massiliensis]	440	1852384	Massilimaliae massiliensis	1852384	Massilimaliae massiliensis	1987010	Massilimaliae	-	-	Ruminococcaceae	-	0	0	0		0	0	0	11.2494		0	0	82.4118	0	0		0	0	0	0	0		0	0	0	0.311815	3.15343		0	10.9513	16.0091	64.0404	59.0892		0	0	0	0
CCZ95166.1	CCZ95166.1 probable nicotinate-nucleotide adenylyltransferase [Corallococcus sp. CAG:1435]	496	1262867	Corallococcus sp. CAG:1435	1262867	Corallococcus sp. CAG:1435	83461	Corallococcus	2.7.7.18	-	Proteobacteria	Nicotinate and nicotinamide metabolism	0	0	0		0	1023.32	0	239.753		0	0	400.735	0	0		0	0	0	0	0		668.745	0	19.2541	0	392.602		0	52.3227	14.2303	1766.27	0		0	0	0	0
lcl|NC_017174.1_cds_WP_003416653.1_2447	lcl|NC_017174.1_cds_WP_003416653.1_2447 [locus_tag=CDM120_RS12605] [protein=hypothetical protein] [protein_id=WP_003416653.1] [location=complement(2677734..2678336)] [gbkey=CDS]	603	699035	Clostridioides difficile M120	1496	Clostridioides difficile	1870884	Clostridioides	-	-	Peptostreptococcaceae	-	0	0	0		0	0	0	0		0	117.849	0	0	0		0	0	12.8139	0	0		0	0	0	221.701	236.507		0	0	0	0	93.5579		0	0	0	0
lcl|NZ_CP016303.1_cds_WP_016856967.1_565	lcl|NZ_CP016303.1_cds_WP_016856967.1_565 [locus_tag=BA171_RS02920] [protein=(2E,6E)-farnesyl diphosphate synthase] [protein_id=WP_016856967.1] [location=601442..602380] [gbkey=CDS]	939	672795	Candidatus Hamiltonella defensa (Bemisia tabaci)	138072	Candidatus Hamiltonella defensa	568987	Candidatus Hamiltonella	2.5.1.10	b0421	Enterobacteriaceae	Terpenoid backbone biosynthesis;Biosynthesis of antibiotics	0	0	62.2624		0	12027.9	0	2648.53		0	0	0	0	0		0	0	0	0	0		0	0	0	0	0		286.124	385.119	0	865.578	0		0	0	0	72.0392
lcl|NZ_CP022038.1_cds_WP_015772058.1_1823	lcl|NZ_CP022038.1_cds_WP_015772058.1_1823 [locus_tag=CEP80_RS09365] [protein=transcription termination factor Rho] [protein_id=WP_015772058.1] [location=1926912..1928954] [gbkey=CDS]	2043	43674	Jonesia denitrificans	43674	Jonesia denitrificans	43673	Jonesia	-	b3783	Bacteria	-	0	297.226	0		0	1774.78	0	0		0	0	0	0	0		0	0	0	0	0		0	6.75419	2031.3	1130.02	1031.17		0	0	0	0	0		0	0	0	0
WP_025489314.1	WP_025489314.1 DUF1266 domain-containing protein [Clostridiales bacterium VE202-27]	411	1232457	Clostridiales bacterium VE202-27	1232457	Clostridiales bacterium VE202-27	-	-	-	-	Clostridiales	-	94.4145	291.37	0		0	4038.02	0	887.297		0	0	0	0	0		0	0	0	0	0		116.395	204.314	784.603	245.71	905.034		144.363	194.689	34.3899	450.348	0		0	0	0	11.1516
lcl|NZ_CP021361.1_cds_2214	lcl|NZ_CP021361.1_cds_2214 [locus_tag=CBP34_RS11220] [protein=ATPase] [pseudo=true] [location=2418066..2420326] [gbkey=CDS]	2261	553814	Acidovorax sp. NA3	553814	Acidovorax sp. NA3	12916	Acidovorax	3.6.3.12	b4242	Betaproteobacteria	-	579.555	0	791.922		0	0	2903.93	0		0	0	0	0	0		0	0	0	0	0		0	0	0	79.5128	0		0	101.603	400.227	0	0		0	0	0	0
lcl|NZ_CP019688.1_cds_WP_095659887.1_1149	lcl|NZ_CP019688.1_cds_WP_095659887.1_1149 [locus_tag=CGLAU_RS05895] [protein=translation initiation factor IF-3] [protein_id=WP_095659887.1] [location=1208403..1208924] [gbkey=CDS]	522	187491	Corynebacterium glaucum	187491	Corynebacterium glaucum	1716	Corynebacterium	-	b1718	Bacteria	-	0	0	138.516		0	26.5223	0	0		0	0	0	0	0		0	0	0	0	0		0	0	0	0	0		0	0	0	0	0		0	369.46	0	10.2595
CDD29913.1	CDD29913.1 pF06949 family protein [Firmicutes bacterium CAG:94]	99	1262989	Firmicutes bacterium CAG:94	1262989	Firmicutes bacterium CAG:94	-	-	-	-	Firmicutes	-	0.980081	1.46417	0		11.4916	17.6815	29.9303	56396.8		1.08981	13508.1	24.5348	11194.1	1848.23		0	0	0	0	0		2.82171	3.37709	4.81352	2.80634	12.6137		32.5141	18.2521	66178	6.19746	2.46205		1424.92	8.44481	4.97499	20.2959
lcl|NZ_CP014160.1_cds_WP_067974630.1_1093	lcl|NZ_CP014160.1_cds_WP_067974630.1_1093 [locus_tag=AWM72_RS05705] [protein=phosphate ABC transporter substrate-binding protein] [protein_id=WP_067974630.1] [location=1282195..1283091] [gbkey=CDS]	897	119206	Aerococcus sanguinicola	119206	Aerococcus sanguinicola	1375	Aerococcus	-	-	Bacilli	-	0	0	0		0	0	0	0		1308.86	0	0	0	108.057		0	0	766.271	0	0		0	0	0	0	0		0	0	0	0	0		296.791	0	0	4.2376
lcl|NZ_CP018335.1_cds_WP_073539564.1_2946	lcl|NZ_CP018335.1_cds_WP_073539564.1_2946 [locus_tag=BS101_RS15040] [protein=DNA primase] [protein_id=WP_073539564.1] [location=complement(3115128..3117377)] [gbkey=CDS]	2250	1534	Clostridium kluyveri	1534	Clostridium kluyveri	1485	Clostridium	-	-	Clostridiaceae	-	0	0	16.7899		205.573	0	0.696053	0		0	0	0	0	0		0	0	0	0	0		0	0	0	0	0		0	0	0	0	0		0	323.014	0	0
lcl|NZ_CP013019.1_cds_WP_003445895.1_3369	lcl|NZ_CP013019.1_cds_WP_003445895.1_3369 [locus_tag=AQ984_RS17080] [protein=hypothetical protein] [protein_id=WP_003445895.1] [location=3771588..3772850] [gbkey=CDS]	1263	1501	Clostridium pasteurianum	1501	Clostridium pasteurianum	1485	Clostridium	-	-	Clostridiaceae	-	0	0	0		0	0	0	0		61.3927	0	0	115.954	78.7918		0	0	954.891	12.7781	0		0	0	0	0	0		0	0	0	0	0		0	0	0	25.8717
WP_059067151.1	WP_059067151.1 hypothetical protein [Ruminococcus sp. AT10]	165	59620	uncultured Clostridium sp.	59620	uncultured Clostridium sp.	1485	Clostridium	-	-	Clostridiaceae	-	0	0	0		0	0	0	0		0	0	0	469.499	0		2561.26	0	4252.67	25.5562	0		0	1.68855	0	41.1596	0		0	0	0	0	0		0	0	0	0
CDE19852.1	CDE19852.1 transcriptional regulator AraC family [Acidiphilium sp. CAG:727]	289	1262689	Acidiphilium sp. CAG:727	1262689	Acidiphilium sp. CAG:727	522	Acidiphilium	-	b1735	Alphaproteobacteria	-	0	0	0		1350.91	1147.09	0	101.245		0	0	227.104	0	0		0	0	0	0	0		7.7597	0	0	0	0		0	0	0	0	0		0	0	0	0
CDB91819.1	CDB91819.1 uncharacterized protein BN595_00659 [Clostridium sp. CAG:302]	306	1262793	Clostridium sp. CAG:302	1262793	Clostridium sp. CAG:302	1485	Clostridium	-	-	Clostridiaceae	-	0	0	0		495.417	501.714	48.0276	0		0	0	66.6844	0	0		0	0	0	0	0		0	0	0	0	1.57671		0	0	0	0	0		0	0	0	0
lcl|NC_011830.1_cds_WP_015945304.1_4544	lcl|NC_011830.1_cds_WP_015945304.1_4544 [locus_tag=DHAF_RS22745] [protein=ABC transporter substrate-binding protein] [protein_id=WP_015945304.1] [location=complement(4847700..4848713)] [gbkey=CDS]	1014	272564	Desulfitobacterium hafniense DCB-2	49338	Desulfitobacterium hafniense	36853	Desulfitobacterium	-	-	Clostridiales	-	0	0	0		0	945.962	0	0		0	0	0	0	0		0	0	0	0	0		127.682	21.9511	0	0	0		0	22.5109	0	0	0		0	0	0	0
CDC69499.1	CDC69499.1 glycosyltransferase [Staphylococcus sp. CAG:324]	322	1262969	Staphylococcus sp. CAG:324	1262969	Staphylococcus sp. CAG:324	1279	Staphylococcus	-	b3627	Bacilli	-	0	0	0		0	0	0	0		144.582	0	0	0	0		0	0	0	0	39.3082		83.9458	104.69	308.065	14.3435	0		0	21.2941	0	652.799	0		0	0	0	0
lcl|NC_013530.1_cds_WP_012877404.1_605	lcl|NC_013530.1_cds_WP_012877404.1_605 [locus_tag=XCEL_RS03120] [protein=DNA-directed RNA polymerase subunit beta'] [protein_id=WP_012877404.1] [location=683479..687354] [gbkey=CDS]	3876	446471	Xylanimonas cellulosilytica DSM 15894	186189	Xylanimonas cellulosilytica	186188	Xylanimonas	2.7.7.6	b3988	Bacteria	Purine metabolism;Pyrimidine metabolism	189.809	161.059	0		0	479.612	2062.4	0		0	0	0	0	0		0	0	0	0	0		0	199.249	1256.33	486.431	228.623		0	0	0	0	0		0	0	0	0
WP_013412851.1	WP_013412851.1 DUF4065 domain-containing protein [Caldicellulosiruptor owensensis]	336	632518	Caldicellulosiruptor owensensis OL	55205	Caldicellulosiruptor owensensis	44000	Caldicellulosiruptor	-	-	Firmicutes	-	0	0	0		10.2148	0	0	0		2.90616	0	166.082	242.139	0		0	0	0	0	0		0	0	0	0	0		0	0	0	0	0		0	16.8896	0	73.6004
lcl|NC_013595.1_cds_WP_086012343.1_2067	lcl|NC_013595.1_cds_WP_086012343.1_2067 [locus_tag=SROS_RS10330] [protein=methionine synthase] [protein_id=WP_086012343.1] [location=2295063..2298788] [gbkey=CDS]	3726	479432	Streptosporangium roseum DSM 43021	2001	Streptosporangium roseum	2000	Streptosporangium	2.1.1.13	b4019	Bacteria	Cysteine and methionine metabolism;Selenocompound metabolism;One carbon pool by folate	0	0	0		981.896	0	0	0		0	0	152.871	0	0		0	0	0	0	0		0	0	0	169.316	192.359		0	0	0	0	0		0	0	0	0
lcl|NC_015278.1_cds_WP_013670013.1_570	lcl|NC_015278.1_cds_WP_013670013.1_570 [locus_tag=HMPREF9243_RS03010] [protein=LPXTG-motif cell wall anchor domain-containing protein] [protein_id=WP_013670013.1] [location=626288..636124] [gbkey=CDS]	9837	866775	Aerococcus urinae ACS-120-V-Col10a	1376	Aerococcus urinae	1375	Aerococcus	-	-	Bacilli	-	0	0	0		0	0	0	0		0	0	289.385	0	0		0	0	1155.81	332.23	0		0	239.774	0	0	0		0	0	0	0	0		0	0	0	0
lcl|NZ_CP015399.2_cds_WP_065547513.1_801	lcl|NZ_CP015399.2_cds_WP_065547513.1_801 [locus_tag=A4V08_RS04075] [protein=endonuclease V] [protein_id=WP_065547513.1] [location=complement(831828..832532)] [gbkey=CDS]	705	1834196	Lachnoclostridium sp. YL32	1834196	Lachnoclostridium sp. YL32	1506553	Lachnoclostridium	3.1.21.7	-	Lachnospiraceae	-	0	0	0		0	0	0	0		55.2171	0	0	0	0		0	265.879	72.7829	0	0		0	0	0	0	0		0	0	0	0	0		0	255.455	0	0
lcl|NC_015711.1_cds_3569	lcl|NC_015711.1_cds_3569 [locus_tag=LILAB_RS37340] [protein=hypothetical protein] [pseudo=true] [partial=3'] [location=complement(<4259074..4259805)] [gbkey=CDS]	732	483219	Myxococcus fulvus HW-1	33	Myxococcus fulvus	32	Myxococcus	-	-	Proteobacteria	-	74.8129	17.57	0		8.93794	355.841	0	0		0	0	0	0	0		0	0	0	0	0		0	1.68855	134.778	76.3947	91.4494		2.60113	0	0	0	0		0	0	0	0
CDC66280.1	CDC66280.1 putative uncharacterized protein [Ruminococcus sp. CAG:57]	1024	1262962	Ruminococcus sp. CAG:57	1262962	Ruminococcus sp. CAG:57	1263	Ruminococcus	-	-	Ruminococcaceae	-	0	0	30.0818		0	0	0	0		0	0	0	0	0		464.353	961.79	0	0	0		0	0	0	0	0		0	0	0	0	0		0	122.45	0	0
WP_081783260.1	WP_081783260.1 hypothetical protein [Lachnospiraceae bacterium V9D3004]	1223	1410632	Lachnospiraceae bacterium V9D3004	1410632	Lachnospiraceae bacterium V9D3004	-	-	-	-	Lachnospiraceae	-	0	0	0		0	0	0	0		0	0	4.40369	0	0		0	0	7.17578	0	0		0	0	0	0	0		0	0	0	0	0		0	0	282.745	23.8644
WP_025487237.1	WP_025487237.1 HAD family hydrolase [Clostridiales bacterium VE202-28]	211	1232460	Clostridiales bacterium VE202-28	1232460	Clostridiales bacterium VE202-28	-	-	-	-	Clostridiales	-	0	0	0		0	110.51	0	0		0	0	0	676.397	0		0	0	0	0	0		0	0	0	0	0		0	0	108.506	0	1317.2		0	914.151	0	0
lcl|NC_011567.1_cds_WP_041638572.1_1833	lcl|NC_011567.1_cds_WP_041638572.1_1833 [locus_tag=AFLV_RS09425] [protein=carbamoyl phosphate synthase large subunit] [protein_id=WP_041638572.1] [location=complement(1791904..1795095)] [gbkey=CDS]	3192	491915	Anoxybacillus flavithermus WK1	33934	Anoxybacillus flavithermus	150247	Anoxybacillus	6.3.5.5	b0033	Bacilli	Pyrimidine metabolism;Alanine, aspartate and glutamate metabolism	0	0	0		0	0	0	0		0	0	1826.9	0	261.138		3404.49	0	0	0	0		0	0	0	0	0		0	0	0	0	0		0	4194.96	0	0
lcl|NZ_CP018614.1_cds_WP_050890836.1_1825	lcl|NZ_CP018614.1_cds_WP_050890836.1_1825 [locus_tag=LI610_RS10150] [protein=BMP family ABC transporter substrate-binding protein] [protein_id=WP_050890836.1] [location=1906522..1907619] [gbkey=CDS]	1098	249265	Lactobacillus delbrueckii subsp. indicus	1584	Lactobacillus delbrueckii	1578	Lactobacillus	-	-	Lactobacillaceae	-	0	0	0		0	1931.71	0	0		220.142	103.66	0	0	0		0	0	0	0	0		0	0	0	52.0731	0		0	0	0	0	0		0	0	0	0
OKZ82021.1	OKZ82021.1 phosphoenolpyruvate carboxykinase [Clostridium sp.CAG:217_53_7]	589	1896992	Clostridium sp. CAG:217_53_7	1896992	Clostridium sp. CAG:217_53_7	1485	Clostridium	4.1.1.32	-	Clostridiaceae	Glycolysis / Gluconeogenesis;Citrate cycle (TCA cycle);Pyruvate metabolism;Microbial metabolism in diverse environments;Biosynthesis of antibiotics	2362.98	0	0		0	0	0	0		0	0	0	0	0		3283.58	1787.17	285.493	1862.41	0		0	18.574	0	0	0		26.0113	0	0	0	0		0	0	0	0
SCJ29375.1	SCJ29375.1 Uncharacterized protein conserved in bacteria [uncultured Butyricicoccus sp.]	344	1193532	uncultured Butyricicoccus sp.	1193532	uncultured Butyricicoccus sp.	580596	Butyricicoccus	-	-	Clostridiaceae	-	119.243	40.9968	111.932		60.0119	128.191	13.225	125.853		3.99598	0	0	0	0		0	0	0	0	0		13.4031	123.264	0	1.87089	69.3754		23.4102	13.3849	8.30101	239.635	4.9241		0	0	0	0
WP_087356925.1	WP_087356925.1 RNA polymerase sigma factor [Massiliomicrobiota timonensis]	171	1776392	Massiliomicrobiota timonensis	1776392	Massiliomicrobiota timonensis	1924110	Massiliomicrobiota	-	-	Erysipelotrichaceae	-	2.28686	446.572	0		0	0	0	0.703088		0	0	0	0	0		0	0	0	0	0		7.05427	25.3282	14.4405	3.42997	0		0	0.608404	0	2.06582	0		0	0	0	0
lcl|NC_011979.1_cds_WP_012647027.1_1933	lcl|NC_011979.1_cds_WP_012647027.1_1933 [locus_tag=GEOB_RS09670] [protein=ABC transporter ATP-binding protein] [protein_id=WP_012647027.1] [location=complement(2172712..2174634)] [gbkey=CDS]	1923	316067	Geobacter daltonii FRC-32	1203471	Geobacter daltonii	28231	Geobacter	-	b0820	Proteobacteria	-	4777.24	5537.49	6224.14		0	2364.91	1336.42	4297.98		93.3605	2.759	0	0	0		0	0	0	0	3.99744		0	0	4.81352	0.311815	1.57671		0	0	0	0	0		0	0	0	1117.61
lcl|NC_014168.1_cds_WP_013138673.1_1740	lcl|NC_014168.1_cds_WP_013138673.1_1740 [locus_tag=SROT_RS08795] [protein=valine--tRNA ligase] [protein_id=WP_013138673.1] [location=complement(1764185..1766893)] [gbkey=CDS]	2709	640132	Segniliparus rotundus DSM 44985	286802	Segniliparus rotundus	286801	Segniliparus	6.1.1.9;6.1.1.4;6.1.1.5	b4258	Bacteria	Aminoacyl-tRNA biosynthesis	100.295	73.2085	0		0	0	0	445.055		0	0	0	0	0		0	0	0	0	0		0	0	1188.94	210.163	184.475		0	0	0	0	0		0	0	0	0
lcl|NC_014828.1_cds_WP_013485345.1_1454	lcl|NC_014828.1_cds_WP_013485345.1_1454 [locus_tag=ETHHA_RS07330] [protein=glycoside hydrolase] [protein_id=WP_013485345.1] [location=complement(1582886..1584178)] [gbkey=CDS]	1293	663278	Ethanoligenens harbinense YUAN-3	253239	Ethanoligenens harbinense	253238	Ethanoligenens	-	-	Ruminococcaceae	-	0	273.8	24.4852		0	0	0	96.323		0	0	0	0	0		0	0	0	0	0		0	239.774	476.538	0	56.7617		248.408	0	0	0	2.46205		0	0	0	0
lcl|NC_022567.1_cds_WP_084280793.1_542	lcl|NC_022567.1_cds_WP_084280793.1_542 [locus_tag=AEQU_RS02740] [protein=hypothetical protein] [protein_id=WP_084280793.1] [location=735566..736468] [gbkey=CDS]	903	1384484	Adlercreutzia equolifaciens DSM 19450	446660	Adlercreutzia equolifaciens	447020	Adlercreutzia	-	b1100	Bacteria	-	28.0957	55.6385	0		0	207.758	0	0		0	0	0	0	0		0	0	0	0	0		0	0	240.676	37.7296	0		57.2248	5.47563	0	0	0		0	0	0	0
lcl|NZ_CP021704.1_cds_WP_087730859.1_845	lcl|NZ_CP021704.1_cds_WP_087730859.1_845 [locus_tag=A3P32_RS04655] [protein=hypothetical protein] [protein_id=WP_087730859.1] [location=963921..964103] [gbkey=CDS]	183	33959	Lactobacillus johnsonii	33959	Lactobacillus johnsonii	1578	Lactobacillus	-	-	Lactobacillaceae	-	0	2.92834	0		0	66.3058	0	1335.87		0	0	0	0	0		0	0	0	0	0		0	0	0	0	0		0	0	0	0	0		0	0	0	5.57579
CDA28530.1	CDA28530.1 glycosyl hydrolase family 81 [Eubacterium sp. CAG:156]	1322	1262880	Eubacterium sp. CAG:156	1262880	Eubacterium sp. CAG:156	1730	Eubacterium	-	-	Eubacteriaceae	-	13.0677	0	0		0	296.166	0	0		0	0	0	0	0		0	0	0	0	0		126.977	82.7388	0	129.715	0		1.30056	4.25882	0	0	0		0	0	0	0
lcl|NZ_CP023511.1_cds_WP_096755019.1_972	lcl|NZ_CP023511.1_cds_WP_096755019.1_972 [locus_tag=CO687_RS05175] [protein=peptide ABC transporter ATP-binding protein] [protein_id=WP_096755019.1] [location=1048335..1050335] [gbkey=CDS]	2001	1302	Streptococcus gordonii	1302	Streptococcus gordonii	1301	Streptococcus	-	b1243	Streptococcaceae	-	0	0	0		1.27685	0	0	0		845.694	0	0.629098	1131.12	1177.37		0	374.543	7788.79	4.79178	0.666241		0	0	0	0	0		0	0	0	0	0		0	46.4465	255.383	316.482
WP_087193133.1	WP_087193133.1 XRE family transcriptional regulator [Gordonibacter sp. An230]	391	1965592	Gordonibacter sp. An230	1965592	Gordonibacter sp. An230	644652	Gordonibacter	-	-	Bacteria	-	18.6215	46.8534	0		0	324.898	0	0		0	0	0	0	0		0	0	0	0	0		0	0	149.219	45.8368	124.56		36.4158	0	0	0	0		0	0	0	0
CCY59637.1	CCY59637.1 predicted small molecule binding protein (Contains 3H domain) [Clostridium sp. CAG:632]	180	1262830	Clostridium sp. CAG:632	1262830	Clostridium sp. CAG:632	1485	Clostridium	-	-	Clostridiaceae	-	0	0	0		0	0	0	0		0	0	0	105.723	0		0	0	9.226	0	0		0	0	0	0	0		0	0	0	0	0		0	0	36.4833	16.0583
lcl|NC_015697.1_cds_WP_013923806.1_348	lcl|NC_015697.1_cds_WP_013923806.1_348 [locus_tag=HMPREF0538_RS01835] [protein=dTDP-glucose 4,6-dehydratase] [protein_id=WP_013923806.1] [location=complement(371655..372695)] [gbkey=CDS]	1041	491077	Lactobacillus reuteri SD2112	1598	Lactobacillus reuteri	1578	Lactobacillus	4.2.1.46	b3788	Lactobacillaceae	Streptomycin biosynthesis;Polyketide sugar unit biosynthesis;Acarbose and validamycin biosynthesis;Biosynthesis of vancomycin group antibiotics;Biosynthesis of antibiotics	0	0	0		0	2.21019	0	0		241.575	0	161.678	0	0		0	0	0	0	0		0	0	0	29.3106	0		0	0	0	0	0		0	0	0	0
WP_051685100.1	WP_051685100.1 AraC family transcriptional regulator [Clostridium sp. KNHs205]	402	1449050	Clostridium sp. KNHs205	1449050	Clostridium sp. KNHs205	1485	Clostridium	-	-	Clostridiaceae	-	10.4542	0	0		0	0	0	152.57		0	0	0	0	0		0	0	0	0	0		11.2868	0	62.5757	67.3521	36.2644		0	0	23.1242	97.0935	0		0	0	0	0
WP_087414709.1	WP_087414709.1 S-layer homology domain-containing protein [Butyricicoccus pullicaecorum]	733	501571	Butyricicoccus pullicaecorum	501571	Butyricicoccus pullicaecorum	580596	Butyricicoccus	-	-	Clostridiaceae	-	0	0	0		0	0	0	0		0	70.5517	228.363	0	0		24.6423	6.93598	0	0	214.53		0	0	0	0	0		0	0	0	0	0		78.187	21.112	11.6083	8.02914
lcl|NC_017955.1_cds_WP_014739126.1_998	lcl|NC_017955.1_cds_WP_014739126.1_998 [locus_tag=MODMU_RS05150] [protein=ABC transporter ATP-binding protein] [protein_id=WP_014739126.1] [location=1071517..1072416] [gbkey=CDS]	900	477641	Modestobacter marinus	477641	Modestobacter marinus	88138	Modestobacter	-	b0127	Bacteria	-	0	0	0		0	324.898	0	0		0	0	65.4262	0	0		0	0	0	0	0		7.7597	0	0	0	0		0	0	0	0	0		0	0	0	0
lcl|NZ_CP010075.1_cds_WP_084096394.1_1799	lcl|NZ_CP010075.1_cds_WP_084096394.1_1799 [locus_tag=QR42_RS18970] [protein=hypothetical protein] [protein_id=WP_084096394.1] [location=1856260..1865715] [gbkey=CDS]	9456	756828	Bacillus sp. WP8	756828	Bacillus sp. WP8	1386	Bacillus	-	-	Bacilli	-	0	6336.93	0		0	0	62.6447	0		0	0	0	0	0		0	0	0	0	0		715.303	0	0	9.35445	0		491.613	586.501	0	0	0		0	0	0	0
WP_082396623.1	WP_082396623.1 S-layer homology domain-containing protein [Clostridia bacterium UC5.1-1D1]	335	1193532	uncultured Butyricicoccus sp.	1193532	uncultured Butyricicoccus sp.	580596	Butyricicoccus	-	-	Clostridiaceae	-	127.411	263.551	176.993		181.312	159.134	11.1368	154.679		11.2614	0	0	0	0		0	2.31199	0	0	0		75.4807	74.2961	9.62703	25.8807	130.867		15.6068	19.4689	11.2657	177.66	0		0	4.2224	0	0
lcl|NZ_CP014859.1_cds_WP_069849738.1_2975	lcl|NZ_CP014859.1_cds_WP_069849738.1_2975 [locus_tag=TL08_RS14885] [protein=sugar ABC transporter permease] [protein_id=WP_069849738.1] [location=complement(3400811..3401737)] [gbkey=CDS]	927	340345	Actinoalloteichus hymeniacidonis	340345	Actinoalloteichus hymeniacidonis	65496	Actinoalloteichus	-	-	Bacteria	-	694.877	149.345	15.3907		0	2462.15	0	0		0	0	0	0	0		0	0	0	0	0		7.7597	6.75419	9.62703	167.445	12.6137		1663.42	0	183.215	2.06582	0		0	0	0	0
lcl|NZ_CP015406.2_cds_WP_065535795.1_2707	lcl|NZ_CP015406.2_cds_WP_065535795.1_2707 [locus_tag=A4U99_RS13790] [db_xref=GeneID:33069672] [protein=F0F1 ATP synthase subunit A] [protein_id=WP_065535795.1] [location=complement(2785129..2785824)] [gbkey=CDS]	696	292800	Flavonifractor plautii	292800	Flavonifractor plautii	946234	Flavonifractor	-	-	Clostridiales	-	0.653387	4.39251	6.99577		1.27685	0	8.35263	0		45.0455	195.101	49.6987	111.407	153.081		50.0546	1409.16	151.716	212.436	27.9821		1.41085	0	0	2.49452	0		3.90169	4.25882	3.55757	0	0		36.7	35.8904	1.65833	57.3191
WP_089942813.1	WP_089942813.1 hypothetical protein [Lachnospiraceae bacterium NK3A20]	321	877406	Lachnospiraceae bacterium NK3A20	877406	Lachnospiraceae bacterium NK3A20	-	-	-	-	Lachnospiraceae	-	0	0	4.89704		0	234.28	0	116.009		0	0	0	0	0		0	0	0	0	0		0	0	0	0	0		0	0	223.534	247.898	0		0	0	0	2.45335
WP_055221368.1	WP_055221368.1 HEAT repeat domain-containing protein [Fusicatenibacter saccharivorans]	115	1150298	Fusicatenibacter saccharivorans	1150298	Fusicatenibacter saccharivorans	1407607	Fusicatenibacter	-	-	Lachnospiraceae	-	0	0	0		0	0	0	0		0	0	32.084	356.956	0		0	15.028	2.05022	0	0		0	0	0	0	0		0	0	0	0	0		0	0	22.3875	33.9008
lcl|NZ_CP019044.1_cds_WP_075996001.1_1004	lcl|NZ_CP019044.1_cds_WP_075996001.1_1004 [locus_tag=BVL55_RS05075] [protein=YicC family protein] [protein_id=WP_075996001.1] [location=1053916..1054803] [gbkey=CDS]	888	472175	Nitratireductor basaltis	472175	Nitratireductor basaltis	245876	Nitratireductor	-	b3644	Alphaproteobacteria	-	196.016	374.827	0		0	1127.2	0	1958.1		0	0	0	0	0		0	0	0	0	0		143.202	0	1107.11	236.668	0		141.762	0	0	0	0		0	0	0	0
CCZ94423.1	CCZ94423.1 zot family protein [Corallococcus sp. CAG:1435]	263	1262867	Corallococcus sp. CAG:1435	1262867	Corallococcus sp. CAG:1435	83461	Corallococcus	-	-	Proteobacteria	-	0	0	0		33.1981	0	18.0974	0		0	5.12386	0	0	0		0	0	0	0	0		569.985	0	0	0.311815	0		24.7107	85.7849	677.718	0	1649.57		0	0	0	0
lcl|NZ_CP018786.1_cds_WP_034691727.1_55	lcl|NZ_CP018786.1_cds_WP_034691727.1_55 [locus_tag=BUE84_RS00280] [db_xref=GeneID:34776390] [protein=glutamine synthetase] [protein_id=WP_034691727.1] [location=complement(60370..62565)] [gbkey=CDS]	2196	253	Chryseobacterium indologenes	253	Chryseobacterium indologenes	59732	Chryseobacterium	6.3.1.2	-	Bacteria	Arginine biosynthesis;Alanine, aspartate and glutamate metabolism;Glyoxylate and dicarboxylate metabolism;Nitrogen metabolism;Microbial metabolism in diverse environments	0	0	0		0	0	0	0		300.061	0	0	0	159.835		0	0	185.545	0	0		0	0	0	0	0		0	0	0	0	0		0	0	9.94999	0.223032
lcl|NC_016627.1_cds_WP_014255959.1_2767	lcl|NC_016627.1_cds_WP_014255959.1_2767 [locus_tag=CLOCL_RS14005] [protein=acid-soluble spore protein] [protein_id=WP_014255959.1] [location=3335834..3336040] [gbkey=CDS]	207	720554	[Clostridium] clariflavum DSM 19732	288965	[Clostridium] clariflavum	1508657	Ruminiclostridium	-	-	Ruminococcaceae	-	0	156.666	0		0	0	0	61.1686		0	0	0	0	0		0	0	0	0	0		0	0	0	0	0		0	0	0	97.0935	201.888		0	0	11.6083	0
WP_087312566.1	WP_087312566.1 hypothetical protein [Eubacterium sp. An11]	116	1965542	Eubacterium sp. An11	1965542	Eubacterium sp. An11	1730	Eubacterium	-	-	Eubacteriaceae	-	0	0	0		0	0	0	1.40618		0	0	80.5245	0	0		0	0	0	0	0		0	0	0	0	0		0	0	0.592929	0	0		3.19131	73.8921	155.054	52.1894
lcl|NC_017584.1_cds_WP_011388669.1_926	lcl|NC_017584.1_cds_WP_011388669.1_926 [locus_tag=F11_RS04710] [protein=aldehyde dehydrogenase EutE] [protein_id=WP_011388669.1] [location=1087641..1089230] [gbkey=CDS]	1590	1036743	Rhodospirillum rubrum F11	1085	Rhodospirillum rubrum	1081	Rhodospirillum	-	b2455	Alphaproteobacteria	-	0	0	0		0	0	25.0579	0		0	292.06	18.2438	0	0		0	0	0	0	0		0	0	0	160.897	0		0	0	0.592929	0	0		0	0	0	0
WP_055287769.1	WP_055287769.1 DegV family protein [[Eubacterium] eligens]	291	39485	[Eubacterium] eligens	39485	[Eubacterium] eligens	1730	Eubacterium	-	-	Eubacteriaceae	-	169.554	1.46417	308.514		434.128	0	0	118.119		0	0	0	0	0		0	0	0	0	0		0	0	0	0	0		0	0	73.5232	0	512.106		161.161	0	0	0
lcl|NC_010080.1_cds_WP_012212242.1_1729	lcl|NC_010080.1_cds_WP_012212242.1_1729 [locus_tag=LHV_RS08885] [protein=hypothetical protein] [protein_id=WP_012212242.1] [location=complement(1770348..1771148)] [gbkey=CDS]	801	405566	Lactobacillus helveticus DPC 4571	1587	Lactobacillus helveticus	1578	Lactobacillus	-	-	Lactobacillaceae	-	0	0	0		35.7518	0	0	0		136.59	0	6.29098	0	0		0	0	0	0	0		1.41085	0	0	0	0		331.644	0	0	64.0404	0		0	0	0	0
WP_087300427.1	WP_087300427.1 hypothetical protein [Erysipelatoclostridium sp. An15]	380	1965566	Erysipelatoclostridium sp. An15	1965566	Erysipelatoclostridium sp. An15	1505663	Erysipelatoclostridium	-	-	Erysipelotrichaceae	-	0	32.2117	33.5797		0	0	0	0		0	0	0	0	0		0	1.156	0	0	0		1.41085	1.68855	9.62703	0	42.5713		221.096	12.1681	0	0	0		0	0	0	0
lcl|NC_007677.1_cds_YP_445192.1_1034	lcl|NC_007677.1_cds_YP_445192.1_1034 [gene=rpoA] [locus_tag=SRU_1060] [db_xref=GeneID:3851770] [protein=DNA-directed RNA polymerase subunit alpha] [protein_id=YP_445192.1] [location=1334278..1335243] [gbkey=CDS]	966	309807	Salinibacter ruber DSM 13855	146919	Salinibacter ruber	146918	Salinibacter	2.7.7.6	b3295	Bacteria	Purine metabolism;Pyrimidine metabolism	0	0	0		0	0	0	1877.95		0	0	0	0	0		0	0	0	0	0		0	0	0	0	0		632.074	320.02	0	1130	0		0	0	0	116.646
lcl|NZ_CP020104.1_cds_WP_080055399.1_1827	lcl|NZ_CP020104.1_cds_WP_080055399.1_1827 [locus_tag=B5M13_RS09200] [protein=glycosyl hydrolase family 32] [protein_id=WP_080055399.1] [location=complement(2284658..2286235)] [gbkey=CDS]	1578	1211326	Spirosoma aerolatum	1211326	Spirosoma aerolatum	107	Spirosoma	-	-	Bacteria	-	0	0	0		0	0	0	0		0	0	59.7643	17.052	0		190.978	0	0	0	0		0	0	0	0	0		0	0	0	0	0		183.5	0	0	0
lcl|NZ_CP014239.1_cds_WP_061944078.1_386	lcl|NZ_CP014239.1_cds_WP_061944078.1_386 [locus_tag=AXE86_RS01900] [protein=xylose isomerase] [protein_id=WP_061944078.1] [location=complement(414009..414980)] [gbkey=CDS]	972	713030	Selenomonas sp. oral taxon 136	713030	Selenomonas sp. oral taxon 136	970	Selenomonas	-	-	Firmicutes	-	0	0	0		0	0	0	0		0	0	8.17827	175.067	0		0	0	0	0	37.9757		0	0	0	0	0		0	0	0	0	0		0	0	0	4.01457
lcl|NZ_CP009283.1_cds_WP_081957447.1_4225	lcl|NZ_CP009283.1_cds_WP_081957447.1_4225 [locus_tag=R70723_RS21350] [protein=SpoIVB peptidase] [protein_id=WP_081957447.1] [location=complement(4936420..4937532)] [gbkey=CDS]	1113	1536772	Paenibacillus sp. FSL R7-0273	1536772	Paenibacillus sp. FSL R7-0273	44249	Paenibacillus	-	-	Bacilli	-	376.024	156.666	346.291		12.7685	671.898	0	1253.61		0	0	0	0	0		0	0	0	0	0		0	0	0	4.36541	0		172.975	0.608404	0	2080.28	0		0	0	0	0
lcl|NZ_CP019401.1_cds_WP_071154351.1_1357	lcl|NZ_CP019401.1_cds_WP_071154351.1_1357 [locus_tag=AJGP001_RS07280] [protein=protein translocase subunit SecDF] [protein_id=WP_071154351.1] [location=1458990..1461266] [gbkey=CDS]	2277	1598147	Planococcus faecalis	1598147	Planococcus faecalis	1372	Planococcus	-	b0408	Bacilli	-	0	0	0		0	4.42038	0	0		827.894	0	0	0	0		0	0	0	0	0		0	0	0	0	0		0	0	548.459	0	0		0	0	442.774	51.0742
WP_087385815.1	WP_087385815.1 hypothetical protein [Faecalibacterium sp. An122]	127	1965551	Faecalibacterium sp. An122	1965551	Faecalibacterium sp. An122	216851	Faecalibacterium	-	-	Ruminococcaceae	-	0	0	0		0	0	0	0		42.1394	0	0	0	0		0	0	12.8139	0	0		4478.05	0	0	8671.27	13195.5		0	0	0	0	0		0	0	0	0
lcl|NZ_CP021811.1_cds_WP_014989286.1_3762	lcl|NZ_CP021811.1_cds_WP_014989286.1_3762 [locus_tag=CDO27_RS35405] [protein=transketolase] [protein_id=WP_014989286.1] [location=complement(155434..156243)] [gbkey=CDS]	810	382	Sinorhizobium meliloti	382	Sinorhizobium meliloti	28105	Sinorhizobium	2.2.1.1	-	Alphaproteobacteria	Pentose phosphate pathway;Carbon fixation in photosynthetic organisms;Biosynthesis of ansamycins;Microbial metabolism in diverse environments;Biosynthesis of antibiotics	412.941	0	65.0607		0	0	0	0		0	0	0	0	0		80.8575	0	860.068	0	0		201.047	0	0	0	0		0	0	0	0	0		0	0	0	0
CCY22154.1	CCY22154.1 putative uncharacterized protein [Firmicutes bacterium CAG:24]	596	1263012	Firmicutes bacterium CAG:24	1263012	Firmicutes bacterium CAG:24	-	-	-	b3544	Firmicutes	-	0	101.028	0		0	190.077	0	0		0	0	0	0	0		0	0	0	0	0		0	0	0	13.0962	0		0	0	0	0	0		0	0	0	0
WP_076514346.1	WP_076514346.1 hypothetical protein [Oleibacter marinus]	329	484498	Oleibacter marinus	484498	Oleibacter marinus	759360	Oleibacter	6.3.4.4	b4177	Proteobacteria	Purine metabolism;Alanine, aspartate and glutamate metabolism	0	0	0		4439.6	2095.26	54.9882	35.8575		0	0	1183.96	0	0		0	0	0	0	0		9.17055	0	0	0	0		0	0	0	0	0		0	0	0	0
WP_058486170.1	WP_058486170.1 DUF4280 domain-containing protein [Defluviitalea phaphyphila]	108	1473580	Defluviitalea phaphyphila	1473580	Defluviitalea phaphyphila	1185408	Defluviitalea	-	-	Clostridiales	-	9.14742	0	0		0	0	0	0		0	0	0	0	0		0	39.3039	34.3412	0	0		0	0	0	0	0		0	0	0	0	68.9374		0	411.684	69.6499	0
lcl|NC_017068.1_cds_WP_014425420.1_2263	lcl|NC_017068.1_cds_WP_014425420.1_2263 [locus_tag=SELR_RS11610] [db_xref=GeneID:31523493] [protein=isoleucine--tRNA ligase] [protein_id=WP_014425420.1] [location=complement(2390870..2393989)] [gbkey=CDS]	3120	927704	Selenomonas ruminantium subsp. lactilytica TAM6421	971	Selenomonas ruminantium	970	Selenomonas	6.1.1.5;6.1.1.9;6.1.1.4	b0642	Firmicutes	Aminoacyl-tRNA biosynthesis	10677.7	0	4603.22		5.10739	2.21019	36210.1	833.862		5.44906	0	5.03278	5.68401	0		0	8.09198	0	0	0		4256.55	3.37709	4.81352	0.62363	3.15343		1.30056	1.21681	13119.1	2.06582	2.46205		3.19131	2.1112	0	16.7274
OUQ34514.1	OUQ34514.1 flavocytochrome c [Faecalibacterium sp. An122]	654	1965551	Faecalibacterium sp. An122	1965551	Faecalibacterium sp. An122	216851	Faecalibacterium	-	b4154	Ruminococcaceae	-	0	0	0		0	0	0	0		0	0	0	18.1888	0		0	1.156	0	0	0		16.2248	1021.57	0	6.85993	1128.93		0	0	0	0	0		0	0	0	0
lcl|NC_013739.1_cds_WP_012932846.1_1354	lcl|NC_013739.1_cds_WP_012932846.1_1354 [locus_tag=CWOE_RS06840] [protein=DNA-directed RNA polymerase subunit alpha] [protein_id=WP_012932846.1] [location=1432171..1433172] [gbkey=CDS]	1002	469383	Conexibacter woesei DSM 14684	191495	Conexibacter woesei	191494	Conexibacter	2.7.7.6	b3295	Bacteria	Purine metabolism;Pyrimidine metabolism	7.84065	16.1059	0		1.27685	0	20.8816	0		0	0	0	0	0		0	0	0	0	0		0	13.5084	697.96	0	1.57671		0	1.82521	2.37172	2.06582	0		0	0	0	0
lcl|NZ_AP014940.1_cds_WP_096383632.1_3405	lcl|NZ_AP014940.1_cds_WP_096383632.1_3405 [locus_tag=LEN_RS17280] [protein=hypothetical protein] [protein_id=WP_096383632.1] [location=4325850..4326425] [gbkey=CDS]	576	69	Lysobacter enzymogenes	69	Lysobacter enzymogenes	68	Lysobacter	-	b1655	Proteobacteria	-	735.714	0	0		0	0	0	0		0	0	0	0	0		0	26.5879	0	0	0		0	79.3617	558.368	0	99.333		0	0	0	0	0		0	0	0	0
lcl|NZ_CP014673.1_cds_WP_015358380.1_609	lcl|NZ_CP014673.1_cds_WP_015358380.1_609 [locus_tag=CSTERLE_RS03100] [protein=6-phosphofructokinase] [protein_id=WP_015358380.1] [location=complement(722739..723989)] [gbkey=CDS]	1251	1346611	[Clostridium] stercorarium subsp. leptospartum DSM 9219	1510	[Clostridium] stercorarium	1508657	Ruminiclostridium	-	-	Ruminococcaceae	-	0	0	0		0	0	0	0		0	0	0	125.048	74.2894		0	0	132.752	222.019	0		0	0	0	0	0		0	0	0	0	0		1.59565	0	9.12082	0
WP_087241139.1	WP_087241139.1 hypothetical protein [Anaeromassilibacillus sp. An200]	98	1965587	Anaeromassilibacillus sp. An200	1965587	Anaeromassilibacillus sp. An200	1924093	Anaeromassilibacillus	-	-	Ruminococcaceae	-	0	0	0		108.532	0	0	0		0	0	0	0	0		0	0	0	0	0		6.34884	62.4763	14.4405	18.7089	36.2644		22.1096	22.5109	182.029	6583.76	1812.07		1.59565	0	0	0
lcl|NC_008618.1_cds_WP_011743105.1_709	lcl|NC_008618.1_cds_WP_011743105.1_709 [locus_tag=BAD_RS03665] [db_xref=GeneID:4557084] [protein=phosphoketolase] [protein_id=WP_011743105.1] [location=861083..863560] [gbkey=CDS]	2478	367928	Bifidobacterium adolescentis ATCC 15703	1680	Bifidobacterium adolescentis	1678	Bifidobacterium	-	-	Bacteria	-	0	0	0		0	0	0	0		0	0	0	635.472	2.25119		0	0	0	659.669	0		0	0	0	0	0		0	0	0	0	0		0	31.668	7.46249	284.588
lcl|NZ_CP010802.1_cds_WP_053549286.1_241	lcl|NZ_CP010802.1_cds_WP_053549286.1_241 [locus_tag=DSOUD_RS01225] [protein=electron transport complex subunit RsxA] [protein_id=WP_053549286.1] [location=268788..269369] [gbkey=CDS]	582	1603606	Desulfuromonas soudanensis	1603606	Desulfuromonas soudanensis	890	Desulfuromonas	-	b1627	Proteobacteria	-	376.678	0	0		0	333.739	0	0		0	0	0	0	0		0	0	0	0	0		0	0	1246.7	0	55.185		98.8429	9.12605	0	0	2.46205		0	0	0	0
lcl|NZ_CP021920.1_cds_WP_006639554.1_278	lcl|NZ_CP021920.1_cds_WP_006639554.1_278 [locus_tag=S101395_RS01560] [protein=GTP pyrophosphokinase YwaC] [protein_id=WP_006639554.1] [location=284319..284981] [gbkey=CDS]	663	119858	Bacillus sonorensis	119858	Bacillus sonorensis	1386	Bacillus	2.7.6.5	-	Bacilli	Purine metabolism	0	0	0		0	53.0446	0	738.242		0.363271	0	50.3278	0	0		0	0	0	0	0		0	0	0	8.10719	0		0	0.608404	10.0798	0	2.46205		0	0	0	0
lcl|NC_009437.1_cds_WP_011917339.1_1835	lcl|NC_009437.1_cds_WP_011917339.1_1835 [locus_tag=CSAC_RS09200] [protein=D-Ala-D-Ala carboxypeptidase] [protein_id=WP_011917339.1] [location=complement(1964030..1965388)] [gbkey=CDS]	1359	351627	Caldicellulosiruptor saccharolyticus DSM 8903	44001	Caldicellulosiruptor saccharolyticus	44000	Caldicellulosiruptor	-	b2010	Firmicutes	-	0	0	0		0	0	0	0		0	0	42.1496	48.8825	0		0	67.0478	497.179	0	0		0	0	0	0	0		0	0	0	0	0		0	27.4456	0	0
WP_025231998.1	WP_025231998.1 hypothetical protein [Clostridium sp. ASBs410]	461	1304866	Clostridium sp. ASBs410	1304866	Clostridium sp. ASBs410	1485	Clostridium	-	-	Clostridiaceae	-	0	0	0		0	0	0	0		198.709	0	0	0	78.7918		6.93064	424.251	186.058	0	0		0	0	0	0	0		0	0	0	0	0		0	624.916	0	0
lcl|NZ_CP017839.1_cds_WP_081985984.1_5500	lcl|NZ_CP017839.1_cds_WP_081985984.1_5500 [locus_tag=NS506_RS27485] [protein=(d)CMP kinase] [protein_id=WP_081985984.1] [location=complement(5946969..5947697)] [gbkey=CDS]	729	37332	Nocardia seriolae	37332	Nocardia seriolae	1817	Nocardia	2.7.4.25;2.7.4.14	b0910	Bacteria	Pyrimidine metabolism;Drug metabolism - other enzymes	618.104	159.595	0		2.5537	5490.12	0	0		0	0	0	0	0		0	0	0	0	0		105.814	23.6397	1116.74	466.164	1485.26		140.461	0	0	0	0		0	0	0	0
lcl|NC_015690.1_cds_WP_014652546.1_5816	lcl|NC_015690.1_cds_WP_014652546.1_5816 [locus_tag=KNP414_RS29160] [protein=trigger factor] [protein_id=WP_014652546.1] [location=complement(7153568..7154857)] [gbkey=CDS]	1290	1036673	Paenibacillus mucilaginosus KNP414	61624	Paenibacillus mucilaginosus	44249	Paenibacillus	5.2.1.8	b0436	Bacilli	-	0	0	0		0	0	0	0		0	0	58.5061	0	0		0	0	0	234.797	0		0	0	0	0	0		0	97.3446	103.763	0	0		0	0	0.829165	164.151
lcl|NC_010001.1_cds_WP_012200348.1_2367	lcl|NC_010001.1_cds_WP_012200348.1_2367 [locus_tag=CPHY_RS12060] [protein=GatB/YqeY domain-containing protein] [protein_id=WP_012200348.1] [location=complement(2875953..2876390)] [gbkey=CDS]	438	357809	Lachnoclostridium phytofermentans ISDg	66219	Lachnoclostridium phytofermentans	1506553	Lachnoclostridium	-	-	Lachnospiraceae	-	0	0	0		0	0	0	0		0	0	25.1639	172.794	0		0	0	2.05022	0	0		0	0	0	0	0		0	0	0	0	0		0	0	16.5833	21.6341
lcl|NC_010498.1_cds_4839	lcl|NC_010498.1_cds_4839 [locus_tag=ECSMS35_RS27660] [protein=IS256 family transposase] [pseudo=true] [partial=5'] [location=complement(4881231..>4881805)] [gbkey=CDS]	575	439855	Escherichia coli SMS-3-5	562	Escherichia coli	561	Escherichia	-	-	Enterobacteriaceae	-	0	0	0		0	0	0	0		0	607.769	0	1.1368	0		0.770071	1428.81	0	7.9863	45.3044		0	0	0	0	0		0	0.608404	0	0	0		0	0	0	0.223032
WP_075755043.1	WP_075755043.1 ABC transporter permease [Bacillus paralicheniformis]	853	1648923	Bacillus paralicheniformis	1648923	Bacillus paralicheniformis	1386	Bacillus	-	-	Bacilli	-	20.255	0	43.3738		0	0	0	0		0	0	0	0	0		0	150.28	0	0	0		0	0	0	32.7406	0		0	41.9798	0	0	0		0	0	0	0
lcl|NZ_CP015115.1_cds_WP_058907481.1_3162	lcl|NZ_CP015115.1_cds_WP_058907481.1_3162 [locus_tag=AC251_RS16250] [protein=hypothetical protein] [protein_id=WP_058907481.1] [location=complement(3436400..3437647)] [gbkey=CDS]	1248	305	Ralstonia solanacearum	305	Ralstonia solanacearum	48736	Ralstonia	-	-	Betaproteobacteria	-	167.921	2.92834	0		0	0	0	0		0	0	0	0	0		0	2.31199	0.512556	1.59726	0		53.6125	0	0	5.61267	34.6877		0	0	0	287.149	2.46205		0	0	0	0
WP_006574221.1	WP_006574221.1 SGNH/GDSL hydrolase family protein [Pseudoflavonifractor capillosus]	343	411467	Pseudoflavonifractor capillosus ATCC 29799	106588	Pseudoflavonifractor capillosus	1017280	Pseudoflavonifractor	-	-	Clostridiales	-	0	16.1059	4.89704		0	15.4713	0	24.6081		0	0	0	0	0		0	1.156	0	0	0		828.877	1129.64	43.3216	306.202	1319.71		152.166	420.407	22.5313	2383.95	1455.07		0	0	0	3.12244
CDC05424.1	CDC05424.1 negative regulator of genetic competence sporulation and motility [Clostridium sp. CAG:343]	212	1262796	Clostridium sp. CAG:343	1262796	Clostridium sp. CAG:343	1485	Clostridium	-	-	Clostridiaceae	-	0	0	0		0	0	0	0		35.2372	0	6.29098	20.4624	18.0095		0	0	63.0443	0	0		0	0	0	0	0		0	0	0	0	0		0	0	6.63332	0
lcl|NC_017080.1_cds_WP_041377928.1_770	lcl|NC_017080.1_cds_WP_041377928.1_770 [locus_tag=PSMK_RS03885] [protein=glycerol-3-phosphate ABC transporter ATP-binding protein] [protein_id=WP_041377928.1] [location=complement(949341..950462)] [gbkey=CDS]	1122	1142394	Phycisphaera mikurensis NBRC 102666	547188	Phycisphaera mikurensis	666508	Phycisphaera	3.6.3.20;3.6.3.31	b3450	Bacteria	-	0	0	144.113		5152.08	0	1787.46	0		0	0	0	0	0		0	0	0	0	0		0	0	0	4015.24	0		0	0	0	0	0		0	0	0	0
lcl|NC_005085.1_cds_WP_011137700.1_4058	lcl|NC_005085.1_cds_WP_011137700.1_4058 [locus_tag=CV_RS20570] [db_xref=GeneID:24946740] [protein=cation transporter] [protein_id=WP_011137700.1] [location=4493191..4494042] [gbkey=CDS]	852	243365	Chromobacterium violaceum ATCC 12472	536	Chromobacterium violaceum	535	Chromobacterium	-	b0658	Betaproteobacteria	-	0	0	0		0	11.051	0	45.7007		0	0	28.9385	134.143	0		0	0	0	0	0		0	0	0	0	0		0	0	0	0	0		0	0	0	135.157
lcl|NZ_CP012406.1_cds_WP_045584927.1_5710	lcl|NZ_CP012406.1_cds_WP_045584927.1_5710 [locus_tag=AL072_RS28700] [protein=adenine deaminase] [protein_id=WP_045584927.1] [location=71489..73198] [gbkey=CDS]	1710	528244	Azospirillum thiophilum	528244	Azospirillum thiophilum	191	Azospirillum	3.5.4.2	b3665	Alphaproteobacteria	Purine metabolism	0	1.46417	4.89704		0	758.096	0	615.905		0	0	0	0	0		0	0	0	0	0		0	0	0	0.62363	0		52.0226	0	2513.43	915.158	0		0	0	0	0
lcl|NC_014623.1_cds_WP_013377010.1_5819	lcl|NC_014623.1_cds_WP_013377010.1_5819 [locus_tag=STAUR_RS28870] [protein=ATP-dependent chaperone ClpB] [protein_id=WP_013377010.1] [location=7221591..7224221] [gbkey=CDS]	2631	378806	Stigmatella aurantiaca DW4/3-1	41	Stigmatella aurantiaca	40	Stigmatella	-	b2592	Proteobacteria	-	0	0	0		0	1213.4	0	156.789		0	0	15.7274	0	0		0	0	0	0	0		0.705427	0	0	0	1.57671		0	4.25882	0.592929	2.06582	0		0	0	0	0
lcl|NC_021181.2_cds_WP_003547110.1_939	lcl|NC_021181.2_cds_WP_003547110.1_939 [locus_tag=LA14_RS04935] [protein=transcriptional regulator] [protein_id=WP_003547110.1] [location=944726..945001] [gbkey=CDS]	276	1314884	Lactobacillus acidophilus La-14	1579	Lactobacillus acidophilus	1578	Lactobacillus	-	b4000	Lactobacillaceae	-	0	0	0		0	0	0	0		399.961	152.928	0	252.37	0		0	16.184	99.9483	188.477	0		0	0	0	0	0		410.978	0	0	630.075	0		0	4.2224	0	0
lcl|NZ_CP017831.1_cds_WP_083385889.1_1814	lcl|NZ_CP017831.1_cds_WP_083385889.1_1814 [locus_tag=bhn_RS09680] [protein=sugar ABC transporter permease] [protein_id=WP_083385889.1] [location=complement(2091097..2091981)] [gbkey=CDS]	885	185008	Butyrivibrio hungatei	185008	Butyrivibrio hungatei	830	Butyrivibrio	-	b1312	Lachnospiraceae	-	0	0	0		0	1388	0	0		0	0	54.7315	0	0		0	0	0	0	0		1080.01	0	0	172.434	0		0	455.086	0	0	0		0	0	0	0
lcl|NZ_CP010951.1_cds_2814	lcl|NZ_CP010951.1_cds_2814 [locus_tag=UC35_RS23125] [protein=hypothetical protein] [pseudo=true] [partial=5',3'] [location=complement(<2994735..>2995205)] [gbkey=CDS]	471	94132	Ramlibacter tataouinensis	94132	Ramlibacter tataouinensis	174951	Ramlibacter	-	-	Betaproteobacteria	-	0	0	0		0	0	0	1.40618		51154.7	0	11011.1	0	0		0	0	0	0	0		0	0	0	0	0		0	392.42	0.592929	0	0		0	0	0	49.7361
OMD60020.1	OMD60020.1 hypothetical protein BSK62_26080 [Paenibacillus odorifer]	409	189426	Paenibacillus odorifer	189426	Paenibacillus odorifer	44249	Paenibacillus	-	-	Bacilli	-	0	0	0		0	8.84077	4.17632	0		0	0	0	127.322	0		0	0	0	0	0		0	0	0	0	0		0	0	0	0	9.8482		0	12.6672	0.829165	6.69095
WP_005361292.1	WP_005361292.1 hypothetical protein [Eubacterium ventriosum]	670	411463	Eubacterium ventriosum ATCC 27560	39496	Eubacterium ventriosum	1730	Eubacterium	-	-	Eubacteriaceae	-	0	0	0		12.7685	2.21019	0	88.5891		0	0	0	211.445	162.086		0	0	0	0	0		0	0	0	0	0		0	0	10.6727	0	0		1.59565	0	171.637	0
lcl|NC_016584.1_cds_WP_014187361.1_4959	lcl|NC_016584.1_cds_WP_014187361.1_4959 [locus_tag=DESOR_RS24875] [protein=cobalamin-binding protein] [protein_id=WP_014187361.1] [location=complement(5364199..5364831)] [gbkey=CDS]	633	768706	Desulfosporosinus orientis DSM 765	1563	Desulfosporosinus orientis	79206	Desulfosporosinus	-	b4019	Clostridiales	-	0	30.7476	0		0	0	0	0		0	0	0	0	0		160.945	0	0	0	0		21.1628	111.444	197.354	0	28.3808		0	0	0	0	0		0	0	0	0
OKZ46827.1	OKZ46827.1 phosphoglucomutase [Clostridiales bacterium 41_21_two_genomes]	574	1897044	Clostridiales bacterium 41_21_two_genomes	1897044	Clostridiales bacterium 41_21_two_genomes	-	-	5.4.2.2	-	Clostridiales	Glycolysis / Gluconeogenesis;Pentose phosphate pathway;Galactose metabolism;Purine metabolism;Starch and sucrose metabolism;Amino sugar and nucleotide sugar metabolism;Streptomycin biosynthesis;Microbial metabolism in diverse environments;Biosynthesis of antibiotics	0	0	0		1.27685	0	0	0		5.08579	0	3.14549	0	0		0	0	0	0	0		0	0	428.403	0.935445	53.6083		0	0	8.30101	0	0		0	0	0	0
lcl|NZ_CP015399.2_cds_1613	lcl|NZ_CP015399.2_cds_1613 [locus_tag=A4V08_RS08190] [protein=hypothetical protein] [pseudo=true] [location=complement(1675718..1677192)] [gbkey=CDS]	1475	1834196	Lachnoclostridium sp. YL32	1834196	Lachnoclostridium sp. YL32	1506553	Lachnoclostridium	-	-	Lachnospiraceae	-	0	40.9968	10.4937		0	0	0	0		0	0	0	0	0		0	0	0	180.49	0		0	0	0	1.24726	0		0	0	21.3454	0	0		0	0	0	0
lcl|NZ_CP007155.1_cds_WP_025361971.1_8703	lcl|NZ_CP007155.1_cds_WP_025361971.1_8703 [locus_tag=KALB_RS43505] [protein=membrane protein insertase YidC] [protein_id=WP_025361971.1] [location=complement(9872471..9873517)] [gbkey=CDS]	1047	1449976	Kutzneria albida DSM 43870	43357	Kutzneria albida	43356	Kutzneria	-	b3705	Bacteria	-	0	0	0		7547.45	6082.45	727.375	620.123		0	0	1916.23	0	0		0	0	0	0	0		5.64342	0	0	0	0		0	0	0	0	0		0	0	0	0
WP_004078891.1	WP_004078891.1 hypothetical protein [Clostridium sp. ASF502]	195	97139	Clostridium sp. ASF502	97139	Clostridium sp. ASF502	1485	Clostridium	-	-	Clostridiaceae	-	0	0	0		0	0	0	0		5.81233	84.3467	0	0	0		0	0	0.512556	0	81.9476		1.41085	0	0	2.18271	0		0	0	0	0	0		0	0	0	0
lcl|NC_017068.1_cds_WP_014423483.1_326	lcl|NC_017068.1_cds_WP_014423483.1_326 [locus_tag=SELR_RS01785] [db_xref=GeneID:31521617] [protein=diaminopimelate dehydrogenase] [protein_id=WP_014423483.1] [location=373638..374624] [gbkey=CDS]	987	927704	Selenomonas ruminantium subsp. lactilytica TAM6421	971	Selenomonas ruminantium	970	Selenomonas	1.4.1.16	-	Firmicutes	Lysine biosynthesis	4.24702	5.85668	0		2136.17	2455.52	10.4408	243.971		10.8981	0	490.696	196.667	321.921		0	9.24798	0	0	5.32993		90.2947	104.69	697.96	93.8563	331.11		10.4045	0.608404	1.77879	4.13164	7.38615		17.5522	27.4456	0.829165	3.12244
WP_012199044.1	WP_012199044.1 hypothetical protein [Lachnoclostridium phytofermentans]	731	357809	Lachnoclostridium phytofermentans ISDg	66219	Lachnoclostridium phytofermentans	1506553	Lachnoclostridium	-	-	Lachnospiraceae	-	201.243	0	0		0	238.701	0	5.6247		0	0	0	0	0		0	0	0	0	0		419.729	1181.98	0	61.7394	74.1055		0	0	0	584.627	0		0	0	0	0
CDC11995.1	CDC11995.1 gMP synthase 2 [Clostridium sp. CAG:413]	325	1262803	Clostridium sp. CAG:413	1262803	Clostridium sp. CAG:413	1485	Clostridium	6.3.5.2	b2507	Clostridiaceae	Purine metabolism;Drug metabolism - other enzymes	0	0	1.39915		1.27685	0	0	598.328		0	0	0	0	0		0	0	0	0	0		1.41085	1.68855	14.4405	1.87089	0		36.4158	83.9597	0	402.835	0		0	0	0	0
WP_087414620.1	WP_087414620.1 collagen-like protein [Butyricicoccus pullicaecorum]	485	501571	Butyricicoccus pullicaecorum	501571	Butyricicoccus pullicaecorum	580596	Butyricicoccus	-	-	Clostridiaceae	-	0	0	0		0	0	0	0		0	148.592	133.369	0	0		30.0328	0	0	0	560.975		0	0	0	0	0		0	0	0	0	0		0	120.339	31.5083	0
lcl|NZ_CP022752.1_cds_WP_043576803.1_889	lcl|NZ_CP022752.1_cds_WP_043576803.1_889 [locus_tag=CDG81_RS04555] [protein=glycine C-acetyltransferase] [protein_id=WP_043576803.1] [location=complement(1008726..1009928)] [gbkey=CDS]	1203	414996	Actinopolyspora erythraea	414996	Actinopolyspora erythraea	1849	Actinopolyspora	-	b3617	Bacteria	-	0	601.774	0		0	17.6815	0	29.5297		0	0	0	0	0		0	0	0	0	0		0.705427	0	0	0	23.6507		0	4.86723	0	0	0		0	0	0	0
lcl|NZ_CP015405.2_cds_WP_065541076.1_627	lcl|NZ_CP015405.2_cds_WP_065541076.1_627 [locus_tag=A4V09_RS03240] [protein=ABC transporter substrate-binding protein] [protein_id=WP_065541076.1] [location=696990..698285]	1296	1796616	Blautia sp. YL58	1796616	Blautia sp. YL58	572511	Blautia	-	-	Lachnospiraceae	-	0	0	0		0	0	0	0		185.268	0	0	0	0		0	0	77.3959	0	0		0	0	0	0	0		0	0	0	0	0		76.5913	0	0	14.051
lcl|NC_021184.1_cds_WP_006524181.1_4294	lcl|NC_021184.1_cds_WP_006524181.1_4294 [locus_tag=DESGI_RS21550] [protein=hypothetical protein] [protein_id=WP_006524181.1] [location=complement(4610652..4611773)] [gbkey=CDS]	1122	767817	Desulfotomaculum gibsoniae DSM 7213	102134	Desulfotomaculum gibsoniae	1562	Desulfotomaculum	-	-	Clostridiales	-	82.0001	0	0		31.9212	296.166	6.96053	0		0	0	0	0	0		0	0	0	0	0		0.705427	0	0	0	55.185		193.784	0	13.0444	0	0		0	0	0	0
EDY21023.1	EDY21023.1 Elongator protein 3/MiaB/NifB [Chthoniobacter flavus Ellin428]	392	497964	Chthoniobacter flavus Ellin428	191863	Chthoniobacter flavus	295577	Chthoniobacter	-	-	Bacteria	-	0	111.277	0		0	1087.41	0	142.024		0	0	0	0	0		0	0	0	0	0		57.845	0	385.081	0	0		184.68	0	0	0	0		0	0	0	0
lcl|NZ_CP013019.1_cds_WP_003442246.1_1932	lcl|NZ_CP013019.1_cds_WP_003442246.1_1932 [locus_tag=AQ984_RS09895] [protein=translation initiation factor IF-2] [protein_id=WP_003442246.1] [location=complement(2180578..2182668)] [gbkey=CDS]	2091	1501	Clostridium pasteurianum	1501	Clostridium pasteurianum	1485	Clostridium	-	b3168	Clostridiaceae	-	1.63347	0	0.699577		1.27685	0	0.696053	0.703088		0	0	0	0	0		0	0	0	0	0		0	0	1891.71	0.311815	914.494		2092.61	290.817	0	0	0		0	0	0	1.78425
WP_055080630.1	WP_055080630.1 LacI family transcriptional regulator [Ruminococcaceae bacterium cv2]	328	1627893	Ruminococcaceae bacterium cv2	1627893	Ruminococcaceae bacterium cv2	-	-	-	b3934	Ruminococcaceae	-	99.9683	0	0		0	0	0	0		0	0	0	0	0		56.2152	0	0	0	0		33.8605	5.06564	0	9.04264	0		0	0	0	0	0		0	0	0	0
CDB30563.1	CDB30563.1 putative efflux ABC transporter permease protein [Firmicutes bacterium CAG:137]	427	1263004	Firmicutes bacterium CAG:137	1263004	Firmicutes bacterium CAG:137	-	-	-	-	Firmicutes	-	2.94024	0	0		6.38424	563.599	0	40.7791		0	0	0	0	0		0	0	0	0	0		0	0	0	67.3521	0		0	0	0	18.5924	0		0	0	0	0
CDE96698.1	CDE96698.1 putative uncharacterized protein [Clostridium sp. CAG:567]	62	1262820	Clostridium sp. CAG:567	1262820	Clostridium sp. CAG:567	1485	Clostridium	-	-	Clostridiaceae	-	0	0	0		0	0	0	0		911.446	0	0	1086.78	1485.79		0	0	252.177	0	0		0	0	0	0	0		0	0	0	0	0		0	0	0	113.746
lcl|NZ_CP017157.1_cds_WP_006604888.1_449	lcl|NZ_CP017157.1_cds_WP_006604888.1_449 [locus_tag=SL103_RS02295] [db_xref=GeneID:32338727] [protein=30S ribosomal protein S5] [protein_id=WP_006604888.1] [location=504681..505283] [gbkey=CDS]	603	47763	Streptomyces lydicus	47763	Streptomyces lydicus	1883	Streptomyces	-	b3303	Bacteria	-	0	96.6352	0		0	0	0	0		0	0	0	0	0		0	8.09198	0	0	0		0	0	67.3892	0	0		0	0	0	0	0		0	0	0	0
CED93548.1	CED93548.1 Protein of unknown function (DUF2922) [Romboutsia ilealis]	75	1115758	Romboutsia ilealis	1115758	Romboutsia ilealis	1501226	Romboutsia	-	-	Peptostreptococcaceae	-	0	0	0		85.5488	0	0	28.1235		69.0214	0	0	0	0		0	0	0	0	0		0	30.3939	0	0	0		0	0	11.8586	0	0		0	0	0	0
lcl|NZ_CP010537.1_cds_WP_052495320.1_7065	lcl|NZ_CP010537.1_cds_WP_052495320.1_7065 [locus_tag=RR42_RS35215] [protein=ABC transporter ATP-binding protein] [protein_id=WP_052495320.1] [location=complement(3353163..3354203)] [gbkey=CDS]	1041	68895	Cupriavidus basilensis	68895	Cupriavidus basilensis	106589	Cupriavidus	3.6.3.24	b1247	Betaproteobacteria	-	0	0	0		0	0	0	0		0	0	0	1542.64	0		1242.9	793.014	0	1095.72	0		0	0	0	0	0		0	0	46.2485	0	0		0	1009.15	0	0
OKZ87134.1	OKZ87134.1 hypothetical protein BHW09_04195 [Clostridium sp. CAG:245_30_32]	123	1896986	Clostridium sp. CAG:245_30_32	1896986	Clostridium sp. CAG:245_30_32	1485	Clostridium	-	-	Clostridiaceae	-	0	73.2085	0		0	0	0	7.03088		0	0	0	0	0		0	0	0	0	0		41.6202	0	370.641	81.3837	129.291		0	0	0	0	822.324		0	0	0	0
lcl|NZ_CP017038.1_cds_WP_069174775.1_269	lcl|NZ_CP017038.1_cds_WP_069174775.1_269 [locus_tag=BCB71_RS01355] [protein=RNA pseudouridine synthase] [protein_id=WP_069174775.1] [location=337111..337791] [gbkey=CDS]	681	712710	Tannerella sp. oral taxon HOT-286	712710	Tannerella sp. oral taxon HOT-286	195950	Tannerella	-	-	Bacteria	-	0	93.7069	0		28.0907	0	0	2858.05		0	0	0	0	0		0	0	0	0	0		0	0	0	631.425	783.627		0	0	0	0	0		0	0	0	0
lcl|NZ_LN831776.1_cds_WP_020427964.1_4821	lcl|NZ_LN831776.1_cds_WP_020427964.1_4821 [locus_tag=PRIO_RS24185] [protein=sugar ABC transporter permease] [protein_id=WP_020427964.1] [location=complement(5688535..5689470)] [gbkey=CDS]	936	1073571	Paenibacillus riograndensis SBR5	483937	Paenibacillus riograndensis	44249	Paenibacillus	-	b1311	Bacilli	-	0	0	0		0	0	0	0		0	0	5.66188	11.368	0		0	0	137.365	0	0		0	0	0	0	0		0	1.82521	0	2.06582	0		17.5522	2.1112	0	0
WP_028995504.1	WP_028995504.1 DNA recombination protein RmuC [Azonexus hydrophilus]	440	418702	Azonexus hydrophilus	418702	Azonexus hydrophilus	146936	Azonexus	-	-	Betaproteobacteria	-	0	0	197.281		578.412	395.624	0	383.886		0	0	0	0	0		0	0	0	0	0		0	0	0	0	0		15.6068	0	0	0	0		0	0	0	0
lcl|NC_013406.1_cds_WP_009593434.1_712	lcl|NC_013406.1_cds_WP_009593434.1_712 [locus_tag=GYMC10_RS03640] [protein=xanthine phosphoribosyltransferase] [protein_id=WP_009593434.1] [location=857542..858111] [gbkey=CDS]	570	481743	Paenibacillus sp. Y412MC10	481743	Paenibacillus sp. Y412MC10	44249	Paenibacillus	2.4.2.22	-	Bacilli	Purine metabolism	577.268	298.691	0		0	1060.89	0	37.2637		0	0	0	0	0		0	0	0	0	0		40.9148	0	0	786.086	640.146		421.383	0	0	0	0		0	0	0	0
WP_087178777.1	WP_087178777.1 nucleotidyltransferase [Lachnoclostridium sp. An76]	134	1965654	Lachnoclostridium sp. An76	1965654	Lachnoclostridium sp. An76	1506553	Lachnoclostridium	-	-	Lachnospiraceae	-	0	1.46417	0		1.27685	0	0	1.40618		7.99195	27.9842	1.88729	5.68401	40.5215		30.0328	5.77999	32.8036	15.9726	9.99361		0	0	0	0.62363	0		0	0	0	0	0		9.57392	10.556	15.7541	3.12244
lcl|NC_018065.1_cds_WP_041865671.1_217	lcl|NC_018065.1_cds_WP_041865671.1_217 [locus_tag=SSIL_RS01215] [protein=malate synthase G] [protein_id=WP_041865671.1] [location=251109..253289] [gbkey=CDS]	2181	1002809	Solibacillus silvestris StLB046	76853	Solibacillus silvestris	648800	Solibacillus	2.3.3.9	b2976	Bacilli	Pyruvate metabolism;Glyoxylate and dicarboxylate metabolism;Microbial metabolism in diverse environments	0	0	0		0	0	0	163.116		308.78	0	0	0	1244.91		0	0	0	0	0		0	0	0	0	0		0	0	0	0	0		0	0	0	111.739
lcl|NZ_CP023529.1_cds_WP_059177867.1_4149	lcl|NZ_CP023529.1_cds_WP_059177867.1_4149 [locus_tag=CO697_RS21320] [protein=exonuclease subunit SbcC] [protein_id=WP_059177867.1] [location=complement(4388110..4391241)] [gbkey=CDS]	3132	61646	Lelliottia amnigena	61646	Lelliottia amnigena	1330545	Lelliottia	-	b0397	Enterobacteriaceae	-	247.307	147.881	0		0	724.943	0	0		0	0	0	0	0		0	0	0	0	0		0	0	611.316	326.159	176.592		35.1152	0	0	0	0		0	0	0	0
KHS56744.1	KHS56744.1 hypothetical protein QX51_12245 [Terrisporobacter othiniensis]	263	1577792	Terrisporobacter othiniensis	1577792	Terrisporobacter othiniensis	1505652	Terrisporobacter	-	-	Peptostreptococcaceae	-	89.8408	0	0		0	0	143.387	0		0	0	0	0	0		0	0	0	0	0		0	0	0	0	0		0	0	38.5404	0	14.7723		65.4218	0	0	0
lcl|NC_010424.1_cds_WP_012301409.1_261	lcl|NC_010424.1_cds_WP_012301409.1_261 [locus_tag=DAUD_RS01350] [protein=SsrA-binding protein] [protein_id=WP_012301409.1] [location=273190..273651] [gbkey=CDS]	462	477974	Candidatus Desulforudis audaxviator MP104C	471827	Candidatus Desulforudis audaxviator	471826	Candidatus Desulforudis	-	b2620	Clostridiales	-	0	23538	0		183.866	0	0	0		0	0.394143	0	0	0		0	0	0	0	0		0	0	0	0.311815	0		44251.7	0.608404	0	4480.76	0		100515	2.1112	0	0.446063
CDE21655.1	CDE21655.1 acetyl esterase family enzyme [Acidiphilium sp. CAG:727]	285	1262689	Acidiphilium sp. CAG:727	1262689	Acidiphilium sp. CAG:727	522	Acidiphilium	-	-	Alphaproteobacteria	-	0	0	0		0	0	164.964	0		31.6045	0	33.3422	0	0		0	0	0	0	0		9.17055	27.0168	0	16.838	0		0	0	0	0	0		0	0	0	0
lcl|NC_019793.1_cds_WP_015237447.1_3584	lcl|NC_019793.1_cds_WP_015237447.1_3584 [locus_tag=DEIPE_RS18190] [protein=tRNA (adenosine(37)-N6)-dimethylallyltransferase MiaA] [protein_id=WP_015237447.1] [location=complement(3769773..3770786)] [gbkey=CDS]	1014	937777	Deinococcus peraridilitoris DSM 19664	432329	Deinococcus peraridilitoris	1298	Deinococcus	2.5.1.75;2.5.1.8	b4171	Bacteria	Zeatin biosynthesis	0	4.39251	0		0	0	0	260.142		0	0	0	0	0		0	0	0	0	0		0	1.68855	0	28.687	66.222		0	0	67.5939	0	0		0	0	0	0
WP_021675443.1	WP_021675443.1 Nif3-like dinuclear metal center hexameric protein [Peptostreptococcaceae bacterium oral taxon 113]	257	1321784	Peptostreptococcaceae bacterium oral taxon 113 str. W5053	1321783	Peptostreptococcaceae bacterium oral taxon 113	-	-	-	-	Peptostreptococcaceae	-	0	0	0		0	35.3631	0	0		0	0	53.4733	0	0		0	0	0	0	0		23.9845	0	0	5.61267	0		0	0	0	0	0		0	0	0	0
WP_090550908.1	WP_090550908.1 hypothetical protein [Pseudobutyrivibrio sp. OR37]	331	1798186	Pseudobutyrivibrio sp. OR37	1798186	Pseudobutyrivibrio sp. OR37	46205	Pseudobutyrivibrio	-	-	Lachnospiraceae	-	148.646	0	160.203		0	0	456.611	0		0	0	0	0	0		0	0	0	0	0		0	0	0	0	0		0	99.1698	0	0	0		0	0	0	0
lcl|NC_016077.1_cds_WP_009015516.1_635	lcl|NC_016077.1_cds_WP_009015516.1_635 [locus_tag=ACIN_RS03220] [protein=type III restriction endonuclease subunit R] [protein_id=WP_009015516.1] [location=692379..695465] [gbkey=CDS]	3087	568816	Acidaminococcus intestini RyC-MR95	187327	Acidaminococcus intestini	904	Acidaminococcus	-	-	Firmicutes	-	1.63347	1.46417	0		72.7804	0	2.08816	340.294		4.72252	0.788287	1.2582	1674.51	0		0	1.156	0	0	7.99489		2.11628	0	0	0	1.57671		26.0113	389.987	2005.88	2.06582	83.7097		1.59565	73.8921	11.6083	4.68366
lcl|NZ_CP011801.1_cds_WP_053378646.1_782	lcl|NZ_CP011801.1_cds_WP_053378646.1_782 [locus_tag=NITMOv2_RS03930] [protein=ketol-acid reductoisomerase] [protein_id=WP_053378646.1] [location=801867..802880] [gbkey=CDS]	1014	42253	Nitrospira moscoviensis	42253	Nitrospira moscoviensis	1234	Nitrospira	1.1.1.86	-	Bacteria	Valine, leucine and isoleucine biosynthesis;Pantothenate and CoA biosynthesis;Biosynthesis of antibiotics	0	1.46417	139.915		0	0	0	1101.04		0	0	0	0	0		0	0	0	0	0		0	0	0	0	0		0	152.709	0	0	0		82.974	0	0	244.889
lcl|NZ_CP013537.1_cds_WP_064828388.1_3524	lcl|NZ_CP013537.1_cds_WP_064828388.1_3524 [locus_tag=AMC87_RS17610] [protein=transketolase] [protein_id=WP_064828388.1] [location=3633684..3635657] [gbkey=CDS]	1974	396	Rhizobium phaseoli	396	Rhizobium phaseoli	379	Rhizobium	2.2.1.1	b2935	Alphaproteobacteria	Pentose phosphate pathway;Carbon fixation in photosynthetic organisms;Biosynthesis of ansamycins;Microbial metabolism in diverse environments;Biosynthesis of antibiotics	0	0	0		10356.5	8785.51	1408.11	1007.52		0	0	2042.68	0	0		0	0	0	0	0		28.9225	0	0	0	0		0	0	0	0	0		0	0	0	0
lcl|NC_013515.1_cds_WP_012859418.1_1415	lcl|NC_013515.1_cds_WP_012859418.1_1415 [locus_tag=SMON_RS07335] [db_xref=GeneID:29674266] [protein=ribose-phosphate pyrophosphokinase] [protein_id=WP_012859418.1] [location=1589791..1590768] [gbkey=CDS]	978	519441	Streptobacillus moniliformis DSM 12112	34105	Streptobacillus moniliformis	34104	Streptobacillus	2.7.6.1	b1207	Bacteria	Pentose phosphate pathway;Purine metabolism;Microbial metabolism in diverse environments;Biosynthesis of antibiotics	0	0	0		0	0	0	0		0	0	27.0512	43.1985	0		0	15.028	0	0	0		0	0	0	0	0		0	0	0	0	0		0	0	0	9.1443
WP_074087045.1	WP_074087045.1 oxidoreductase [Paenibacillus sp. P32E]	214	1349434	Paenibacillus sp. P32E	1349434	Paenibacillus sp. P32E	44249	Paenibacillus	-	-	Bacilli	-	0	0	0		0	130.401	0	149.758		0	0	104.43	0	0		0	0	0	0	0		0	0	0	26.1925	0		0	0	0	0	0		0	0	0	0
lcl|NZ_CP016914.1_cds_911	lcl|NZ_CP016914.1_cds_911 [locus_tag=BC350_RS04665] [protein=hypothetical protein] [pseudo=true] [location=complement(949204..950450)] [gbkey=CDS]	1247	305	Ralstonia solanacearum	305	Ralstonia solanacearum	48736	Ralstonia	-	-	Betaproteobacteria	-	167.921	2.92834	0		0	0	0	0		0	0	0	0	0		0	2.31199	0.512556	1.59726	0		53.6125	0	0	5.61267	34.6877		0	0	0	287.149	2.46205		0	0	0	0
WP_022786265.1	WP_022786265.1 hypothetical protein [Clostridiales bacterium NK3B98]	272	877414	Clostridiales bacterium NK3B98	877414	Clostridiales bacterium NK3B98	-	-	-	-	Clostridiales	-	0	48.3176	43.3738		0	0	0	97.0261		0	0	0	0	0		0	0	0	0	0		8.46513	18.574	0	0	29.9576		0	0	5.92929	0	0		0	0	0	0
WP_066745220.1	WP_066745220.1 hypothetical protein [Cloacibacillus porcorum]	851	1197717	Cloacibacillus porcorum	1197717	Cloacibacillus porcorum	508459	Cloacibacillus	-	-	Bacteria	-	0	143.489	0		0	397.835	0	37.9667		0	0	0	0	0		0	0	0	0	0		0	6.75419	0	0	1.57671		89.739	0	0	0	0		0	0	0	0
lcl|NZ_CP023449.1_cds_WP_066962571.1_3640	lcl|NZ_CP023449.1_cds_WP_066962571.1_3640 [locus_tag=CMV14_RS18435] [protein=TlyA family rRNA (cytidine-2'-O)-methyltransferase] [protein_id=WP_066962571.1] [location=complement(3916274..3917035)] [gbkey=CDS]	762	1850238	Rhizorhabdus dicambivorans	1850238	Rhizorhabdus dicambivorans	1649486	Rhizorhabdus	-	-	Alphaproteobacteria	-	51.2909	36.6042	0		0	318.268	0	0		0	0	0	0	0		0	0	0	0	0		0	10.1313	211.795	0	91.4494		7.80339	0	0	0	0		0	0	0	0
CDE90848.1	CDE90848.1 cytidylate kinase [Clostridium sp. CAG:389]	404	1262801	Clostridium sp. CAG:389	1262801	Clostridium sp. CAG:389	1485	Clostridium	-	-	Clostridiaceae	-	0	0	0		0	0	0	0		37.7801	0	5.03278	51.1561	81.043		0	0	65.6071	225.214	0		0	0	0	0	0		0	0	0	0	0		0	0	0	8.69823
WP_016308982.1	WP_016308982.1 hypothetical protein [Enterorhabdus caecimuris]	775	1235794	Enterorhabdus caecimuris B7	671266	Enterorhabdus caecimuris	580024	Enterorhabdus	-	-	Bacteria	-	0	8.78502	17.4894		0	6449.34	0	961.121		0	0	0	0	0		0	0	0	0	0		10.5814	297.184	0	78.2656	44.148		0	0	2401.96	0	1632.34		0	0	0	0
lcl|NZ_CP017150.1_cds_WP_009885343.1_2908	lcl|NZ_CP017150.1_cds_WP_009885343.1_2908 [locus_tag=BLSMQ_RS14695] [protein=ABC transporter] [protein_id=WP_009885343.1] [location=complement(3191633..3193258)] [gbkey=CDS]	1626	1703	Brevibacterium linens	1703	Brevibacterium linens	1696	Brevibacterium	3.6.3.17	b3749	Bacteria	-	0	0	0		0	0	0	196.161		1.45308	0	191.875	0	0		0	0	0	0	0		276.527	0	0	92.2973	0		0	696.014	0	0	0		0	0	0	0
lcl|NZ_AP014928.1_cds_WP_081091384.1_711	lcl|NZ_AP014928.1_cds_WP_081091384.1_711 [locus_tag=BTUAT1_RS03755] [protein=hypothetical protein] [protein_id=WP_081091384.1] [location=759415..762537] [gbkey=CDS]	3123	1408	Bacillus pumilus	1408	Bacillus pumilus	1386	Bacillus	-	-	Bacilli	-	6045.79	5060.17	0		0	9220.92	0	0		0	0	0	0	0		0	0	0	0	0		322.38	0	4.81352	0	0		0	0	0	0	0		0	0	0	0
lcl|NZ_CP022121.1_cds_WP_089609819.1_1495	lcl|NZ_CP022121.1_cds_WP_089609819.1_1495 [locus_tag=CEQ75_RS07740] [protein=cold-shock protein] [protein_id=WP_089609819.1] [location=1574014..1574211] [gbkey=CDS]	198	51515	Dehalobacterium formicoaceticum	51515	Dehalobacterium formicoaceticum	51514	Dehalobacterium	-	b0623	Clostridiales	-	0	0	0		0	0	0	0		0	681.08	0	0	0		0	0	0	0	0.666241		313.21	0	101.084	0	0		0	0	0	0	0		0	0	0	0
lcl|NC_013740.1_cds_WP_012937436.1_36	lcl|NC_013740.1_cds_WP_012937436.1_36 [locus_tag=ACFER_RS00210] [protein=tRNA 2-thiouridine(34) synthase MnmA] [protein_id=WP_012937436.1] [location=complement(46039..47109)] [gbkey=CDS]	1071	591001	Acidaminococcus fermentans DSM 20731	905	Acidaminococcus fermentans	904	Acidaminococcus	-	b1133	Firmicutes	-	0	0	0		23882.2	0	1442.22	0		0	0	0	0	4.50239		9.24086	0	0	1.59726	0		0	1.68855	0	0.311815	0		2.60113	111.946	0	6.19746	0		0	0	0	0
lcl|NZ_CP006587.1_cds_WP_044017201.1_2987	lcl|NZ_CP006587.1_cds_WP_044017201.1_2987 [locus_tag=N008_RS15120] [protein=dihydroflavonol 4-reductase] [protein_id=WP_044017201.1] [location=complement(3618788..3619777)] [gbkey=CDS]	990	1356852	Hymenobacter sp. APR13	1356852	Hymenobacter sp. APR13	89966	Hymenobacter	-	-	Bacteria	-	0	0	225.264		2.5537	0	0	18.9834		0	0	0	0	0		0	0	0	0	0		0	0	0	107.576	14.1904		0	2.43361	0	0	2.46205		0	0	0	0
lcl|NZ_CP020559.1_cds_WP_070964902.1_4029	lcl|NZ_CP020559.1_cds_WP_070964902.1_4029 [locus_tag=CLFO_RS20995] [protein=PAS domain-containing sensor histidine kinase] [protein_id=WP_070964902.1] [location=complement(4491190..4492992)] [gbkey=CDS]	1803	1497	Clostridium formicaceticum	1497	Clostridium formicaceticum	1485	Clostridium	2.7.13.3	b0400	Clostridiaceae	-	0	0	0		0	0	0	0		3698.09	898.253	0	0	0		0	10210.9	1701.68	0	0		0	0	0	0	0		2804.02	0	829.508	0	0		0	8533.48	0	0
WP_033117932.1	WP_033117932.1 hypothetical protein [Intestinimonas butyriciproducens]	427	1297617	Intestinimonas butyriciproducens	1297617	Intestinimonas butyriciproducens	1392389	Intestinimonas	-	-	Clostridiales	-	0	215.233	0		0	373.522	0	0		0	0	0	0	0		0	0	0	0	0		2.11628	0	529.487	0	376.835		31.2135	10.9513	1.18586	0	0		0	0	0	0
WP_084492978.1	WP_084492978.1 DUF4868 domain-containing protein [[Clostridium] indolis]	302	69825	[Clostridium] indolis	69825	[Clostridium] indolis	1506553	Lachnoclostridium	-	-	Lachnospiraceae	-	0	0	0		0	0	0	0		0	0	16.9856	32.9672	0		0	0	410.044	31.9452	0		0	0	0	0	0		0	0	0	0	0		0	12.6672	0	14.051
lcl|NC_021181.2_cds_WP_003548904.1_222	lcl|NC_021181.2_cds_WP_003548904.1_222 [locus_tag=LA14_RS01135] [protein=DNA-directed RNA polymerase subunit delta] [protein_id=WP_003548904.1] [location=228788..229342] [gbkey=CDS]	555	1314884	Lactobacillus acidophilus La-14	1579	Lactobacillus acidophilus	1578	Lactobacillus	-	-	Lactobacillaceae	-	0	0	0		0	0	0	0		163.108	0	0	21.5992	0		0	0	0	94.2384	0		0	0	0	0	1.57671		586.555	0	0	454.48	0		0	0	0	0
lcl|NC_020291.1_cds_WP_015395697.1_5476	lcl|NC_020291.1_cds_WP_015395697.1_5476 [locus_tag=CSPA_RS27570] [protein=ABC transporter ATP-binding protein] [protein_id=WP_015395697.1] [location=complement(6347466..6349205)] [gbkey=CDS]	1740	931276	Clostridium saccharoperbutylacetonicum N1-4(HMT)	36745	Clostridium saccharoperbutylacetonicum	1485	Clostridium	3.6.3.44	b0914	Clostridiaceae	-	0	0	0		0	0	0	0		0	27.1959	0	0	2.25119		0	3.46799	892.872	1.59726	19.9872		4.23256	1.68855	0	0	0		0	0	0	0	0		0	0	0	0
lcl|NC_013929.1_cds_WP_013004380.1_6605	lcl|NC_013929.1_cds_WP_013004380.1_6605 [locus_tag=SCAB_RS32630] [db_xref=GeneID:24313553] [protein=Cys-tRNA(Pro) deacylase] [protein_id=WP_013004380.1] [location=complement(7565213..7565713)] [gbkey=CDS]	501	680198	Streptomyces scabiei 87.22	1930	Streptomyces scabiei	1883	Streptomyces	-	b0481	Bacteria	-	1013.4	0	0		0	0	0	1041.27		0	0	0	0	0		0	0	0	0	0		0	300.561	495.792	231.679	0		0	0	6.52222	0	0		0	0	0	0
WP_069644377.1	WP_069644377.1 hypothetical protein [Desulfuribacillus alkaliarsenatis]	105	766136	Desulfuribacillus alkaliarsenatis	766136	Desulfuribacillus alkaliarsenatis	1543703	Desulfuribacillus	-	-	Bacilli	-	26.1355	0	0		0	0	0	518.176		0	0	0	0	0		0	0	0	0	0		0	18.574	0	0	239.66		0	0	0	161.134	201.888		0	0	0	0
WP_022202811.1	WP_022202811.1 MULTISPECIES: hypothetical protein [Lachnoclostridium]	257	1834196	Lachnoclostridium sp. YL32	1834196	Lachnoclostridium sp. YL32	1506553	Lachnoclostridium	-	-	Lachnospiraceae	-	0	0	76.2539		53.6276	0	0	0		0	0	0	0	0		0	0	0	0	0		0	0	288.811	0	279.078		0	217.808	0	0	0		0	0	0	0
WP_020436081.1	WP_020436081.1 LPXTG-motif cell wall anchor domain protein [[Ruminococcus] torques]	569	33039	[Ruminococcus] torques	33039	[Ruminococcus] torques	572511	Blautia	-	-	Lachnospiraceae	-	0	0	0		0	0	0	0		0	68.1868	0	0	0		137.073	0	0	0	17.9885		0	0	0	0	0		0	0	0	0	0		1.59565	0	0	0
[truncated: 42 more columns]
