# Supplementary material for: Systematic profiling of the chicken gut microbiome reveals dietary supplementation with antibiotics alters expression of multiple microbial pathways with minimal impact on community structure
Source: Microbiome. 2022 Aug 15;10:127. doi: 10.1186/s40168-022-01319-7 (PMC9377095; doi:10.1186/s40168-022-01319-7)
Supplement: Supplementary file 23 — Additional file 22: Supplemental Table 9. Metabolic pathways enriched in transcripts expressed in the ceca exhibiting significant differential expression between AGPs and diets. [file 40168_2022_1319_MOESM22_ESM.xlsx]

## Sheet: Supplemental Table 7
Supplemental Table 9 Metabolic pathways enriched in transcripts expressed in the ceca exhibiting significant differential expression between AGPs and diets
Pathways enriched across all AGP comparisons
Pathway	ECs assigned to pathway	Total ECs in pathway	ECs differentially expressed in all AGP comparisons	p-values	pFDR_BH
Alanine, aspartate and glutamate metabolism	1.2.1.16,1.2.1.24,1.2.1.79,1.2.1.88,1.4.1.1,1.4.1.13,1.4.1.14,1.4.1.2,1.4.1.3,1.4.1.4,1.4.3.1,1.4.3.15,1.4.3.16,1.4.3.2,2.1.3.2,2.3.1.17,2.4.2.14,2.6.1.1,2.6.1.12,2.6.1.14,2.6.1.15,2.6.1.16,2.6.1.19,2.6.1.2,2.6.1.44,2.6.1.96,3.4.17.21,3.5.1.1,3.5.1.111,3.5.1.15,3.5.1.2,3.5.1.3,3.5.1.38,3.5.1.7,4.1.1.12,4.1.1.15,4.3.1.1,4.3.2.1,4.3.2.2,5.1.1.13,6.3.1.1,6.3.1.17,6.3.1.2,6.3.2.41,6.3.2.42,6.3.4.16,6…	50	6	1.03619e-05	0.00109154
Purine metabolism	1.1.1.154,1.1.1.205,1.1.1.350,1.1.98.6,1.14.13.113,1.17.1.4,1.17.3.2,1.17.4.1,1.17.4.2,1.7.1.7,1.7.3.3,2.1.2.2,2.1.2.3,2.1.2.4,2.1.3.5,2.4.2.1,2.4.2.14,2.4.2.15,2.4.2.16,2.4.2.22,2.4.2.7,2.4.2.8,2.6.1.112,2.7.1.113,2.7.1.20,2.7.1.25,2.7.1.40,2.7.1.73,2.7.1.74,2.7.1.76,2.7.2.2,2.7.4.10,2.7.4.11,2.7.4.3,2.7.4.6,2.7.4.8,2.7.6.1,2.7.6.5,2.7.7.4,2.7.7.53,2.7.7.6,2.7.7.7,2.7.7.8,3.1.3.5,3.1.3.6,3.1.3.9…	110	8	1.32307e-05	0.00109154
Arginine biosynthesis	1.14.13.39,1.14.14.47,1.2.1.38,1.4.1.2,1.4.1.3,1.4.1.4,2.1.3.3,2.1.3.9,2.3.1.1,2.3.1.35,2.6.1.1,2.6.1.11,2.6.1.2,2.7.2.2,2.7.2.8,3.5.1.14,3.5.1.16,3.5.1.2,3.5.1.38,3.5.1.5,3.5.1.54,3.5.3.1,3.5.3.6,4.3.2.1,6.3.1.2,6.3.4.16,6.3.4.5,6.3.4.6	28	4	0.000180984	0.0099541
Biosynthesis of ansamycins	2.1.1.315,2.2.1.1,2.7.1.179,4.2.1.144	4	2	0.000645476	0.0266259
Pathways enriched across all diet comparisons
Pathway	ECs assigned to pathway	Total ECs in pathway	ECs differentially expressed in all AGP comparisons	p-values	pFDR_BH
Purine metabolism	1.1.1.154,1.1.1.205,1.1.1.350,1.1.98.6,1.14.13.113,1.17.1.4,1.17.3.2,1.17.4.1,1.17.4.2,1.7.1.7,1.7.3.3,2.1.2.2,2.1.2.3,2.1.2.4,2.1.3.5,2.4.2.1,2.4.2.14,2.4.2.15,2.4.2.16,2.4.2.22,2.4.2.7,2.4.2.8,2.6.1.112,2.7.1.113,2.7.1.20,2.7.1.25,2.7.1.40,2.7.1.73,2.7.1.74,2.7.1.76,2.7.2.2,2.7.4.10,2.7.4.11,2.7.4.3,2.7.4.6,2.7.4.8,2.7.6.1,2.7.6.5,2.7.7.4,2.7.7.53,2.7.7.6,2.7.7.7,2.7.7.8,3.1.3.5,3.1.3.6,3.1.3.9…	110	20	1.17684e-14	1.94178e-12
Pyrimidine metabolism	1.1.98.6,1.14.99.46,1.17.4.1,1.17.4.2,1.17.99.4,1.3.1.1,1.3.1.14,1.3.1.2,1.3.5.2,1.3.98.1,2.1.1.148,2.1.1.45,2.1.2.8,2.1.3.2,2.4.2.1,2.4.2.10,2.4.2.2,2.4.2.3,2.4.2.4,2.4.2.6,2.4.2.9,2.7.1.21,2.7.1.213,2.7.1.48,2.7.1.74,2.7.1.83,2.7.4.12,2.7.4.14,2.7.4.22,2.7.4.25,2.7.4.6,2.7.4.9,2.7.7.6,2.7.7.7,2.7.7.8,3.1.3.5,3.1.3.6,3.1.3.89,3.1.4.16,3.2.2.10,3.2.2.3,3.2.2.8,3.5.1.110,3.5.1.6,3.5.1.95,3.5.2.1,3…	65	11	4.67926e-08	3.86039e-06
Alanine, aspartate and glutamate metabolism	1.2.1.16,1.2.1.24,1.2.1.79,1.2.1.88,1.4.1.1,1.4.1.13,1.4.1.14,1.4.1.2,1.4.1.3,1.4.1.4,1.4.3.1,1.4.3.15,1.4.3.16,1.4.3.2,2.1.3.2,2.3.1.17,2.4.2.14,2.6.1.1,2.6.1.12,2.6.1.14,2.6.1.15,2.6.1.16,2.6.1.19,2.6.1.2,2.6.1.44,2.6.1.96,3.4.17.21,3.5.1.1,3.5.1.111,3.5.1.15,3.5.1.2,3.5.1.3,3.5.1.38,3.5.1.7,4.1.1.12,4.1.1.15,4.3.1.1,4.3.2.1,4.3.2.2,5.1.1.13,6.3.1.1,6.3.1.17,6.3.1.2,6.3.2.41,6.3.2.42,6.3.4.16,6…	50	8	5.79482e-06	0.000318715
Biosynthesis of ansamycins	2.1.1.315,2.2.1.1,2.7.1.179,4.2.1.144	4	3	3.29602e-05	0.00135961
Carbon fixation in photosynthetic organisms	1.1.1.37,1.1.1.39,1.1.1.40,1.1.1.82,1.2.1.12,1.2.1.13,1.2.1.59,2.2.1.1,2.6.1.1,2.6.1.2,2.7.1.14,2.7.1.19,2.7.2.3,2.7.9.1,3.1.3.11,3.1.3.37,4.1.1.31,4.1.1.39,4.1.1.49,4.1.2.13,4.1.2.22,4.1.2.9,5.1.3.1,5.3.1.1,5.3.1.6	25	5	0.000123566	0.00407767
Arginine biosynthesis	1.14.13.39,1.14.14.47,1.2.1.38,1.4.1.2,1.4.1.3,1.4.1.4,2.1.3.3,2.1.3.9,2.3.1.1,2.3.1.35,2.6.1.1,2.6.1.11,2.6.1.2,2.7.2.2,2.7.2.8,3.5.1.14,3.5.1.16,3.5.1.2,3.5.1.38,3.5.1.5,3.5.1.54,3.5.3.1,3.5.3.6,4.3.2.1,6.3.1.2,6.3.4.16,6.3.4.5,6.3.4.6	28	5	0.000217857	0.00599106
Glyoxylate and dicarboxylate metabolism	1.1.1.26,1.1.1.29,1.1.1.36,1.1.1.37,1.1.1.60,1.1.1.77,1.1.1.79,1.1.1.81,1.1.1.92,1.1.1.93,1.1.3.15,1.1.99.14,1.11.1.6,1.17.1.9,1.2.1.17,1.2.1.21,1.2.2.1,1.2.3.4,1.2.3.5,1.3.1.7,1.3.1.85,1.3.8.12,1.4.7.1,2.1.2.1,2.2.1.5,2.3.1.9,2.3.3.1,2.3.3.12,2.3.3.7,2.3.3.9,2.6.1.4,2.6.1.45,2.7.1.165,2.7.1.31,2.7.2.6,2.8.3.2,3.1.2.10,3.1.2.30,3.1.3.18,3.3.2.4,3.5.1.10,3.5.1.31,3.5.1.49,3.5.1.56,3.5.1.68,3.5.1.8…	73	7	0.000640265	0.015092
Pentose phosphate pathway	1.1.1.215,1.1.1.343,1.1.1.359,1.1.1.360,1.1.1.363,1.1.1.388,1.1.1.43,1.1.1.44,1.1.1.47,1.1.1.49,1.1.3.4,1.1.3.5,1.1.5.2,1.1.5.9,1.1.99.3,1.2.1.89,1.2.1.9,1.2.1.90,1.2.7.5,1.2.99.8,2.2.1.1,2.2.1.2,2.7.1.11,2.7.1.12,2.7.1.13,2.7.1.146,2.7.1.15,2.7.1.165,2.7.1.178,2.7.1.203,2.7.1.45,2.7.1.90,2.7.4.23,2.7.6.1,3.1.1.17,3.1.1.31,3.1.3.11,4.1.2.13,4.1.2.14,4.1.2.4,4.1.2.43,4.1.2.51,4.1.2.55,4.1.2.9,4.2.…	55	6	0.000802444	0.0165504
Drug metabolism - other enzymes	1.1.1.205,1.11.1.21,1.11.2.2,1.17.3.2,1.17.4.1,1.3.1.2,2.1.1.67,2.3.1.5,2.4.1.17,2.4.2.10,2.4.2.3,2.4.2.4,2.4.2.8,2.5.1.18,2.7.1.21,2.7.1.48,2.7.4.14,2.7.4.6,3.1.1.1,3.2.1.31,3.5.1.6,3.5.2.2,3.5.4.5,3.6.1.23,6.3.5.2	25	4	0.00150378	0.0275692
Glycolysis / Gluconeogenesis	1.1.1.1,1.1.1.2,1.1.1.27,1.1.2.7,1.1.2.8,1.1.5.5,1.2.1.12,1.2.1.3,1.2.1.5,1.2.1.59,1.2.1.9,1.2.1.90,1.2.4.1,1.2.7.1,1.2.7.11,1.2.7.6,1.8.1.4,2.3.1.12,2.7.1.1,2.7.1.11,2.7.1.146,2.7.1.147,2.7.1.199,2.7.1.2,2.7.1.40,2.7.1.63,2.7.1.90,2.7.2.3,3.1.3.10,3.1.3.11,3.1.3.80,3.1.3.9,3.2.1.86,4.1.1.1,4.1.1.32,4.1.1.49,4.1.2.13,4.2.1.11,5.1.3.15,5.1.3.3,5.3.1.1,5.3.1.9,5.4.2.11,5.4.2.12,5.4.2.2,5.4.2.4,6.2.…	48	5	0.00275873	0.0455191
Note: An enzyme (as denoted by its EC number) is defined as differentially expressed if a transcript assigned to that EC is significantly differentially expressed across all AGP or diet comparisons
