# Supplementary material for: Systematic profiling of the chicken gut microbiome reveals dietary supplementation with antibiotics alters expression of multiple microbial pathways with minimal impact on community structure
Source: Microbiome. 2022 Aug 15;10:127. doi: 10.1186/s40168-022-01319-7 (PMC9377095; doi:10.1186/s40168-022-01319-7)
Supplement: Supplementary file 24 — Additional file 23: Supplemental Table 10. Enzymes detected in 73 metatranscriptomic datasets. [file 40168_2022_1319_MOESM23_ESM.xlsx]

## Sheet: Supplemental Table 9
Supplemental Table 10 Enzymes detected in 73 metatranscriptomic datasets.
For each sample, total expression (RPKM) of all genes encoding the enzyme is provided for each sample
									Day24_Ceca_Wheat					Day24_Ceca_Wheat+AGPs					Day24_Ceca_Corn			Day24_Ceca_Corn+AGPs				Day40_Ceca_Wheat					Day40_Ceca_Wheat+AGPs					Day40_Ceca_Corn					Day40_Ceca_Corn+AGPs					Day24_Jejunum_Wheat
ECsID	ECsName	#genes	#taxonIDs	taxonIDs	#speciesIDs	speciesIDs	#taxa	taxa	Sample_1	Sample_4	Sample_5	Sample_11	Sample_13	Sample_2	Sample_7	Sample_8	Sample_9	Sample_16	Sample_6	Sample_12	Sample_15	Sample_3	Sample_10	Sample_14	Sample_37	Sample_17	Sample_18	Sample_23	Sample_29	Sample_31	Sample_19	Sample_20	Sample_26	Sample_27	Sample_36	Sample_24	Sample_25	Sample_30	Sample_33	Sample_35	Sample_21	Sample_22	Sample_28	Sample_32	Sample_34	Sample_40	Sample_41	Sample_44	Sample_46
1.1.1.1	alcohol dehydrogenase	312	244	1263001;1262832;1262831;1262882;1262996;1262855;1262756;1262700;59620;1262796;1263023;1262824;1262804;1262841;1262989;1262810;1262857;1262812;1262807;1262688;1262789;1262801;1115758;1897044;1896989;1896979;165186;169435;394503;186802;1871035;588605;438033;1120746;180164;765821;1849176;1852384;1572656;1965627;1965583;1965575;1965569;1965647;1965548;1965654;1965562;1965540;1965566;1965542;1965648;1…	227	1263001;1262832;1262831;1262882;1262996;1262855;1262756;1262700;59620;1262796;1263023;1262824;1262804;1262841;1262989;1262810;1262857;1262812;1262807;1262688;1262789;1262801;1115758;1897044;1896989;1896979;165186;169435;1521;-;1871035;438033;1120746;180164;765821;1849176;1852384;1572656;1965627;1965583;1965575;1965569;1965647;1965548;1965654;1965562;1965540;1965566;1965542;1965648;1965659;1780379…	16	Firmicutes;Clostridiaceae;Eubacteriaceae;Erysipelotrichaceae;Lachnospiraceae;Ruminococcaceae;Peptostreptococcaceae;Clostridiales;Bacteria;Lactobacillaceae;Bacilli;Proteobacteria;Betaproteobacteria;Alphaproteobacteria;Enterobacteriaceae;Streptococcaceae	19776.4	55779.2	14030.1	19255.1	8883.21	164086	10736.9	57465.7	35304.2	44201.1	26480.2	34829.7	19670.7	27850.6	40097.3	15966.8	34250.9	12787.6	16049.4	106118	6319.15	18283.3	39763.6	24603.9	13396.1	19053.9	17126.6	15302.1	16174.6	26147	23903.4	30968.2	23014.8	21589.8	20958.3	44506	31703.8	101.755	279.768	26.5421	101.078
1.1.1.100	3-oxoacyl-[acyl-carrier-protein] reductase	53	53	1896989;536227;186802;1121338;1572656;1965627;1965575;1965569;1965654;1965562;1965659;59620;482957;338969;362948;585057;479437;572547;610130;573061;861208;760192;491077;546269;641491;1144275;86416;469602;1437364;1328859;1531429;1297617;79604;1194971;1658665;649756;1172567;1834196;1834198;1796616;292800;164348;1850246;1917485;1936081;1096243;537007;208479;2026799;1653480;1679444;1871021;1841863	51	1896989;217159;-;420412;1572656;1965627;1965575;1965569;1965654;1965562;1965659;59620;482957;192843;1624;562;84112;81468;84030;1493;861208;2350;1598;143361;876;184914;1501;851;1437364;1531429;1297617;79604;1658665;649756;1908;1834196;1834198;1796616;292800;164348;1850246;1917485;1936081;1096243;1322;208479;2026799;1653480;1679444;1871021;1841863	11	Clostridiaceae;Clostridiales;Ruminococcaceae;Lachnospiraceae;Betaproteobacteria;Lactobacillaceae;Enterobacteriaceae;Bacteria;Alphaproteobacteria;Peptostreptococcaceae;Proteobacteria	246.661	720.494	551.09	147.784	294.906	412.758	1986	1743.2	215.63	1042	1278.03	455.357	491.803	195.358	1098.47	334.105	639.81	411.678	1832.52	128126	505.167	2382.98	1546.85	592.876	1461.37	188.653	404.288	497.326	175.609	1506.63	156.219	990.176	370.661	366.867	307.137	5941.29	679.526	3.83982	0.396835	3.38836	20.2155
1.1.1.103	L-threonine 3-dehydrogenase	18	18	1262824;876091;304766;243230;298386;394221;585057;443143;640513;748280;1427366;1328859;61647;1182571;68895;252514;1834198;1871021	17	1262824;876091;304766;1299;74109;74318;562;443143;61645;748280;204042;61647;1182571;68895;252514;1834198;1871021	10	Clostridiaceae;Oscillospiraceae;Firmicutes;Bacteria;Proteobacteria;Alphaproteobacteria;Enterobacteriaceae;Betaproteobacteria;Ruminococcaceae;Lachnospiraceae	35.6005	29.1666	77.379	37.5145	69.787	139.383	223.107	83.034	274.729	345.113	13.7211	87.8502	60.8632	77.8878	137.032	99.5355	92.8076	94.1435	274.456	363.174	46.6136	13.7744	261.201	44.9282	109.021	154.067	46.029	419.729	109.756	433.216	430.617	190.782	595.659	65.0992	57.5141	78.5011	103.406	0	1.58734	2.82363	0
1.1.1.130	3-dehydro-L-gulonate 2-dehydrogenase	2	2	585057;72407	2	562;573	1	Enterobacteriaceae	0.363271	2.759	0	0	0	14.6314	30.0559	27.1654	17.5699	36.6432	0.326694	0	0.699577	0	4.42038	2.78421	4.21853	0	4.2224	25.7041	0.223032	0	0	6.16661	0	0	0	0	1.68855	0	1.24726	0	0	0.608404	0	14.4607	0	0	0	0	0
1.1.1.133	dTDP-4-dehydrorhamnose reductase	14	14	1262824;1896979;411471;154288;1965648;405955;585057;610130;1702221;649756;818;1377;1871021;562	12	1262824;1896979;214851;154288;1965648;562;84030;1702221;649756;818;1377;1871021	7	Clostridiaceae;Ruminococcaceae;Erysipelotrichaceae;Enterobacteriaceae;Lachnospiraceae;Bacteria;Bacilli	63.9356	67.3985	11.3238	55.7033	72.0382	24.6423	75.1398	33.8287	154.934	145.24	18.2948	125.919	59.4641	57.4582	280.694	25.0579	92.1045	215.413	160.451	609.437	31.0014	22.9574	54.2755	13.2142	28.174	62.8843	23.0145	72.659	37.148	245.489	22.1389	58.3384	10.4045	35.2874	84.7889	10.3291	172.343	0	0	0	0
1.1.1.140	sorbitol-6-phosphate 2-dehydrogenase	2	2	585057;1328859	1	562	1	Enterobacteriaceae	0	0	13.8402	3.4104	4.50239	16.1715	17.34	57.9188	15.9726	83.9463	1.30677	0	0	0	2.21019	2.78421	0.703088	0	35.8904	193.196	0	4.59147	3.39222	5.28567	0	0	2.30145	0	8.44274	0	7.79538	0	1.30056	1.21681	0	0	64.0133	0	0.793669	0	0
1.1.1.157	3-hydroxybutyryl-CoA dehydrogenase	12	11	342108;366602;591001;272942;509190;1458465;1297617;292800;1639348;394958;1441467	11	84159;366602;905;1061;88688;907;1297617;292800;1639348;394958;28077	4	Alphaproteobacteria;Firmicutes;Clostridiales;Clostridiaceae	86.8217	422.916	1289.02	2926.13	69.787	97.7991	160.684	1656.58	3981.97	32.6458	129.697	166.915	140.615	824.844	55.2548	3483.05	1401.25	197.861	793.812	94.5249	1953.53	96.421	67.8444	473.948	864.818	198.086	2195.58	572.807	859.471	298.438	449.637	427.289	1469.64	2153.14	1722.46	5590.11	1395.98	0	0.396835	0.564726	0
1.1.1.158	Transferred to 1.3.1.98	83	80	1262831;1262963;1262989;1262894;1262970;1633631;1916320;1226322;1802593;1896989;1897029;1805065;1974889;165185;1193532;471875;169435;667014;1226325;1392493;53424;1795632;1712675;39484;1572656;1965627;1965654;1965562;1965604;1965648;29348;1965636;1780380;1965576;1965557;1965560;1965542;1965659;40841;243231;362948;386415;585057;479437;633699;639282;663278;1209989;1033837;491077;1042156;585394;71431…	77	1262831;1262963;1262989;1262894;1262970;1633631;1916320;1226322;1802593;1896989;1897029;1805065;1974889;165185;1193532;46228;169435;171695;1226325;1392493;53424;1795632;1712675;39484;1572656;1965627;1965654;1965562;1965604;1965648;29348;1965636;1780380;1965576;1965557;1965560;1965542;1965659;40841;35554;1624;1542;562;84112;33959;197162;253239;499229;267818;1598;1042156;301301;1625;351091;1496;157…	14	Clostridiaceae;Ruminococcaceae;Firmicutes;Eubacteriaceae;Bacteria;Oscillospiraceae;Lachnospiraceae;Erysipelotrichaceae;Clostridiales;Proteobacteria;Lactobacillaceae;Enterobacteriaceae;Peptostreptococcaceae;Bacilli	827.894	219.144	668.102	289.884	889.221	430.47	650.826	735.517	274.729	1952.09	229.339	2266.53	328.102	1257.7	2367.12	332.713	417.634	801.018	399.017	846.578	274.552	6432.66	3015.68	969.92	18863.7	811.207	1005.73	247.605	678.796	1453.68	445.584	1281.87	520.226	710.007	661.116	1652.65	1765.29	15.3593	19.4449	16.9418	0
1.1.1.159	7alpha-hydroxysteroid dehydrogenase	2	2	585057;1328859	1	562	1	Enterobacteriaceae	3.63271	24.831	32.084	7.95761	13.5072	61.6057	145.656	180.932	44.7233	147.239	0.980081	1.46417	2.09873	6.38424	0	2.78421	1.40618	0	69.6697	191.537	0	13.7744	3.39222	14.0951	0	0	2.30145	1.41085	3.37709	0	1.87089	1.57671	0	1.82521	1.18586	6.19746	46.7789	0	0.396835	0	0
1.1.1.169	2-dehydropantoate 2-reductase	4	4	585057;491077;1328859;1351755	3	562;1598;46867	3	Enterobacteriaceae;Lactobacillaceae;Clostridiaceae	27.6086	0	52.8442	6.82081	11.256	49.2846	139.876	110.712	63.8904	1165.92	3.26694	347.008	7.69535	17.8759	106.089	6.96053	15.4679	4.78696	101.338	0	5.35276	4.59147	176.395	12.3332	5.5123	3.14421	112.004	0.705427	10.1313	4.81352	6.2363	118.254	1.30056	32.2454	19.5667	41.3164	78.7856	1.91991	0	0	0
1.1.1.17	mannitol-1-phosphate 5-dehydrogenase	19	14	97138;649756;1261637;1261636;1965545;362948;585057;1604;1125630;1600;1328859;1194971;86664;83683	12	97138;649756;1261637;1261636;1965545;1624;562;1604;573;1600;86664;83683	5	Clostridiaceae;Lachnospiraceae;Lactobacillaceae;Enterobacteriaceae;Bacilli	95.9034	1497.74	420.867	100.039	198.105	4334.73	404.599	4321.36	678.836	4817.59	169.554	2297.28	61.5628	329.427	92.8281	34.1066	73.1211	55.8479	498.244	1430.31	15.1662	284.671	970.175	77.5232	998.338	6.28843	97.428	538.241	157.035	134.778	63.9221	203.396	1322.67	346.79	76.4878	563.968	438.245	1.91991	787.717	4.51781	40.431
1.1.1.18	inositol 2-dehydrogenase	81	55	657323;1262831;1262995;1262959;165186;1193532;1121256;537007;1195236;501571;876091;29355;438033;39484;1473580;1776382;1121322;456330;1871035;1945634;1871029;1965583;1798184;2025493;323098;318586;395019;324057;481743;699246;610130;536019;1036673;1114970;997761;1268072;1349819;1536774;1536772;169760;189425;82985;1338689;649756;714;162209;1695218;1792307;1834196;1796616;1842534;528191;351671;1073571…	53	657323;1262831;1262995;1262959;165186;1193532;456330;1322;29371;501571;876091;29355;438033;39484;1473580;1776382;259063;1871035;1945634;1871029;1965583;1798184;2025493;913;266;87883;324057;481743;884684;84030;593909;61624;294;365617;1349819;1536774;1536772;169760;189425;82985;1338689;649756;714;162209;1695218;1792307;1834196;1796616;1842534;528191;351671;483937;1791	12	Ruminococcaceae;Clostridiaceae;Firmicutes;Lachnospiraceae;Oscillospiraceae;Clostridiales;Eubacteriaceae;Alphaproteobacteria;Betaproteobacteria;Bacilli;Proteobacteria;Bacteria	348.376	434.346	2383.02	4001.54	2208.42	8675.62	4560.41	828.29	16943.7	744.191	6949.1	18540.8	7193.75	6181.22	2974.92	5279.56	5780.79	1160.04	4004.95	271.137	537.06	583.117	400.282	572.614	545.717	691.727	607.583	1154.08	1401.49	2122.76	2997.48	2090.72	2114.72	1947.5	1302.07	799.472	2873.21	0	0	0	40.431
1.1.1.193	5-amino-6-(5-phosphoribosylamino)uracil reductase	13	12	1226323;1193532;97138;29341;1965537;1965659;251221;264732;585057;526224;585394;1328859	11	1226323;1193532;97138;29341;1965537;1965659;33072;1525;562;84378;301301	7	Oscillospiraceae;Clostridiaceae;Clostridiales;Lachnospiraceae;Bacteria;Firmicutes;Enterobacteriaceae	55.9437	31.5315	47.8114	120.501	42.7727	60.8356	580.311	629.418	78.2658	607.612	110.422	45.3893	70.6573	17.8759	37.5733	22.9697	36.5606	35.1044	61.2249	39.7999	70.701	114.787	108.551	22.9046	9.79964	198.086	3.0686	11.9923	11.8198	28.8811	4.0536	15.7671	9.10395	42.5882	14.2303	22.724	66.4753	3.83982	0	2.82363	20.2155
1.1.1.2	alcohol dehydrogenase (NADP+)	2	1	1328859	1	562	1	Enterobacteriaceae	1.45308	0	20.7602	9.09441	15.7584	21.562	85.5438	0	31.9452	0.666241	2.94024	0	0	1.27685	8.84077	6.96053	0	1.59565	16.8896	72.9666	0	9.18295	3.39222	5.28567	0	0	1.5343	2.11628	6.75419	0	1.55908	0	0	2.43361	0.592929	0	0	0	0	1.69418	0
1.1.1.205	IMP dehydrogenase	203	198	697281;1262831;1263004;1262779;1262796;1262886;1262797;1262807;1262970;411468;169435;1897048;1193532;937334;97138;29348;33039;635013;698948;1232454;1871030;1572656;1965604;1965659;1792311;655607;169963;272626;264462;292459;269800;207559;323848;349521;290397;362948;370553;335541;386043;203119;272563;290402;398580;357809;391038;404380;585057;439235;883;515620;515619;573370;272630;471855;479437;5210…	183	252966;1262831;1263004;1262779;1262796;1262886;1262797;1262807;1262970;29347;169435;1897048;1193532;937334;97138;29348;33039;863643;1517;1232454;1871030;1572656;1965604;1965659;1792311;655607;1639;1642;959;2734;2021;58180;1231;158327;161493;1624;1314;863;1643;1515;1496;1520;215813;66219;148447;225194;562;259354;881;39485;39491;184917;408;84110;84112;405212;42838;481743;833;33959;905;1640;63745;47…	17	Firmicutes;Clostridiaceae;Eubacteriaceae;Ruminococcaceae;Lachnospiraceae;Clostridiales;Erysipelotrichaceae;Peptostreptococcaceae;Bacilli;Proteobacteria;Bacteria;Betaproteobacteria;Lactobacillaceae;Streptococcaceae;Alphaproteobacteria;Enterobacteriaceae;Oscillospiraceae	4644.41	10554	4338.89	4334.62	4905.35	7551.32	5189.27	8226.52	6724.47	9740.44	2782.12	21442.8	2007.79	5745.82	10219.9	3076.55	4550.38	6767.16	3538.38	6255.22	2350.75	13420.9	10861.9	4298.13	3951.09	3644.14	15287.8	4437.14	4003.55	5140.83	4806.01	5100.67	8245.58	5414.79	3775.77	7680.71	6182.21	42.238	130.559	12.9887	20.2155
1.1.1.22	UDP-glucose 6-dehydrogenase	67	64	1262831;1262954;1263062;186802;39482;1531;1121950;1965627;1965604;1965581;1965659;326298;435591;585054;585057;591001;887061;697329;663278;667015;767031;906968;1069534;585394;720554;1125630;927704;699035;1104322;1005042;333849;908937;314282;1286170;1076934;1305849;1266738;1150423;95485;1328859;1328314;1502;1230341;1236517;1335048;246787;1712675;216816;128944;1462996;1683;40324;1547283;1520;1422;19…	62	1262831;1262954;1263062;-;39482;1531;180311;1965627;1965604;1965581;1965659;39766;823;564;562;905;887061;1264;253239;376805;28129;81028;1623;301301;288965;573;971;1496;1358;1307;1352;52227;314282;54291;150055;584;1689;95485;353;1502;1230341;589436;1335048;246787;1712675;216816;128944;1462996;1683;40324;1547283;1520;1422;1911586;33932;645;546;208479;1160721;80852;1313;1871021	15	Clostridiaceae;Ruminococcaceae;Lachnospiraceae;Clostridiales;Proteobacteria;Bacteria;Enterobacteriaceae;Firmicutes;Betaproteobacteria;Lactobacillaceae;Peptostreptococcaceae;Streptococcaceae;Bacilli;Alphaproteobacteria;Erysipelotrichaceae	248.114	327.533	256.043	3251.25	463.746	1345.31	657.762	1982.56	1680.32	3501.1	222.152	1190.37	319.007	1403.26	512.765	567.283	14159.5	982.922	521.467	2096.13	355.735	284.671	4165.65	362.068	565.317	455.911	1067.11	170.713	393.432	1164.87	1071.08	1258.22	313.436	176.437	5592.51	297.478	2085.36	13.4394	3.96835	0.564726	101.078
1.1.1.23	histidinol dehydrogenase	54	54	1262831;59620;1009370;1635264;1193532;765821;97138;165186;471875;1226323;46228;1123282;1926600;561720;1965627;1965654;1965604;1965655;1965659;1965542;1965581;269799;326298;498761;477974;398767;396588;479437;610130;546271;1042156;585394;720554;292564;717605;1316444;1384484;1183438;1555112;483547;1736;1697043;1702325;1462996;1796616;292800;296;41276;32022;1853278;702114;197;901;1871021	52	1262831;59620;2374;1635264;1193532;765821;97138;165186;46228;1226323;44749;1926600;561720;1965627;1965654;1965604;1965655;1965659;1965542;1965581;28232;39766;35701;471827;313985;1033854;84112;84030;69823;1042156;301301;288965;59930;377615;1316444;446660;1416614;1555112;483547;1736;1697043;1702325;1462996;1796616;292800;296;41276;197;1853278;702114;901;1871021	12	Clostridiaceae;Firmicutes;Lachnospiraceae;Ruminococcaceae;Oscillospiraceae;Clostridiales;Bacteria;Eubacteriaceae;Proteobacteria;Bacilli;Betaproteobacteria;Alphaproteobacteria	140.949	65.0336	132.111	385.376	2705.93	346.532	338.707	1296.77	2346.38	833.467	3450.21	339.687	2874.56	2549.87	3165	1234.1	2908.67	2556.24	3350.48	1631.8	242.658	399.458	556.324	1289.7	602.065	349.008	1719.18	399.272	200.937	611.316	1920.78	597.574	455.198	2720.78	1684.51	221.043	5972.93	1.91991	0	0	0
1.1.1.25	shikimate dehydrogenase	63	57	1262999;1262831;1262824;1262869;1115758;411460;1226325;1895747;1965562;765821;1193532;165185;876091;1122155;1479;97138;471875;411471;411486;33039;29322;39484;1399;51197;1870991;1653435;39480;1261636;661089;1572656;1965627;1965569;1965654;1965604;1965576;1965629;1965551;1965659;209880;585057;515619;610130;642492;585394;693746;1266738;1328859;1297617;649756;1712675;991789;1484118;292800;1905847;537…	55	1262999;1262831;1262824;1262869;1115758;33039;1226325;1895747;1965562;765821;1193532;165185;876091;341220;1479;97138;46228;214851;411486;29322;39484;1399;51197;1870991;1653435;39480;1261636;661089;1572656;1965627;1965569;1965654;1965604;1965576;1965629;1965551;1965659;209880;562;39491;84030;29360;301301;351091;584;1297617;649756;1712675;28446;1484118;292800;1905847;1322;1871021;46867	13	Firmicutes;Clostridiaceae;Peptostreptococcaceae;Lachnospiraceae;Clostridiales;Eubacteriaceae;Oscillospiraceae;Bacilli;Ruminococcaceae;Enterobacteriaceae;Proteobacteria;Erysipelotrichaceae;Bacteria	1637.99	460.754	453.58	493.372	952.255	422.769	663.542	1035.87	924.814	4241.96	189.809	341.152	264.44	385.608	305.007	160.092	246.081	209.031	529.912	1100.3	479.741	417.824	369.752	226.403	272.552	364.729	552.348	129.093	283.676	86.6433	158.714	402.062	260.113	242.145	182.029	373.913	263.439	0	6.74619	0.564726	40.431
1.1.1.261	sn-glycerol-1-phosphate dehydrogenase	16	15	1262756;1262755;1262989;512314;59620;1502753;1491;39490;492670;1965603;1965659;1780380;1965542;869211;1796616	15	1262756;1262755;1262989;512314;59620;1502753;1491;39490;492670;1965603;1965659;1780380;1965542;154;1796616	6	Lachnospiraceae;Firmicutes;Clostridiaceae;Bacilli;Eubacteriaceae;Bacteria	13.441	26.0135	235.912	343.314	92.2989	10130.3	85.5438	39.4668	79.863	594.953	1003.6	79.0652	18.189	107.255	808.93	226.217	49.9192	204.244	48.5577	77.9415	67.1325	128.561	244.24	376.163	66.76	47.1632	137.32	31.0388	20.2626	288.811	115.683	203.396	557.942	368.084	289.942	840.788	512.106	0	0	0	0
1.1.1.262	4-hydroxythreonine-4-phosphate dehydrogenase	9	9	1965551;288000;585057;693746;640081;1328859;84022;1702325;208479	8	1965551;288000;562;351091;146939;84022;1702325;208479	7	Ruminococcaceae;Alphaproteobacteria;Enterobacteriaceae;Oscillospiraceae;Betaproteobacteria;Clostridiaceae;Lachnospiraceae	0.726541	115.09	38.375	4.54721	13.5072	11.5511	127.16	82.0089	17.5699	20.6535	50.3108	320.653	37.7772	24.2601	8.84077	29.2342	14.7648	19.1478	177.341	30.6791	9.81339	13.7744	3.39222	27.3093	33.6863	15.7211	15.343	50.7908	16.8855	33.6946	11.5372	22.074	6.50282	17.6437	3.55757	8.26327	44.3169	0	0	0	0
1.1.1.264	L-idonate 5-dehydrogenase	1	1	585057	1	562	1	Enterobacteriaceae	6.53887	0.394143	0	0	0	1.54014	0	38.4417	0	65.2916	0	0	3.49789	1.27685	0	0.696053	0.703088	0	2.1112	0	0	0	0	42.2854	0	0	0	0	6.75419	0	0	0	0	0.608404	0	0	9.8482	0	0	0	0
1.1.1.267	1-deoxy-D-xylulose-5-phosphate reductoisomerase	76	73	1262831;1262996;1262756;1262689;1115758;97138;1897029;591001;876091;39484;1743146;1653435;1776391;1123243;1572656;1965627;1965654;1965604;1965560;1965551;84030;1965659;1720299;243365;319225;340177;264732;290400;338966;316278;351605;585057;460265;565034;515619;582744;471855;526226;479434;610130;443143;546271;717785;1042156;693746;699035;1128398;292564;666686;1620215;1415774;1227739;1328859;1385664…	71	1262831;1262996;1262756;1262689;1115758;97138;1897029;905;876091;39484;1743146;1653435;1776391;55507;1572656;1965627;1965654;1965604;1965560;1965551;84030;1965659;1720299;536;1100;337090;1525;290400;29543;316278;351604;562;114616;159;39491;266009;84110;2054;2057;443143;69823;717785;1042156;351091;1496;1556;59930;666686;1620215;1491;1446467;1385664;1736;649756;1712675;388950;1340425;1834196;183419…	15	Clostridiaceae;Firmicutes;Lachnospiraceae;Alphaproteobacteria;Peptostreptococcaceae;Oscillospiraceae;Ruminococcaceae;Bacilli;Betaproteobacteria;Bacteria;Proteobacteria;Enterobacteriaceae;Eubacteriaceae;Erysipelotrichaceae;Clostridiales	1804.36	280.236	396.961	6178.52	529.031	4168.4	742.15	1874.93	475.984	1018.68	1152.58	2550.58	7821.97	1690.55	7715.78	1889.09	966.746	247.326	888.816	1217.21	880.083	2167.18	539.363	4836.39	2092.22	512.507	243.186	340.016	553.844	2247.91	1907.06	1324.44	1084.67	1207.68	1638.26	2906.61	8819.06	1.91991	30.5563	1.12945	20.2155
1.1.1.27	L-lactate dehydrogenase	145	118	77133;1262832;1263002;1262831;1262822;1263004;1263006;1262796;1263022;1262989;1262894;1115758;1916322;1896989;1896978;59620;1193532;905011;1515;1578;39488;154046;169435;186802;1550024;154288;720554;1161942;33035;1506553;438033;39484;1470354;263475;649756;88431;1653435;1776391;1907659;1871020;1871030;1965627;1965583;1965575;1965569;1965555;1965647;1965654;1965603;1965562;1965604;1965557;1965540;19…	113	77133;1262832;1263002;1262831;1262822;1263004;1263006;1262796;1263022;1262989;1262894;1115758;1916322;1896989;1896978;59620;1193532;905011;1515;-;39488;154046;169435;1550024;154288;288965;1161942;33035;438033;39484;1470354;263475;649756;88431;1653435;1776391;1907659;1871020;1871030;1965627;1965583;1965575;1965569;1965555;1965647;1965654;1965603;1965562;1965604;1965557;1965540;1965560;1965542;1965…	14	Bacteria;Clostridiaceae;Firmicutes;Eubacteriaceae;Peptostreptococcaceae;Ruminococcaceae;Lactobacillaceae;Clostridiales;Erysipelotrichaceae;Lachnospiraceae;Bacilli;Alphaproteobacteria;Streptococcaceae;Enterobacteriaceae	8774.44	4753.37	7762.44	2613.51	1436.26	18073.6	1930.52	5290.6	8353.67	2734.25	3234.27	24766.4	2622.72	74945.9	111745	1153.36	20648.3	56586.6	1000.71	3266.91	2181.03	6350.01	20858.8	3393.4	5441.25	5329.44	3988.41	31766.8	22790.3	3749.73	2183.95	7147.24	5204.86	6635.25	3924.6	30018.4	3033.24	418.54	23889.4	866.29	444.741
1.1.1.271	GDP-L-fucose synthase	6	6	443906;333849;1085624;1229727;1834200;1351755	6	28447;1352;1085624;1229727;1796646;46867	4	Bacteria;Bacilli;Alphaproteobacteria;Clostridiaceae	12.3512	331.869	2.51639	1.1368	2.25119	0	0	14.3516	6.38904	7.99489	2.61355	49.7818	61.5628	2.5537	0	0	5.6247	1.59565	0	1.65833	0	4.59147	3.39222	1.76189	3.67486	0	6.90435	31.7442	94.5586	125.151	2.49452	327.956	16.9073	80.3093	32.6111	394.571	480.1	0	30.9531	0	0
1.1.1.274	2,5-didehydrogluconate reductase (2-dehydro-D-gluconate-forming)	1	1	585057	1	562	1	Enterobacteriaceae	2.17962	3.15315	0	0	0	0	0	47.1551	0	0	0	0	0.699577	0	0	0	0.703088	0	19.0008	0	0	0	0	0	0	0	0	0	0	0	0	0	0	0	0	0	51.703	0	0	0	0
1.1.1.28	D-lactate dehydrogenase	22	20	362948;290338;399741;334390;585057;633699;1604;1033837;491077;1104326;1314884;1358027;1408186;1328859;1484157;1194971;52242;1598;1624;83683	14	1624;545;28151;1613;562;33959;1604;267818;1598;550;1579;1484157;52242;83683	3	Lactobacillaceae;Enterobacteriaceae;Proteobacteria	1262.73	179.729	1626.85	193.256	312.916	4216.14	4521.1	1686.31	5069.7	1778.86	100.622	14069.2	432.339	23608.9	3702.07	113.457	2199.96	4033.81	736.81	29.0208	320.943	358.135	4701.62	324.188	1062.65	22.0095	1279.61	335.783	3537.51	231.049	769.248	736.325	862.274	1457.73	649.257	6145.81	251.129	119.034	14830.9	219.114	141.509
1.1.1.282	quinate/shikimate dehydrogenase	1	1	1328859	1	562	1	Enterobacteriaceae	0	0	1.2582	1.1368	0	2.31021	2.31199	0	4.79178	0.666241	0	0	0	1.27685	0	0	0	0	0	4.97499	0	4.59147	0	0.880945	0	0	0	0.705427	0	0	0	0	0	1.21681	0	0	0	0	0.396835	0	40.431
1.1.1.284	S-(hydroxymethyl)glutathione dehydrogenase	2	2	585057;1328859	1	562	1	Enterobacteriaceae	5.44906	8.67115	41.5205	11.368	11.256	62.3758	3.46799	58.9439	166.115	190.545	0.980081	4.39251	1.39915	0	0	4.17632	4.92161	4.78696	73.8921	1234.63	1.56122	0	0	21.1427	0	12.5769	4.6029	0.705427	0	14.4405	2.49452	1.57671	0	1.82521	0.592929	4.13164	24.6205	0	0	0	0
1.1.1.29	glycerate dehydrogenase	1	1	582899	1	53399	1	Alphaproteobacteria	0	0	0	0	24.7631	0	0	0	0	0	0	0	0	6.38424	0	0	0	0	0	0	0	0	3.39222	0.880945	11.0246	6.28843	0	0	0	0	0	0	0	0	0	0	19.6964	0	0	0	0
1.1.1.290	4-phosphoerythronate dehydrogenase	3	3	585057;1266738;1328859	2	562;584	2	Enterobacteriaceae;Proteobacteria	1.08981	3.94143	38.375	5.68401	13.5072	26.1824	67.0478	55.356	83.0575	89.2763	4.90041	14.6417	9.79408	12.7685	28.7325	4.17632	2.81235	0	48.5577	3086.98	0	0	10.1767	6.16661	0	3.14421	0.76715	0	1.68855	4.81352	2.80634	0	9.10395	4.86723	1.77879	8.26327	19.6964	0	1.98417	1.69418	0
1.1.1.298	3-hydroxypropionate dehydrogenase (NADP+)	2	2	585057;1328859	1	562	1	Enterobacteriaceae	8.71849	41.385	53.4733	12.5048	40.5215	54.6751	11.56	101.999	121.392	155.234	3.92032	4.39251	4.89704	1.27685	17.6815	10.4408	2.81235	7.97826	84.4481	197.341	0	9.18295	16.9611	22.9046	0.612477	3.14421	4.6029	0.705427	3.37709	0	4.0536	1.57671	2.60113	3.04202	0.592929	6.19746	51.703	0	0	1.69418	0
1.1.1.3	homoserine dehydrogenase	114	99	717608;1262756;1262700;1262808;1263015;1262797;1262989;1263026;1262688;1897022;59620;97138;1226325;1226322;1071054;1150298;1851429;1432052;1485;1871020;1122155;160404;1121950;39484;1572656;1965627;1965583;1965575;1965569;1965654;1965562;1965604;1965587;1965655;1965659;1965576;169435;1965560;1965542;1965551;1780378;460384;2042042;269800;110662;357809;498761;334390;585057;521460;515619;377629;42900…	96	84030;1262756;1262700;1262808;1263015;1262797;1262989;1263026;1262688;1897022;59620;97138;1226325;1226322;1071054;1150298;1851429;1432052;-;1871020;341220;160404;180311;39484;1572656;1965627;1965583;1965575;1965569;1965654;1965562;1965604;1965587;1965655;1965659;1965576;169435;1965560;1965542;1965551;1780378;460384;2042042;2021;110662;66219;35701;1613;562;31899;39491;2426;42838;2001;905;43305;253…	14	Lachnospiraceae;Ruminococcaceae;Clostridiaceae;Firmicutes;Oscillospiraceae;Bacilli;Clostridiales;Eubacteriaceae;Lactobacillaceae;Bacteria;Enterobacteriaceae;Proteobacteria;Alphaproteobacteria;Betaproteobacteria	686.581	246.734	1292.8	3996.99	16037.5	7646.04	6938.29	1992.3	7393.72	2953.45	2657	1553.48	6243.73	3415.57	8637.43	14248.9	2859.46	3973.18	2734.01	4987.43	969.518	2089.12	3097.1	2027.94	1944.62	867.803	12183.9	1006.64	962.472	4120.37	2528.2	4700.18	3806.75	1761.33	3128.29	8831.37	10463.7	1.91991	30.1594	3.95308	0
1.1.1.30	3-hydroxybutyrate dehydrogenase	1	1	596154	1	179636	1	Betaproteobacteria	0	0	0	0	0	0	0	0	0	0	0	0	0	0	0	0	0	0	0	0	0	0	0	0	0	0	0	74.7753	0	0	109.759	0	0	67.5328	0	330.531	0	0	0	0	0
1.1.1.304	diacetyl reductase [(S)-acetoin forming]	1	1	1130798	1	97478	1	Lactobacillaceae	0	0	0	1.1368	0	0.770071	0	0	0	0	0.326694	0	0	0	0	0	0	0	12.6672	3.31666	134.934	0	0	0	0	0	5.37005	32.4497	278.61	0	0	0	0	0	0	977.132	0	0	0	0	0
1.1.1.305	UDP-glucuronic acid dehydrogenase (UDP-4-keto-hexauronic acid decarboxylating)	3	3	585057;1266738;1328859	2	562;584	2	Enterobacteriaceae;Proteobacteria	0.363271	31.1373	42.7787	1.1368	2.25119	10.781	35.8359	15.3767	11.1808	27.9821	0.980081	4.39251	5.59662	30.6444	4.42038	5.56842	0.703088	1.59565	16.8896	19.9	0	4.59147	0	0	0	0	0	0.705427	3.37709	0	0.311815	0	0	1.21681	0	0	19.6964	0	3.57151	0	0
1.1.1.336	UDP-N-acetyl-D-mannosamine dehydrogenase	4	4	585057;405531;1266738;1328859	3	562;1396;584	3	Enterobacteriaceae;Bacilli;Proteobacteria	3.63271	24.0427	28.9385	5.68401	2.25119	49.2846	1293.56	16.9143	178.893	45.3044	4.24702	68.816	6.2962	19.1527	28.7325	6.26447	1.40618	0	86.5593	2242.06	0	0	3.39222	11.4523	58.1854	6.28843	10.7401	0	5.06564	4.81352	0.62363	6.30685	10.4045	25.5529	1.77879	10.3291	9.8482	0	0	1.12945	0
1.1.1.34	hydroxymethylglutaryl-CoA reductase (NADPH)	11	11	1632;47770;2042042;362948;633699;1033837;491077;1358027;1194971;33959;83683	8	1632;47770;2042042;1624;33959;267818;1598;83683	1	Lactobacillaceae	337.842	1.57657	123.932	6.82081	0	12.3211	0	18.452	9.58356	38.642	7.84065	14.6417	96.5417	513.293	236.491	10.4408	2261.13	119.674	4.2224	0.829165	19.4038	27.5488	851.447	29.9521	1767	0	19.9459	25.3954	281.987	19.2541	35.2351	138.751	3.90169	182.521	0.592929	844.92	19.6964	11.5195	0	8.47089	0
1.1.1.342	CDP-paratose synthase	1	1	941189	1	28901	1	Enterobacteriaceae	2.17962	0	0	0	0	17.7116	8.09198	0	0	5.32993	0	8.78502	0	0	0	2.78421	0	0	0	0	0	0	0	0	0	0	0	0	0	0	0	0	0	0	0	0	0	0	0	0	0
1.1.1.346	2,5-didehydrogluconate reductase (2-dehydro-L-gulonate-forming)	1	1	1328859	1	562	1	Enterobacteriaceae	0	0	15.7274	5.68401	4.50239	5.3905	61.2678	0	245.978	0	0.326694	7.32085	0	0	4.42038	2.08816	0	1.59565	0	83.7457	0	0	0	3.52378	0	0	0	0	1.68855	0	0.935445	0	0	1.82521	0.592929	0	0	0	0	0	0
1.1.1.35	3-hydroxyacyl-CoA dehydrogenase	5	3	585057;1266738;1328859	2	562;584	2	Enterobacteriaceae;Proteobacteria	1.08981	7.48872	46.5532	5.68401	9.00477	10.781	172.244	32.291	14.3753	53.2993	5.2271	5.85668	18.8886	28.0907	22.1019	7.65658	16.171	0	42.224	58.0416	0	0	3.39222	4.40472	1.22495	0	0.76715	0	3.37709	0	0.935445	0	0	2.43361	0	20.6582	54.1651	0	4.76202	1.69418	0
1.1.1.350	ureidoglycolate dehydrogenase (NAD+)	1	1	1328859	1	562	1	Enterobacteriaceae	0	0	0.629098	0	0	4.62043	1.156	0	0	0	0.326694	0	0	0	0	0.696053	0	0	0	5.80416	0.223032	0	0	0	0	0	0	0	3.37709	0	0	0	0	0	0	0	0	0	0.396835	1.12945	60.6466
1.1.1.369	D-chiro-inositol 1-dehydrogenase	5	4	657323;1193532;501571;39484	4	657323;1193532;501571;39484	2	Ruminococcaceae;Clostridiaceae	0	0	11.9529	3.4104	24.7631	0	76.2958	51.7681	135.767	5.32993	903.308	40.9968	1506.89	250.262	28.7325	122.505	807.145	14.3609	29.5568	0.829165	2.89941	0	13.5689	14.0951	7.96221	3.14421	0	11.9923	23.6397	24.0676	40.8478	14.1904	78.0339	158.793	1.77879	18.5924	27.0825	0	0	0	0
1.1.1.37	malate dehydrogenase	159	122	77133;1262832;1263002;1262831;1262822;1263004;1263006;1262796;1263022;1262989;1262894;1115758;1916322;1896989;1896978;59620;1193532;905011;1515;1578;39488;154046;169435;186802;1550024;154288;720554;1161942;33035;1506553;438033;39484;1470354;263475;649756;88431;1632;1653435;1776391;1907659;1871020;1871030;1598;1965627;1965583;1965575;1965569;1965555;1965647;1965654;1965603;1965562;1965604;1965557;…	116	77133;1262832;1263002;1262831;1262822;1263004;1263006;1262796;1263022;1262989;1262894;1115758;1916322;1896989;1896978;59620;1193532;905011;1515;-;39488;154046;169435;1550024;154288;288965;1161942;33035;438033;39484;1470354;263475;649756;88431;1632;1653435;1776391;1907659;1871020;1871030;1598;1965627;1965583;1965575;1965569;1965555;1965647;1965654;1965603;1965562;1965604;1965557;1965560;1965542;19…	14	Bacteria;Clostridiaceae;Firmicutes;Eubacteriaceae;Peptostreptococcaceae;Ruminococcaceae;Lactobacillaceae;Clostridiales;Erysipelotrichaceae;Lachnospiraceae;Bacilli;Alphaproteobacteria;Enterobacteriaceae;Streptococcaceae	8899.77	4779.38	9720.19	2636.24	1483.54	18227.6	2240.32	5575.07	8732.22	3368.51	3247.66	24838.2	3107.52	80908.8	113732	1161.71	20981.5	56599.4	1207.61	4083.64	2483.9	6368.37	36751.3	3490.3	16369.1	5272.85	4025.23	31787.3	22999.7	3749.73	2253.8	9021.95	5745.89	6839.06	4205.65	30745.6	3161.27	439.659	23892.2	866.29	464.957
1.1.1.373	sulfolactaldehyde 3-reductase	1	1	1328859	1	562	1	Enterobacteriaceae	0	0	6.92008	0	0	6.93064	3.46799	0	3.19452	0	0	0	0	0	0	6.96053	0	0	0	8.29165	0	0	0	1.76189	0	0	3.83575	0	5.06564	0	0	0	0	0	0	2.06582	0	0	0	0	40.431
1.1.1.38	malate dehydrogenase (oxaloacetate-decarboxylating)	3	3	585057;1328859;562	1	562	1	Enterobacteriaceae	11.2614	7.09458	71.0881	21.5992	40.5215	89.3283	285.531	223.474	115.003	506.343	4.57371	2.92834	7.69535	7.66109	15.4713	15.3132	2.10926	7.97826	54.8913	420.387	0	4.59147	10.1767	9.69039	0	6.28843	3.0686	0	1.68855	4.81352	4.98904	0	1.30056	9.12605	1.18586	10.3291	27.0825	0	0.793669	3.38836	0
1.1.1.39	malate dehydrogenase (decarboxylating)	1	1	358	1	358	1	Alphaproteobacteria	0	0	0	0	0	0	411.535	0	0	0	0	0	0	0	0	0	0	0	0	0	785.963	0	0	35.2378	0	0	1892.56	0	0	0	94.48	0	0	0	0	0	0	0	0	0	0
1.1.1.40	malate dehydrogenase (oxaloacetate-decarboxylating) (NADP+)	4	4	585057;1266738;1328859;61648	3	562;584;61648	2	Enterobacteriaceae;Proteobacteria	10.5348	10.6419	108.205	21.5992	24.7631	112.43	285.531	170.168	162.921	296.477	14.3745	19.0342	13.9915	16.599	30.9427	20.8816	7.73397	14.3609	118.227	427.02	1.56122	105.604	13.5689	15.857	0	3.14421	5.37005	1.41085	8.44274	14.4405	4.98904	0	5.20226	6.08404	1.77879	2.06582	83.7097	0	0.793669	1.12945	40.431
1.1.1.41	isocitrate dehydrogenase (NAD+)	5	5	573061;699035;1458426;1785996;1424294	5	1493;1496;1458426;1785996;1424294	4	Clostridiaceae;Peptostreptococcaceae;Betaproteobacteria;Bacteria	0	0	66.6844	14.7784	0	0	21.9639	2159.4	1.59726	0	13.0677	669.126	0	0	70.7262	0	131.477	512.205	57.0025	554.712	6.02185	0	44.0989	573.495	52.0606	927.543	650.543	11.9923	1.68855	149.219	43.3423	9.46028	32.5141	33.4622	12.4515	43.3822	558.885	0	0	0	0
1.1.1.42	isocitrate dehydrogenase (NADP+)	55	55	1262878;165186;59620;411471;174709;216851;1965560;138119;203119;585057;379066;515620;515619;471855;479437;591001;633147;610130;869209;906968;545694;1042156;502558;585394;693746;945713;908937;1384484;1458426;1333996;1286171;1328859;1297617;1702221;1379270;712411;649756;1834196;1834198;1796616;292800;1197717;1889813;1424294;185008;1572656;537007;208479;1160721;1805478;1871021;1805714;1841863;133561…	54	1262878;165186;59620;214851;174709;-;1965560;49338;1515;562;173480;39485;39491;84110;84112;905;133926;84030;167;81028;88058;1042156;502558;301301;351091;591197;52227;446660;1458426;1333996;1731;1297617;1702221;1379270;712411;649756;1834196;1834198;1796616;292800;1197717;1889813;1424294;185008;1572656;1322;208479;1160721;1805478;1871021;1805714;1841863;1335613;39488	13	Eubacteriaceae;Ruminococcaceae;Clostridiaceae;Erysipelotrichaceae;Lachnospiraceae;Clostridiales;Enterobacteriaceae;Bacteria;Firmicutes;Oscillospiraceae;Betaproteobacteria;Alphaproteobacteria;Peptostreptococcaceae	1948.22	4562.6	1889.81	1531.27	1670.39	2054.55	1132.88	5066.1	2165.89	2420.45	2278.04	1024.92	1129.12	4309.36	5795.12	3741.28	3606.14	1491.94	1213.94	3569.56	1598.47	3204.85	3131.02	1994.46	2451.13	817.496	45755.9	1804.48	1274.85	2421.2	81875.8	2866.47	2477.58	1454.69	2645.65	3580.06	2033.65	11.5195	0.793669	3.38836	20.2155
1.1.1.44	phosphogluconate dehydrogenase (NADP+-dependent, decarboxylating)	19	19	1193532;1965560;243233;273068;362948;334390;585057;633699;1604;1033837;491077;1314884;1358027;1408186;1328859;1182571;1130798;1194971;52242	15	1193532;1965560;414;911092;1624;1613;562;33959;1604;267818;1598;1579;1182571;97478;52242	7	Clostridiaceae;Lachnospiraceae;Proteobacteria;Firmicutes;Lactobacillaceae;Enterobacteriaceae;Bacteria	334.209	107.207	5816.01	316.031	40.5215	1428.48	772.206	1454.63	1610.04	10329.4	130.024	11779.2	129.422	10129.2	11979.2	91.1829	1635.38	62.2305	690.363	5781.77	933.61	413.233	23419.9	886.231	22.6617	135.201	297.654	513.551	4165.65	433.216	787.957	18.9206	321.239	620.572	227.092	31371.5	290.522	143.993	1657.18	74.5439	80.8621
1.1.1.49	glucose-6-phosphate dehydrogenase (NADP+)	21	21	39484;257314;362948;365044;450851;585057;633699;1604;491077;627192;880633;1314884;1358027;1266738;1328859;1130798;1194971;52242;109790;83683;43	17	39484;33959;1624;216465;284016;562;1604;1598;627192;1587;1579;584;97478;52242;109790;83683;43	6	Ruminococcaceae;Lactobacillaceae;Betaproteobacteria;Alphaproteobacteria;Enterobacteriaceae;Proteobacteria	6980.97	65.4278	1797.96	126.185	387.205	1131.23	861.218	595.077	701.197	606.279	53.2511	27669.9	3504.88	3790.96	3010.28	81.4382	538.565	1313.22	2533.44	2473.4	630.51	128.561	512.225	203.498	22560	25.1537	170.307	604.551	2622.31	115.524	283.44	25895.9	439.591	7895.25	112.657	7544.37	118.178	585.573	138.892	214.031	20.2155
1.1.1.57	fructuronate reductase	2	2	585057;1328859	1	562	1	Enterobacteriaceae	30.1515	0.394143	45.9242	52.2929	31.5167	227.171	130.628	951.303	1610.04	1765.54	0.980081	4.39251	3.49789	1.27685	13.2612	9.04868	2.10926	4.78696	1260.39	2232.94	0.892126	41.3233	16.9611	33.4759	1.83743	15.7211	16.8773	1.41085	6.75419	4.81352	3.74178	0	2.60113	3.65042	0	2.06582	61.5512	0	0	0	0
1.1.1.58	tagaturonate reductase	24	20	457421;1264;154046;697329;1232460;1531;1965569;1965654;1965551;1780378;460384;585057;515620;561230;137722;610130;862719;1328859;1834196;208479	17	457421;1264;154046;1232460;1531;1965569;1965654;1965551;1780378;460384;562;39485;554;193;84030;1834196;208479	8	Clostridiales;Ruminococcaceae;Clostridiaceae;Lachnospiraceae;Enterobacteriaceae;Eubacteriaceae;Proteobacteria;Alphaproteobacteria	288.437	285.36	166.082	173.931	281.399	417.379	455.463	710.402	637.307	285.151	60.765	74.6727	158.804	76.6109	269.643	134.338	114.603	287.218	561.58	505.791	89.8817	941.252	251.024	295.998	189.256	125.769	205.596	156.605	373.169	866.433	308.697	146.634	152.166	338.272	130.444	159.068	288.06	1.91991	0	0.564726	0
1.1.1.6	glycerol dehydrogenase	16	15	1226325;1261636;1965542;585057;491077;1125630;1358027;1266738;1328859;189426;54291;72407;1598;351671;39488	11	1226325;1261636;1965542;562;1598;573;584;189426;54291;351671;39488	7	Clostridiaceae;Lachnospiraceae;Eubacteriaceae;Enterobacteriaceae;Lactobacillaceae;Proteobacteria;Bacilli	321.131	349.999	438.481	111.407	171.091	509.017	307.495	1505.38	210.838	2274.55	14.0478	3458.37	164.401	683.114	601.172	61.9487	31.639	17.5522	202.675	699.816	73.1544	41.3233	749.68	69.5947	947.503	31.4421	20.713	21.8682	23.6397	57.7622	46.7723	556.58	18.2079	9930.97	196.26	390.44	285.598	1.91991	24.2069	1.12945	0
1.1.1.60	2-hydroxy-3-oxopropionate reductase	7	6	1965562;585057;2342;1239307;1328859;484770	5	1965562;562;1486991;1239307;484770	4	Lachnospiraceae;Enterobacteriaceae;Proteobacteria;Firmicutes	34.5107	538.006	52.8442	597.958	112.56	23.8722	49.7079	42.5421	146.948	61.9604	118.59	10.2492	167.199	16.599	35.3631	4.17632	34.4513	1.59565	152.007	34.8249	8.25217	22.9574	81.4133	28.1902	7.34973	22.0095	6.1372	15.5194	18.574	4.81352	126.285	7.88357	15.6068	42.5882	13.6374	14.4607	44.3169	0	1.1905	0	0
1.1.1.69	gluconate 5-dehydrogenase	1	1	585057	1	562	1	Enterobacteriaceae	3.26943	2.36486	0	0	0	1.54014	0	83.5466	0	57.9629	1.30677	0	0.699577	2.5537	2.21019	0.696053	2.10926	0	0	0	0	0	0	12.3332	0	0	0	0	0	0	0	0	0	0	0	0	24.6205	0	0	0	0
1.1.1.77	lactaldehyde reductase	2	2	585057;1328859	1	562	1	Enterobacteriaceae	1.08981	4.72972	66.0553	12.5048	15.7584	37.7335	197.676	185.033	22.3616	550.315	7.51395	1.46417	9.09451	7.66109	4.42038	12.5289	4.21853	1.59565	31.668	98.6707	0	0	3.39222	0.880945	0.612477	0	0	1.41085	0	0	4.0536	0	0	0	0	2.06582	88.6338	0	0.396835	0	0
1.1.1.79	glyoxylate reductase (NADP+)	5	3	585057;1328859;1134687	2	562;1134687	1	Enterobacteriaceae	5.08579	78.0404	39.0041	2.2736	9.00477	53.1349	243.915	475.652	87.8493	2609.67	6.53387	0	3.49789	5.10739	15.4713	6.26447	4.92161	3.19131	84.4481	1718.86	0	4.59147	23.7455	24.6665	0	0	3.83575	0	3.37709	0	3.74178	0	0	2.43361	1.18586	2.06582	36.9307	0	0.396835	0.564726	0
1.1.1.80	isopropanol dehydrogenase (NADP+)	18	17	1263004;1780378;1965548;1965537;1965647;699246;633147;700015;760011;693746;1291379;1539298;712411;712122;1889813;185008;1871025	17	1263004;1780378;1965548;1965537;1965647;884684;133926;33871;273376;351091;409322;1539298;712411;712122;1889813;185008;1871025	6	Firmicutes;Clostridiales;Ruminococcaceae;Bacteria;Oscillospiraceae;Lachnospiraceae	3.99598	29.5607	302.596	261.464	49.5263	2863.13	2287.72	40.4919	177.296	228.521	275.729	754.047	1062.66	316.658	424.357	124.593	274.204	204.244	1298.39	520.716	144.748	123.97	67.8444	186.76	221.104	62.8843	364.396	325.907	1332.26	187.727	155.596	2872.77	163.871	214.766	327.89	272.688	1120.23	0	0	0	0
1.1.1.81	hydroxypyruvate reductase	5	3	585057;1328859;1134687	2	562;1134687	1	Enterobacteriaceae	5.08579	78.0404	39.0041	2.2736	9.00477	53.1349	243.915	475.652	87.8493	2609.67	6.53387	0	3.49789	5.10739	15.4713	6.26447	4.92161	3.19131	84.4481	1718.86	0	4.59147	23.7455	24.6665	0	0	3.83575	0	3.37709	0	3.74178	0	0	2.43361	1.18586	2.06582	36.9307	0	0.396835	0.564726	0
1.1.1.83	D-malate dehydrogenase (decarboxylating)	4	4	585057;1328859;587;1662458	3	562;587;1662458	3	Enterobacteriaceae;Proteobacteria;Betaproteobacteria	1.08981	41.385	37.7459	7.95761	58.531	27.7226	58.9559	137.877	20.7644	233.851	34.9562	30.7476	17.4894	186.42	35.3631	18.0974	273.501	0	76.0033	29.0208	0.223032	13.7744	54.2755	0	14.6995	0	0.76715	0.705427	0	4.81352	7.79538	0	7.80339	12.1681	1.77879	8.26327	81.2476	0	0	5.64726	0
1.1.1.85	3-isopropylmalate dehydrogenase	91	89	1262831;1262794;1262954;1262958;411473;59620;165186;573061;1514668;1550024;1261636;1965627;1965583;1965654;1965562;1965604;1965560;1965542;1965659;258515;292415;585057;396588;626418;515619;573370;521098;446471;469383;591001;610130;663278;697329;643562;546271;697281;857087;1042156;585394;693746;641491;512565;699035;945713;292564;717605;931276;767817;1254432;1036172;1266738;1183438;566552;1458426;5…	88	1262831;1262794;1262954;1262958;40519;59620;165186;1493;1514668;1550024;1261636;1965627;1965583;1965654;1965562;1965604;1965560;1965542;1965659;258515;36861;562;1033854;337;39491;184917;405212;186189;191495;905;84030;253239;1264;182210;69823;252966;421;1042156;301301;351091;876;1866;1496;591197;59930;377615;36745;102134;56;28197;584;1416614;1686;1458426;585455;1257021;220697;397260;208439;1548;13…	14	Clostridiaceae;Ruminococcaceae;Lachnospiraceae;Eubacteriaceae;Betaproteobacteria;Enterobacteriaceae;Proteobacteria;Bacilli;Bacteria;Firmicutes;Oscillospiraceae;Peptostreptococcaceae;Clostridiales;Alphaproteobacteria	2122.59	875.786	554.235	701.407	1276.43	3354.43	2123.57	4049.19	1351.28	1951.42	447.57	997.1	809.411	529.892	811.141	286.774	1044.09	1244.61	675.585	1925.32	444.502	716.27	1526.5	1237.73	767.434	1430.62	2458.71	435.249	569.04	803.857	446.519	706.368	704.906	20989.9	3367.24	2448	2651.63	9.59955	3.17468	7.34144	0
1.1.1.86	ketol-acid reductoisomerase (NADP+)	93	93	1263064;1262824;1897004;1105031;1120746;1679721;1871030;1965562;194439;323098;110662;321327;402881;448385;508767;585057;396588;515620;515619;479437;446469;446471;591001;610130;663278;697329;869210;546271;545695;1042156;585394;641491;1069533;931626;477641;1110502;1147128;1254439;1266738;1348662;1384484;1246995;1280380;758847;1328859;208439;1531429;1548;1192197;1297617;1702221;42253;536227;1641402;…	91	1263064;1262824;1897004;1105031;1120746;1679721;1871030;1965562;1097;913;110662;321327;256618;56;1491;562;1033854;39485;39491;84112;60920;186189;905;84030;253239;1264;186192;69823;150829;1042156;301301;876;102684;33952;477641;171437;1684;33905;584;42817;446660;196914;1280380;28183;208439;1531429;1548;365349;1297617;1702221;42253;217159;1641402;712411;712538;1658672;649756;198467;1519;28446;111015…	14	Clostridiaceae;Eubacteriaceae;Bacteria;Lachnospiraceae;Erysipelotrichaceae;Alphaproteobacteria;Proteobacteria;Enterobacteriaceae;Firmicutes;Ruminococcaceae;Streptococcaceae;Clostridiales;Betaproteobacteria;Bacilli	5663.75	78316.3	4614.43	7484.7	14027.2	18025.8	8554.38	22664.7	9722.52	37334.8	7063.44	1915.13	6301.09	13458	3998.24	15602.7	8122.07	10499.4	4220.29	14888.5	4096.2	9481.39	11123.1	21671.2	5487.8	9058.48	26559.5	3261.9	1740.89	10926.7	8485.74	7256.04	7058.16	5627.12	13139.3	9639.11	9981.15	53.7575	5.95252	6.77671	80.8621
1.1.1.94	glycerol-3-phosphate dehydrogenase [NAD(P)+]	92	89	165186;1262907;1262756;1262815;1262848;1262989;1262789;1916322;1262890;1797683;1896976;1896989;1896979;1897028;1193532;876091;1264;1632;2042042;97138;186802;357809;1410618;1658108;1550024;1650663;255247;1871030;1572656;1965627;1965583;1965569;1965654;1965562;1965603;1965604;1965550;1965564;1965647;1965636;1965576;169435;1965560;1965648;1965659;460384;2041841;2014781;273068;212717;362948;585057;53…	83	165186;1262907;1262756;1262815;1262848;1262989;1262789;1916322;1262890;1797683;1896976;1896989;1896979;1897028;1193532;876091;1264;1632;2042042;97138;-;66219;1410618;1658108;1550024;1650663;255247;1871030;1572656;1965627;1965583;1965569;1965654;1965562;1965603;1965604;1965550;1965564;1965647;1965636;1965576;169435;1965560;1965648;1965659;460384;2041841;2014781;911092;1513;1624;562;1491;33959;8403…	15	Ruminococcaceae;Bacteria;Lachnospiraceae;Clostridiaceae;Firmicutes;Eubacteriaceae;Clostridiales;Oscillospiraceae;Lactobacillaceae;Bacilli;Erysipelotrichaceae;Enterobacteriaceae;Peptostreptococcaceae;Proteobacteria;Alphaproteobacteria	1736.8	828.883	1433.71	1709.75	1062.56	2987.88	1669.26	3215.77	2033.31	6958.89	4607.03	6571.19	4218.45	6570.66	1818.99	510.207	1181.89	1957.87	4376.52	4910.32	1087.06	6717.33	2747.7	1726.65	1736.37	1638.14	1559.62	1779.09	2076.91	4755.75	1212.03	5490.12	2659.65	1673.72	1090.4	11597.5	2176.45	23.0389	3759.61	29.9305	40.431
1.1.1.95	phosphoglycerate dehydrogenase	5	5	585057;710421;1266738;1328859;1841863	4	562;1800;584;1841863	3	Enterobacteriaceae;Bacteria;Proteobacteria	19.9799	14.1892	1506.06	1243.66	123.816	5465.97	189.584	1602.25	206.047	866.113	1352.84	24.8909	16.7899	51.0739	77.3567	1402.55	11.9525	7.97826	122.45	816.728	0.669095	18.3659	23.7455	34.3569	1.22495	18.8653	33.7546	2.82171	10.1313	0	10.9135	3.15343	5.20226	28.595	4.74343	49.5796	184.654	0	0	0.564726	0
1.1.2.3	L-lactate dehydrogenase (cytochrome)	25	25	1263004;813;47770;1226322;186802;1653435;1776391;1871030;1965627;1965548;1965604;1965576;272563;585057;633699;1604;693746;641491;699035;695562;1380360;1328859;1545702;33959;109790	21	1263004;813;47770;1226322;-;1653435;1776391;1871030;1965627;1965548;1965604;1965576;1496;562;33959;1604;351091;876;1596;1545702;109790	11	Firmicutes;Bacteria;Lactobacillaceae;Oscillospiraceae;Clostridiales;Lachnospiraceae;Peptostreptococcaceae;Erysipelotrichaceae;Ruminococcaceae;Enterobacteriaceae;Proteobacteria	101.352	70.9458	186.213	122.775	94.5501	273.375	630.018	86.1093	100.627	2004.05	42.4702	86.386	34.2793	2608.6	221.019	48.7237	401.463	41.487	156.229	106.962	54.4197	64.2806	193.357	66.9518	276.84	84.8938	154.964	47.9691	113.133	33.6946	179.605	58.3384	98.8429	105.254	56.3283	150.805	24.6205	3.83982	12.6987	9.03562	40.431
1.1.3.15	(S)-2-hydroxy-acid oxidase	1	1	1328859	1	562	1	Enterobacteriaceae	0	0	2.51639	0	0	0.770071	15.028	0	4.79178	0	0	0	0	0	0	0.696053	0	0	0	3.31666	0	0	0	0	0	0	0	0	0	0	0	0	0	0.608404	0	2.06582	0	0	0.396835	0	0
1.1.5.2	glucose 1-dehydrogenase (PQQ, quinone)	2	2	585057;1328859	1	562	1	Enterobacteriaceae	2.54289	0.394143	18.8729	3.4104	9.00477	10.781	121.38	23.065	11.1808	77.9502	3.59363	0	0.699577	0	8.84077	11.8329	3.51544	1.59565	67.5585	110.279	0	0	0	4.40472	0.612477	6.28843	0.76715	0	6.75419	0	1.87089	0	1.30056	3.04202	0.592929	6.19746	22.1584	0	0	1.12945	0
1.1.5.3	glycerol-3-phosphate dehydrogenase	6	3	585057;458233;1328859	2	562;69966	2	Enterobacteriaceae;Bacilli	6.1756	0	120.787	13.6416	29.2655	124.752	1031.15	196.309	241.186	99.2699	26.1355	7.32085	28.6827	16.599	81.7771	14.6171	9.84323	6.38261	130.895	252.895	0.223032	18.3659	6.78444	13.2142	0	18.8653	16.8773	2.82171	23.6397	4.81352	12.1608	3.15343	5.20226	14.6017	0.592929	26.8556	290.522	0	1.98417	1.12945	0
1.1.5.4	malate dehydrogenase (quinone)	2	2	585057;1328859	1	562	1	Enterobacteriaceae	1.08981	2.36486	11.9529	9.09441	0	3.08029	62.4238	19.4771	3.19452	29.9808	0.980081	1.46417	1.39915	0	13.2612	7.65658	0.703088	3.19131	2.1112	53.0666	0	0	3.39222	7.04756	0	0	1.5343	0	3.37709	0	0.311815	0	0	1.21681	2.37172	12.3949	22.1584	0	0	0	0
1.1.99.1	choline dehydrogenase	2	2	585057;1328859	1	562	1	Enterobacteriaceae	0.726541	3.15315	8.80737	0	0	4.62043	21.9639	13.3264	6.38904	35.3108	0.653387	1.46417	0	1.27685	0	2.08816	0.703088	0	2.1112	14.925	0	0	0	0	0	0	0	0	0	0	0.62363	0	0	0.608404	0	2.06582	22.1584	0	0	0	0
1.1.99.16	Transferred to 1.1.5.4	2	2	585057;1328859	1	562	1	Enterobacteriaceae	1.08981	2.36486	11.9529	9.09441	0	3.08029	62.4238	19.4771	3.19452	29.9808	0.980081	1.46417	1.39915	0	13.2612	7.65658	0.703088	3.19131	2.1112	53.0666	0	0	3.39222	7.04756	0	0	1.5343	0	3.37709	0	0.311815	0	0	1.21681	2.37172	12.3949	22.1584	0	0	0	0
1.1.99.5	Transferred to 1.1.5.3	6	3	585057;458233;1328859	2	562;69966	2	Enterobacteriaceae;Bacilli	6.1756	0	120.787	13.6416	29.2655	124.752	1031.15	196.309	241.186	99.2699	26.1355	7.32085	28.6827	16.599	81.7771	14.6171	9.84323	6.38261	130.895	252.895	0.223032	18.3659	6.78444	13.2142	0	18.8653	16.8773	2.82171	23.6397	4.81352	12.1608	3.15343	5.20226	14.6017	0.592929	26.8556	290.522	0	1.98417	1.12945	0
1.10.3.10	ubiquinol oxidase (H+-transporting)	3	3	585057;1328859;118101	2	562;9	2	Enterobacteriaceae;Proteobacteria	3.63271	0	378.717	14.7784	18.0095	15.4014	110.976	59.4564	43.126	70.6215	6.86057	5.85668	8.39493	2.5537	8.84077	20.8816	2.10926	7.97826	50.6689	1438.6	0.223032	0	10.1767	3.52378	0	9.43264	2.30145	1.41085	3.37709	0	2.80634	0	2.60113	6.69244	0	16.5265	61.5512	0	1.98417	0.564726	0
1.10.3.14	ubiquinol oxidase (electrogenic, non H+-transporting)	6	3	585057;1266738;1328859	2	562;584	2	Enterobacteriaceae;Proteobacteria	115.52	65.4278	908.417	118.227	240.878	873.261	2988.25	2936.94	3900.51	3317.21	59.4583	36.6042	96.5417	81.7183	112.72	150.347	93.5107	63.8261	2052.09	13457.4	0	96.421	67.8444	88.0945	4.28734	47.1632	116.607	6.34884	103.001	24.0676	73.2765	17.3438	29.913	63.8824	11.8586	109.488	0	0	1.58734	0.564726	0
1.11.1.1	NADH peroxidase	34	32	212717;177439;138119;386415;349161;272564;591001;573061;653733;645991;642492;929506;546271;1041504;927704;699035;871963;1231072;1415775;1458465;1548;1603606;1428454;1492;29341;1552;36745;394958;1534;1216932;29343;1494	30	1513;84980;49338;1542;59610;905;1493;936456;51197;29360;1491;69823;1041504;971;1496;233055;1561;907;1548;1603606;1520;1492;29341;238834;36745;394958;1534;1216932;29343;1494	8	Clostridiaceae;Proteobacteria;Clostridiales;Firmicutes;Bacteria;Lachnospiraceae;Peptostreptococcaceae;Ruminococcaceae	549.628	2727.87	7073.58	6295.61	225.119	3328.25	547.943	17237.2	3293.55	89740.6	2574.67	5470.14	1615.32	15876.3	7974.37	8267.71	3401.54	6612.39	1125.27	439.458	3829.9	11253.7	21204.8	3152.9	4046.03	179.22	2878.35	3357.13	3270.72	5578.86	2742.1	3079.32	3408.78	4544.17	8894.53	23027.7	19595.5	55.6774	605.966	6.77671	181.94
1.11.1.15	peroxiredoxin	56	49	245012;1262796;1262794;1896979;1531;186802;39484;1653435;1776391;192814;1840217;1965583;1965659;272563;585057;515620;515619;645462;491077;1069534;585394;1041504;768706;699035;1358027;1266738;566552;213554;1328859;1502;1478;1130798;1297617;1297742;824;1712675;1834196;1834198;292800;1196031;1821621;190721;1889813;40215;1387353;208479;1216932;1871021;1351755	45	245012;1262796;1262794;1896979;1531;-;39484;1653435;1776391;192814;1840217;1965583;1965659;1496;562;39485;39491;1598;1623;301301;1041504;1563;584;1686;213554;1502;1478;97478;1297617;1297742;824;1712675;1834196;1834198;292800;665099;1821621;190721;1889813;40215;1387353;208479;1216932;1871021;46867	13	Clostridiales;Clostridiaceae;Lachnospiraceae;Ruminococcaceae;Peptostreptococcaceae;Bacilli;Enterobacteriaceae;Eubacteriaceae;Lactobacillaceae;Proteobacteria;Bacteria;Erysipelotrichaceae;Betaproteobacteria	2187.62	1479.22	4033.15	1596.07	2741.95	84446.8	2348.99	4126.58	2823.96	18654.7	3202.58	3591.61	1459.32	4633.68	4928.73	1943.38	2888.99	2002.54	3371.59	3268.57	1676.08	2213.09	2340.63	2264.03	1193.72	3317.15	1913.27	555.877	494.744	5290.05	298.095	698.484	2602.43	1925.6	4191.42	1884.03	6411.18	0	30.1594	2.2589	0
1.11.1.21	catalase-peroxidase	2	2	585057;1328859	1	562	1	Enterobacteriaceae	119.516	0	369.281	44.3353	105.806	567.543	539.851	1321.88	0	709.546	27.4423	24.8909	23.0861	31.9212	103.879	89.0947	9.14014	55.8479	0	16911.7	1.11516	59.6892	71.2366	0	4.28734	12.5769	118.908	7.05427	55.7221	9.62703	29.6224	15.7671	13.0056	33.4622	9.48687	123.949	517.03	0	3.57151	1.69418	0
1.11.1.5	cytochrome-c peroxidase	3	3	585057;1333848;1328859	2	562;546	1	Enterobacteriaceae	740.709	126.52	86.8155	35.2409	1940.53	131.682	387.259	1228.08	528.693	960.719	67.9523	2.92834	146.212	7.66109	130.401	21.5776	228.504	1.59565	234.343	951.882	63.787	4.59147	556.324	1167.25	262.753	0	803.973	1.41085	11.8198	4.81352	95.1036	81.9891	5.20226	242.753	547.866	324.334	930.655	0	0	0.564726	0
1.11.1.6	catalase	122	106	765821;1262822;1262778;1262819;165186;1262989;1263019;1262812;1487582;1896978;1896979;59620;29344;97138;29348;552398;1235798;397288;1235835;1095771;877414;1504536;1449050;180332;1841867;1150298;1834196;1531;1776382;1870991;1261636;1871030;39484;1120746;1697790;1965627;1965583;1965569;1965555;1965604;1965557;1855299;212717;195103;386415;293826;350688;315730;498761;498214;585057;515621;429009;61013…	98	765821;1262822;1262778;1262819;165186;1262989;1263019;1262812;1487582;1896978;1896979;59620;29344;97138;29348;552398;1235798;397288;1235835;1095771;877414;1504536;1449050;180332;1841867;1150298;1834196;1531;1776382;1870991;1261636;1871030;39484;1120746;1697790;1965627;1965583;1965569;1965555;1965604;1965557;1855299;1513;1502;1542;208226;461876;1405;35701;1491;562;42838;84030;253239;1264;29360;301…	12	Lachnospiraceae;Clostridiaceae;Ruminococcaceae;Firmicutes;Clostridiales;Erysipelotrichaceae;Bacteria;Oscillospiraceae;Bacilli;Enterobacteriaceae;Peptostreptococcaceae;Proteobacteria	7795.06	2075.56	26446	1458.52	10263.2	2527.37	14208.4	13832.3	1760.18	16042.4	23246.5	57987	7891.23	64983.9	18700.4	9621.54	31908.2	24124.7	7463.1	4480.81	5195.97	9040.61	8480.55	7078.39	16888.5	6530.53	7781.2	23232.5	36379.8	19562.1	11364.7	18953.7	8621.44	8350.95	6338.41	25347.6	9813.73	32.6385	10.7145	3.95308	0
1.12.1.3	hydrogen dehydrogenase (NADP+)	5	3	338963;573370;1842532	3	19;184917;1842532	1	Proteobacteria	0	2.36486	5.03278	1.1368	2.25119	0	1.156	0	15.9726	0.666241	1.96016	822.863	19.5882	5.10739	404.465	27.1461	2.10926	3.19131	2.1112	10.7792	3.34547	160.702	3.39222	1.76189	30.6239	3.14421	33.7546	26.1008	18.574	4.81352	53.944	83.5658	3.90169	292.034	33.797	157.002	4.9241	0	0	0	0
1.12.7.2	ferredoxin hydrogenase	3	3	195102;991791;1345695	3	1502;1488;169679	1	Clostridiaceae	10.5348	0	1.88729	6.82081	47.2751	0	4.62399	0	14.3753	3.99744	0.326694	4.39251	0	0	0	0	0	1.59565	0	77.9415	7.13701	4.59147	0	49.3329	7.34973	25.1537	0.76715	4.23256	1050.28	0	15.5908	86.7192	3.90169	1.82521	0	0	0	0	0	0	0
1.12.99.6	hydrogenase (acceptor)	25	14	1965627;1965569;1965542;585057;479437;760192;666686;1266738;1328859;198467;33934;701042;1841863;1335613	13	1965627;1965569;1965542;562;84112;2350;666686;584;198467;33934;701042;1841863;1335613	6	Lachnospiraceae;Eubacteriaceae;Enterobacteriaceae;Bacteria;Bacilli;Proteobacteria	1920.97	137.556	1139.3	178.478	3926.08	511.327	4096.85	4381.33	2459.78	2634.32	797.133	2147.94	1324.3	5131.65	1189.08	145.475	968.855	2722.18	2339.21	9219.49	519.887	4940.43	2096.39	5631	1528.74	4936.42	3865.67	311.093	734.518	606.503	484.249	1616.13	345.95	851.765	2337.33	973.001	1265.49	0	4.36518	7.34144	0
1.13.11.16	3-carboxyethylcatechol 2,3-dioxygenase	1	1	1328859	1	562	1	Enterobacteriaceae	0	0	1.88729	2.2736	0	0.770071	5.77999	0	0	0	0	1.46417	0	0	2.21019	0.696053	0	0	0	0.829165	0	0	6.78444	1.76189	0	0	0	0	0	0	0	0	0	0	0	0	0	0	0	0.564726	0
1.13.11.24	quercetin 2,3-dioxygenase	2	2	585057;1328859	1	562	1	Enterobacteriaceae	2.90616	0	22.6475	1.1368	6.75358	10.0109	62.4238	68.6824	19.1671	115.926	10.1275	1.46417	4.19746	3.83055	26.5223	3.48026	10.5463	0	25.3344	56.3832	0	4.59147	3.39222	3.52378	0	0	3.0686	0.705427	13.5084	0	1.24726	0	1.30056	1.82521	1.18586	10.3291	64.0133	0	0	1.69418	0
1.14.11.17	taurine dioxygenase	1	1	1328859	1	562	1	Enterobacteriaceae	0	0	1.88729	0	2.25119	0.770071	17.34	0	4.79178	0	1.30677	1.46417	0	2.5537	0	0	0	0	0	4.97499	0	0	0	0	0	0	0	0.705427	0	0	0.311815	0	0	1.21681	0	0	0	0	0	0	0
1.14.11.33	DNA oxidative demethylase	1	1	1328859	1	562	1	Enterobacteriaceae	0	0	5.66188	1.1368	0	5.3905	5.77999	0	4.79178	0	0.653387	0	0	1.27685	2.21019	0.696053	0	0	0	9.94999	0	0	0	1.76189	0	0	0	0	1.68855	0	0	0	0	0	0	0	0	0	0	0	0
1.14.12.17	nitric oxide dioxygenase	5	5	585057;1145276;1328859;1571;1930546	4	562;1145276;1571;1930546	2	Enterobacteriaceae;Bacilli	17.0737	1.57657	20.1311	5.68401	360.191	60.0656	93.6358	321.885	244.381	323.127	7.84065	1.46417	66.4598	90.6562	8.84077	7.65658	22.4988	11.1696	375.794	975.099	4.01457	4.59147	6.78444	59.9043	1.22495	12.5769	7.6715	1.41085	5.06564	0	4.0536	3.15343	1.30056	7.90925	36.1687	4.13164	83.7097	0	0.793669	0	0
1.14.12.19	3-phenylpropanoate dioxygenase	1	1	1328859	1	562	1	Enterobacteriaceae	0	0	1.2582	0	0	1.54014	5.77999	0	1.59726	0	0.326694	1.46417	0	0	0	0	0	0	0	10.7792	0.223032	0	0	0	0	0	0	0	0	0	0	0	0	0	0	0	0	0	0.793669	0	0
1.14.13.127	3-(3-hydroxyphenyl)propanoate hydroxylase	1	1	1328859	1	562	1	Enterobacteriaceae	0	0	8.17827	0	0	0.770071	10.404	0	6.38904	0	1.30677	1.46417	0	0	2.21019	2.08816	0	0	0	5.80416	0	0	13.5689	0.880945	0	0	0	0	0	0	0	0	5.20226	0.608404	0	12.3949	0	0	0.396835	0.564726	40.431
1.14.13.59	L-lysine N6-monooxygenase (NADPH)	1	1	585057	1	562	1	Enterobacteriaceae	0	17.7364	0	0	0	14.6314	0	58.9439	0	25.9834	0.326694	0	0	0	8.84077	4.17632	21.0926	0	116.116	45.6041	0	0	0	5.28567	0	0	0	0	10.1313	0	0	0	2.60113	4.25882	0	14.4607	17.2343	0	0	0	0
1.14.14.5	alkanesulfonate monooxygenase	1	1	1328859	1	562	1	Enterobacteriaceae	0	0	1.2582	0	0	4.62043	3.46799	0	0	0	0	1.46417	0	1.27685	0	3.48026	0	0	0	8.29165	0	0	0	0.880945	0	0	0	0	0	0	0	0	0	0	0	0	0	0	0	0.564726	0
1.15.1.1	superoxide dismutase	40	36	1263004;1262796;1262888;1262841;1115758;225906;1849176;1712675;1745713;1871029;1965627;1965575;1965569;1965562;1965576;1965560;474960;859143;221988;439855;585057;485917;523794;998088;981540;985002;1240471;1266738;1502;1415775;1328859;1785996;292800;712368;35623;1871021	34	1263004;1262796;1262888;1262841;1115758;225906;1849176;1712675;1745713;1871029;1965627;1965575;1965569;1965562;1965576;1965560;474960;859143;157673;562;984;40542;654;197614;985002;251542;584;1502;1561;1785996;292800;712368;35623;1871021	13	Firmicutes;Clostridiaceae;Eubacteriaceae;Peptostreptococcaceae;Bacilli;Erysipelotrichaceae;Lachnospiraceae;Clostridiales;Ruminococcaceae;Proteobacteria;Enterobacteriaceae;Bacteria;Streptococcaceae	1170.09	98.1417	2475.5	235.318	6523.96	861.71	2294.65	3357.75	2261.72	1910.11	1866.07	2150.87	1690.18	2487.3	3178.26	265.892	3147.72	2734.95	2142.87	7848.05	273.66	381.092	3412.57	1408.63	690.875	3744.76	2050.59	490.272	14736	688.333	394.134	2641	1883.22	1155.36	2703.76	4951.77	2117.36	1.91991	0.793669	1.69418	0
1.16.1.1	mercury(II) reductase	1	1	93220	1	93220	1	Betaproteobacteria	0	0	6.29098	0	2.25119	0	0	0	0	0	1.96016	117.134	0	1.27685	2.21019	0	52.0285	3.19131	0	0	0	0	13.5689	0	12.862	3.14421	12.2744	12.6977	0	0	5.92449	0	0	0	16.602	0	0	0	0	0	0
1.16.1.3	aquacobalamin reductase	2	2	585057;1328859	1	562	1	Enterobacteriaceae	1.81635	9.0653	44.666	12.5048	67.5358	71.6166	746.774	0	87.8493	0	10.1275	7.32085	27.2835	11.4916	44.2038	9.74474	13.3587	0	25.3344	544.762	0	13.7744	3.39222	7.9285	0	0	2.30145	0.705427	16.8855	0	1.87089	3.15343	3.90169	6.08404	1.18586	24.7898	160.033	0	0	0.564726	0
1.16.1.9	ferric-chelate reductase (NADPH)	2	2	585057;1328859	1	562	1	Enterobacteriaceae	1.81635	2.36486	8.17827	0	0	10.0109	10.404	9.73856	19.1671	39.9744	1.96016	0	0	2.5537	0	2.78421	0.703088	3.19131	14.7784	48.0916	0	9.18295	0	10.5713	0	0	1.5343	0	0	0	0.311815	0	0	1.21681	0.592929	6.19746	2.46205	0	0	0	0
1.16.3.1	ferroxidase	41	36	1262834;1262996;1263005;1262970;1871020;1965627;1965654;1965550;1965540;40518;272562;138119;357809;585057;272564;479437;591001;610130;572544;663278;1042156;693746;568816;756499;1328859;1458465;79604;991789;1834196;1834207;1796616;292800;537007;208479;1871021;1841863	34	1262834;1262996;1263005;1262970;1871020;1965627;1965654;1965550;1965540;40518;1488;49338;66219;562;84112;905;84030;167642;253239;1042156;351091;187327;36854;907;79604;28446;1834196;1834207;1796616;292800;1322;208479;1871021;1841863	9	Clostridiaceae;Firmicutes;Ruminococcaceae;Lachnospiraceae;Erysipelotrichaceae;Clostridiales;Enterobacteriaceae;Bacteria;Oscillospiraceae	327.307	1400.79	1002.78	16667.8	3559.14	3479.95	2004.5	2392.1	2247.35	4175.33	1294.03	319.189	658.302	980.62	6321.15	2734.79	1543.28	11603.6	2478.55	8378.72	2337.59	1868.73	888.761	1795.37	2078.75	1160.22	5756.69	881.079	2198.49	3321.33	1408.78	1568.83	2818.32	1215.59	1127.16	4263.85	3121.88	0	2.77784	2.2589	0
1.16.3.2	bacterial non-heme ferritin	4	4	1262834;585057;572544;1328859	3	1262834;562;167642	3	Clostridiaceae;Enterobacteriaceae;Bacteria	18.1635	0	98.7684	46.6089	96.8013	149.394	378.011	632.494	255.562	1484.38	6.53387	7.32085	7.69535	14.0453	17.6815	6.96053	5.6247	271.261	133.006	946.907	12.4898	229.574	16.9611	181.475	0.612477	132.057	13.8087	0	8.44274	447.657	31.4933	233.354	284.824	48.0639	128.666	340.86	807.552	0	0.396835	0.564726	0
1.17.1.2	Transferred to 1.17.7.4	246	192	657314;1262998;1263000;1263002;1262832;1262831;1262966;1262995;1262756;1262822;1262778;1262758;765821;1263013;1263006;59620;1262796;1262794;1262824;1262808;1262989;1263026;1896989;1262689;1262897;1262757;1262970;1262965;1115758;1916320;1226325;1660094;1897035;1897012;1193532;165186;1193534;165185;1120995;1122184;1898207;97138;29322;537013;478749;169435;411471;186802;1432052;665956;858215;84030;50…	184	40520;1262998;1263000;1263002;1262832;1262831;1262966;1262995;1262756;1262822;1262778;1262758;765821;1263013;1263006;59620;1262796;1262794;1262824;1262808;1262989;1263026;1896989;1262689;1262897;1262757;1262970;1262965;1115758;1916320;1226325;1660094;1897035;1897012;1193532;165186;1193534;165185;1120994;288966;1898207;97138;29322;84026;168384;169435;214851;-;1432052;665956;29329;84030;501571;3949…	17	Lachnospiraceae;Firmicutes;Clostridiaceae;Ruminococcaceae;Alphaproteobacteria;Peptostreptococcaceae;Bacteria;Oscillospiraceae;Clostridiales;Eubacteriaceae;Bacilli;Erysipelotrichaceae;Betaproteobacteria;Proteobacteria;Lactobacillaceae;Enterobacteriaceae;Streptococcaceae	8147.07	12640.2	19211.4	13151.7	8000.74	21280.1	10547.3	23150.1	28940.8	32384.6	12604.8	91343.7	75222.8	17907.8	63198.2	21254	21262.8	25391.6	17558.9	26631.1	11542.3	30120.1	56161.6	20084.7	39510.3	11504.7	10787.7	19764.7	17304.2	64481.9	17112.1	33541.4	36038.6	22591.2	41368.1	47309.3	34882.3	537.575	35734.2	1667.64	667.112
1.17.1.4	xanthine dehydrogenase	5	2	585057;1328859	1	562	1	Enterobacteriaceae	0.726541	8.27701	30.8258	3.4104	9.00477	16.9416	210.391	50.743	20.7644	183.216	1.96016	5.85668	2.09873	2.5537	17.6815	9.04868	6.32779	1.59565	25.3344	45.6041	0	22.9574	0	2.64283	0	0	0.76715	0.705427	16.8855	0	1.87089	1.57671	1.30056	3.04202	0.592929	6.19746	24.6205	0	1.98417	1.69418	40.431
1.17.4.1	ribonucleoside-diphosphate reductase	70	53	445972;1897019;165186;537007;154288;169435;1531;1519438;1712675;1907659;1871021;1965627;1965569;1965555;1965604;1965560;1965659;2042042;288681;93061;362948;315749;350688;59748;585057;443144;479437;633699;663278;1033837;491077;568816;755731;1134782;1194526;1314884;980422;1358027;1266738;1328859;1408281;483547;1598;1297617;1194971;1792508;1796616;292800;1624;1898474;1138822;399497;70258	45	169435;1897019;165186;1322;154288;1531;1519438;1712675;1907659;1871021;1965627;1965569;1965555;1965604;1965560;1965659;2042042;1396;1280;1624;580165;461876;59748;562;443144;84112;33959;253239;267818;1598;187327;755731;1292;1579;584;1408281;483547;1297617;1792508;1796616;292800;1898474;1138822;399497;70258	13	Ruminococcaceae;Lachnospiraceae;Erysipelotrichaceae;Eubacteriaceae;Lactobacillaceae;Bacilli;Clostridiaceae;Bacteria;Enterobacteriaceae;Proteobacteria;Firmicutes;Clostridiales;Alphaproteobacteria	3196.05	828.489	1504.8	766.204	1638.87	1637.94	959.478	2598.14	2669.02	4287.93	438.423	8427.76	1077.35	2913.77	2212.4	550.578	713.634	5158.75	941.596	4927.73	556.464	753.002	6479.14	6247.66	2780.65	1355.16	874.551	1251.43	999.62	3128.79	262.236	1743.85	2662.26	1563.6	1049.48	4491.09	3114.49	55.6774	28.9689	13.5534	20.2155
1.17.4.2	ribonucleoside-triphosphate reductase (thioredoxin)	2	2	491077;1598	1	1598	1	Lactobacillaceae	136.953	0.788287	143.434	0	0	17.7116	1.156	1.53767	12.7781	102.601	0	1301.65	147.611	231.11	406.675	0	7.73397	0	0	0	22.5262	0	508.833	14.9761	1247.62	3.14421	3.83575	0	0	0	12.7844	107.217	707.507	228.76	103.763	159.068	0	19.1991	0	1.69418	0
1.17.4.3	Transferred to 1.17.7.1	70	69	1263000;1262831;1263003;1262819;1262989;1262689;1262970;1193532;97138;1485;1871035;44256;270498;1776391;1261636;1965627;1965569;1987501;272562;190304;292415;272563;404589;498761;585057;515619;525897;479437;471852;591001;469371;610130;656519;663278;649639;929506;546271;1042156;697303;585394;693746;699035;926556;1384484;1620215;1224164;1451189;1328859;1458465;1408281;1297617;1714373;1712675;1695218…	67	1263000;1262831;1263003;1262819;1262989;1262689;1262970;1193532;97138;-;1871035;44256;270498;1776391;1261636;1965627;1965569;1987501;1488;851;36861;1496;404589;35701;562;39491;899;84112;2020;905;2006;84030;656519;253239;1413;1491;69823;1042156;46354;301301;351091;390884;446660;1620215;38305;108486;907;1408281;1297617;1714373;1712675;1695218;497725;1834196;1796616;292800;294699;1884263;93064;15508…	14	Firmicutes;Clostridiaceae;Alphaproteobacteria;Ruminococcaceae;Clostridiales;Peptostreptococcaceae;Lachnospiraceae;Bacteria;Betaproteobacteria;Proteobacteria;Enterobacteriaceae;Bacilli;Oscillospiraceae;Erysipelotrichaceae	888.56	1009.4	537.25	436.532	871.212	1103.51	2080.79	676.061	1236.28	5339.92	592.622	313.332	621.924	1331.75	1768.15	303.479	531.534	1440.87	481.354	557.199	261.616	2708.97	905.723	1118.8	273.777	553.382	1176.04	370.349	283.676	495.792	300.278	1144.69	2494.48	464.212	850.26	3036.75	1489.54	0	10.3177	1.69418	0
1.17.7.3	(E)-4-hydroxy-3-methylbut-2-enyl-diphosphate synthase (flavodoxin)	70	69	1263000;1262831;1263003;1262819;1262989;1262689;1262970;1193532;97138;1485;1871035;44256;270498;1776391;1261636;1965627;1965569;1987501;272562;190304;292415;272563;404589;498761;585057;515619;525897;479437;471852;591001;469371;610130;656519;663278;649639;929506;546271;1042156;697303;585394;693746;699035;926556;1384484;1620215;1224164;1451189;1328859;1458465;1408281;1297617;1714373;1712675;1695218…	67	1263000;1262831;1263003;1262819;1262989;1262689;1262970;1193532;97138;-;1871035;44256;270498;1776391;1261636;1965627;1965569;1987501;1488;851;36861;1496;404589;35701;562;39491;899;84112;2020;905;2006;84030;656519;253239;1413;1491;69823;1042156;46354;301301;351091;390884;446660;1620215;38305;108486;907;1408281;1297617;1714373;1712675;1695218;497725;1834196;1796616;292800;294699;1884263;93064;15508…	14	Firmicutes;Clostridiaceae;Alphaproteobacteria;Ruminococcaceae;Clostridiales;Peptostreptococcaceae;Lachnospiraceae;Bacteria;Betaproteobacteria;Proteobacteria;Enterobacteriaceae;Bacilli;Oscillospiraceae;Erysipelotrichaceae	888.56	1009.4	537.25	436.532	871.212	1103.51	2080.79	676.061	1236.28	5339.92	592.622	313.332	621.924	1331.75	1768.15	303.479	531.534	1440.87	481.354	557.199	261.616	2708.97	905.723	1118.8	273.777	553.382	1176.04	370.349	283.676	495.792	300.278	1144.69	2494.48	464.212	850.26	3036.75	1489.54	0	10.3177	1.69418	0
1.17.99.6	epoxyqueuosine reductase	4	4	585057;1266738;1328859;655015	3	562;584;655015	3	Enterobacteriaceae;Proteobacteria;Alphaproteobacteria	0.363271	3.15315	58.5061	4.54721	15.7584	33.1131	679.726	124.551	35.1397	209.2	37.8965	11.7134	13.292	51.0739	37.5733	9.04868	116.713	138.822	50.6689	53.0666	6.69095	18.3659	6.78444	20.2617	27.5615	69.1727	5.37005	0.705427	16.8855	28.8811	0.62363	1.57671	210.691	7.90925	10.0798	18.5924	64.0133	0	0	1.69418	0
1.18.1.2	ferredoxin---NADP+ reductase	20	19	1632;279215;2042042;585057;633699;1604;491077;1006007;1358027;1408186;1600;1328859;1194971;1479;1712675;1571;1682113;2055;83683	16	1632;279215;2042042;562;33959;1604;1598;1404;1600;1624;1479;1712675;1571;1682113;2055;83683	5	Lactobacillaceae;Bacilli;Enterobacteriaceae;Erysipelotrichaceae;Bacteria	391.606	15.7657	267.367	27.2832	619.078	2973.25	71.6718	630.956	44.7233	2487.08	40.51	711.587	116.829	1436.45	430.987	12.5289	174.366	1120.15	344.126	1676.57	108.393	523.428	780.21	706.518	994.663	861.515	583.801	117.806	173.92	370.641	140.629	168.708	292.627	344.965	729.303	702.378	489.948	5.75973	8.73036	8.47089	0
1.18.1.3	ferredoxin---NAD+ reductase	1	1	1328859	1	562	1	Enterobacteriaceae	0	0	3.14549	0	0	3.08029	8.09198	0	0	0	0.653387	1.46417	0	0	2.21019	2.08816	0	0	0	19.0708	0	0	3.39222	0	0	0	0	0	0	0	0.311815	0	0	1.21681	0	0	0	0	1.1905	0	0
1.18.6.1	nitrogenase	43	43	1262791;1262809;1801604;165186;1432052;186802;520764;33932;1121256;1965548;1965542;362948;324831;349161;431943;357809;583346;452863;633699;639282;930171;1604;546271;491077;1042156;585394;423211;1314884;1199187;1358027;1380360;794903;1042163;1408281;1192197;1194971;649756;1307442;1712675;1462996;1703;1940;1871021	39	1262791;1262809;1801604;165186;1432052;-;520764;33932;456330;1965548;1965542;1624;1596;59610;1534;66219;85085;33959;197162;361575;1604;69823;1598;1042156;301301;1307;1579;1764;794903;1465;1408281;365349;649756;1583098;1712675;1462996;1703;1940;1871021	11	Clostridiaceae;Bacteria;Ruminococcaceae;Lachnospiraceae;Clostridiales;Firmicutes;Bacilli;Eubacteriaceae;Lactobacillaceae;Streptococcaceae;Erysipelotrichaceae	2900.35	530.517	502.649	485.414	342.181	670.732	4374.29	1901.07	717.17	1298.5	254.494	609.095	181.191	270.692	3569.46	87.7026	344.513	1292.48	667.14	1291.84	153	36.7318	2754.48	1212.18	1224.34	474.776	1090.89	335.078	412.006	1039.72	338.943	555.003	660.687	324.887	399.634	1377.9	529.341	5.75973	8.73036	31.6247	40.431
1.2.1.10	acetaldehyde dehydrogenase (acetylating)	163	155	1262882;1262996;1262756;1262796;1262841;1262810;1262857;1262812;1262807;1262688;1262789;1262801;1115758;1896989;59620;165186;394503;1871035;765821;1965627;1965583;1965569;1965548;1965654;1965562;1965540;1965566;1965659;1780379;1780381;2041843;169963;197221;211586;226185;243365;321327;316056;386043;380703;203119;272563;357809;315730;498761;445932;585057;883;373903;515620;523794;521095;645462;13772…	149	1262882;1262996;1262756;1262796;1262841;1262810;1262857;1262812;1262807;1262688;1262789;1262801;1115758;1896989;59620;165186;1521;1871035;765821;1965627;1965583;1965569;1965548;1965654;1965562;1965540;1965566;1965659;1780379;1780381;2041843;1639;146786;70863;1351;536;321327;1076;1643;644;1515;1496;66219;1405;35701;423605;562;881;31909;39485;40542;1382;193;1640;133926;55206;84030;204038;44012;1676…	16	Eubacteriaceae;Firmicutes;Lachnospiraceae;Clostridiaceae;Erysipelotrichaceae;Peptostreptococcaceae;Ruminococcaceae;Clostridiales;Bacilli;Bacteria;Proteobacteria;Betaproteobacteria;Alphaproteobacteria;Enterobacteriaceae;Streptococcaceae;Lactobacillaceae	3451.07	44205.1	9756.68	5720.39	3851.79	135389	6478.21	37102.4	14659.7	19367	22701	17042.9	14516.9	17711.2	25651.5	9984.88	29555.7	6934.71	10309	18053.4	2926.84	10973.6	17127.3	19760.5	9063.44	5829.37	12036.6	11735.5	7885.52	23201.1	18264.3	24924.7	20937.8	16552.8	17001.6	28359.6	27703	65.2769	47.6202	6.21199	80.8621
1.2.1.11	aspartate-semialdehyde dehydrogenase	119	113	1262831;1262963;1262794;1262989;1262958;1423814;411473;1896989;165186;905011;169435;1712675;1870991;1841868;1965569;1965562;1965604;1965628;1965542;1965659;40518;1520815;2042042;206672;290397;362948;411154;367928;404589;431943;457570;447217;585057;583346;455488;515620;515619;324057;523794;645462;481743;519441;610130;903814;890402;663278;697329;1198114;929506;545695;1033837;1036673;491077;1042156;…	100	1262831;1262963;1262794;1262989;1262958;1633;40519;1896989;165186;905011;169435;1712675;1870991;1841868;1965569;1965562;1965604;1965628;1965542;1965659;40518;1520815;2042042;216816;161493;1624;411153;1680;404589;1534;375929;447217;562;39485;39491;324057;40542;1496;481743;34105;84030;1736;253239;1264;940615;1491;150829;267818;61624;1598;1042156;301301;1625;351091;288965;143361;1685;1587;1681;37761…	14	Clostridiaceae;Ruminococcaceae;Firmicutes;Lactobacillaceae;Erysipelotrichaceae;Lachnospiraceae;Eubacteriaceae;Bacteria;Proteobacteria;Enterobacteriaceae;Bacilli;Peptostreptococcaceae;Oscillospiraceae;Clostridiales	4970.63	4099.88	7946.14	4764.34	5956.66	8503.13	5215.86	7433.59	7029.54	24064.6	182836	7457.02	3217.36	15545.6	8540.18	9106.46	9103.58	6122.52	7560.22	1760.32	1503.01	4490.46	4291.16	5548.19	4580.11	3747.9	1102.39	2411.86	2286.29	6132.42	4269.37	6086.11	2826.13	3134.49	3320.4	10134.9	13548.7	17.2792	10.7145	43.4839	0
1.2.1.12	glyceraldehyde-3-phosphate dehydrogenase (phosphorylating)	177	172	1262847;1262907;1262708;1262789;1262906;1896979;1871035;1761781;65403;272633;243265;281309;292459;295405;292415;362948;296591;386415;357809;41514;498214;395495;334390;517417;585057;521460;515620;515619;521095;633699;526218;264731;526224;633147;553174;610130;515622;573061;903814;632348;663278;710696;697329;1604;642492;767031;869209;700015;929506;546271;936154;743718;1033837;365046;491077;1042156;5…	163	1262847;1262907;1262708;1262789;1262906;1896979;1871035;1761781;65403;28227;29488;1428;2734;817;36861;1624;296591;1542;66219;28901;1491;34029;1613;274539;562;31899;39485;39491;1382;33959;826;839;84378;133926;28132;84030;43305;1493;1736;413889;253239;53358;1264;1604;29360;28129;167;33871;69823;1348;139208;267818;94132;1598;1042156;301301;1041504;351091;187327;288965;755731;102684;573;1352;971;1496…	17	Clostridiaceae;Bacteria;Bacilli;Ruminococcaceae;Clostridiales;Proteobacteria;Betaproteobacteria;Lactobacillaceae;Lachnospiraceae;Enterobacteriaceae;Firmicutes;Eubacteriaceae;Streptococcaceae;Oscillospiraceae;Peptostreptococcaceae;Alphaproteobacteria;Erysipelotrichaceae	50363.8	57191.8	33150.9	56841.2	28831	81298	33855.7	106676	64415.9	73095.9	34790.6	52740.9	37753.4	189621	147975	18050	68932.8	57558.4	51469	56541.6	45889.4	76663.8	124718	44098.3	106722	34520.3	61513.9	52601.6	51993.7	76602.3	40864.6	76588.9	44277.7	59048	68338	626972	81065.4	1303.62	83276.5	62.6846	2345
1.2.1.19	aminobutyraldehyde dehydrogenase	1	1	1328859	1	562	1	Enterobacteriaceae	1.45308	0	2.51639	1.1368	2.25119	76.2371	1108.6	0	3.19452	0	0.653387	0	0	0	0	5.56842	0	0	4.2224	93.6957	0.223032	4.59147	3.39222	0.880945	0.612477	0	0	0	0	0	0.311815	0	0	0.608404	0.592929	6.19746	0	0	0	0	0
1.2.1.2	Transferred to 1.17.1.9	32	26	1348973;765821;1816695;1461580;1287657;1408103;1965583;1965603;2022547;585057;546414;635013;596153;596154;1125630;931626;646529;666686;1266738;1441930;289377;1328859;732;1073999;1796616;1421	24	1454;765821;1816695;1461580;1287657;1408103;1965583;1965603;2022547;562;310783;863643;179636;573;33952;885581;666686;584;1639108;1741;732;1163710;1796616;1421	8	Bacilli;Lachnospiraceae;Enterobacteriaceae;Bacteria;Clostridiales;Betaproteobacteria;Eubacteriaceae;Proteobacteria	2777.93	59.9098	561.155	824.181	4236.75	2423.41	3621.74	3090.2	1913.52	2570.36	311.012	3597.47	499.498	8188.43	2521.83	201.855	2986.72	1984.99	2833.23	13471.5	789.755	68.8721	4738.93	8028.05	2179.19	7344.89	6593.65	523.427	965.849	1535.51	1029.93	1728.08	866.176	2032.68	3485.83	545.376	6642.61	1.91991	7.93669	7.90617	0
1.2.1.21	glycolaldehyde dehydrogenase	1	1	1328859	1	562	1	Enterobacteriaceae	1.45308	0	16.3565	2.2736	0	4.62043	24.2759	0	0	0	1.96016	0	0	1.27685	6.63058	0.696053	0.703088	0	4.2224	25.7041	0	0	0	1.76189	1.83743	0	0.76715	0	0	0	0	0	1.30056	3.65042	0.592929	2.06582	0	0	0	1.69418	101.078
1.2.1.22	lactaldehyde dehydrogenase	1	1	1328859	1	562	1	Enterobacteriaceae	1.45308	0	16.3565	2.2736	0	4.62043	24.2759	0	0	0	1.96016	0	0	1.27685	6.63058	0.696053	0.703088	0	4.2224	25.7041	0	0	0	1.76189	1.83743	0	0.76715	0	0	0	0	0	1.30056	3.65042	0.592929	2.06582	0	0	0	1.69418	101.078
1.2.1.27	methylmalonate-semialdehyde dehydrogenase (CoA-acylating)	6	6	1262831;169435;1965659;610130;1192197;1796616	6	1262831;169435;1965659;84030;365349;1796616	4	Clostridiaceae;Ruminococcaceae;Lachnospiraceae;Firmicutes	5.44906	7.09458	28.9385	32.9672	29.2655	0	3.46799	21.0148	46.3206	164.561	66.9722	45.3893	39.1763	45.9665	41.9937	132.946	54.1378	30.3174	111.894	48.0916	18.0656	82.6465	88.1977	22.9046	28.7864	97.4707	125.813	39.5039	10.1313	86.6433	3.42997	274.348	52.0226	35.8958	32.0182	51.6455	108.33	0	0	0	0
1.2.1.3	aldehyde dehydrogenase (NAD+)	7	7	1720194;1266738;1458465;1561223;1297617;1408224;1619308	7	1720194;584;907;1561223;1297617;194963;1619308	6	Clostridiaceae;Proteobacteria;Firmicutes;Bacteria;Clostridiales;Alphaproteobacteria	1.08981	18.5247	86.1864	28.42	38.2703	61.6057	1.156	13.839	15.9726	48.6356	386.479	442.179	670.895	31.9212	48.6242	56.3803	5.6247	9.57392	6.33361	3.31666	14.051	64.2806	6034.76	3124.71	28.174	3.14421	20.713	510.024	79.3617	1419.99	10.9135	115.1	93.6406	62.0572	30.2394	406.966	29.5446	0	0	0	0
1.2.1.38	N-acetyl-gamma-glutamyl-phosphate reductase	53	51	1262893;1263001;1262831;1262878;1262959;1262963;1897044;1193532;165186;1121323;97138;53419;109327;1673717;1264;225004;1945634;1965654;1965604;1965576;159087;317655;498761;585057;580332;610130;663278;595537;585394;693746;641491;1150469;1211579;1266738;794903;1328859;1297617;1501;318683;1749259;1834196;1834198;1796616;292800;1331258;1850250;185008;1926494;1842727;155892;1871021	50	1262893;1263001;1262831;1262878;1262959;1262963;1897044;1193532;165186;160404;97138;53419;109327;1673717;1264;225004;1945634;1965654;1965604;1965576;259537;117207;35701;562;63745;84030;253239;34073;301301;351091;876;1084;303;584;794903;1297617;1501;318683;1749259;1834196;1834198;1796616;292800;1331258;1850250;185008;1926494;1842727;155892;1871021	12	Eubacteriaceae;Firmicutes;Clostridiaceae;Ruminococcaceae;Clostridiales;Lachnospiraceae;Bacteria;Betaproteobacteria;Alphaproteobacteria;Enterobacteriaceae;Oscillospiraceae;Proteobacteria	176.913	83.1642	213.893	233.044	400.712	448.952	176.868	210.66	338.619	332.454	121.857	112.741	64.3611	76.6109	576.86	142.691	80.8551	2476.45	574.247	138.471	123.336	734.636	234.063	261.641	269.49	437.046	652.077	440.187	195.871	361.014	1520.72	461.977	461.7	358.958	173.728	1301.47	1563.4	0	0.396835	0	0
1.2.1.41	glutamate-5-semialdehyde dehydrogenase	95	93	1262999;1263000;1262831;1262688;2042042;97138;537013;169435;1226322;1469948;1871020;1965627;1965569;1965654;1965662;1965562;1965604;29348;1965576;1965582;1965557;1965560;1965542;1965659;1520811;281090;292459;106370;362948;365044;935198;309799;585057;626418;429009;471852;515622;685727;663278;546271;1032480;491077;1042156;585394;1117647;1266738;1246995;1150461;1268072;47763;796606;1328859;1536773;1…	91	1262999;1263000;1262831;1262688;2042042;97138;84026;169435;1226322;1469948;1871020;1965627;1965569;1965654;1965662;1965562;1965604;29348;1965576;1965582;1965557;1965560;1965542;1965659;1520811;1575;2734;106370;1624;216465;1491;14;562;337;42838;2020;43305;43767;253239;69823;29405;1598;1042156;301301;447471;584;196914;158787;365617;47763;1471;1536773;1126833;1297617;1644131;413882;79604;2041;165866…	16	Firmicutes;Clostridiaceae;Lactobacillaceae;Ruminococcaceae;Oscillospiraceae;Lachnospiraceae;Erysipelotrichaceae;Clostridiales;Eubacteriaceae;Bacteria;Betaproteobacteria;Enterobacteriaceae;Proteobacteria;Bacilli;Alphaproteobacteria;Streptococcaceae	1286.34	634.965	614	934.451	1920.27	5398.2	694.754	1739.1	1755.39	8022.87	2472.74	1090.81	2547.86	7659.81	27645.1	670.995	3469.74	6507.07	1349.06	3563.75	918.221	62154.8	1787.7	2336.27	2233.71	1650.71	1316.43	3573.69	972.603	943.449	1964.43	7204	2446.36	565.815	3318.62	8918.14	2523.6	17.2792	2.77784	5.08254	0
1.2.1.59	glyceraldehyde-3-phosphate dehydrogenase (NAD(P)+) (phosphorylating)	1	1	561879	1	561879	1	Bacilli	0	0	1.88729	0	0	0	0	0	0	0	19.6016	32.2117	0	0	37.5733	0	0	0	21.112	0	0	0	0	103.071	0	0	0	0	0	4.81352	0	0	0	4.25882	0	0	0	0	0	0	0
1.2.1.68	coniferyl-aldehyde dehydrogenase	1	1	43263	1	43263	1	Proteobacteria	3.26943	0	0	1.1368	0	0	1.156	0	0	7.99489	0.326694	1.46417	0.699577	0	0	0	0	0	0	0	2.45335	0	0	0	0	0	0	0	0	0	2.18271	0	0	0	0	0	0	0	0	0	0
1.2.1.70	glutamyl-tRNA reductase	39	32	1262769;1262995;1262756;1115758;59620;1193532;1452;169435;186802;438033;1712675;1776391;1965627;1965654;1965562;1965659;1965576;2021690;585057;1511;491077;1266738;1227739;1328859;189426;1406;103855;1598;1571;1796616;292800;1197717	30	1262769;1262995;1262756;1115758;59620;1193532;1452;169435;-;438033;1712675;1776391;1965627;1965654;1965562;1965659;1965576;2021690;562;1511;1598;584;1446467;189426;1406;103855;1571;1796616;292800;1197717	13	Clostridiaceae;Firmicutes;Lachnospiraceae;Peptostreptococcaceae;Bacilli;Ruminococcaceae;Clostridiales;Erysipelotrichaceae;Enterobacteriaceae;Lactobacillaceae;Proteobacteria;Bacteria;Betaproteobacteria	154.027	115.878	346.633	263.738	281.399	180.967	735.214	439.26	276.326	447.714	134.271	379.22	353.986	752.064	691.79	161.484	177.881	255.304	337.792	987.536	68.0246	220.391	440.989	232.569	421.997	468.488	1363.99	52.2016	65.8533	57.7622	108.512	439.903	140.461	96.7362	178.472	518.52	342.225	19.1991	1.58734	3.38836	40.431
1.2.1.71	succinylglutamate-semialdehyde dehydrogenase	1	1	1328859	1	562	1	Enterobacteriaceae	0	0	1.2582	0	2.25119	10.781	15.028	0	3.19452	0	0.653387	0	0	1.27685	0	1.39211	0	0	0	9.12082	0	0	0	1.76189	0.612477	0	0	0	0	0	0	1.57671	0	1.21681	0	2.06582	0	0	0	1.69418	0
1.2.1.72	erythrose-4-phosphate dehydrogenase	3	3	585057;1328859;1740163	2	562;1740163	2	Enterobacteriaceae;Betaproteobacteria	8.71849	0	15.0984	15.9152	15.7584	25.4124	1065.83	1523.83	43.126	8.66113	5.55379	13.1775	11.8928	49.7971	15.4713	9.74474	14.0618	0	25.3344	14.0958	0	13.7744	30.53	2.64283	0.612477	3.14421	7.6715	0	10.1313	0	2.80634	7.88357	22.1096	18.2521	2.37172	35.1189	86.1717	0	0	0.564726	0
1.2.1.79	succinate-semialdehyde dehydrogenase (NADP+)	1	1	1328859	1	562	1	Enterobacteriaceae	0	0	4.40369	0	2.25119	9.24086	13.872	0	0	0	0	1.46417	0	0	0	1.39211	0	0	0	17.4125	0	0	0	0	0	0	0.76715	0	0	0	0.62363	0	0	0	0	0	0	0	0	0.564726	0
1.2.1.8	betaine-aldehyde dehydrogenase	3	2	585057;1328859	1	562	1	Enterobacteriaceae	0.726541	3.15315	15.0984	1.1368	4.50239	5.3905	46.2399	13.3264	11.1808	35.3108	0.653387	1.46417	0	1.27685	2.21019	4.17632	0.703088	0	2.1112	50.5791	0	13.7744	0	0	0	0	0	0	0	0	2.49452	1.57671	0	0.608404	0	2.06582	22.1584	0	0	0	0
1.2.1.88	L-glutamate gamma-semialdehyde dehydrogenase	3	3	1965548;585057;1328859	2	1965548;562	2	Ruminococcaceae;Enterobacteriaceae	2.17962	1.97072	83.0409	1.1368	22.5119	14.6314	100.572	43.5672	33.5425	59.9617	2.28686	1.46417	11.8928	5.10739	6.63058	10.4408	14.0618	0	44.3352	238.8	0.446063	4.59147	6.78444	11.4523	0.612477	3.14421	1.5343	1.41085	0	0	1.24726	0	0	3.65042	1.18586	20.6582	59.0892	0	0.396835	2.2589	0
1.2.1.9	glyceraldehyde-3-phosphate dehydrogenase (NADP+)	2	2	981540;1069533	2	197614;102684	1	Streptococcaceae	117.7	0	327.131	2.2736	0	19.2518	69.3598	0	622.932	0	0	1.46417	0	0	8.84077	0.696053	3.51544	0	0	0.829165	0	0	40.7066	22.0236	1.22495	0	0	0	0	0	0	0	3.90169	0	0	0	0	0	0.396835	0	0
1.2.4.1	pyruvate dehydrogenase (acetyl-transferring)	37	31	1262966;876091;1965555;1965560;1965542;362948;585057;743718;491077;693746;641491;1155766;926550;663917;1358027;1266738;1291742;1328859;68895;1194971;649756;1716143;991789;292800;1598;1909732;1235441;927703;1642646;1805714;267363	26	1262966;876091;1965555;1965560;1965542;1624;562;139208;1598;351091;876;1352;133453;35554;584;1193095;68895;649756;1716143;28446;292800;1909732;280236;1642646;1805714;267363	11	Ruminococcaceae;Oscillospiraceae;Lachnospiraceae;Eubacteriaceae;Lactobacillaceae;Enterobacteriaceae;Bacteria;Proteobacteria;Bacilli;Betaproteobacteria;Clostridiales	2043.76	63.8512	3653.8	263.738	225.119	2352.57	2034.55	1579.7	4858.87	2273.21	598.503	13203.9	741.552	2645.63	2349.43	202.551	157.492	414.87	570.025	19329.5	791.539	408.641	2937.66	186.76	1985.04	515.651	150.361	591.853	22854.5	423.589	340.19	1114.74	318.638	2436.66	318.403	6800.68	132.951	178.552	141.67	35.5778	808.621
1.2.4.2	oxoglutarate dehydrogenase (succinyl-transferring)	2	2	585057;1328859	1	562	1	Enterobacteriaceae	9.8083	0	744.223	47.7457	29.2655	89.3283	491.299	245.002	214.033	259.834	7.84065	24.8909	11.1932	12.7685	37.5733	29.9303	7.73397	7.97826	185.786	2858.96	0.223032	18.3659	10.1767	21.1427	1.22495	6.28843	3.83575	1.41085	8.44274	14.4405	3.11815	0	3.90169	13.3849	0	24.7898	152.647	0	0.396835	1.12945	0
1.2.7.1	pyruvate synthase	8	8	1896989;203119;632518;648996;690850;572479;1548;1424294	8	1896989;1515;55205;228745;873;2331;1548;1424294	5	Clostridiaceae;Ruminococcaceae;Firmicutes;Bacteria;Proteobacteria	9.8083	0	11.3238	2.2736	245.38	10.0109	91.3238	19.9897	3.19452	0.666241	44.4303	29.2834	163.002	21.7064	17.6815	2.78421	5.6247	43.0826	175.23	40.6291	13.3819	4.59147	20.3533	39.6425	52.6731	235.816	23.7816	113.574	52.345	91.4568	14.9671	116.677	97.5423	9.73446	2.96465	49.5796	19.6964	0	0	0	0
1.2.99.7	aldehyde dehydrogenase (FAD-independent)	1	1	690850	1	873	1	Proteobacteria	0	0	15.7274	0	2.25119	0	0	0	0	0	0	0	0	16.599	0	0	25.3112	0	0	6.63332	0	0	47.4911	0	25.1116	44.019	0	7.05427	1.68855	72.2027	0	36.2644	0	17.6437	0.592929	0	0	0	0	0	0
1.20.4.1	arsenate reductase (glutaredoxin)	1	1	1328859	1	562	1	Enterobacteriaceae	0	0	7.54918	3.4104	4.50239	5.3905	18.496	0	35.1397	0	0.326694	1.46417	0	0	0	0.696053	0	3.19131	0	27.3625	0	9.18295	0	1.76189	0	0	0.76715	0	0	0	0.311815	0	1.30056	1.21681	0	2.06582	0	0	0	0	0
1.21.4.2	glycine reductase	11	10	1871035;1841867;1263547;1653435;1965647;84030;350688;1286171;1852374;1871021	10	1871035;1841867;1263547;1653435;1965647;84030;461876;1731;1852374;1871021	6	Ruminococcaceae;Oscillospiraceae;Lachnospiraceae;Clostridiaceae;Peptostreptococcaceae;Firmicutes	11.6247	68.5809	13.2111	46.6089	51.7775	39.2736	26.5879	82.5214	39.9315	564.972	9.14742	43.9251	4.19746	40.8592	64.0956	27.1461	86.4798	126.057	84.4481	72.9666	321.612	22.9574	142.473	30.8331	57.5729	198.086	49.8647	494.504	155.346	48.1352	74.212	775.743	28.6124	110.729	36.1687	1607.21	164.957	0	0.396835	0	0
1.21.4.3	sarcosine reductase	1	1	1286171	1	1731	1	Peptostreptococcaceae	0	0	0	0	0	0	0	0	0	0	0	0	0	0	0	0	0	59.0392	0	0	84.752	0	0	0	0	0	0	51.4962	0	0	0.311815	0	0	56.5815	0	0	0	0	0	0	0
1.21.4.4	betaine reductase	2	1	1286171	1	1731	1	Peptostreptococcaceae	0	0.788287	1.2582	0	0	0	0	0	0	0	0.326694	0	0	0	0	0	0	59.0392	0	2.4875	86.3132	0	0	1.76189	0	0	9.97295	51.4962	0	0	3.74178	0	0	57.1899	32.6111	4.13164	0	0	0	0	0
1.3.1.1	dihydropyrimidine dehydrogenase (NAD+)	4	2	585057;1328859	1	562	1	Enterobacteriaceae	3.26943	0.788287	94.3647	13.6416	13.5072	39.2736	258.943	342.9	108.614	733.531	8.82073	7.32085	4.19746	5.10739	33.1529	20.8816	18.9834	0	21.112	131.837	0	9.18295	3.39222	7.04756	0.612477	0	0	1.41085	21.9511	0	1.55908	0	1.30056	12.7765	1.77879	6.19746	182.192	0	1.58734	1.69418	0
1.3.1.106	cobalt-precorrin-6A reductase	1	1	1776391	1	1776391	1	Peptostreptococcaceae	5.08579	0	3.14549	27.2832	0	0.770071	0	0	0	0	0.653387	1.46417	0.699577	6.38424	0	0	1.40618	1.59565	0	0	0	9.18295	0	0.880945	0.612477	0	0	0.705427	0	9.62703	0	0	0	0.608404	1.18586	2.06582	0	0	6.34935	0	0
1.3.1.12	prephenate dehydrogenase	7	7	1729688;198094;585057;1155071;1266738;1328859;1750719	6	1729688;1392;562;1309;584;1750719	4	Bacilli;Enterobacteriaceae;Streptococcaceae;Proteobacteria	157.659	17.7364	111.979	1.1368	438.983	62.3758	236.979	0.512556	70.2795	2425.78	30.0558	74.6727	16.0903	177.482	90.6179	5.56842	20.3895	59.0392	50.6689	114.425	33.2317	22.9574	57.6677	140.07	25.1116	254.681	448.015	0	0	0	8.41901	0	6.50282	19.4689	107.913	39.2506	179.73	0	0	0	0
1.3.1.14	dihydroorotate dehydrogenase (NAD+)	64	62	717608;165186;1262769;1262831;1262822;1262952;1895747;59620;1193532;907348;97138;1195236;1235790;39484;1745713;1841868;1458462;1572656;1965627;1965604;1965587;1965628;1965545;1200751;272626;195102;338966;439235;645462;610130;768670;663278;929506;546271;1042156;585394;641491;699035;679935;1171373;1268072;1603606;1297617;649756;79880;1712675;1716143;44742;888061;1823759;1834196;1834198;1796616;2928…	60	84030;165186;1262769;1262831;1262822;1262952;1895747;59620;1193532;165;97138;29371;1235790;39484;1745713;1841868;1458462;1572656;1965627;1965604;1965587;1965628;1965545;1200751;1642;1502;29543;259354;1496;477976;253239;1491;69823;1042156;301301;876;214856;1748;365617;1603606;1297617;649756;79880;1712675;1716143;44742;132132;1823759;1834196;1834198;1796616;292800;1898474;1978339;1322;208479;167972…	11	Lachnospiraceae;Ruminococcaceae;Clostridiaceae;Clostridiales;Bacteria;Eubacteriaceae;Bacilli;Proteobacteria;Peptostreptococcaceae;Firmicutes;Erysipelotrichaceae	933.969	184.853	724.092	266.012	200.356	508.247	1881.96	301.383	210.838	488.354	200.59	2250.43	213.371	614.164	2550.56	310.439	556.846	903.14	291.346	300.158	211.211	1813.63	539.363	451.925	257.241	220.095	2320.63	438.776	285.364	664.265	935.133	2213.71	927.303	243.97	980.112	3321.84	2683.63	9.59955	23.4132	0	20.2155
1.3.1.26	Transferred to 1.17.1.8	104	95	59620;1262831;1262756;1262822;1263004;1262796;165186;1263010;1262989;1262799;1896989;1712376;1193534;97138;33039;84026;186802;158189;697303;1226325;876091;1871035;1408322;39484;1265;1514668;1150298;1712675;1870991;1653435;1776391;1261636;1572656;1965627;1965583;1965569;1965654;1965562;1965604;1965655;1965659;1965576;1965560;1965542;1965581;1200751;1550240;321327;362948;386415;349102;351605;357809…	90	59620;1262831;1262756;1262822;1263004;1262796;165186;1263010;1262989;1262799;1896989;1712376;1193534;97138;33039;84026;-;1131703;46354;1226325;876091;1871035;1408322;39484;1265;1514668;1150298;1712675;1870991;1653435;1776391;1261636;1572656;1965627;1965583;1965569;1965654;1965562;1965604;1965655;1965659;1965576;1965560;1965542;1965581;1200751;1550240;321327;1624;1542;1063;351604;66219;34029;562;3…	16	Clostridiaceae;Lachnospiraceae;Firmicutes;Ruminococcaceae;Clostridiales;Bacteria;Oscillospiraceae;Erysipelotrichaceae;Peptostreptococcaceae;Eubacteriaceae;Lactobacillaceae;Alphaproteobacteria;Proteobacteria;Betaproteobacteria;Enterobacteriaceae;Streptococcaceae	370.899	894.705	2246.51	1220.92	646.093	962.589	783.766	2967.18	1325.73	27493.8	1108.8	1806.79	654.105	8245.89	4639.19	1618.32	1151.66	1153.66	941.596	1043.09	1766.63	2089.12	1394.2	1002.52	1075.51	393.027	5924.7	825.35	2911.06	880.873	2589.31	2283.08	1238.14	721.567	1673.84	5546.72	3491.19	5.75973	2.38101	10.7298	60.6466
1.3.1.28	2,3-dihydro-2,3-dihydroxybenzoate dehydrogenase	1	1	1328859	1	562	1	Enterobacteriaceae	0	0	3.77459	0	0	3.08029	2.31199	0	9.58356	0	0.326694	2.92834	0	0	4.42038	4.17632	0	0	0	14.0958	0	4.59147	0	4.40472	0	0	0.76715	0	0	0	0.311815	0	2.60113	0	0	6.19746	0	0	0	0	0
1.3.1.34	2,4-dienoyl-CoA reductase (NADPH)	1	1	1328859	1	562	1	Enterobacteriaceae	0	0	11.3238	2.2736	4.50239	6.16057	18.496	0	1.59726	0	0	2.92834	0	0	4.42038	5.56842	0	0	0	19.0708	0	0	0	0	0	0	0	0	1.68855	0	0	0	1.30056	1.82521	0	4.13164	0	0	0	0.564726	20.2155
1.3.1.39	enoyl-[acyl-carrier-protein] reductase (NADPH, Re-specific)	1	1	61015	1	61015	1	Bacilli	0	0	0	0	0	0	52.0199	264.991	0	0	0	0	0	0	0	0	0	287.218	0	126.862	22.9723	0	0	175.308	0	430.757	229.378	0	0	0	0	28.3808	0	55.3647	0	0	0	0	0	0	0
1.3.1.76	precorrin-2 dehydrogenase	13	11	1550024;169435;1776391;1965627;1965654;1965659;1965576;585057;1328859;103855;1197717	10	1550024;169435;1776391;1965627;1965654;1965659;1965576;562;103855;1197717	7	Ruminococcaceae;Peptostreptococcaceae;Lachnospiraceae;Clostridiales;Enterobacteriaceae;Betaproteobacteria;Bacteria	32.6943	20.1013	52.8442	62.5241	4.50239	399.667	70.5158	62.5318	185.282	226.522	36.5897	27.8192	10.4937	16.599	327.108	29.9303	8.43705	74.9957	109.783	14.925	14.7201	13.7744	13.5689	13.2142	1.83743	12.5769	1027.21	6.34884	6.75419	9.62703	67.0402	3.15343	76.7333	7.30084	13.6374	278.886	169.881	1.91991	1.1905	2.2589	0
1.3.1.84	acrylyl-CoA reductase (NADPH)	2	2	585057;1328859	1	562	1	Enterobacteriaceae	2.90616	3.15315	13.8402	1.1368	4.50239	28.4926	522.511	97.8981	60.6959	227.854	0.326694	5.85668	2.09873	1.27685	0	6.26447	4.21853	0	31.668	188.221	0	9.18295	0	6.16661	0	0	3.0686	0	0	4.81352	3.11815	0	3.90169	5.47563	1.18586	0	32.0066	0	0	0	0
1.3.1.87	3-(cis-5,6-dihydroxycyclohexa-1,3-dien-1-yl)propanoate dehydrogenase	1	1	1328859	1	562	1	Enterobacteriaceae	0	0	1.2582	0	0	0.770071	2.31199	0	1.59726	0	0	0	0	0	0	0.696053	0	0	0	16.5833	0	0	0	0.880945	0.612477	0	0	0	0	0	0.311815	0	0	0	0	2.06582	0	0	0	0.564726	0
1.3.1.9	enoyl-[acyl-carrier-protein] reductase (NADH)	16	14	1262822;1896978;326298;362948;315750;585057;491077;1041504;1266738;1328859;1408;1194971;561879;1121267	11	1262822;1896978;39766;1624;1408;562;1598;1041504;584;561879;374106	5	Clostridiaceae;Proteobacteria;Lactobacillaceae;Bacilli;Enterobacteriaceae	274.996	32.7139	271.141	359.229	148.579	190.208	672.79	274.217	7.9863	463.037	63.7053	24150	99.34	431.575	148.083	25.0579	73.8242	449.974	637.583	2101.93	55.3118	41.3233	274.77	10.5713	97.9964	157.211	17.6444	43.7365	187.429	567.995	35.5469	507.702	1550.27	174.003	207.525	3679.22	6950.37	0	0	0.564726	0
1.3.1.98	UDP-N-acetylmuramate dehydrogenase	80	78	1262831;1262963;1262989;1262894;1262970;1633631;1916320;1802593;1896989;1897029;1805065;1974889;1193532;471875;169435;667014;1226325;1392493;53424;1795632;1712675;39484;1572656;1965627;1965654;1965562;1965604;1965648;29348;1965636;1780380;1965576;1965557;1965560;1965542;1965659;40841;243231;362948;386415;585057;479437;633699;639282;663278;1209989;1033837;491077;1042156;585394;714313;693746;699035…	75	1262831;1262963;1262989;1262894;1262970;1633631;1916320;1802593;1896989;1897029;1805065;1974889;1193532;46228;169435;171695;1226325;1392493;53424;1795632;1712675;39484;1572656;1965627;1965654;1965562;1965604;1965648;29348;1965636;1780380;1965576;1965557;1965560;1965542;1965659;40841;35554;1624;1542;562;84112;33959;197162;253239;499229;267818;1598;1042156;301301;1625;351091;1496;1579;584;169679;15…	14	Clostridiaceae;Ruminococcaceae;Firmicutes;Eubacteriaceae;Bacteria;Lachnospiraceae;Erysipelotrichaceae;Clostridiales;Proteobacteria;Lactobacillaceae;Enterobacteriaceae;Oscillospiraceae;Peptostreptococcaceae;Bacilli	813.726	218.355	653.633	278.516	875.714	425.079	648.514	733.98	269.937	1950.09	227.379	2251.89	317.608	1256.42	2364.91	328.537	414.822	801.018	392.684	842.432	268.084	6428.06	2988.55	964.635	18858.2	808.063	1003.43	245.489	678.796	1453.68	444.648	1278.71	518.925	706.356	651.629	1646.46	1765.29	15.3593	19.4449	16.9418	0
1.3.3.1	Transferred to 1.3.98.1	90	84	717608;165186;1262769;1262831;1262822;1262952;77133;1635288;1895747;853;59620;1193532;907348;1632;97138;1195236;169435;1235790;39484;1745713;1841868;1458462;1572656;1965627;1965604;1965648;1965587;1965628;1965542;1965545;1200751;2042042;272626;195102;362948;324831;338966;585057;439235;240015;645462;633699;610130;768670;663278;1198114;929506;546271;491077;1042156;585394;641491;699035;679935;880633…	78	84030;165186;1262769;1262831;1262822;1262952;77133;1635288;1895747;853;59620;1193532;165;1632;97138;29371;169435;1235790;39484;1745713;1841868;1458462;1572656;1965627;1965604;1965648;1965587;1965628;1965542;1965545;1200751;2042042;1642;1502;1624;1596;29543;562;259354;33075;1496;33959;477976;253239;940615;1491;69823;1598;1042156;301301;876;214856;1587;1748;1579;365617;1603606;1297617;649756;79880;…	13	Lachnospiraceae;Ruminococcaceae;Clostridiaceae;Bacteria;Firmicutes;Clostridiales;Lactobacillaceae;Eubacteriaceae;Bacilli;Proteobacteria;Enterobacteriaceae;Peptostreptococcaceae;Erysipelotrichaceae	1006.26	202.984	931.065	286.474	234.124	598.345	2170.96	714.502	464.803	1167.25	220.192	2787.78	247.65	789.092	2678.75	333.409	2370.81	1249.4	392.684	1085.38	247.119	1882.5	939.645	483.639	448.946	289.268	2354.38	632.063	563.975	702.773	1037.41	2541.66	1238.14	388.77	1053.04	5077.78	3902.35	32.6385	26.1911	11.8593	20.2155
1.3.3.3	coproporphyrinogen oxidase	2	2	585057;1328859	1	562	1	Enterobacteriaceae	2.17962	0	23.2766	0	2.25119	17.7116	23.1199	8.71344	27.1534	100.602	6.86057	2.92834	11.8928	2.5537	11.051	6.96053	4.21853	0	50.6689	147.591	0	4.59147	6.78444	4.40472	0	0	1.5343	0	1.68855	0	1.24726	0	1.30056	4.86723	0	6.19746	19.6964	0	0	0	0
1.3.3.4	protoporphyrinogen oxidase	4	4	281309;1428;1396;2017483	3	1428;1396;2017483	1	Bacilli	0	0	22.6475	0	0	0	80.9198	0	1.59726	0	26.7889	152.274	16.7899	0	59.6752	0	90.6983	0	71.7809	0	59.1034	0	335.83	492.448	75.3347	0	0	16.9303	21.9511	57.7622	40.8478	94.6028	70.2305	123.506	975.961	57.8429	221.584	0	0	0	0
1.3.3.6	acyl-CoA oxidase	5	5	903814;1297617;1736;1300342;1912856	4	1736;1297617;323415;1912856	4	Eubacteriaceae;Clostridiales;Proteobacteria;Firmicutes	0	1.18243	15.0984	176.204	13.5072	314.189	4.62399	1.53767	174.101	0.666241	10.1275	33.6759	76.2539	20.4296	19.8917	3.48026	7.73397	19.1478	50.6689	342.445	73.1544	22.9574	54.2755	19.3808	14.6995	710.593	10.7401	70.5427	20.2626	28.8811	9.04264	31.5343	11.7051	12.1681	29.6465	30.9873	9.8482	0	0	0	0
1.3.5.1	succinate dehydrogenase	15	12	349161;443906;585057;479431;1034809;1266738;403957;1328859;68895;1428;255247;643214	11	59610;28447;562;53461;28035;584;403957;68895;1428;255247;643214	6	Clostridiales;Bacteria;Enterobacteriaceae;Bacilli;Proteobacteria;Betaproteobacteria	1689.93	124.943	444.772	85.2601	2350.25	58.5254	238.135	1138.39	103.822	165.228	1677.9	1978.09	2806.7	5049.94	5523.27	61.2526	1690.22	1447.26	11527.2	6463.34	869.823	50.5062	1336.53	2538.88	632.689	3122.21	3410.75	2640.41	96.2472	7504.27	852.814	1650.82	3114.85	672.286	1791.83	101.225	608.126	0	0.793669	4.51781	0
1.3.5.2	dihydroorotate dehydrogenase (quinone)	2	2	585057;1328859	1	562	1	Enterobacteriaceae	3.26943	0.394143	27.6803	1.1368	4.50239	61.6057	123.692	60.4816	190.074	103.934	5.2271	7.32085	5.59662	6.38424	8.84077	12.5289	3.51544	1.59565	61.2249	680.745	0	4.59147	3.39222	7.9285	0	3.14421	6.1372	0	1.68855	0	1.24726	0	0	4.86723	0	4.13164	27.0825	0	0	0	0
1.3.5.3	protoporphyrinogen IX dehydrogenase (menaquinone)	2	2	585057;1328859	1	562	1	Enterobacteriaceae	3.99598	0	19.502	0	6.75358	8.47078	72.8278	0	84.6548	20.6535	3.26694	0	1.39915	1.27685	6.63058	2.08816	2.81235	1.59565	23.2232	0	0.223032	4.59147	10.1767	2.64283	0	0	3.83575	0.705427	1.68855	0	1.55908	0	2.60113	3.04202	0.592929	2.06582	27.0825	0	0.396835	0	0
1.3.5.4	fumarate reductase (quinol)	3	3	585057;1266738;1328859	2	562;584	2	Enterobacteriaceae;Proteobacteria	33.4209	7.09458	1107.84	155.742	150.83	7922.49	1954.79	3364.93	2408.67	5475.17	218.231	364.578	106.336	157.052	143.662	211.6	36.5606	14.3609	502.466	5455.08	0.223032	82.6465	88.1977	14.0951	0	3.14421	9.2058	7.05427	77.6732	4.81352	86.061	1.57671	20.809	65.7076	17.1949	76.4353	0	0	0.396835	0.564726	0
1.3.8.1	short-chain acyl-CoA dehydrogenase	20	20	1193532;169435;39484;1122930;1780380;591001;573061;903814;693746;568816;1045858;86416;856;1458465;1736;1491;29341;1834207;1805714;39488	19	1193532;169435;39484;100176;1780380;905;1493;1736;351091;187327;84377;1501;856;907;1491;29341;1834207;1805714;39488	8	Clostridiaceae;Ruminococcaceae;Eubacteriaceae;Firmicutes;Oscillospiraceae;Bacteria;Erysipelotrichaceae;Clostridiales	1234.03	135.585	368.651	170.52	1060.31	970.29	7830.72	1328.54	646.89	2.66496	1926.19	298.691	242.054	2477.09	344.79	112.064	921.045	738.787	10936	1067.97	114.415	243.348	149.258	559.4	1299.68	5084.2	3019.5	1005.23	808.814	2488.59	1423.44	1024.86	1690.73	716.091	1366.7	607.351	1442.76	5.75973	0.396835	1.12945	40.431
1.3.8.6	glutaryl-CoA dehydrogenase (ETF)	1	1	104087	1	104087	1	Proteobacteria	0	0	0	0	0	0	0	0	0	0	0	0	0	0	19.8917	0	0.703088	0	0	30.6791	0	36.7318	20.3533	0	0	56.5959	0.76715	0	0	0	0	0	0	0.608404	0	0	0	0	0	0	0
1.3.98.1	dihydroorotate dehydrogenase (fumarate)	8	8	1632;324831;633699;491077;880633;1314884;1380360;1596	6	1632;1596;33959;1598;1587;1579	1	Lactobacillaceae	36.3271	13.795	32.7131	3.4104	0	2.31021	2.31199	10.7637	0	41.3069	0	288.441	18.189	40.8592	83.9873	4.17632	415.525	1.59565	2.1112	0	23.6414	18.3659	244.24	4.40472	133.52	3.14421	15.343	10.5814	47.2793	0	11.2253	12.6137	50.722	55.9731	20.1596	223.108	0	11.5195	0	10.1651	0
1.3.99.1	Deleted entry	10	8	585057;502558;1034809;1266738;403957;1328859;1428;643214	7	562;502558;28035;584;403957;1428;643214	4	Enterobacteriaceae;Bacteria;Bacilli;Proteobacteria	1677.22	7.09458	1469.57	185.299	2341.24	7934.04	2122.41	4502.8	2486.93	5640.39	247.307	382.148	364.48	4088.47	380.153	232.482	677.074	1003.67	937.374	7388.69	185.339	82.6465	1350.1	1539.01	558.579	3103.34	2432.63	28.2171	108.067	158.846	238.539	52.0315	31.2135	316.37	1275.39	132.212	54.1651	0	1.1905	3.38836	0
1.4.1.1	alanine dehydrogenase	17	17	1193534;1871035;186802;1632;1653435;1965647;1965654;644966;111780;314722;1545728;1335048;1695218;1796616;537007;1028800;1871021	17	1193534;1871035;-;1632;1653435;1965647;1965654;73919;102116;314722;1545728;1335048;1695218;1796616;1322;399;1871021	8	Clostridiales;Ruminococcaceae;Lactobacillaceae;Lachnospiraceae;Bacteria;Proteobacteria;Alphaproteobacteria;Bacilli	12.7145	140.709	60.3934	50.0193	15.7584	23.8722	4.62399	2.56278	3.19452	1447.74	24.1753	43.9251	105.636	53.6276	108.299	187.238	54.1378	14.3609	42.224	83.7457	31.2244	87.238	37.3144	86.3326	105.959	44.019	26.8502	201.752	351.218	1352.6	257.247	228.623	148.264	146.625	136.967	142.541	1839.15	1.91991	0.396835	0	0
1.4.1.11	L-erythro-3,5-diaminohexanoate dehydrogenase	3	3	1262970;292800;1424294	3	1262970;292800;1424294	3	Ruminococcaceae;Clostridiales;Clostridiaceae	19.2533	13.0067	2.51639	18.1888	6.75358	39.2736	34.6799	11.7888	51.1123	8.66113	30.3825	29.2834	11.1932	12.7685	13.2612	4.17632	3.51544	11.1696	192.119	14.0958	28.7711	0	3.39222	14.9761	17.7618	9.43264	44.4947	66.3102	157.035	19.2541	17.4616	7.88357	28.6124	60.2319	27.2747	14.4607	88.6338	3.83982	0.396835	0	0
1.4.1.13	glutamate synthase (NADPH)	28	26	1262831;1564487;1193532;59620;165186;537013;1161942;258515;585057;883;471223;643562;906968;158190;641491;1121335;767817;1384484;1328859;1408281;712538;713030;1834198;29343;1805714;1841863	25	1262831;1564487;1193532;59620;165186;84026;1161942;258515;562;881;471223;182210;81028;1131707;876;1510;102134;446660;1408281;712538;713030;1834198;29343;1805714;1841863	9	Clostridiaceae;Lachnospiraceae;Ruminococcaceae;Enterobacteriaceae;Proteobacteria;Bacilli;Bacteria;Clostridiales;Firmicutes	319.678	25.6193	2679.33	375.145	227.371	2094.59	290.155	2284.97	14956.7	1834.83	551.786	111.277	1056.36	5364.04	4964.09	1048.26	313.577	343.065	544.69	4683.96	601.739	1515.19	346.006	789.327	655.351	282.979	28504.2	98.7598	81.0503	548.741	387.274	132.444	353.754	136.891	371.767	442.085	814.938	1.91991	1.1905	9.60035	0
1.4.1.16	diaminopimelate dehydrogenase	47	46	1262776;1262824;1896974;165186;1261637;1965575;1965654;1965562;1965537;1965542;1965659;203119;357809;394503;446465;591001;610130;515622;697329;546271;1007105;568816;720554;927704;1002809;717605;1536774;712538;649756;1690248;1695218;1561;544580;1834196;1796616;292800;1889813;1884263;185008;414771;537007;208479;1679721;1841863;1335613;39488	46	1262776;1262824;1896974;165186;1261637;1965575;1965654;1965562;1965537;1965542;1965659;1515;66219;1521;43669;905;84030;43305;1264;69823;1007105;187327;288965;971;76853;377615;1536774;712538;649756;1690248;1695218;1561;544580;1834196;1796616;292800;1889813;1884263;185008;414771;1322;208479;1679721;1841863;1335613;39488	9	Clostridiaceae;Bacteria;Ruminococcaceae;Lachnospiraceae;Clostridiales;Eubacteriaceae;Firmicutes;Betaproteobacteria;Bacilli	2044.12	862.386	938.614	859.422	1749.18	2979.41	1818.38	1808.81	2472.56	838.797	373.084	181.557	401.557	2602.22	2994.81	389.789	3762.22	1260.57	1864.19	940.274	492.454	1285.61	688.621	2496.6	761.922	2694.59	662.817	405.621	405.251	1135.99	404.736	875.076	1135.39	1963.93	1885.51	919.289	1006.98	3.83982	0.793669	6.21199	20.2155
1.4.1.2	glutamate dehydrogenase	1	1	186802	1	-	1	Clostridiales	0	0	0	1.1368	47.2751	2.31021	5.77999	4.10044	0	0.666241	7.18726	865.324	0	0	0	0	273.501	1.59565	2.1112	0	107.947	4.59147	47.4911	0	4.89982	3.14421	0	1058.14	35.4595	336.946	125.038	1.57671	0	336.447	0	20.6582	0	1.91991	0	0	0
1.4.1.21	aspartate dehydrogenase	1	1	292800	1	292800	1	Clostridiales	0	0.394143	1.2582	0	0	4.62043	1.156	0	28.7507	0	0.653387	1.46417	1.39915	0	0	7.65658	3.51544	0	0	2.4875	0.446063	0	0	0.880945	0	3.14421	12.2744	0	0	0	0	1.57671	0	0.608404	0.592929	0	0	0	0	0	0
1.4.1.4	glutamate dehydrogenase (NADP+)	134	132	1262831;1262756;1262778;1262888;1262957;1262688;165186;180164;169435;227138;1871030;1965627;1965562;1965604;206672;323848;290397;138119;362948;386415;367928;404589;452637;404380;585057;394503;515620;515619;471855;479437;481743;59374;471852;446471;582899;633147;610130;515622;649639;710696;697329;642492;929506;546271;1007105;743720;1042156;502558;585394;881621;1069533;927704;511051;767029;1123519;1…	127	1262831;1262756;1262778;1262888;1262957;1262688;165186;180164;169435;227138;1871030;1965627;1965562;1965604;216816;1231;161493;49338;1624;1542;1680;404589;107709;225194;562;1521;39485;39491;84110;84112;481743;833;2020;186189;53399;133926;84030;43305;1413;53358;1264;29360;1491;69823;1007105;47880;1042156;502558;301301;1638;102684;971;693075;1750;316;1118963;1684;1147129;1131462;584;42817;446660;16…	16	Clostridiaceae;Lachnospiraceae;Eubacteriaceae;Ruminococcaceae;Firmicutes;Peptostreptococcaceae;Erysipelotrichaceae;Bacteria;Betaproteobacteria;Proteobacteria;Clostridiales;Lactobacillaceae;Enterobacteriaceae;Bacilli;Alphaproteobacteria;Streptococcaceae	19354	27689.4	15601.6	10344.9	10436.5	18687.3	6812.29	15566.8	17819	27217.9	18171.7	5732.22	7820.58	9469.11	11753.8	8182.8	7448.51	12363.1	3806.5	13170.5	5091.14	13508.1	9118.29	20830.8	8920.73	7046.19	61068.9	4281.94	6397.91	11966.4	6638.85	5532.69	6557.45	6680.27	10496	149970	31804.8	67.1968	3.96835	12.424	101.078
1.4.3.16	L-aspartate oxidase	34	31	1262831;1262836;165186;1262957;658659;1896983;1896984;745368;585394;1965569;1965654;1965542;1965659;279238;585057;515619;633147;903814;663278;1042156;1069534;1328859;1714373;453304;1796616;692370;33995;537007;208479;1235441;57975	30	1262831;1262836;165186;1262957;658659;1896983;1896984;745368;301301;1965569;1965654;1965542;1965659;48935;562;39491;133926;1736;253239;1042156;1623;1714373;453304;1796616;692370;33995;1322;208479;280236;57975	10	Clostridiaceae;Ruminococcaceae;Erysipelotrichaceae;Lachnospiraceae;Eubacteriaceae;Alphaproteobacteria;Enterobacteriaceae;Bacteria;Lactobacillaceae;Betaproteobacteria	29.4249	13.795	407.655	4235.72	15.7584	56.9853	76.2958	112.762	407.301	1001.36	2349.25	184.485	2244.94	665.238	1085.2	41302.4	824.722	646.239	126.672	66.3332	88.3205	6804.56	261.201	555.876	942.603	56.5959	1189.85	57.1396	60.7877	158.846	538.193	356.337	968.921	449.61	1314.52	1681.58	544.113	0	0	1.12945	0
1.4.3.21	primary-amine oxidase	1	1	1133852	1	562	1	Enterobacteriaceae	0	0	0	0	0	0	0	0	9.58356	0	0	0	0	0	0	0	0	0	0	14.0958	0	0	0	0	0	0	0	0	0	0	0	0	0	0	0	0	0	0	0	0	0
1.4.3.5	pyridoxal 5'-phosphate synthase	3	3	585057;1266738;1328859	2	562;584	2	Enterobacteriaceae;Proteobacteria	3.99598	33.8963	61.6516	3.4104	2.25119	70.8466	0	0	11.1808	0	8.82073	16.1059	13.9915	26.8138	6.63058	3.48026	12.6556	1.59565	52.7801	0	0	0	3.39222	6.16661	0	0	5.37005	0	1.68855	0	0.62363	0	0	2.43361	3.55757	4.13164	32.0066	0	0	0	0
1.4.4.2	glycine dehydrogenase (aminomethyl-transferring)	44	33	1263004;1262824;411486;411472;59620;186802;84030;1519438;1965547;1965604;243275;292459;264732;187272;585057;580331;562970;583358;545694;693746;930169;1089553;1328859;1548;68895;1297617;536227;135735;1834196;292800;1833852;208479;1216932	32	1263004;1262824;411486;1512;59620;-;84030;1519438;1965547;1965604;158;2734;1525;351052;562;108150;33943;583357;88058;351091;285091;85874;1548;68895;1297617;217159;135735;1834196;292800;1833852;208479;1216932	12	Firmicutes;Clostridiaceae;Lachnospiraceae;Clostridiales;Eubacteriaceae;Ruminococcaceae;Bacteria;Proteobacteria;Enterobacteriaceae;Bacilli;Oscillospiraceae;Betaproteobacteria	491.868	294.031	343.487	608.189	1010.79	239.492	7829.57	161.968	875.299	387.752	330.614	235.731	211.272	98.3173	322.688	214.384	194.052	2773.24	13247.8	2334.1	101.925	73.4636	284.946	1726.65	2137.55	50.3074	378.972	308.272	285.364	529.487	121.296	313.766	3814.56	416.148	578.699	1117.61	3636.45	0	0.793669	4.51781	0
1.4.7.1	glutamate synthase (ferredoxin)	1	1	251221	1	33072	1	Bacteria	0	0	74.8627	777.572	0	0	0	0	0	0	706.312	4.39251	137.817	0	0	1935.03	1377.35	17.5522	0	0	0	0	0	6.16661	0	0	0	0	0	4.81352	0.311815	0	0	4.25882	718.63	0	0	0	0	0	0
1.4.99.1	Transferred to 1.4.99.6	3	3	585057;1328859;68895	2	562;68895	2	Enterobacteriaceae;Betaproteobacteria	1.08981	0.788287	26.4221	1.1368	6.75358	15.4014	47.3959	36.3914	6.38904	92.6075	2.28686	1.46417	0.699577	0	8.84077	2.08816	3.51544	0	16.8896	103.646	0.223032	0	6.78444	3.52378	0	0	0.76715	0	0	0	0.311815	0	3.90169	2.43361	0	6.19746	64.0133	0	0	0.564726	0
1.5.1.12	Transferred to 1.2.1.88	1	1	1965548	1	1965548	1	Ruminococcaceae	0	1.97072	6.29098	0	6.75358	2.31021	0	2.56278	0	7.99489	0.980081	0	8.39493	1.27685	0	6.26447	5.6247	0	0	0.829165	0.446063	0	0	0	0.612477	3.14421	1.5343	1.41085	0	0	0	0	0	0.608404	0	2.06582	2.46205	0	0	0	0
1.5.1.2	pyrroline-5-carboxylate reductase	65	62	1262831;1262966;1263004;1263022;1262824;1262797;270498;1801895;59620;1193532;876091;2042042;97138;1226322;392827;39484;1736;1263547;279215;1650661;1302151;33932;1653435;1965627;1965569;1965548;1965562;1965604;1965659;1965576;1005667;1397;362948;41514;465817;391904;585057;545695;491077;693746;1266738;1150461;1328859;1484158;1598;1194971;347534;44742;1340425;1834198;1834207;1796616;292800;61646;463…	59	1262831;1262966;1263004;1263022;1262824;1262797;270498;1801895;59620;1193532;876091;2042042;97138;1226322;392827;39484;1736;1263547;279215;1650661;1302151;33932;1653435;1965627;1965569;1965548;1965562;1965604;1965659;1965576;1005667;1397;1624;28901;338565;216816;562;150829;1598;351091;584;158787;1484158;347534;44742;1340425;1834198;1834207;1796616;292800;61646;463025;208223;308754;1572656;208479;…	15	Clostridiaceae;Ruminococcaceae;Firmicutes;Clostridiales;Proteobacteria;Oscillospiraceae;Lactobacillaceae;Bacilli;Eubacteriaceae;Lachnospiraceae;Enterobacteriaceae;Bacteria;Erysipelotrichaceae;Betaproteobacteria;Alphaproteobacteria	960.124	356.7	389.412	261.464	733.889	656.101	1280.84	467.451	471.192	3033.39	3415.58	714.515	866.776	970.405	1164.77	1802.08	902.062	1597.25	1249.83	953.54	157.014	2327.88	329.045	488.924	787.034	1201.09	526.265	172.83	244.839	558.368	318.675	722.135	581.352	428.924	1035.25	1016.38	778.008	9.59955	4.36518	1.12945	0
1.5.1.20	methylenetetrahydrofolate reductase [NAD(P)H]	47	43	1262950;1262831;1262989;1262988;1193534;165185;1193532;97138;518636;552398;186802;1226325;1232457;36832;1470350;88431;1432052;1653435;1871020;1261636;1572656;1965627;1965569;1965654;1965562;1965604;1965647;29348;1965576;258515;1520816;350688;585057;504728;610130;663278;869209;1266738;1328859;1458465;1297617;1834196;208479	42	1262950;1262831;1262989;1262988;1193534;165185;1193532;97138;333367;552398;-;1226325;1232457;36832;1470350;88431;1432052;1653435;1871020;1261636;1572656;1965627;1965569;1965654;1965562;1965604;1965647;29348;1965576;258515;1520816;461876;562;277;84030;253239;167;584;907;1297617;1834196;208479	10	Ruminococcaceae;Clostridiaceae;Firmicutes;Clostridiales;Eubacteriaceae;Lachnospiraceae;Erysipelotrichaceae;Enterobacteriaceae;Bacteria;Proteobacteria	3143.38	537.217	257.93	104.586	1665.88	1993.71	308.651	546.384	130.975	7835.66	846.463	374.827	391.064	552.875	479.612	295.822	639.81	130.844	403.24	318.4	122.667	523.428	261.201	534.734	273.165	1314.28	852.303	322.38	513.318	880.873	543.805	619.648	495.515	523.227	199.224	1613.4	1171.94	0	0.396835	0	0
1.5.1.3	dihydrofolate reductase	27	25	1262896;1262831;1262797;1263026;1262970;59620;97138;813;876091;1712675;1965627;1965557;1965659;585057;491077;585394;1266738;403957;1328859;1644130;1194971;1796616;292800;83683;1871021	24	1262896;1262831;1262797;1263026;1262970;59620;97138;813;876091;1712675;1965627;1965557;1965659;562;1598;301301;584;403957;1644130;1624;1796616;292800;83683;1871021	12	Ruminococcaceae;Clostridiaceae;Firmicutes;Bacteria;Oscillospiraceae;Erysipelotrichaceae;Lachnospiraceae;Enterobacteriaceae;Lactobacillaceae;Proteobacteria;Bacilli;Clostridiales	69.0214	60.3039	145.951	26.1464	211.612	582.944	559.503	562.786	185.282	93.2737	60.4383	60.031	53.8675	118.747	384.573	64.7329	79.4489	462.739	145.673	397.999	30.7784	234.165	383.321	1161.09	192.93	113.192	123.511	95.2327	92.8701	539.114	62.9866	137.174	319.939	147.842	88.9394	202.45	2270.01	1.91991	0.793669	4.51781	0
1.5.1.34	6,7-dihydropteridine reductase	2	2	585057;1328859	1	562	1	Enterobacteriaceae	2.17962	0	27.0512	11.368	6.75358	39.2736	151.436	0	170.907	0	4.90041	1.46417	6.99577	3.83055	2.21019	7.65658	2.81235	4.78696	103.449	460.187	0	22.9574	10.1767	22.9046	0.612477	6.28843	5.37005	1.41085	1.68855	0	4.0536	0	1.30056	6.08404	0	4.13164	44.3169	0	0	0	0
1.5.1.36	flavin reductase (NADH)	2	1	633699	1	33959	1	Lactobacillaceae	27.9718	2.36486	20.1311	0	0	0.770071	0	0	0	0	0	0	0	1175.98	68.516	0	528.722	0	0	0	29.4402	13.7744	13.5689	7.04756	0	0	80.5507	0	0	0	0	0	16.9073	0.608404	0	68.172	0	0	0	1.69418	0
1.5.1.41	riboflavin reductase [NAD(P)H]	2	2	585057;1328859	1	562	1	Enterobacteriaceae	1.81635	9.0653	44.666	12.5048	67.5358	71.6166	746.774	0	87.8493	0	10.1275	7.32085	27.2835	11.4916	44.2038	9.74474	13.3587	0	25.3344	544.762	0	13.7744	3.39222	7.9285	0	0	2.30145	0.705427	16.8855	0	1.87089	3.15343	3.90169	6.08404	1.18586	24.7898	160.033	0	0	0.564726	0
1.5.1.5	methylenetetrahydrofolate dehydrogenase (NADP+)	106	99	1262770;1262831;1262995;1262996;1262756;1263006;1262796;1263022;1115758;1027292;1896989;59620;1761781;537007;2042042;97138;1226325;1150298;1653435;1776391;1871020;1265;1965627;1965583;1965569;1965654;1965562;1965659;1965560;1965581;221109;264198;349521;362948;266264;381666;372461;279238;387092;360104;94624;391038;360910;585057;883;565050;543728;522306;633699;644283;632348;663278;1604;491077;10428…	94	1262770;1262831;1262995;1262996;1262756;1263006;1262796;1263022;1115758;759851;1896989;59620;1761781;1322;2042042;97138;1226325;1150298;1653435;1776391;1871020;1265;1965627;1965583;1965569;1965654;1965562;1965659;1965560;1965581;182710;248026;158327;1624;119219;106590;9;48935;387092;199;94624;148447;521;562;881;155892;34073;327160;33959;47850;413889;253239;1604;1598;1042156;301301;873;876;744985;…	14	Clostridiaceae;Firmicutes;Lachnospiraceae;Peptostreptococcaceae;Bacilli;Lactobacillaceae;Ruminococcaceae;Betaproteobacteria;Proteobacteria;Alphaproteobacteria;Enterobacteriaceae;Bacteria;Clostridiales;Erysipelotrichaceae	556.894	80.4052	3328.56	32427.3	493.011	2809.99	500.547	710.915	2486.93	2020.04	7198.04	1348.5	902.455	1588.4	3063.33	178.189	1748.58	2958.34	6880.41	2636.75	494.907	3356.37	1082.12	910.897	1552.02	1285.98	20282.7	771.032	3510.49	4654.67	5841.23	2248.39	14233.4	6254.39	4467.13	8017.44	4995.5	5.75973	28.9689	3.95308	40.431
1.5.5.1	electron-transferring-flavoprotein dehydrogenase	3	2	94624;279113	2	94624;279113	1	Betaproteobacteria	0	0	0	0	0	0	0	0	0	0	3.92032	90.7785	253.247	1.27685	2.21019	0	118.119	1.59565	0	29.85	0	895.337	3.39222	19.3808	173.944	0	107.401	0	99.6243	4.81352	122.232	18.9206	0	49.2807	0	140.476	0	0	0	0	0
1.5.5.2	proline dehydrogenase	2	2	585057;1328859	1	562	1	Enterobacteriaceae	2.17962	0	76.75	1.1368	15.7584	12.3211	100.572	41.0044	33.5425	51.9668	1.30677	1.46417	3.49789	3.83055	6.63058	4.17632	8.43705	0	44.3352	237.97	0	4.59147	6.78444	11.4523	0	0	0	0	0	0	1.24726	0	0	3.04202	1.18586	18.5924	56.6271	0	0.396835	2.2589	0
1.6.1.1	NAD(P)+ transhydrogenase (Si-specific)	2	2	585057;1328859	1	562	1	Enterobacteriaceae	5.08579	0	177.406	14.7784	38.2703	26.9525	494.767	292.157	54.3069	315.798	25.8088	17.57	11.8928	19.1527	50.8344	13.225	33.0451	0	154.118	741.274	0	32.1403	3.39222	7.9285	0	0	4.6029	3.52714	8.44274	0	2.49452	0	11.7051	15.8185	1.18586	37.1847	224.046	0	0	1.69418	0
1.6.1.2	NAD(P)+ transhydrogenase (Re/Si-specific)	6	4	585057;1266738;1328859;33011	3	562;584;33011	3	Enterobacteriaceae;Proteobacteria;Bacteria	46.8619	46.5089	188.729	14.7784	76.5406	218.7	228.887	539.208	512.721	737.529	13.0677	39.5326	27.9831	16.599	26.5223	34.8026	4.92161	27.1261	181.563	1845.72	0.446063	36.7318	20.3533	78.4041	0.612477	15.7211	21.4802	2.82171	30.3939	9.62703	14.9671	12.6137	2.60113	17.6437	2.96465	20.6582	137.875	0	0	0.564726	0
1.6.5.2	NAD(P)H dehydrogenase (quinone)	9	2	585057;1328859	1	562	1	Enterobacteriaceae	26.1555	9.0653	40.8914	23.8728	45.0239	216.39	261.255	647.358	91.0438	1342.48	7.84065	5.85668	6.99577	17.8759	15.4713	50.1158	11.9525	4.78696	221.676	794.34	0	50.5062	37.3144	40.5235	0	0	8.43865	0.705427	30.3939	0	15.2789	0	6.50282	17.6437	10.0798	16.5265	123.102	0	0.793669	1.69418	20.2155
1.6.5.3	NADH:ubiquinone reductase (H+-translocating)	73	36	1262794;1780378;411471;1226322;876091;1965587;2054913;97138;186802;1232457;1432052;1871020;1965627;1965569;1965648;1965550;1965604;1965628;1780380;1965576;1965542;2021690;585057;573370;471855;693746;1123519;1121362;1266738;1328859;876364;367825;208479;1805714;1841863;1335613	35	1262794;1780378;214851;1226322;876091;1965587;2054913;97138;-;1232457;1432052;1871020;1965627;1965569;1965648;1965550;1965604;1965628;1780380;1965576;1965542;2021690;562;184917;84110;351091;316;225326;584;876364;367825;208479;1805714;1841863;1335613	11	Clostridiaceae;Clostridiales;Ruminococcaceae;Oscillospiraceae;Bacilli;Lachnospiraceae;Eubacteriaceae;Enterobacteriaceae;Proteobacteria;Bacteria;Betaproteobacteria	933.969	291.272	538.508	336.493	1593.85	563.692	2077.33	1401.84	1865.6	619.604	605.363	565.17	394.562	777.601	16328.9	368.212	676.37	644.644	1743.85	4140.85	313.136	592.3	515.617	652.78	388.311	1594.12	7559.49	771.032	190.806	1169.68	212.97	291.692	3521.93	312.719	690.169	1789	2636.85	0	3.57151	5.64726	60.6466
1.6.5.5	NADPH:quinone reductase	2	2	585057;1328859	1	562	1	Enterobacteriaceae	4.72252	19.313	33.3422	2.2736	6.75358	31.5729	71.6718	98.4107	36.737	0	1.96016	4.39251	0	5.10739	2.21019	14.6171	3.51544	0	31.668	188.221	0	0	13.5689	8.80945	0	9.43264	3.0686	0	13.5084	0	1.24726	0	3.90169	4.25882	0.592929	6.19746	66.4753	0	0.396835	1.12945	0
1.6.5.8	NADH:ubiquinone reductase (Na+-transporting)	8	1	487	1	487	1	Betaproteobacteria	0	0	45.2951	472.909	0	0	0	0	0	0	608.957	0	850.686	776.324	654.217	2956.83	0	12.7652	0	0	0	73.4636	0	0	29.3989	0	12.2744	5.64342	0	0	12.4726	0	0	77.8757	498.06	0	0	0	0	0	0
1.6.99.3	NADH dehydrogenase	27	26	476272;53443;1965603;1965604;1965560;370553;315749;585057;642492;491077;1041504;1155766;1234679;864564;1415775;1328859;1598;1194971;1514105;1561;1571;1889813;394958;51669;2005703;35623	22	53443;1965603;1965604;1965560;1314;580165;562;29360;1598;1041504;1352;2751;78258;1561;1624;1514105;1571;1889813;394958;51669;2005703;35623	9	Lachnospiraceae;Ruminococcaceae;Streptococcaceae;Bacilli;Enterobacteriaceae;Lactobacillaceae;Clostridiaceae;Bacteria;Erysipelotrichaceae	2197.79	493.467	2113.77	1616.53	2721.69	1159.73	603.43	6982.54	1105.3	68049.2	341.395	2414.42	603.036	4776.69	1332.75	382.829	776.209	2744.52	1011.27	4227.09	567.392	1198.37	3731.44	1359.3	1191.88	2012.3	2599.1	316.031	1360.97	1386.29	415.649	752.092	473.405	714.874	1703.49	2224.89	2890.45	5.75973	63.4935	3.38836	20.2155
1.6.99.5	Transferred to 1.6.5.11	466	227	717608;717962;1262769;1263001;1262849;1262831;39490;1262996;1262867;1262756;1262778;1262783;1262985;1262794;1262824;1262797;1262841;1262956;1262799;1262970;1262688;1262789;765821;1780378;1916319;165186;411471;1226325;1226322;1226323;876091;1660094;1896978;1896984;1897035;1965587;1965576;59620;512314;1193532;165185;1264;97138;186802;33039;665956;373903;265470;169435;1232457;1232459;1469950;1410617…	221	84030;116085;1262769;1263001;1262849;1262831;39490;1262996;1262867;1262756;1262778;1262783;1262985;1262794;1262824;1262797;1262841;1262956;1262799;1262970;1262688;1262789;765821;1780378;1916319;165186;214851;1226325;1226322;1226323;876091;1660094;1896978;1896984;1897035;1965587;1965576;59620;512314;1193532;165185;1264;97138;-;33039;665956;31909;265470;169435;1232457;1232459;1469950;1410617;877411…	15	Lachnospiraceae;Clostridiaceae;Firmicutes;Eubacteriaceae;Proteobacteria;Ruminococcaceae;Clostridiales;Bacteria;Oscillospiraceae;Peptostreptococcaceae;Erysipelotrichaceae;Alphaproteobacteria;Enterobacteriaceae;Betaproteobacteria;Bacilli	5148.27	4912.6	6795.52	4625.65	5848.6	10545.4	9289.59	12109.1	13865.8	10397.4	16961.6	9293.09	4745.93	14084.9	38159	8915.04	24890.7	5878.39	31294.4	14100	2518.92	10689	4420.06	5826.57	4987.4	8545.98	23025.2	13980.2	8863.18	11042.2	38732.4	13225.5	14761.4	8312.62	14549.9	16770.3	17207.3	5.75973	15.4766	12.424	60.6466
1.7.1.13	preQ1 synthase	7	7	585057;697329;1042156;796606;1328859;1712675;1428	6	562;1264;1042156;1471;1712675;1428	5	Enterobacteriaceae;Ruminococcaceae;Clostridiaceae;Bacilli;Erysipelotrichaceae	161.292	7.09458	23.2766	123.911	15.7584	33.8831	112.132	42.0296	345.008	395.747	6.20718	11.7134	7.69535	28.0907	13.2612	4.17632	20.3895	3.19131	42.224	0.829165	9.81339	13.7744	267.985	5.28567	35.5237	44.019	9.2058	0.705427	13.5084	4.81352	2.49452	0	26.0113	5.47563	12.4515	2.06582	24.6205	0	1.58734	0	0
1.7.1.15	nitrite reductase (NADH)	3	2	585057;1328859	1	562	1	Enterobacteriaceae	83.5522	0	53.4733	32.9672	85.5454	401.207	183.804	1019.47	1097.32	757.516	3.26694	2.92834	4.19746	7.66109	6.63058	48.7237	5.6247	27.1261	669.251	5660.71	0.669095	45.9147	30.53	43.1663	3.06239	28.2979	73.6464	4.93799	5.06564	9.62703	14.6553	4.73014	0	18.2521	12.4515	28.9215	34.4687	0	2.77784	0	0
1.7.1.7	GMP reductase	27	20	937334;362948;585057;59374;633699;1604;1033837;491077;695562;1314884;1276221;1358027;796606;1328859;1598;1194971;52242;1847728;83683;1596	15	937334;1624;562;833;33959;1604;267818;1598;1579;216936;1471;52242;1847728;83683;1596	5	Clostridiales;Lactobacillaceae;Enterobacteriaceae;Bacteria;Bacilli	458.811	31.5315	530.33	44.3353	20.2607	660.721	223.107	226.55	351.397	887.433	25.8088	19811.7	35.6784	1566.69	1087.41	24.3618	294.594	770.7	133.006	1067.14	130.473	55.0977	2459.36	100.428	274.39	59.7401	319.134	41.6202	643.337	962.703	461.486	662.22	578.751	686.888	84.7889	1173.39	49.241	23.0389	822.241	33.3188	0
1.7.2.2	nitrite reductase (cytochrome	3	3	1742358;585057;1328859	2	1742358;562	2	Bacilli;Enterobacteriaceae	6.53887	24.831	64.168	11.368	11.256	58.5254	126.004	192.721	325.841	481.692	1.63347	1281.15	39.8759	0	28.7325	6.96053	2.10926	142.013	1387.06	237.141	0	13.7744	2523.81	22.9046	2.44991	776.621	4.6029	0.705427	10.1313	0	1.24726	1.57671	1.30056	1.21681	1.18586	0	775.546	0	0.396835	0	0
1.7.2.3	trimethylamine-N-oxide reductase (cytochrome c)	4	2	585057;1328859	1	562	1	Enterobacteriaceae	2.90616	6.30629	11.9529	11.368	6.75358	20.0219	54.3319	53.3058	19.1671	117.925	4.57371	10.2492	5.59662	5.10739	6.63058	6.96053	4.92161	7.97826	65.4473	351.566	0.446063	9.18295	20.3533	22.9046	0	3.14421	23.0145	0	6.75419	0	0.935445	0	1.30056	1.21681	1.18586	2.06582	27.0825	0	1.1905	2.82363	20.2155
1.7.99.1	hydroxylamine reductase	39	35	165185;29363;1965627;1965659;195102;293826;357809;508767;585057;515619;526218;591001;642492;906968;585394;699035;931276;86416;1266738;1345695;1328859;1297617;997877;536227;649756;1492;1712675;991789;394958;47678;537007;1216932;1351755;1494;39488	34	165185;29363;1965627;1965659;1502;208226;66219;1491;562;39491;826;905;29360;81028;301301;1496;36745;1501;584;169679;1297617;357276;217159;649756;1492;1712675;28446;394958;47678;1322;1216932;46867;1494;39488	10	Eubacteriaceae;Clostridiaceae;Lachnospiraceae;Enterobacteriaceae;Bacteria;Firmicutes;Peptostreptococcaceae;Proteobacteria;Clostridiales;Erysipelotrichaceae	1249.65	152.533	127.707	640.019	697.87	777.002	308.651	4199.88	265.145	311.801	43.777	143.489	836.695	379.224	48.6242	96.0553	131.477	129.248	320.903	349.908	15.1662	206.616	325.653	107.475	85.7468	1056.46	114.305	42.3256	50.6564	322.506	27.1279	31.5343	65.0282	197.731	110.285	303.675	105.868	0	34.9214	6.21199	0
1.7.99.4	Transferred to 1.7.1.1 and 1.7.1.2 and 1.7.1.3 and 1.7.5.1 and 1.7.7.2 and 1.9.6.1	19	11	471855;502558;1476857;298386;585057;557723;491077;862965;1328859;53408;1244531	10	84110;502558;1476857;74109;562;738;1598;729;53408;1244531	5	Bacteria;Bacilli;Proteobacteria;Enterobacteriaceae;Lactobacillaceae	1502.49	0.788287	223.33	56.8401	2113.87	391.196	442.747	2257.29	1372.05	1141.94	1261.04	853.611	1802.11	3760.32	1363.69	61.9487	6253.26	186.691	1919.08	7438.44	675.563	36.7318	780.21	3770.44	2830.87	726.314	3240.44	431.016	533.581	986.771	167.133	971.256	2132.93	424.666	2172.49	1665.05	632.747	3.83982	5.15885	5.08254	0
1.8.1.2	assimilatory sulfite reductase (NADPH)	3	2	585057;1328859	1	562	1	Enterobacteriaceae	3.63271	0	6.92008	0	9.00477	13.0912	65.8918	3.58789	23.9589	20.6535	1.63347	20.4984	1.39915	3.83055	8.84077	4.87237	0.703088	3.19131	10.556	117.741	0	0	0	0.880945	0	0	0.76715	0	3.37709	0	0.62363	0	0	1.21681	0.592929	4.13164	4.9241	0	1.98417	1.12945	0
1.8.1.4	dihydrolipoyl dehydrogenase	40	38	1262998;1262778;1262911;1262970;1965604;2042042;97139;679200;1226323;1519438;1263547;1121331;1965555;1965547;1965560;362948;557433;414684;585057;626418;543728;981540;365046;491077;693746;1155766;768704;1358027;1328859;1661694;1194971;1658671;84531;991789;1582;152331;208479;1871021	34	1262998;1262778;1262911;1262970;1965604;2042042;97139;43995;1226323;1519438;1263547;29365;1965555;1965547;1965560;1624;1598;34018;562;337;34073;197614;94132;351091;1352;79209;1661694;1658671;84531;28446;1582;152331;208479;1871021	15	Firmicutes;Clostridiaceae;Oscillospiraceae;Ruminococcaceae;Lactobacillaceae;Lachnospiraceae;Eubacteriaceae;Alphaproteobacteria;Enterobacteriaceae;Betaproteobacteria;Streptococcaceae;Bacilli;Clostridiales;Bacteria;Proteobacteria	1182.08	48.8738	1450.07	192.119	238.627	801.644	3336.21	1455.66	1595.66	1414.43	289.451	9887.54	319.707	1876.97	1363.69	199.767	308.656	8954.8	3466.59	15507.9	237.752	321.403	1665.58	262.522	1070	198.086	161.869	313.915	4423.99	380.268	454.626	1119.47	236.703	1656.07	422.165	3332.17	214.198	7.67964	121.035	2.82363	20.2155
1.8.1.7	glutathione-disulfide reductase	4	4	349106;585057;1266738;1328859	3	349106;562;584	2	Proteobacteria;Enterobacteriaceae	354.915	39.4143	52.8442	14.7784	11.256	107.04	707.47	805.225	525.499	4918.86	3.59363	7.32085	10.4937	28.0907	19.8917	16.0092	7.73397	3.19131	111.894	602.803	0	22.9574	13.5689	14.0951	0	0	13.0415	0.705427	5.06564	0	5.92449	1.57671	6.50282	6.08404	1.18586	28.9215	68.9374	0	0	0	0
1.8.1.8	protein-disulfide reductase	111	102	59620;1193534;97138;521003;411471;1226323;1506553;186802;1519439;1540257;182455;1432052;1572656;1965627;1965569;1965654;1965635;1965604;1965636;1965560;1965659;165186;243230;269800;362948;323097;272563;391038;585057;452863;396588;377629;313596;645462;591001;330214;633147;610130;515622;314260;640512;550540;903814;663278;709986;998088;545695;545694;1036673;491077;693746;927704;926550;997761;1163745…	93	59620;1193534;97138;147207;214851;1226323;-;1519439;1540257;182455;1432052;1572656;1965627;1965569;1965654;1965635;1965604;1965636;1965560;1965659;165186;1299;2021;1624;912;1496;148447;562;85085;1033854;2426;252307;905;330214;133926;84030;43305;208216;640512;44012;1736;253239;309887;654;150829;88058;61624;1598;351091;971;133453;138563;285091;36745;584;169679;158787;197;1561;1549858;1547445;271;12…	16	Clostridiaceae;Clostridiales;Bacteria;Ruminococcaceae;Oscillospiraceae;Lachnospiraceae;Bacilli;Lactobacillaceae;Alphaproteobacteria;Peptostreptococcaceae;Betaproteobacteria;Enterobacteriaceae;Proteobacteria;Firmicutes;Eubacteriaceae;Erysipelotrichaceae	2151.65	489.132	1170.75	1431.23	2550.6	858.629	2634.52	1849.3	1747.4	4518.45	2878.17	1254.79	3474.1	1124.9	6188.54	11216.9	2878.44	3687.55	3969.06	2283.52	695.19	5495.99	3490.59	1610.37	2379.48	2710.31	3481.33	767.505	19614.2	6772.62	1106.01	3014.68	2261.68	2073.44	1836.3	9040.02	2112.44	28.7986	59.1284	12.424	20.2155
1.8.1.9	thioredoxin-disulfide reductase	115	96	1262759;1262831;1262996;1262778;1262803;1262989;1262970;97138;154046;169435;1232444;59620;186802;717608;1235799;1226322;1632;1150298;1834196;1712675;1653435;1871020;1965627;1965569;1965654;1965562;1965604;1965564;1965647;1965659;1965628;1965576;1965557;1965540;1965542;1965558;1520825;1855299;2042042;243230;243275;206672;269799;362948;498761;585057;396513;634503;471855;633699;930171;1604;991905;54…	88	1262759;1262831;1262996;1262778;1262803;1262989;1262970;97138;154046;169435;1232444;59620;-;84030;1235799;1226322;1632;1150298;1834196;1712675;1653435;1871020;1965627;1965569;1965654;1965562;1965604;1965564;1965647;1965659;1965628;1965576;1965557;1965540;1965542;1965558;1520825;1855299;2042042;1299;158;216816;28232;1624;35701;562;1281;67780;84110;33959;361575;1604;991904;69823;875328;1564;1598;15…	15	Bacteria;Clostridiaceae;Firmicutes;Ruminococcaceae;Clostridiales;Lachnospiraceae;Oscillospiraceae;Lactobacillaceae;Erysipelotrichaceae;Eubacteriaceae;Proteobacteria;Enterobacteriaceae;Bacilli;Alphaproteobacteria;Streptococcaceae	1351.37	511.204	2688.14	3228.52	544.789	11048.2	16454.5	2403.89	2970.9	6534.49	7474.43	11498.1	2204.37	5421.5	9052.95	1540.36	2251.99	4890.68	2277.99	4052.96	1931.01	973.393	2876.6	1220.11	4128.1	3732.18	3311.02	952.327	17439.3	2859.23	661.36	1843.18	3454.3	1589.15	2167.75	6090.03	2188.76	55.6774	87.3036	105.039	20.2155
1.8.4.11	peptide-methionine (S)-S-oxide reductase	24	23	97138;1871035;159728;169963;190304;362948;585057;491077;1314884;1276220;1328859;33033;94132;1194971;1712675;1352;1304;1834200;1547283;712368;33932;83683;655307	21	97138;1871035;159728;1639;851;1624;562;1598;1579;2145;33033;94132;1712675;1352;1304;1796646;1547283;712368;33932;83683;655307	11	Clostridiaceae;Ruminococcaceae;Proteobacteria;Bacilli;Bacteria;Lactobacillaceae;Enterobacteriaceae;Firmicutes;Betaproteobacteria;Erysipelotrichaceae;Streptococcaceae	232.856	61.4864	46.5532	60.2505	29.2655	320.35	110.976	153.254	39.9315	2120.64	26.1355	1427.57	72.0565	132.792	550.338	2.08816	210.926	689.322	240.677	270.308	49.7361	64.2806	196.749	336.521	265.203	349.008	51.399	67.0156	177.297	144.405	42.095	124.56	88.4384	229.368	288.756	142.541	369.307	15.3593	244.45	0	20.2155
1.8.4.12	peptide-methionine (R)-S-oxide reductase	22	22	97138;159728;190304;585057;633699;1604;1033837;491077;1314884;86416;1408186;1328859;33033;1194971;29341;1304;1834200;1547283;712368;33932;655307;859143	20	97138;159728;851;562;33959;1604;267818;1598;1579;1501;33033;1624;29341;1304;1796646;1547283;712368;33932;655307;859143	9	Clostridiaceae;Proteobacteria;Bacteria;Enterobacteriaceae;Lactobacillaceae;Firmicutes;Streptococcaceae;Bacilli;Betaproteobacteria	338.205	152.928	554.235	176.204	108.057	1939.81	359.515	561.248	161.323	3370.51	81.02	1341.18	104.237	213.234	419.937	194.895	222.879	368.596	242.788	426.191	42.376	202.025	515.617	302.164	204.567	339.575	166.471	75.4807	150.281	86.6433	86.061	29.9576	542.335	245.795	407.342	1092.82	536.727	1.91991	8.73036	6.21199	0
1.8.4.13	L-methionine (S)-S-oxide reductase	2	2	585057;1328859	1	562	1	Enterobacteriaceae	2.90616	0.788287	21.3893	3.4104	6.75358	16.1715	39.3039	75.3457	54.3069	105.266	2.61355	0	6.2962	0	6.63058	6.26447	2.81235	1.59565	48.5577	207.291	0	13.7744	0	7.9285	0	0	2.30145	0	0	0	2.80634	0	0	1.82521	0	12.3949	51.703	0	0	0	0
1.8.4.14	L-methionine (R)-S-oxide reductase	2	2	585057;1328859	1	562	1	Enterobacteriaceae	2.90616	34.6846	20.7602	2.2736	4.50239	31.5729	147.968	86.1093	91.0438	0	8.16734	5.85668	10.4937	5.10739	19.8917	5.56842	0.703088	0	35.8904	323.375	0	13.7744	16.9611	9.69039	0	3.14421	4.6029	0	3.37709	0	0.935445	0	0	3.65042	0	12.3949	34.4687	0	0	0	0
1.8.4.8	phosphoadenylyl-sulfate reductase (thioredoxin)	1	1	1328859	1	562	1	Enterobacteriaceae	0	0	3.77459	1.1368	2.25119	12.3211	49.7079	0	14.3753	0	1.30677	1.46417	0	0	4.42038	2.08816	0	0	0	23.2166	0	4.59147	0	6.16661	0	0	0	0	0	0	0	0	0	0.608404	0	4.13164	0	0	0	0	0
1.8.5.3	dimethylsulfoxide reductase	3	3	585057;1266738;1328859	2	562;584	2	Enterobacteriaceae;Proteobacteria	18.8901	141.103	212.635	101.175	153.081	333.441	329.459	1007.17	723.559	4389.86	21.8885	21.9625	20.2877	17.8759	24.3121	61.2526	25.3112	19.1478	293.457	2063.79	0.446063	13.7744	91.5899	96.023	1.22495	0	19.1787	4.23256	28.7053	0	21.8271	4.73014	5.20226	20.6857	7.11515	14.4607	504.72	0	0.396835	2.2589	0
1.9.3.1	cytochrome-c oxidase	11	8	315456;585057;744985;1328859;68895;1696072;118101;1916917	7	42862;562;744985;68895;1696072;9;1916917	5	Alphaproteobacteria;Enterobacteriaceae;Betaproteobacteria;Bacteria;Proteobacteria	6.53887	0.394143	391.299	42.0617	31.5167	32.343	144.5	104.561	83.0575	103.934	28.0957	11.7134	25.8844	16.599	33.1529	33.4105	26.0142	12.7652	198.453	1520.69	2.45335	4.59147	23.7455	8.80945	6.12477	12.5769	2.30145	1.41085	11.8198	0	19.9562	15.7671	7.80339	29.8118	7.11515	39.2506	155.109	0	2.38101	3.38836	0
1.97.1.4	[formate-C-acetyltransferase]-activating enzyme	71	61	1262831;1262804;1262841;1262989;1262991;1262809;1262906;1432052;1235799;1896989;1896987;1897016;1078090;1193532;59620;1903263;1965627;1965575;1965569;1965647;1965654;1965562;1965542;1965659;300267;362948;203119;272563;398579;491915;585057;373903;137722;633147;610130;869209;998088;697281;1042156;1069534;908937;1266738;1150461;1382510;1328859;1194971;712411;712538;652;1712675;82983;1834196;1796616;…	58	1262831;1262804;1262841;1262989;1262991;1262809;1262906;1432052;1235799;1896989;1896987;1897016;1078090;1193532;59620;1903263;1965627;1965575;1965569;1965647;1965654;1965562;1965542;1965659;622;1624;1515;1496;70864;33934;562;31909;193;133926;84030;167;654;252966;1042156;1623;52227;584;158787;54736;712411;712538;652;1712675;82983;1834196;1796616;1497;208479;196024;1664069;483937;1805478;1871021	13	Clostridiaceae;Firmicutes;Bacteria;Lachnospiraceae;Erysipelotrichaceae;Ruminococcaceae;Eubacteriaceae;Enterobacteriaceae;Lactobacillaceae;Peptostreptococcaceae;Proteobacteria;Bacilli;Alphaproteobacteria	357.095	1627.42	1537.52	1391.45	229.622	778.542	817.29	3008.19	332.23	1672.26	6477.68	1465.63	671.594	2551.14	917.23	2200.92	23477.5	1681.82	922.595	1477.57	163.259	1776.9	9538.92	2456.07	505.906	713.737	705.011	634.179	449.154	1314.09	1185.52	834.081	790.743	807.96	855.004	2669.04	1002.05	9.59955	218.656	7.90617	60.6466
2.1.1.107	uroporphyrinogen-III C-methyltransferase	44	40	245014;1262824;1115758;97138;169435;165186;1519438;1697794;39482;154288;888061;1653435;1776391;1965627;1965583;1965654;1965562;1965636;1965576;1965542;1965659;386415;272563;585057;645462;562970;929506;491077;699035;1328859;103855;1598;1250539;1796616;292800;1639348;1458985;537007;1871021;1335613	36	245014;1262824;1115758;97138;169435;165186;1519438;1697794;39482;154288;132132;1653435;1776391;1965627;1965583;1965654;1965562;1965636;1965576;1965542;1965659;1542;1496;562;33943;1491;1598;103855;1250539;1796616;292800;1639348;1155739;1322;1871021;1335613	15	Clostridiales;Clostridiaceae;Peptostreptococcaceae;Ruminococcaceae;Eubacteriaceae;Firmicutes;Lachnospiraceae;Erysipelotrichaceae;Proteobacteria;Enterobacteriaceae;Bacilli;Lactobacillaceae;Betaproteobacteria;Alphaproteobacteria;Bacteria	534.008	208.502	269.254	451.31	159.835	465.123	276.283	137.877	415.288	1437.08	66.9722	17861.4	583.448	2973.78	1434.41	158.004	210.223	94.1435	223.787	209.779	105.048	156.11	939.645	81.0469	2195.12	238.96	1988.45	91.0001	121.575	86.6433	386.027	334.263	21214.8	3751.42	342.713	764.353	174.806	3.83982	28.9689	2.2589	20.2155
2.1.1.113	site-specific DNA-methyltransferase (cytosine-N4-specific)	21	20	1262737;1262798;1262958;165186;1121323;29347;1297617;39029;360807;626937;1871015;1598;1965551;349161;234621;60552;28450;1428;208479;1871021	20	1262737;1262798;1262958;165186;160404;29347;1297617;39029;360807;626937;1871015;1598;1965551;59610;1833;60552;28450;1428;208479;1871021	9	Bacteria;Clostridiaceae;Ruminococcaceae;Lachnospiraceae;Clostridiales;Firmicutes;Lactobacillaceae;Betaproteobacteria;Bacilli	3.99598	1.57657	190.617	130.732	13.5072	63.1458	36.9919	27.1654	39.9315	13.9911	34.3028	408.503	239.255	458.389	285.115	26.45	177.881	220.2	295.568	17.4125	119.322	413.233	339.222	421.092	190.481	106.903	239.351	148.14	106.378	96.2703	140.317	34.6877	144.363	100.387	36.7616	260.293	295.446	5.75973	0	0	0
2.1.1.13	methionine synthase	10	10	290317;585057;379066;479432;639283;634500;1328859;1223566;67824;126385	9	1096;562;173480;2001;921;182337;1223566;67824;126385	4	Bacteria;Enterobacteriaceae;Alphaproteobacteria;Proteobacteria	10.1716	0.394143	235.912	6.82081	22.5119	654.561	164.152	123.526	110.211	253.838	10.7809	35.1401	53.8675	990.834	534.867	64.7329	266.47	25.5304	69.6697	354.054	14.4971	197.433	67.8444	1739.87	1.22495	25.1537	65.2077	2.11628	86.1159	0	179.917	244.391	91.0395	52.3227	10.6727	49.5796	184.654	0	1.1905	4.51781	0
2.1.1.133	precorrin-4 C11-methyltransferase	1	1	465541	1	465541	1	Bacteria	0	0	0	0	0	0	0	0	0	0	0	0	0	0	338.159	0	0	0	0	0	0	573.934	0	12.3332	0	0	0	0	0	0	0	0	0	0	0	559.837	39.3928	0	0	0	0
2.1.1.14	5-methyltetrahydropteroyltriglutamate---homocysteine S-methyltransferase	6	6	1897020;585057;1328859;87541;152331;32002	5	1897020;562;87541;152331;32002	5	Ruminococcaceae;Enterobacteriaceae;Bacilli;Lactobacillaceae;Betaproteobacteria	44.319	2.759	38.375	36.3777	117.062	9.24086	195.364	67.1448	27.1534	39.3082	6.20718	2.92834	5.59662	66.3961	37.5733	297.911	63.2779	79.7826	46.4465	149.25	2.45335	0	30.53	124.213	36.7486	220.095	40.6589	2.11628	8.44274	19.2541	22.1389	31.5343	0	22.5109	45.6555	35.1189	32.0066	0	1.98417	1.12945	0
2.1.1.144	trans-aconitate 2-methyltransferase	9	9	1262831;446043;1235802;1519438;1650661;137838;1520;1965587;1328859	9	1262831;446043;97253;1519438;1650661;137838;1520;1965587;562	5	Clostridiaceae;Lachnospiraceae;Eubacteriaceae;Ruminococcaceae;Enterobacteriaceae	52.311	146.621	22.0184	20.4624	9.00477	37.7335	76.2958	25.6278	9.58356	84.6126	16.3347	1.46417	8.39493	21.7064	223.229	42.4592	19.6865	7.97826	59.1137	16.5833	3.34547	82.6465	37.3144	7.9285	14.087	15.7211	41.4261	7.05427	16.8855	4.81352	28.3752	11.037	104.045	63.8824	42.6909	24.7898	24.6205	0	0.793669	1.69418	0
2.1.1.148	thymidylate synthase (FAD)	33	33	1262822;1262989;1262799;1262807;445972;1896989;1896986;165186;1871035;39484;169435;1121331;1965547;1965603;1965604;1965581;269799;477974;573370;663278;645991;690850;699035;345632;483547;1834196;1834198;1572656;1216932;1870984;1841863;1335613;39488	32	1262822;1262989;1262799;1262807;169435;1896989;1896986;165186;1871035;39484;29365;1965547;1965603;1965604;1965581;28232;471827;184917;253239;51197;873;1496;345632;483547;1834196;1834198;1572656;1216932;1870984;1841863;1335613;39488	9	Clostridiaceae;Firmicutes;Ruminococcaceae;Lachnospiraceae;Proteobacteria;Clostridiales;Peptostreptococcaceae;Bacteria;Eubacteriaceae	198.709	47.2972	296.934	405.838	200.356	120.131	132.94	1134.29	223.616	2794.21	806.28	13209.7	513.49	102.148	335.949	147.563	334.67	229.774	325.125	791.853	122.221	3168.12	162.827	118.047	331.963	732.602	662.817	281.465	168.855	481.352	582.782	447.787	223.697	121.681	126.294	580.495	100.944	0	11.1114	0	0
2.1.1.163	demethylmenaquinone methyltransferase	9	9	47770;2042042;585057;491077;1358027;1266738;1363;1328859;1428	7	47770;2042042;562;1598;584;1363;1428	5	Lactobacillaceae;Enterobacteriaceae;Proteobacteria;Streptococcaceae;Bacilli	726.178	39.8085	144.063	7.95761	11.256	100.109	23.1199	262.428	215.63	703.55	19.6016	84.9219	39.8759	783.985	75.1465	9.04868	7.73397	59.0392	152.007	25.7041	6.02185	18.3659	145.865	15.857	17.7618	110.048	10.7401	2.82171	10.1313	4.81352	10.9135	58.3384	18.2079	62.0572	4.74343	55.7771	157.571	5.75973	0.793669	2.2589	0
2.1.1.166	23S rRNA (uridine2552-2'-O)-methyltransferase	1	1	1328859	1	562	1	Enterobacteriaceae	0	0	0	0	58.531	12.3211	57.7999	0	0	0	27.1156	16.1059	0	34.4749	121.561	24.3618	0	6.38261	0	0	0	9.18295	33.9222	0	0.612477	0	9.2058	1.41085	27.0168	0	4.67723	0	6.50282	21.2941	1.77879	37.1847	0	0	0	0.564726	0
2.1.1.170	16S rRNA (guanine527-N7)-methyltransferase	3	3	585057;1266738;1328859	2	562;584	2	Enterobacteriaceae;Proteobacteria	5.08579	9.0653	202.57	15.9152	9.00477	46.2043	0	0.512556	1.59726	0	5.88049	16.1059	7.69535	43.4128	15.4713	6.26447	7.03088	1.59565	46.4465	0	0	4.59147	6.78444	14.9761	0	3.14421	4.6029	0	1.68855	0	0.62363	0	7.80339	5.47563	0	6.19746	73.8615	0	0	1.69418	0
2.1.1.171	16S rRNA (guanine966-N2)-methyltransferase	4	4	585057;511062;1117647;1328859	3	562;511062;447471	2	Enterobacteriaceae;Proteobacteria	6.1756	7.88287	9.43647	2.2736	6.75358	13.8613	55.4879	627.368	31.9452	5.32993	10.7809	0	2.09873	7.66109	2.21019	6.26447	10.5463	0	50.6689	4.97499	101.702	9.18295	3.39222	22.9046	54.5105	62.8843	758.711	0	0	4.81352	4.0536	0	0	34.0706	26.0889	16.5265	24.6205	0	0.793669	0	0
2.1.1.172	16S rRNA (guanine1207-N2)-methyltransferase	2	2	585057;1328859	1	562	1	Enterobacteriaceae	6.53887	0	31.4549	4.54721	9.00477	23.1021	98.2598	64.582	140.559	106.599	2.94024	0	3.49789	3.83055	8.84077	6.26447	2.81235	6.38261	40.1128	318.4	0	4.59147	3.39222	7.9285	0	3.14421	9.97295	0	3.37709	0	0.62363	0	0	7.90925	1.77879	6.19746	29.5446	0	1.58734	2.2589	0
2.1.1.173	23S rRNA (guanine2445-N2)-methyltransferase	8	8	458817;585057;595537;365046;1266738;1328859;463025;1842540	7	271098;562;34073;94132;584;463025;1842540	3	Proteobacteria;Enterobacteriaceae;Betaproteobacteria	6.1756	11.8243	198.795	55.7033	128.318	261.824	313.275	517.681	276.326	631.596	27.4423	70.2802	48.9704	65.1193	110.51	26.45	33.7482	38.2957	111.894	252.066	2.23032	137.744	37.3144	93.3802	486.307	12.5769	9.2058	26.1008	10.1313	38.5081	332.707	55.185	26.0113	25.5529	34.3899	66.1062	105.868	0	0	1.12945	0
2.1.1.174	23S rRNA (guanine1835-N2)-methyltransferase	2	2	585057;1328859	1	562	1	Enterobacteriaceae	0	1.57657	28.9385	0	4.50239	13.0912	18.496	11.7888	31.9452	277.822	1.63347	2.92834	3.49789	1.27685	4.42038	1.39211	0	0	54.8913	157.541	0	0	0	2.64283	0	3.14421	0.76715	1.41085	0	0	1.24726	0	1.30056	3.65042	0.592929	6.19746	29.5446	0	0.793669	1.12945	0
2.1.1.176	16S rRNA (cytosine967-C5)-methyltransferase	5	5	585057;765911;1379159;1328859;1108595	4	562;73141;1379159;1108595	3	Enterobacteriaceae;Proteobacteria;Betaproteobacteria	3.26943	0	22.0184	1.1368	4.50239	29.2627	54.3319	25.1152	108.614	0	13.3944	19.0342	14.6911	380.501	174.605	6.96053	8.43705	0	82.3369	32.3375	0	110.195	3.39222	15.857	47.1608	6.28843	13.8087	32.4497	11.8198	9.62703	1.87089	67.7987	210.691	92.4773	40.3192	4.13164	100.944	0	0	0	0
2.1.1.177	23S rRNA (pseudouridine1915-N3)-methyltransferase	40	39	1262831;1262963;1262991;1777880;1193532;169435;1688;1673717;1776382;1958780;1572656;1965604;1965551;1520828;367928;272563;633699;610130;1604;1033837;491077;1042156;699035;1150423;1328859;1295;1548;1682;988812;1297617;1194971;1702325;1652545;1712675;1834198;292800;83683;208479;1871021	38	1262831;1262963;1262991;1777880;1193532;169435;1688;1673717;1776382;1958780;1572656;1965604;1965551;1520828;1680;1496;33959;84030;1604;267818;1598;1042156;1689;562;1295;1548;216816;42444;1297617;1624;1702325;1652545;1712675;1834198;292800;83683;208479;1871021	13	Clostridiaceae;Ruminococcaceae;Firmicutes;Streptococcaceae;Bacteria;Lachnospiraceae;Peptostreptococcaceae;Lactobacillaceae;Enterobacteriaceae;Bacilli;Alphaproteobacteria;Clostridiales;Erysipelotrichaceae	221.958	50.0562	170.486	499.056	171.091	116.281	1219.58	210.148	290.701	31.3133	469.786	1358.75	561.761	1680.33	718.312	203.943	144.133	234.561	1260.39	447.749	185.562	82.6465	301.908	227.284	112.696	389.883	225.542	77.597	72.6075	67.3892	233.238	122.984	401.874	256.746	356.943	882.105	278.212	0	96.034	7.90617	0
2.1.1.178	16S rRNA (cytosine1407-C5)-methyltransferase	5	5	262724;585057;743525;1328859;56956	4	274;562;37636;56956	2	Bacteria;Enterobacteriaceae	1.45308	0	7.54918	19.3256	0	10.781	57.7999	10.7637	43.126	51.9668	1.96016	2.92834	1.39915	2.5537	172.395	13.225	4.21853	31.9131	40.1128	181.587	10.0364	220.391	44.0989	23.7855	0	9.43264	3.83575	5.64342	1.68855	14.4405	10.6017	9.46028	228.899	3.04202	2.96465	49.5796	51.703	0	0.396835	0.564726	0
2.1.1.181	23S rRNA (adenine1618-N6)-methyltransferase	2	2	585057;1328859	1	562	1	Enterobacteriaceae	0.726541	0	16.3565	2.2736	4.50239	6.16057	18.496	5.12556	20.7644	21.9859	0.653387	1.46417	2.09873	1.27685	0	0.696053	0.703088	3.19131	12.6672	138.471	0	0	0	0.880945	0	0	3.0686	0	0	0	0	3.15343	0	0	0	2.06582	22.1584	0	0.396835	1.12945	0
2.1.1.182	16S rRNA (adenine1518-N6/adenine1519-N6)-dimethyltransferase	61	61	1262896;1262831;1262867;1262778;1263004;1262797;1896989;1262689;1262970;1262688;1115758;1193532;97138;186802;1897045;1150298;363872;39484;1965604;1965551;1965659;1965560;501571;2042042;292459;324831;272563;585057;471223;633699;591001;610130;663278;1604;491077;1042156;585394;1069533;699035;1314884;1340495;1358027;1266738;1380360;1328859;160799;1126833;1194971;649756;1712675;713030;1834196;1796616;…	56	1262896;1262831;1262867;1262778;1263004;1262797;1896989;1262689;1262970;1262688;1115758;1193532;97138;-;1897045;1150298;363872;39484;1965604;1965551;1965659;1965560;501571;2042042;2734;1596;1496;562;471223;33959;905;84030;253239;1604;1598;1042156;301301;102684;1579;584;160799;1126833;1624;649756;1712675;713030;1834196;1796616;292800;109790;1109743;1322;208479;29343;1871021;39488	15	Ruminococcaceae;Clostridiaceae;Proteobacteria;Firmicutes;Alphaproteobacteria;Peptostreptococcaceae;Clostridiales;Lachnospiraceae;Bacilli;Lactobacillaceae;Enterobacteriaceae;Streptococcaceae;Erysipelotrichaceae;Bacteria;Eubacteriaceae	496.228	156.869	544.17	1223.2	272.394	688.444	814.978	13198.3	549.458	1862.14	1243.72	424.609	398.759	38246.7	1971.49	1259.16	1316.18	633.474	669.251	322.545	463.237	697.904	637.737	408.758	570.217	345.864	809.343	312.504	938.832	726.841	414.402	548.696	1186.11	611.446	575.141	1026.71	435.783	15.3593	17.0639	27.6716	0
2.1.1.184	23S rRNA (adenine2085-N6)-dimethyltransferase	3	3	1604;649756;33959	3	1604;649756;33959	2	Lactobacillaceae;Lachnospiraceae	1390.6	0.788287	588.836	405.838	913.985	58.5254	1084.33	266.529	0	93.94	36.5897	1487.6	541.473	0	110.51	9.04868	467.553	277.644	6352.61	364.833	87.6514	73.4636	1913.21	398.187	1042.44	1348.87	88.2222	73.3644	81.0503	231.049	299.342	484.051	870.078	453.261	155.94	1237.43	3587.21	0	32.5404	0	0
2.1.1.185	23S rRNA (guanosine2251-2'-O)-methyltransferase	3	3	585057;1266738;1328859	2	562;584	2	Enterobacteriaceae;Proteobacteria	8.35522	4.33558	46.5532	10.2312	13.5072	41.5838	0	0	118.197	120.59	8.82073	29.2834	175.594	38.3055	39.7835	2.08816	4.21853	4.78696	78.1145	239.629	0	4.59147	0	7.04756	0	9.43264	2.30145	0	1.68855	4.81352	1.87089	0	0	4.25882	1.77879	4.13164	32.0066	0	0	0.564726	0
2.1.1.186	23S rRNA (cytidine2498-2'-O)-methyltransferase	3	3	585057;1266738;1328859	2	562;584	2	Enterobacteriaceae;Proteobacteria	1.45308	30.7432	57.2479	13.6416	11.256	42.3539	190.74	3625.82	99.0301	0	6.53387	1.46417	13.292	16.599	6.63058	7.65658	1.40618	1.59565	33.7792	676.599	0	13.7744	3.39222	10.5713	0	0	6.90435	0.705427	1.68855	4.81352	2.49452	0	10.4045	3.04202	2.37172	2.06582	44.3169	0	1.58734	0	40.431
2.1.1.187	23S rRNA (guanine745-N1)-methyltransferase	2	2	585057;1328859	1	562	1	Enterobacteriaceae	2.54289	3.15315	37.1168	10.2312	13.5072	15.4014	0	52.7932	60.6959	11.9923	5.55379	0	3.49789	21.7064	17.6815	5.56842	10.5463	0	40.1128	33.9958	0	13.7744	0	3.52378	0	0	0.76715	0	0	0	0	0	1.30056	0	0	4.13164	34.4687	0	0	0	0
2.1.1.189	23S rRNA (uracil747-C5)-methyltransferase	4	4	585057;1266738;1328859;1664069	3	562;584;1664069	3	Enterobacteriaceae;Proteobacteria;Bacilli	17.8003	5.91215	15.7274	1.1368	0	11.5511	38.1479	9.73856	11.1808	73.9527	2.28686	2.92834	6.99577	29.3675	2.21019	2.78421	6.32779	1.59565	21.112	128.521	1.56122	0	3.39222	1.76189	0	3.14421	12.2744	0	0	0	1.24726	1.57671	1.30056	0	0.592929	0	2.46205	0	0.396835	0.564726	0
2.1.1.190	23S rRNA (uracil1939-C5)-methyltransferase	4	4	585057;1266738;1328859;1664069	3	562;584;1664069	3	Enterobacteriaceae;Proteobacteria;Bacilli	19.2533	67.7927	65.4262	5.68401	36.0191	76.2371	210.391	73.808	57.5014	1.33248	10.1275	127.383	13.292	28.0907	35.3631	14.6171	18.9834	1.59565	19.0008	106.962	1.56122	13.7744	13.5689	5.28567	0	3.14421	12.2744	0	3.37709	9.62703	0.935445	4.73014	10.4045	4.86723	5.33636	0	98.482	0	0	1.69418	0
2.1.1.191	23S rRNA (cytosine1962-C5)-methyltransferase	2	2	585057;1328859	1	562	1	Enterobacteriaceae	2.54289	0	25.793	4.54721	4.50239	26.9525	75776.8	626.343	63.8904	31.3133	1.63347	7.32085	2.09873	2.5537	19.8917	2.08816	4.21853	4.78696	464.465	1064.65	0.223032	22.9574	0	5.28567	0	6.28843	4.6029	0	0	0	1.55908	0	3.90169	0	2.96465	0	29.5446	0	0.396835	0	0
2.1.1.192	23S rRNA (adenine2503-C2)-methyltransferase	75	73	1572656;1262896;1262831;1262840;1262756;1263004;1262797;1262989;1262708;1262799;1262689;1262897;1262970;1262789;1916322;1896976;1896989;1193532;97138;537013;411471;186802;1871035;1834198;1965627;1965654;1965562;1965550;1965604;1965542;1965648;1965581;1965659;281309;292459;272563;438753;357809;585057;515619;610130;298654;663278;644966;1042156;585394;693746;1069533;1110502;717605;666686;1276221;126…	71	1572656;1262896;1262831;1262840;1262756;1263004;1262797;1262989;1262708;1262799;1262689;1262897;1262970;1262789;1916322;1896976;1896989;1193532;97138;84026;214851;-;1871035;1834198;1965627;1965654;1965562;1965550;1965604;1965542;1965648;1965581;1965659;1428;2734;1496;7;66219;562;39491;84030;298654;253239;73919;1042156;301301;351091;102684;171437;377615;666686;216936;584;38986;57487;2137;1126833;1…	15	Ruminococcaceae;Clostridiaceae;Lachnospiraceae;Firmicutes;Bacilli;Alphaproteobacteria;Bacteria;Clostridiales;Eubacteriaceae;Peptostreptococcaceae;Enterobacteriaceae;Oscillospiraceae;Streptococcaceae;Proteobacteria;Erysipelotrichaceae	488.599	284.966	3465.7	7734.8	299.409	742.349	2550.13	3074.82	1918.31	8339.34	4392.4	4815.65	2463.91	5089.52	1706.27	714.846	2751.89	840.909	1912.75	1100.3	364.434	1088.18	732.719	3991.56	430.572	565.959	4145.68	573.512	342.775	2324.93	1184.27	1002.79	1741.46	489.765	2065.76	1976.99	2929.84	0	34.5246	1.69418	40.431
2.1.1.193	16S rRNA (uracil1498-N3)-methyltransferase	43	42	1262842;1262831;1262778;1263015;1262989;1896989;1262801;1660094;1797888;1193532;2042042;97138;169435;186802;1226325;29322;39484;1499680;1776391;1965569;1965654;1965562;1965550;1965604;29348;1965581;1965659;362948;585057;610130;491077;585394;699035;666685;666686;1328859;2325;1194971;1658665;1712675;1796616;1871021	40	1262842;1262831;1262778;1263015;1262989;1896989;1262801;1660094;1797888;1193532;2042042;97138;169435;-;1226325;29322;39484;1499680;1776391;1965569;1965654;1965562;1965550;1965604;29348;1965581;1965659;1624;562;84030;1598;301301;1496;666685;666686;2325;1658665;1712675;1796616;1871021	13	Clostridiaceae;Firmicutes;Proteobacteria;Lactobacillaceae;Ruminococcaceae;Clostridiales;Eubacteriaceae;Bacilli;Peptostreptococcaceae;Lachnospiraceae;Erysipelotrichaceae;Enterobacteriaceae;Betaproteobacteria	81.3726	93.412	291.901	289.884	200.356	187.127	199.988	513.581	217.227	164.561	116.303	204.984	256.745	231.11	402.255	136.426	191.943	328.704	289.235	305.962	76.2768	555.568	685.228	103.952	198.443	694.871	520.127	4254.43	334.332	120.338	53.6322	260.158	619.069	613.271	327.297	931.684	987.282	1.91991	9.92087	2.2589	0
2.1.1.195	cobalt-precorrin-5B (C1)-methyltransferase	22	21	1965562;512314;97138;1776391;1965627;1965550;1965576;1965648;1965659;394503;471855;929506;491077;1042156;699035;1531429;1078773;1598;1796616;292800;394958	20	1965562;512314;97138;1776391;1965627;1965550;1965576;1965648;1965659;1521;84110;1491;1598;1042156;1496;1531429;80842;1796616;292800;394958	8	Lachnospiraceae;Clostridiaceae;Peptostreptococcaceae;Ruminococcaceae;Clostridiales;Bacteria;Lactobacillaceae;Betaproteobacteria	293.886	145.439	183.697	273.969	60.7822	127.832	3919.99	100.461	84.6548	4028.09	437.116	3455.44	214.77	564.367	541.497	41.7632	142.024	98.9305	413.796	404.633	37.6923	509.654	247.632	73.1184	572.054	298.7	168.773	78.3024	116.51	413.962	114.436	573.924	4929.14	619.355	131.63	884.17	100.944	5.75973	6.34935	0	20.2155
2.1.1.196	cobalt-precorrin-6B (C15)-methyltransferase [decarboxylating]	19	17	1262995;1262755;169435;1193532;186802;1150298;39484;292800;1776391;1907659;1871020;1965569;1965654;1965562;1965636;1965576;1965659	17	1262995;1262755;169435;1193532;-;1150298;39484;292800;1776391;1907659;1871020;1965569;1965654;1965562;1965636;1965576;1965659	6	Firmicutes;Lachnospiraceae;Ruminococcaceae;Clostridiaceae;Clostridiales;Peptostreptococcaceae	69.3847	35.867	58.5061	145.511	65.2846	36.1934	510.951	101.486	204.449	79.9489	91.4742	70.2802	50.3696	120.024	68.516	138.514	77.3397	25.5304	29.5568	71.3082	57.7652	91.8295	145.865	48.452	18.9868	179.22	93.5923	31.7442	43.9022	52.9487	24.0098	93.0261	97.5423	45.6303	94.8687	268.556	41.8548	0	5.55568	0	0
2.1.1.197	malonyl-[acyl-carrier protein] O-methyltransferase	2	2	1328859;216778	2	562;216778	2	Enterobacteriaceae;Proteobacteria	0	0	16.9856	37.5145	85.5454	3.08029	71.6718	10.7637	83.0575	0.666241	4.24702	1.46417	0	0	22.1019	2.08816	0.703088	0	0	9.12082	0.223032	27.5488	0	17.6189	0	0	15.343	0	52.345	9.62703	0	3.15343	10.4045	13.9933	14.8232	26.8556	27.0825	0	6.74619	0	141.509
2.1.1.198	16S rRNA (cytidine1402-2'-O)-methyltransferase	63	62	1262770;1262831;1262966;1262814;1262989;1262689;1262970;1262688;1896989;97138;1117379;876091;1871035;1432052;1572656;1965627;1965654;1965659;362948;366602;585057;311402;633699;479434;479432;469383;591001;610130;515622;663278;596154;1033837;491077;717785;1042156;585394;693746;699035;706587;1314884;1358027;1415166;1328859;1194971;1712675;1631871;1834196;1834198;1796616;292800;1138822;1496;83683;158…	58	1262770;1262831;1262966;1262814;1262989;1262689;1262970;1262688;1896989;97138;220685;876091;1871035;1432052;1572656;1965627;1965654;1965659;1624;366602;562;373;33959;2057;2001;191495;905;84030;43305;253239;179636;267818;1598;717785;1042156;301301;351091;1496;2358;1579;37330;1712675;1631871;1834196;1834198;1796616;292800;1138822;83683;1589;1322;208479;1178778;1805478;1871021;115808;539;39488	16	Clostridiaceae;Ruminococcaceae;Firmicutes;Alphaproteobacteria;Bacilli;Oscillospiraceae;Lachnospiraceae;Lactobacillaceae;Enterobacteriaceae;Bacteria;Betaproteobacteria;Peptostreptococcaceae;Proteobacteria;Erysipelotrichaceae;Clostridiales;Eubacteriaceae	122.422	191.948	1051.22	1771.14	173.342	2555.87	4204.36	276.267	1726.64	334.453	1585.77	6503.84	1222.86	3447.49	13400.4	845.704	1004.71	920.692	316.68	309.279	357.966	936.661	2910.52	1000.75	700.062	449.623	322.203	384.458	270.168	929.008	31292.8	1136.81	357.655	257.963	3794.75	2028.63	1755.44	9.59955	13.0955	6.21199	0
2.1.1.199	16S rRNA (cytosine1402-N4)-methyltransferase	160	152	77133;245012;1262769;1262896;1262831;1262907;1262796;1263026;1262689;1896977;1262688;1262809;1262789;1262906;53443;1897035;1897022;1193532;42322;460384;97138;45851;411471;585501;186802;357809;1042156;213810;1226325;1871035;1150298;1232444;765821;1432052;1852383;1871020;154046;1572656;1965627;1965583;1965569;1965548;1965654;1965562;1965604;1965659;1965560;1965542;1965551;292459;362948;246197;33896…	148	77133;245012;1262769;1262896;1262831;1262907;1262796;1263026;1262689;1896977;1262688;1262809;1262789;1262906;53443;1897035;1897022;1193532;42322;460384;97138;45851;214851;237576;-;66219;1042156;1161942;1226325;1871035;1150298;1232444;765821;1432052;1852383;1871020;154046;1572656;1965627;1965583;1965569;1965548;1965654;1965562;1965604;1965659;1965560;1965542;1965551;2734;1624;34;29543;1515;1496;7;…	16	Bacteria;Clostridiales;Clostridiaceae;Ruminococcaceae;Firmicutes;Alphaproteobacteria;Lachnospiraceae;Eubacteriaceae;Lactobacillaceae;Proteobacteria;Peptostreptococcaceae;Bacilli;Enterobacteriaceae;Betaproteobacteria;Oscillospiraceae;Erysipelotrichaceae	6350.7	12668.6	5926.1	6737.82	4376.32	8927.44	3118.88	8776.49	8205.13	8152.12	17834.9	9019.29	3676.28	14542	35650.4	11009.5	23442.4	38051.5	8731.93	8643.22	2840.75	9182.95	12985.4	7115.39	7771.11	6436.21	18290.4	6749.53	8613.28	18666.8	9101.26	19546.5	30154.9	7887.95	14408.8	16328.2	17337.8	59.5172	65.8745	357.472	121.293
2.1.1.200	tRNA (cytidine32/uridine32-2'-O)-methyltransferase	3	3	585057;1266738;1328859	2	562;584	2	Enterobacteriaceae;Proteobacteria	7.99195	12.2184	27.6803	4.54721	27.0143	114.741	16.184	0	177.296	0	23.8486	23.4267	30.7814	45.9665	79.5669	17.4013	45.7007	3.19131	200.564	29.0208	0.446063	27.5488	10.1767	18.4998	0	0	1.5343	2.11628	13.5084	0	7.48356	0	15.6068	20.6857	3.55757	43.3822	307.756	0	0	0	0
2.1.1.201	2-methoxy-6-polyprenyl-1,4-benzoquinol methylase	3	3	585057;1266738;1328859	2	562;584	2	Enterobacteriaceae;Proteobacteria	2.90616	39.8085	101.285	7.95761	11.256	98.5691	9.24798	262.428	210.838	686.228	16.008	14.6417	16.0903	30.6444	30.9427	9.04868	7.03088	12.7652	152.007	25.7041	0	18.3659	3.39222	11.4523	0	0	3.0686	0	10.1313	0	0.935445	0	7.80339	10.3429	2.96465	14.4607	157.571	0	0	1.69418	0
2.1.1.207	tRNA (cytidine34-2'-O)-methyltransferase	55	54	1262800;97138;1193532;745368;1965562;1965572;216851;1965576;338966;420662;272563;448385;477974;515619;471855;479437;429009;649638;665571;656519;663278;649639;642492;929506;760011;491077;1042156;585394;693746;1142394;699035;1089553;717605;1254432;1358027;1223802;1328859;1598;1297617;1178515;1194971;320787;52242;1491;1712675;1695218;1834196;1796616;292800;83683;84112;537007;208479;1871021	48	1262800;97138;1193532;745368;1965562;1965572;-;1965576;29543;105560;1496;56;471827;39491;84110;84112;42838;332249;154;656519;253239;1413;29360;1491;273376;1598;1042156;301301;351091;547188;85874;377615;748811;562;1297617;1178515;1624;320787;52242;1712675;1695218;1834196;1796616;292800;83683;1322;208479;1871021	14	Clostridiaceae;Ruminococcaceae;Lachnospiraceae;Clostridiales;Proteobacteria;Betaproteobacteria;Peptostreptococcaceae;Bacteria;Firmicutes;Bacilli;Lactobacillaceae;Oscillospiraceae;Enterobacteriaceae;Erysipelotrichaceae	1001.54	229.391	546.057	650.251	328.674	677.663	134.096	5423.35	674.044	5294.62	593.929	502.21	1039.57	2110.63	1474.2	387.005	1768.97	895.161	616.471	854.87	231.507	1382.03	1255.12	776.993	388.311	1307.99	131.183	290.636	528.515	1155.24	963.509	823.044	622.97	329.755	1415.32	1092.82	411.162	11.5195	38.493	1.69418	20.2155
2.1.1.222	2-polyprenyl-6-hydroxyphenol methylase	1	1	1328859	1	562	1	Enterobacteriaceae	0	0	15.7274	0	4.50239	11.5511	55.4879	0	36.737	0	3.26694	4.39251	0	8.93794	15.4713	9.04868	0	3.19131	0	157.541	0	0	0	8.80945	0	0	1.5343	0.705427	3.37709	0	0.935445	0	0	0.608404	1.18586	4.13164	0	0	0	0.564726	0
2.1.1.223	tRNA1Val (adenine37-N6)-methyltransferase	2	2	1266738;1328859	2	584;562	2	Proteobacteria;Enterobacteriaceae	0	5.91215	5.66188	1.1368	2.25119	6.93064	25.4319	0	4.79178	0	1.96016	11.7134	2.09873	10.2148	0	0.696053	0	0	0	62.1874	0	0	0	1.76189	0	0	0.76715	0	0	0	0	0	1.30056	1.21681	0	0	0	0	0	0	0
2.1.1.228	tRNA (guanine37-N1)-methyltransferase	81	79	717608;1262996;1262867;1263004;1262796;1262989;1262970;1262688;411486;1801606;1193532;97138;1232457;1432052;1572656;1965627;1965583;1965654;1965604;1965551;1965659;243230;212717;367928;349124;585057;633699;525903;610130;663278;643562;1604;869210;546271;1033837;491077;1042156;585394;1041504;693746;749414;699035;698758;767817;1358027;1384484;1345695;1415775;1680;1328859;189425;1548;1182571;68895;94…	74	84030;1262996;1262867;1263004;1262796;1262989;1262970;1262688;411486;1801606;1193532;97138;1232457;1432052;1572656;1965627;1965583;1965654;1965604;1965551;1965659;1299;1513;1680;1053;562;33959;81462;253239;182210;1604;186192;69823;267818;1598;1042156;301301;1041504;351091;379067;1496;1449;102134;446660;169679;1561;189425;1548;1182571;68895;94132;1624;1736;1688404;1678028;35799;1646498;1712675;147…	16	Lachnospiraceae;Firmicutes;Proteobacteria;Clostridiaceae;Ruminococcaceae;Bacteria;Clostridiales;Enterobacteriaceae;Lactobacillaceae;Oscillospiraceae;Peptostreptococcaceae;Bacilli;Betaproteobacteria;Eubacteriaceae;Erysipelotrichaceae;Alphaproteobacteria	482.06	202.196	1456.36	1947.34	486.258	76.2371	4168.53	273.705	6424.18	710.879	456.718	590.06	1627.22	1084.04	1021.11	646.633	2150.04	449.974	1935.97	6604.3	1875.7	583.117	1506.15	4727.15	5032.73	641.42	510.922	557.993	393.432	2416.38	938.563	4285.51	1539.87	1069.57	2968.2	5358.73	2811.66	3.83982	15.0797	3.38836	0
2.1.1.242	16S rRNA (guanine1516-N2)-methyltransferase	2	2	585057;1328859	1	562	1	Enterobacteriaceae	2.17962	0	8.17827	0	0	37.7335	38.1479	36.3914	9.58356	25.9834	0.326694	1.46417	1.39915	1.27685	0	5.56842	0	0	2.1112	0	0.223032	0	0	2.64283	0	0	5.37005	0	3.37709	0	0.935445	0	0	1.82521	0	2.06582	12.3102	0	0	0.564726	0
2.1.1.264	23S rRNA (guanine2069-N7)-methyltransferase	4	4	458817;585057;1266738;1328859	3	271098;562;584	2	Proteobacteria;Enterobacteriaceae	6.1756	11.8243	190.617	48.8825	128.318	261.824	313.275	517.169	276.326	631.596	25.4821	38.0684	20.2877	60.0119	30.9427	25.0579	16.8741	4.78696	105.56	223.045	0.446063	27.5488	6.78444	22.9046	6.73725	12.5769	8.43865	2.11628	6.75419	19.2541	3.11815	1.57671	2.60113	6.08404	3.55757	35.1189	103.406	0	0	1.12945	0
2.1.1.266	23S rRNA (adenine2030-N6)-methyltransferase	2	2	585057;1328859	1	562	1	Enterobacteriaceae	0.363271	0	28.9385	3.4104	4.50239	12.3211	95.9478	43.5672	19.1671	73.2865	5.55379	5.85668	2.79831	1.27685	11.051	11.8329	1.40618	0	50.6689	156.712	0	0	0	3.52378	1.22495	0	1.5343	0	1.68855	0	0.935445	0	2.60113	2.43361	1.18586	2.06582	64.0133	0	0.396835	1.69418	0
2.1.1.271	cobalt-precorrin-4 methyltransferase	2	2	491077;1598	1	1598	1	Lactobacillaceae	0	0	0	1.1368	0	19.2518	0	0.512556	7.9863	47.3031	0	0	0	0	428.777	0	3.51544	0	0	0	5.57579	0	0	4.40472	0	0	1.5343	3.52714	0	0	0.311815	0	1291.46	0	0	0	0	0	0.396835	0	20.2155
2.1.1.297	peptide chain release factor N5-glutamine methyltransferase	69	67	1632;1262831;1263004;1262823;1262797;1262989;1262689;1262970;1226322;1896989;1897029;1897035;2042042;97138;186802;1226325;1871035;1519438;39484;59620;1821260;1653435;1871020;129985;1965627;1965583;1965654;1965562;1965540;169435;1965560;1965581;1965659;257313;323098;338966;272563;585057;633699;446470;640510;1604;491077;1042156;693746;640081;985665;927704;699035;1314884;1358027;1266738;1328859;1536…	64	1632;1262831;1263004;1262823;1262797;1262989;1262689;1262970;1226322;1896989;1897029;1897035;2042042;97138;-;1226325;1871035;1519438;39484;59620;1821260;1653435;1871020;129985;1965627;1965583;1965654;1965562;1965540;169435;1965560;1965581;1965659;520;913;29543;1496;562;33959;283811;640510;1604;1598;1042156;351091;146939;159743;971;1579;584;1536771;169760;189425;1624;52242;279113;1712675;1796616;2…	16	Lactobacillaceae;Clostridiaceae;Firmicutes;Alphaproteobacteria;Ruminococcaceae;Oscillospiraceae;Clostridiales;Eubacteriaceae;Bacilli;Lachnospiraceae;Erysipelotrichaceae;Betaproteobacteria;Proteobacteria;Peptostreptococcaceae;Enterobacteriaceae;Bacteria	167.831	99.7183	17482	16131.2	443.485	215.62	343.331	315.734	763.49	285.151	7702.46	285.513	1189.98	951.252	1071.94	3321.56	1056.74	679.748	10418.8	389.708	25034.4	560.16	8928.32	3280.64	1444.83	16720.9	484.839	356.241	648.402	866.433	659.177	1300.79	1196.52	609.62	950.465	8383.09	1132.54	19.1991	25.7943	0	40.431
2.1.1.298	ribosomal protein L3 N5-glutamine methyltransferase	5	5	585057;1333848;1328859;1769779;562	3	562;546;1769779	2	Enterobacteriaceae;Proteobacteria	4.72252	0	28.9385	10.2312	6.75358	52.3648	57.7999	0	103.822	1020.01	9.14742	19.0342	69.9577	45.9665	4.42038	254.059	4.21853	19.1478	78.1145	0	8.25217	146.927	3.39222	12.3332	12.2495	44.019	9.2058	24.69	0	52.9487	127.532	0	19.5085	45.6303	1.18586	55.7771	54.1651	0	0	0	0
2.1.1.31	Transferred to 2.1.1.221 and 2.1.1.228	81	79	717608;1262996;1262867;1263004;1262796;1262989;1262970;1262688;411486;1801606;1193532;97138;1232457;1432052;1572656;1965627;1965583;1965654;1965604;1965551;1965659;243230;212717;367928;349124;585057;633699;525903;610130;663278;643562;1604;869210;546271;1033837;491077;1042156;585394;1041504;693746;749414;699035;698758;767817;1358027;1384484;1345695;1415775;1680;1328859;189425;1548;1182571;68895;94…	74	84030;1262996;1262867;1263004;1262796;1262989;1262970;1262688;411486;1801606;1193532;97138;1232457;1432052;1572656;1965627;1965583;1965654;1965604;1965551;1965659;1299;1513;1680;1053;562;33959;81462;253239;182210;1604;186192;69823;267818;1598;1042156;301301;1041504;351091;379067;1496;1449;102134;446660;169679;1561;189425;1548;1182571;68895;94132;1624;1736;1688404;1678028;35799;1646498;1712675;147…	16	Lachnospiraceae;Firmicutes;Proteobacteria;Clostridiaceae;Ruminococcaceae;Bacteria;Clostridiales;Enterobacteriaceae;Lactobacillaceae;Oscillospiraceae;Peptostreptococcaceae;Bacilli;Betaproteobacteria;Eubacteriaceae;Erysipelotrichaceae;Alphaproteobacteria	482.06	202.196	1456.36	1947.34	486.258	76.2371	4168.53	273.705	6424.18	710.879	456.718	590.06	1627.22	1084.04	1021.11	646.633	2150.04	449.974	1935.97	6604.3	1875.7	583.117	1506.15	4727.15	5032.73	641.42	510.922	557.993	393.432	2416.38	938.563	4285.51	1539.87	1069.57	2968.2	5358.73	2811.66	3.83982	15.0797	3.38836	0
2.1.1.33	tRNA (guanine46-N7)-methyltransferase	51	51	1262896;1262996;1262700;1262961;1263004;1263015;1896989;1897011;97138;39484;1776391;1121323;1572656;1965627;1965654;1965604;1965659;1965576;1965648;1965545;1386;362948;405566;585057;515620;633699;1604;927666;491077;1042156;880633;1358027;1266738;1408186;1328859;33033;1297617;1194971;52242;1712675;1472767;292800;1884263;1254;1296;51515;537007;208479;1214604;1679721;1871021	46	1262896;1262996;1262700;1262961;1263004;1263015;1896989;1897011;97138;39484;1776391;160404;1572656;1965627;1965654;1965604;1965659;1965576;1965648;1965545;-;1624;1587;562;39485;33959;1604;1303;1598;1042156;584;33033;1297617;52242;1712675;1472767;292800;1884263;1254;1296;51515;1322;208479;1214604;1679721;1871021	14	Ruminococcaceae;Firmicutes;Clostridiaceae;Oscillospiraceae;Peptostreptococcaceae;Lachnospiraceae;Clostridiales;Bacilli;Lactobacillaceae;Enterobacteriaceae;Eubacteriaceae;Streptococcaceae;Proteobacteria;Erysipelotrichaceae	625.915	158.051	315.807	233.044	700.121	296.477	566.439	835.978	493.553	536.324	264.622	620.808	394.562	988.281	687.37	2265.65	206.708	478.696	827.591	1374.76	111.293	128.561	1149.96	540.019	314.813	616.266	86.6879	112.163	314.07	505.419	151.542	621.225	461.7	228.151	364.058	289.215	504.72	3.83982	284.927	10.1651	0
2.1.1.34	tRNA (guanosine18-2'-O)-methyltransferase	2	2	585057;1328859	1	562	1	Enterobacteriaceae	0.726541	0	4.40369	4.54721	0	18.4817	38.1479	14.3516	51.1123	0.666241	3.59363	11.7134	2.79831	2.5537	4.42038	4.17632	4.21853	1.59565	10.556	16.5833	0	4.59147	0	5.28567	0	0	3.0686	0	8.44274	0	0.62363	0	0	0	0	16.5265	12.3102	0	0	0.564726	0
2.1.1.35	tRNA (uracil54-C5)-methyltransferase	115	84	1572656;657313;1262769;1262831;1262756;1263004;1262989;1263026;1262976;1262799;1262689;1262970;1262901;1226323;1897035;1965604;1193532;97138;1482;1664069;301302;1776391;1871020;1965627;1965583;1965548;1965654;1965562;1965655;1965636;1965576;1965557;1965560;1965542;1965581;1965551;1965659;2042042;362948;272563;405948;585057;633699;1604;929506;1033837;491077;1042156;585394;693746;1069533;1155766;69…	79	1572656;33039;1262769;1262831;1262756;1263004;1262989;1263026;1262976;1262799;1262689;1262970;1262901;1226323;1897035;1965604;1193532;97138;1482;1664069;301302;1776391;1871020;1965627;1965583;1965548;1965654;1965562;1965655;1965636;1965576;1965557;1965560;1965542;1965581;1965551;1965659;2042042;1624;1496;1836;562;33959;1604;1491;267818;1598;1042156;301301;351091;102684;1352;1587;666686;1579;584;5…	17	Ruminococcaceae;Lachnospiraceae;Clostridiaceae;Firmicutes;Betaproteobacteria;Alphaproteobacteria;Bacteria;Oscillospiraceae;Bacilli;Peptostreptococcaceae;Clostridiales;Erysipelotrichaceae;Eubacteriaceae;Lactobacillaceae;Enterobacteriaceae;Streptococcaceae;Proteobacteria	646.622	458.783	2781.24	139723	693.368	188428	16110	1351.61	6114.31	7823	7867.11	20404.7	7808.68	9373.34	10774.7	4042.67	6192.09	3625.32	7397.65	1357.34	917.329	1620.79	3507.55	3496.47	2351.91	1059.6	3143.78	843.691	1041.83	3562	2384.45	2883.81	1953.45	3118.07	3859.38	5687.2	10173.2	19.1991	431.756	19.7654	20.2155
2.1.1.37	DNA (cytosine-5-)-methyltransferase	116	94	1422;657319;1262867;1262813;1262783;1262808;1262989;1262805;813;59620;1780380;483218;936381;1235835;1897012;1896222;165186;1264;97138;33039;39492;658085;658087;1262699;1491;397288;1078091;1965537;1485543;1519438;1522;1776382;1574265;572511;1871020;1871015;40520;1720194;88132;1408322;1896211;1871030;1834198;1965569;1965548;1965654;1965642;1965562;1965603;1965604;1965636;169435;1965558;1780378;1520…	90	1422;39492;1262867;1262813;1262783;1262808;1262989;1262805;813;59620;1780380;384638;936381;1235835;1897012;1896222;165186;1264;97138;33039;658085;658087;1262699;1491;397288;1078091;1965537;1485543;1519438;1522;1776382;1574265;-;1871020;1871015;40520;1720194;88132;1408322;1896211;1871030;1834198;1965569;1965548;1965654;1965642;1965562;1965603;1965604;1965636;169435;1965558;1780378;1520819;1408;128…	15	Bacilli;Ruminococcaceae;Proteobacteria;Clostridiaceae;Firmicutes;Bacteria;Eubacteriaceae;Clostridiales;Oscillospiraceae;Lachnospiraceae;Erysipelotrichaceae;Enterobacteriaceae;Betaproteobacteria;Lactobacillaceae;Streptococcaceae	1900.63	282.207	1706.74	3604.8	1967.54	8667.15	3913.05	4366.97	2571.59	582.294	3454.46	5612.16	3793.81	17587.3	6637.21	512.991	23199.1	2840.26	9802.31	10999.7	1610.96	849.423	8758.71	6474.95	4269.58	7234.84	3699.96	4394.11	3385.54	5790.66	1809.46	3369.44	6068.43	2983	1535.69	5961.95	7578.19	5.75973	2.77784	3.38836	0
2.1.1.45	thymidylate synthase	100	81	1262759;1262832;1262831;1262839;1262996;1262797;1263026;1262970;1262789;1897012;59620;2042042;97138;33039;39484;1193532;169435;154046;1572656;1965627;1965583;1965569;1965654;1965550;1965636;1965576;1965560;1965551;1965659;314315;362948;272563;585057;515620;515619;633699;748727;610130;1604;700015;1033837;491077;1042156;585394;693746;699035;880633;751945;1314884;1345695;518635;1415774;1328859;14584…	78	1262759;1262832;1262831;1262839;1262996;1262797;1263026;1262970;1262789;1897012;59620;2042042;97138;33039;39484;1193532;169435;154046;1572656;1965627;1965583;1965569;1965654;1965550;1965636;1965576;1965560;1965551;1965659;1599;1624;1496;562;39485;39491;33959;1538;84030;1604;33871;267818;1598;1042156;301301;351091;1587;56957;1579;169679;1683;1491;907;1297617;217159;143393;649756;52242;1712675;2844…	15	Bacteria;Clostridiaceae;Firmicutes;Ruminococcaceae;Oscillospiraceae;Lactobacillaceae;Lachnospiraceae;Clostridiales;Peptostreptococcaceae;Enterobacteriaceae;Eubacteriaceae;Erysipelotrichaceae;Proteobacteria;Betaproteobacteria;Bacilli	1270.72	3354.95	674.393	2896.57	929.743	1225.95	9538.13	1997.43	2384.71	5922.88	699.125	2660.4	730.359	2442.61	5982.99	2188.39	2072.7	984.518	2337.1	694.011	793.323	895.337	1719.86	1569.84	524.893	1386.6	1361.69	1719.83	874.668	765.349	7985.27	1753.31	1137.99	963.103	1182.89	38302.3	34554.9	11.5195	614.3	3.95308	20.2155
2.1.1.48	Transferred to 2.1.1.181 and 2.1.1.182 and 2.1.1.183 and 2.1.1.184	72	66	1262896;1262831;1262839;1262867;1262778;1263004;1262797;1262841;1896989;1262689;1262970;1262688;1115758;1193532;1965560;97138;186802;1897045;1150298;363872;39484;1496;1965604;1965551;1965659;501571;2042042;292459;324831;272563;585057;471223;633699;591001;610130;663278;1604;491077;1042156;585394;1069533;1155766;699035;1314884;1340495;1358027;1266738;1380360;1328859;160799;1126833;1194971;649756;17…	59	1262896;1262831;1262839;1262867;1262778;1263004;1262797;1262841;1896989;1262689;1262970;1262688;1115758;1193532;1965560;97138;-;1897045;1150298;363872;39484;1496;1965604;1965551;1965659;501571;2042042;2734;1596;562;471223;33959;905;84030;253239;1604;1598;1042156;301301;102684;1352;1579;584;160799;1126833;1624;649756;1712675;713030;1834196;1796616;292800;109790;1109743;1322;208479;29343;1871021;39…	15	Ruminococcaceae;Clostridiaceae;Proteobacteria;Firmicutes;Alphaproteobacteria;Peptostreptococcaceae;Lachnospiraceae;Clostridiales;Bacilli;Lactobacillaceae;Enterobacteriaceae;Streptococcaceae;Erysipelotrichaceae;Bacteria;Eubacteriaceae	31074.9	262.894	13935.1	28571.2	1474.53	1197.46	2380.2	15097.8	1501.42	2308.52	1387.14	2288.5	1134.01	38623.4	3069.96	1270.3	2108.56	1062.7	12158.4	1024.02	639.209	881.563	2788.4	1179.59	1695.34	3125.35	926.717	778.792	1252.9	1434.43	825.374	1442.69	2370.93	1165.7	1593.2	2588.47	4621.27	17.2792	63.0967	28.801	0
2.1.1.61	tRNA (5-methylaminomethyl-2-thiouridylate)-methyltransferase	2	2	585057;1328859	1	562	1	Enterobacteriaceae	5.08579	0	32.084	2.2736	9.00477	29.2627	139.876	88.6721	78.2658	353.774	3.59363	2.92834	6.99577	10.2148	17.6815	6.96053	7.03088	4.78696	29.5568	489.208	0	9.18295	13.5689	10.5713	0.612477	0	3.0686	0	10.1313	0	1.55908	0	2.60113	4.25882	1.18586	4.13164	76.3235	0	0	0	0
2.1.1.63	methylated-DNA---[protein]-cysteine S-methyltransferase	42	36	1262831;1262803;1262799;1896978;1897029;169435;270498;1720200;1432052;1896214;315405;832;1944639;1965627;1965583;1965569;1965562;1965537;1965576;257314;324831;391735;425104;585057;633699;509190;903814;1604;1033837;491077;1110502;1328859;1297617;52242;292800;1805714	34	1262831;1262803;1262799;1896978;1897029;169435;270498;1720200;1432052;1896214;315405;-;1944639;1965627;1965583;1965569;1965562;1965537;1965576;33959;1596;364317;271097;562;88688;1736;1604;267818;1598;171437;1297617;52242;292800;1805714	13	Clostridiaceae;Firmicutes;Ruminococcaceae;Clostridiales;Lachnospiraceae;Bacteria;Streptococcaceae;Lactobacillaceae;Betaproteobacteria;Proteobacteria;Enterobacteriaceae;Alphaproteobacteria;Eubacteriaceae	229.224	243.975	240.945	136.416	263.39	1453.89	706.314	238.851	190.074	538.989	166.287	137.632	253.947	229.833	327.108	95.3592	210.223	180.309	209.009	362.345	163.928	743.819	118.728	258.117	349.725	207.518	278.475	126.271	111.444	375.454	137.822	216.01	215.894	121.072	227.092	619.746	216.66	3.83982	19.0481	16.9418	40.431
2.1.1.64	3-demethylubiquinol 3-O-methyltransferase	1	1	1328859	1	562	1	Enterobacteriaceae	0	0	15.7274	0	4.50239	11.5511	55.4879	0	36.737	0	3.26694	4.39251	0	8.93794	15.4713	9.04868	0	3.19131	0	157.541	0	0	0	8.80945	0	0	1.5343	0.705427	3.37709	0	0.935445	0	0	0.608404	1.18586	4.13164	0	0	0	0.564726	0
2.1.1.72	site-specific DNA-methyltransferase (adenine-specific)	342	278	697281;1130798;717608;657319;718255;651822;1262842;1263001;1262831;1262776;1262836;1262867;1262959;1262911;1262997;1263085;1263101;1262689;1262899;1262688;1262892;77133;1115758;33039;411473;1226322;1629715;33029;1398;1896980;1897048;1897034;1897035;1897019;349938;292800;1974546;165186;59620;765821;1193534;1896216;1121395;562;1531;1264;102148;106588;208479;411471;214853;592028;411486;1246484;45741…	262	252966;97478;84030;39492;166486;651822;1262842;1263001;1262831;1262776;1262836;1262867;1262959;1262911;1262997;1263085;626940;1262689;1262899;1262688;1262892;77133;1115758;33039;40519;1226322;1629715;33029;1398;1896980;1897048;1897034;1897035;1897019;349938;292800;1974546;165186;59620;765821;1193534;1896216;51616;562;1531;1264;102148;106588;208479;214851;214853;218538;411486;1246484;457415;35701;…	17	Firmicutes;Lactobacillaceae;Lachnospiraceae;Ruminococcaceae;Bacteria;Clostridiaceae;Proteobacteria;Oscillospiraceae;Alphaproteobacteria;Eubacteriaceae;Peptostreptococcaceae;Clostridiales;Bacilli;Enterobacteriaceae;Erysipelotrichaceae;Betaproteobacteria;Streptococcaceae	811.91	3228.82	1374.58	1338.02	1087.33	4769.82	2591.75	4530.48	3550.71	5364.57	3512.28	2654.54	1526.48	2506.45	3158.36	1038.51	2518.46	8326.12	6869.85	2836.57	3014.5	1859.55	5865.15	5500.62	6037.8	2411.61	4397.3	2617.13	3193.04	4130	2012.77	3826.68	3785.94	3861.54	3096.87	9269.33	12659.9	9.59955	113.098	10.7298	0
2.1.1.74	methylenetetrahydrofolate---tRNA-(uracil54-C5)-methyltransferase (FADH2-oxidizing)	75	72	1262781;1262831;1262952;1263013;1262989;1262689;1262970;1896989;1897035;84026;169435;398767;443143;1485;1321781;39483;48256;1572656;1965604;29348;1855400;262724;362948;266117;338966;203119;426355;441620;491915;883;633699;504728;555079;378806;572544;663278;709986;693977;880072;546271;1209989;936154;1033837;760570;1036673;693746;927704;1048834;717605;1314884;1408186;1430440;1333996;457405;42256;152…	70	1262781;1262831;1262952;1263013;1262989;1262689;1262970;1896989;1897035;84026;169435;313985;443143;-;1321780;39483;48256;1572656;1965604;29348;1855400;274;1624;49319;29543;1515;31998;223967;33934;881;33959;277;291990;41;167642;253239;309887;55148;60893;69823;499229;1348;267818;1318;61624;351091;971;405212;377615;1579;55518;1333996;851;42256;1526927;1536772;1536773;345632;1182571;484429;1126833;12…	12	Clostridiaceae;Ruminococcaceae;Firmicutes;Alphaproteobacteria;Proteobacteria;Erysipelotrichaceae;Bacteria;Lactobacillaceae;Bacilli;Streptococcaceae;Oscillospiraceae;Clostridiales	256.469	165.146	668.731	238.728	1771.69	300.328	319.055	98.9232	135.767	179.219	3307.77	566.634	339.295	238.771	1761.52	97.4474	300.922	2693.46	221.676	1407.09	235.298	2805.39	1448.48	827.207	1501.79	597.401	657.447	335.783	357.972	2358.62	928.897	15536.9	892.187	463.603	752.427	1109.34	1122.69	7.67964	28.5721	27.6716	0
2.1.1.77	protein-L-isoaspartate(D-aspartate) O-methyltransferase	2	2	585057;1328859	1	562	1	Enterobacteriaceae	2.54289	0	25.1639	1.1368	13.5072	26.1824	695.91	0	75.0712	0	5.2271	7.32085	3.49789	3.83055	8.84077	6.96053	7.03088	0	33.7792	0	0	0	0	6.16661	0	0	5.37005	0	0	0	1.87089	0	1.30056	3.65042	0.592929	0	76.3235	0	0	0	0
2.1.1.79	cyclopropane-fatty-acyl-phospholipid synthase	4	4	585057;1125630;1266738;1328859	3	562;573;584	2	Enterobacteriaceae;Proteobacteria	25.4289	96.171	378.717	25.0096	193.603	253.353	1819.54	1054.33	354.592	2472.42	57.4981	11.7134	74.8548	48.5202	170.185	43.1553	189.834	4.78696	371.572	1402.12	0	22.9574	20.3533	19.3808	0	6.28843	3.83575	2.82171	16.8855	0	12.1608	0	2.60113	59.0151	4.74343	10.3291	411.162	0	0.396835	2.2589	0
2.1.1.80	protein-glutamate O-methyltransferase	13	11	97138;169435;156889;699035;796606;1328859;93218;292800;1196031;1534;1006576	11	97138;169435;1124597;1496;1471;562;93218;292800;665099;1534;1006576	9	Clostridiaceae;Ruminococcaceae;Alphaproteobacteria;Peptostreptococcaceae;Bacilli;Enterobacteriaceae;Betaproteobacteria;Clostridiales;Bacteria	3876.82	31.1373	130.223	13.6416	1076.07	101.649	36.9919	968.73	95.8356	0	1.96016	124.454	37.7772	49.7971	79.5669	10.4408	5.6247	86.1653	31.668	1154.2	97.9109	9.18295	13.5689	34.3569	4.28734	78.6054	99.7295	126.977	347.841	0	489.238	63.0685	3.90169	32.8538	3.55757	64.0404	204.35	0	0	2.2589	0
2.1.2.1	glycine hydroxymethyltransferase	152	149	1263002;1262831;1263004;1263006;1262824;1262688;1105031;1817876;1817880;59620;1264;97138;551788;1871020;1965627;1965583;1965575;1965654;1965562;1965604;1965587;1965659;1965560;1965545;1776047;2042042;272626;281309;292459;292415;205922;207559;264732;321327;106370;138119;362948;386415;351627;404589;498761;391038;508767;585057;316067;515620;471855;479437;429009;633699;525898;591001;562970;639283;610…	141	1263002;1262831;1263004;1263006;1262824;1262688;1105031;1817876;1817880;59620;1264;97138;551788;1871020;1965627;1965583;1965575;1965654;1965562;1965604;1965587;1965659;1965560;1965545;1776047;2042042;1642;1428;2734;36861;294;58180;1525;321327;106370;49338;1624;1542;44001;404589;35701;148447;1491;562;1203471;39485;84110;84112;42838;33959;65553;905;33943;921;84030;717609;1736;253239;73919;1604;6982…	16	Firmicutes;Clostridiaceae;Bacteria;Ruminococcaceae;Clostridiales;Lachnospiraceae;Lactobacillaceae;Bacilli;Betaproteobacteria;Proteobacteria;Enterobacteriaceae;Eubacteriaceae;Alphaproteobacteria;Oscillospiraceae;Streptococcaceae;Erysipelotrichaceae	5026.21	2000.28	4401.8	2741.97	5495.16	9977.04	9367.04	9206.01	10605.8	19795.3	3062.43	13143.9	6615.2	18366.2	4846.95	3318.78	10136.4	8943.63	14423.7	7074.44	2009.51	1207.56	5132.43	6304.92	7494.27	8979.88	9771.19	2842.17	2524.38	3711.22	4860.88	3758.88	18890.7	4147.49	6028.9	11213.3	8961.86	153.593	121.431	98.2624	1132.07
2.1.2.10	aminomethyltransferase	17	15	1263002;1263004;1262970;1519438;1216932;1965604;585057;883;693746;1328859;1548;1297617;1715860;674;292800	14	1263002;1263004;1262970;1519438;1216932;1965604;562;881;351091;1548;1297617;1715860;674;292800	9	Firmicutes;Ruminococcaceae;Eubacteriaceae;Clostridiaceae;Enterobacteriaceae;Proteobacteria;Oscillospiraceae;Clostridiales;Bacilli	2331.83	58.7274	195.02	30.6936	180.095	117.821	250.851	487.44	509.526	1024.01	357.076	506.603	132.92	70.2267	170.185	38.2829	95.6199	360.618	2605.22	2908.71	20.5189	27.5488	122.12	406.997	359.524	9.43264	98.9623	241.256	178.986	423.589	66.1048	245.967	502.018	186.171	151.197	454.48	689.374	0	0.396835	1.12945	0
2.1.2.11	3-methyl-2-oxobutanoate hydroxymethyltransferase	13	12	1605376;1635273;693746;765821;1496;349161;585057;768706;1328859;29338;1736;1428	10	1605376;1635273;351091;765821;1496;59610;562;1563;1428;1736	8	Clostridiales;Bacteria;Oscillospiraceae;Lachnospiraceae;Peptostreptococcaceae;Enterobacteriaceae;Bacilli;Eubacteriaceae	593.221	1187.16	83.67	156.879	558.296	683.053	167.62	799.074	174.101	262.499	96.7013	184.485	93.0438	1251.31	150.293	254.755	2.81235	405.296	5913.48	428.679	74.7156	9.18295	206.925	177.07	799.896	72.3169	89.7565	96.6435	165.478	48.1352	111.006	258.581	1083.37	243.97	218.791	159.068	61.5512	0	0	0	0
2.1.2.13	UDP-4-amino-4-deoxy-L-arabinose formyltransferase	3	3	585057;1266738;1328859	2	562;584	2	Enterobacteriaceae;Proteobacteria	0.363271	31.1373	42.7787	1.1368	2.25119	10.781	35.8359	15.3767	11.1808	27.9821	0.980081	4.39251	5.59662	30.6444	4.42038	5.56842	0.703088	1.59565	16.8896	19.9	0	4.59147	0	0	0	0	0	0.705427	3.37709	0	0.311815	0	0	1.21681	0	0	19.6964	0	3.57151	0	0
2.1.2.2	phosphoribosylglycinamide formyltransferase	44	43	1262831;1263004;1262952;1262688;1307;97138;186802;39484;1499683;150247;1849176;1122184;1965569;1965654;1965562;1965604;1965557;216851;1965659;515619;663278;697281;491077;1042156;585394;693746;699035;1328859;1297617;536227;649756;1750719;1712675;991789;1834196;1834198;1796616;292800;1424294;1670800;537007;859143;1871021	41	1262831;1263004;1262952;1262688;1307;97138;-;39484;1499683;1849176;288966;1965569;1965654;1965562;1965604;1965557;1965659;39491;253239;252966;1598;1042156;301301;351091;1496;562;1297617;217159;649756;1750719;1712675;28446;1834196;1834198;1796616;292800;1424294;1670800;1322;859143;1871021	13	Clostridiaceae;Firmicutes;Ruminococcaceae;Streptococcaceae;Clostridiales;Bacilli;Lachnospiraceae;Erysipelotrichaceae;Lactobacillaceae;Oscillospiraceae;Peptostreptococcaceae;Enterobacteriaceae;Alphaproteobacteria	284.804	163.569	386.895	358.093	321.921	296.477	2294.65	1421.32	230.006	259.834	209.084	3322.2	140.615	200.465	773.567	219.953	231.316	149.991	137.228	203.975	72.0392	298.446	434.204	352.378	129.233	286.124	241.652	94.5272	197.56	635.384	622.695	433.596	222.397	218.417	798.083	437.954	758.311	9.59955	25.3974	0.564726	0
2.1.2.3	phosphoribosylaminoimidazolecarboxamide formyltransferase	56	56	1262970;1262688;97138;697281;720554;1510;265948;403957;1473580;1467;1852383;29348;1965566;1965545;1792311;2024554;169963;362948;585057;645462;526226;591001;663278;760570;491077;1069534;1069533;699035;1110502;1229756;1128398;527021;931276;1358027;1266738;1345695;1294273;1328859;158822;441162;1130798;1702221;1194971;1678028;1332080;1712675;87541;487316;528191;1296;1249;29343;1212491;1841863;584609;…	52	1262970;1262688;97138;252966;288965;1510;265948;403957;1473580;1467;1852383;29348;1965566;1965545;1792311;2024554;1639;1624;562;1496;2054;905;253239;1318;1598;1623;102684;171437;1244;1556;1428;36745;584;169679;159346;158822;342113;97478;1702221;1678028;1332080;1712675;87541;487316;528191;1296;1249;29343;96230;1841863;584609;1335613	15	Ruminococcaceae;Firmicutes;Clostridiaceae;Bacilli;Clostridiales;Erysipelotrichaceae;Lachnospiraceae;Lactobacillaceae;Enterobacteriaceae;Peptostreptococcaceae;Bacteria;Streptococcaceae;Alphaproteobacteria;Proteobacteria;Betaproteobacteria	374.532	166.723	1295.31	2134.91	670.856	2384.91	2788.27	345.462	3771.13	3575.05	85.9204	11212.6	2119.02	264.308	2605.82	3289.54	1245.17	1858.94	2311.77	3929.41	44.1603	229.574	624.168	752.327	392.598	119.48	325.271	251.838	388.366	832.738	5982.48	502.972	2234.37	609.012	584.035	1656.79	1560.94	1.91991	158.337	0.564726	0
2.1.2.5	glutamate formimidoyltransferase	12	12	1262778;1871035;1650661;1965659;1520827;292459;234267;379066;693746;1796616;712710;537007	12	1262778;1871035;1650661;1965659;1520827;2734;332163;173480;351091;1796616;712710;1322	6	Clostridiaceae;Ruminococcaceae;Lachnospiraceae;Clostridiales;Bacteria;Oscillospiraceae	5.08579	12.6126	29.5676	194.393	22.5119	219.47	5.77999	6.15067	19.1671	58.6292	38.5499	83.4577	121.027	47.2434	488.452	34.1066	750.195	25.5304	289.235	120.229	70.255	1570.28	84.8055	94.2611	62.4727	113.192	330.641	104.403	136.772	163.66	41.7832	485.628	144.363	231.193	3771.62	896.565	12.3102	0	0	0	20.2155
2.1.2.9	methionyl-tRNA formyltransferase	85	80	657313;1262831;1262996;1263029;1263004;1262796;1262794;1262797;1262989;1262689;1262970;1896989;1897029;1897011;1897035;1648923;97138;169435;375286;1226325;876091;2042042;267212;1193532;157838;1729690;1776391;1871029;1965627;1965569;1965654;1965562;1965604;1965655;1965576;1965542;1965581;1965659;474960;243233;138119;404589;585057;626418;633699;639282;589865;439292;1604;1033837;491077;1042156;69374…	78	33039;1262831;1262996;1263029;1263004;1262796;1262794;1262797;1262989;1262689;1262970;1896989;1897029;1897011;1897035;1648923;97138;169435;375286;1226325;876091;2042042;267212;1193532;157838;1729690;1776391;1871029;1965627;1965569;1965654;1965562;1965604;1965655;1965576;1965542;1965581;1965659;474960;414;49338;404589;562;337;33959;197162;427923;85683;1604;267818;1598;1042156;351091;159743;1496;83…	16	Lachnospiraceae;Clostridiaceae;Firmicutes;Alphaproteobacteria;Ruminococcaceae;Oscillospiraceae;Bacilli;Betaproteobacteria;Lactobacillaceae;Peptostreptococcaceae;Eubacteriaceae;Clostridiales;Proteobacteria;Enterobacteriaceae;Bacteria;Erysipelotrichaceae	782.848	430.405	767.5	653.661	319.67	509.017	1685.44	1364.94	977.523	4234.63	706.638	676.446	423.944	1348.35	1359.27	358.467	314.28	1153.66	584.803	1674.91	194.038	867.789	1146.57	602.566	761.31	1257.69	699.64	454.295	398.497	1867.64	474.271	591.268	862.274	815.869	1845.2	1024.65	1354.13	7.67964	165.083	6.77671	60.6466
2.1.3.2	aspartate carbamoyltransferase	111	101	1262831;1262700;1263004;77133;97138;1487921;1797682;1797683;59620;411490;186802;911092;937334;29343;398512;1298866;1193532;549687;1720194;1386;1852384;48256;1673717;1572656;1965583;1965550;1965659;1423;212717;243365;247156;324831;357809;498761;395495;585057;515619;443144;502025;633699;610130;378806;903814;663278;1604;546271;697281;545694;491077;1042156;585394;693746;699035;1147128;717605;698948;1…	97	1262831;1262700;1263004;77133;97138;1487921;1797682;1797683;59620;105841;-;911092;937334;29343;35825;1298866;1193532;549687;1720194;1852384;48256;1673717;1572656;1965583;1965550;1965659;1423;1513;536;37329;1596;66219;35701;34029;562;39491;443144;80816;33959;84030;41;1736;253239;1604;69823;252966;88058;1598;1042156;301301;351091;1496;1684;377615;1517;33905;1501;89154;1683;1349819;1536772;1545702;1…	16	Clostridiaceae;Ruminococcaceae;Firmicutes;Bacteria;Clostridiales;Lachnospiraceae;Bacilli;Betaproteobacteria;Lactobacillaceae;Enterobacteriaceae;Proteobacteria;Eubacteriaceae;Oscillospiraceae;Peptostreptococcaceae;Alphaproteobacteria;Erysipelotrichaceae	794.109	1888.73	1555.13	3487.71	959.009	4706.68	58581.3	1617.11	3937.25	2231.91	3662.89	45393.7	4665.48	8863.88	3834.68	6331.29	7931.53	2825.9	5852.25	7218.71	1265.26	4807.27	2903.74	1912.53	1792.11	1138.21	1647.07	1461.65	881.422	1949.47	1448.69	6929.66	2252.58	1435.22	2572.13	10087.4	2016.42	34.5584	13.8892	9.60035	0
2.1.3.3	ornithine carbamoyltransferase	115	113	1262831;1262907;1262990;1262700;77133;1487921;1797682;1797683;97138;937334;29343;1298866;1150298;549687;165185;1386;1852384;1965627;1965654;1965550;1965647;1965542;1965659;194439;375451;278197;232721;357809;498761;334390;85643;585057;360911;515620;515619;443144;525897;523794;479437;502025;519441;272942;633147;610130;1511;701347;663278;1604;546271;697281;743720;760570;491077;1042156;502558;585394;…	109	1262831;1262907;1262990;1262700;77133;1487921;1797682;1797683;97138;937334;29343;1298866;1150298;549687;165185;-;1852384;1965627;1965654;1965550;1965647;1965542;1965659;1097;2434;1255;232721;66219;35701;1613;85643;562;360911;39485;39491;443144;899;40542;84112;80816;34105;1061;133926;84030;1511;1334193;253239;1604;69823;252966;47880;1318;1598;1042156;502558;301301;351091;2066;1352;1866;377615;3674…	17	Clostridiaceae;Bacteria;Firmicutes;Ruminococcaceae;Clostridiales;Bacilli;Lachnospiraceae;Eubacteriaceae;Alphaproteobacteria;Lactobacillaceae;Betaproteobacteria;Enterobacteriaceae;Proteobacteria;Peptostreptococcaceae;Streptococcaceae;Oscillospiraceae;Erysipelotrichaceae	2070.64	529.334	2785.02	2265.65	1533.06	1444.65	5733.75	1565.86	590.986	3803.57	661.228	14154.1	8918.21	1679.06	6036.03	5827.35	2550.1	804.209	2586.22	2048.87	705.895	2346.24	3934.97	1746.91	2493.4	1836.22	18924.8	1545.59	2531.13	2604.11	3130.94	2152.21	4228.14	1778.36	3625.17	5439.3	1282.73	11.5195	144.051	4.51781	80.8621
2.1.3.6	putrescine carbamoyltransferase	2	2	1262907;760570	2	1262907;1318	2	Bacteria;Streptococcaceae	0	0	0	0	366.945	0	0	0	0	0	0	26.3551	16.7899	0	0	0	0	15.9565	2.1112	70.4791	36.1311	0	0	10.5713	2.44991	160.355	0	0	5.06564	67.3892	13.7199	648.029	10.4045	0.608404	0	0	0	0	0	0	0
2.10.1.1	molybdopterin molybdotransferase	10	10	1262756;154288;438033;340146;33934;1221500;1965537;585057;491077;1328859	9	1262756;154288;438033;340146;33934;1221500;1965537;562;1598	7	Lachnospiraceae;Erysipelotrichaceae;Ruminococcaceae;Bacilli;Clostridiales;Enterobacteriaceae;Lactobacillaceae	111.161	0.394143	44.0369	4.54721	45.0239	25.4124	68.2038	118.4	57.5014	74.619	10.7809	42.4609	20.9873	141.73	4.42038	46.6355	4.21853	60.6348	82.3369	989.194	9.81339	9.18295	6.78444	73.9994	20.2118	15.7211	23.7816	1.41085	27.0168	24.0676	11.5372	66.222	10.4045	12.7765	20.7525	10.3291	105.868	0	0.793669	0.564726	0
2.2.1.1	transketolase	254	186	1262831;1262907;1262756;1263063;1263004;1262824;1262989;1262689;1262970;1262801;1115758;445972;1403940;1403537;1660094;1802354;1896989;1896978;1827376;1193532;59620;97138;169435;411471;501571;186802;876091;1232460;438033;39484;1263547;1121307;1197129;1150298;1671366;1484;1870991;160404;1264;349938;1881060;745368;1572656;1945634;1965583;1965654;1965562;1965648;1965604;1965587;1965551;1965659;19655…	177	1262831;1262907;1262756;1263063;1263004;1262824;1262989;1262689;1262970;1262801;1115758;169435;261299;655338;1660094;1802354;1896989;1896978;1827376;1193532;59620;97138;214851;501571;-;876091;1232460;438033;39484;1263547;1495;795830;1150298;1671366;1484;1870991;160404;1264;349938;1881060;745368;1572656;1945634;1965583;1965654;1965562;1965648;1965604;1965587;1965551;1965659;1965576;1965557;1965540…	17	Clostridiaceae;Bacteria;Lachnospiraceae;Firmicutes;Alphaproteobacteria;Ruminococcaceae;Peptostreptococcaceae;Clostridiales;Oscillospiraceae;Bacilli;Erysipelotrichaceae;Eubacteriaceae;Lactobacillaceae;Proteobacteria;Enterobacteriaceae;Betaproteobacteria;Streptococcaceae	3684.65	9662.82	7573.71	7756.4	6280.83	25844.4	14291.6	7786.23	13543.2	25689.6	8284.3	17073.7	9314.87	14591.8	19885.1	4290.47	9518.4	7115.02	13131.7	10901.9	2409.41	5280.2	7669.81	9799.63	3813.28	5606.14	4805.43	3383.23	3721.56	4957.92	6185.16	3590.18	3612.97	4018.51	5133.58	10126.6	7425.54	11.5195	220.243	0.564726	20.2155
2.2.1.2	transaldolase	53	47	1262824;411490;411471;2025494;1329516;1871020;1965604;1965557;1965560;319795;585057;583346;515620;515619;591001;748727;610130;515622;573061;580327;903814;663278;697281;868595;585394;699035;931276;1266738;1345695;1042163;1328859;1536773;84022;33033;649756;991789;888061;1834196;1796616;1215089;1517;1736;537007;208479;1664069;1871021;39488	44	1262824;105841;214851;2025494;1329516;1871020;1965604;1965557;1965560;68909;562;1534;39485;39491;905;1538;84030;43305;1493;1517;1736;253239;252966;1565;301301;1496;36745;584;169679;1465;1536773;84022;33033;649756;28446;132132;1834196;1796616;1215089;1322;208479;1664069;1871021;39488	12	Clostridiaceae;Lachnospiraceae;Ruminococcaceae;Bacilli;Erysipelotrichaceae;Bacteria;Enterobacteriaceae;Eubacteriaceae;Firmicutes;Clostridiales;Peptostreptococcaceae;Proteobacteria	9381.1	1897.41	1182.08	1848.44	2525.84	2453.45	1742.09	4213.21	2117.97	14123	910.495	14135.1	507.194	550.322	333.739	480.276	540.675	615.922	2782.56	4063.74	699.204	876.972	1899.64	875.659	581.854	3933.41	719.586	583.388	376.546	182.914	593.696	660.643	375.863	737.993	1763.37	481.336	1548.63	3.83982	11.1114	2.2589	0
2.2.1.6	acetolactate synthase	210	140	1262831;1262756;59620;165186;1262989;97138;1504536;1193532;765821;1195236;33039;856;358743;186802;1432052;439235;84030;1226325;39484;1449050;1150298;1485;626937;1871020;1261636;48256;1572656;1965627;1965583;1965569;1965647;1965654;169435;1965562;1965604;1965550;1965659;1965576;1965560;1965542;1855376;1761781;1855299;29364;258515;243233;292459;362948;96561;357809;498761;426117;517417;414684;585057…	134	1262831;1262756;59620;165186;1262989;97138;1504536;1193532;765821;29371;33039;856;358743;-;1432052;259354;84030;1226325;39484;1449050;1150298;626937;1871020;1261636;48256;1572656;1965627;1965583;1965569;1965647;1965654;169435;1965562;1965604;1965550;1965659;1965576;1965560;1965542;1855376;1761781;1855299;29364;258515;414;2734;1624;181663;66219;35701;426117;274539;34018;562;881;39485;39491;324057;…	16	Clostridiaceae;Lachnospiraceae;Ruminococcaceae;Firmicutes;Bacteria;Clostridiales;Proteobacteria;Eubacteriaceae;Oscillospiraceae;Lactobacillaceae;Alphaproteobacteria;Enterobacteriaceae;Bacilli;Betaproteobacteria;Streptococcaceae;Erysipelotrichaceae	1761.14	4137.32	3074.4	1074.28	1580.34	1905.16	3888.77	4676.04	1996.58	8519.89	3849.76	1534.45	1386.56	1732.68	5666.93	1567.51	5507.99	16468.7	1735.41	1611.9	856.218	3416.06	2645.93	1413.04	1868.06	1980.86	2542.33	1064.49	3608.43	2416.38	1985.01	1721.77	1469.64	2291.25	2524.69	7821.19	5662.71	28.7986	5.55568	7.34144	0
2.2.1.7	1-deoxy-D-xylulose-5-phosphate synthase	117	113	857293;1262831;1262995;1262996;1263006;1262824;1262989;1262970;1304284;1403537;1797656;1797679;1896989;876091;1193532;83555;97138;169435;411486;931276;186802;1226325;1226323;1871035;1231072;1118054;1410617;39484;1432052;1121307;1658111;1712675;520762;1776391;1871020;1871030;1572656;1965627;1965583;1965569;1965654;1965562;1965604;1965557;1965655;1965659;1965576;1965566;1965542;1776045;2042042;2726…	108	515264;1262831;1262995;1262996;1263006;1262824;1262989;1262970;1304284;655338;1797656;1797679;1896989;876091;1193532;83555;97138;169435;411486;36745;-;1226325;1226323;1871035;1513;1118054;1410617;39484;1432052;1495;1658111;1712675;520762;1776391;1871020;1871030;1572656;1965627;1965583;1965569;1965654;1965562;1965604;1965557;1965655;1965659;1965576;1965566;1965542;1776045;2042042;1642;2734;28232;1…	16	Clostridiaceae;Firmicutes;Ruminococcaceae;Bacteria;Clostridiales;Oscillospiraceae;Bacilli;Lachnospiraceae;Erysipelotrichaceae;Peptostreptococcaceae;Eubacteriaceae;Lactobacillaceae;Proteobacteria;Alphaproteobacteria;Enterobacteriaceae;Betaproteobacteria	1016.79	219.932	3697.84	6737.82	438.983	7870.9	10049.1	18280.8	7773.87	1982.73	27962.4	8950.47	33986.2	8216.52	32951.8	67400.2	5736.49	3143.44	8069.02	1213.9	873.838	757.593	5468.26	4158.06	1108.58	603.689	1515.89	358.357	580.86	774.976	1332.7	826.198	2182.35	1148.67	27841	17699.9	14351.3	30.7186	578.188	10.1651	20.2155
2.2.1.9	2-succinyl-5-enolpyruvyl-6-hydroxy-3-cyclohexene-1-carboxylic-acid synthase	12	12	165186;1325933;1469950;187979;1547283;411959;1335;971;176279;585057;1266738;1328859	11	165186;1325933;1469950;187979;1547283;411959;1335;971;1282;562;584	8	Ruminococcaceae;Clostridiaceae;Lachnospiraceae;Firmicutes;Bacilli;Streptococcaceae;Enterobacteriaceae;Proteobacteria	142.765	26.8017	97.5102	5.68401	63.0334	26.1824	315.587	105.074	59.0986	192.544	122.837	77.601	38.4768	30.6444	388.994	8.35263	16.171	119.674	84.4481	398.829	18.9577	9.18295	162.827	13.2142	33.0738	430.757	6.90435	28.9225	25.3282	19.2541	4301.8	88.296	217.194	43.8051	129.851	10.3291	113.254	0	0.793669	1.69418	0
2.3.1.1	amino-acid N-acetyltransferase	66	63	1263002;1262831;1262961;1262952;1262989;1262688;813;1797683;1193532;97138;1506471;1470350;109327;1572656;1965627;1965548;1965549;1965654;1965604;1965588;1965576;1965582;1965551;1965659;167539;292459;266117;96561;585057;439235;573370;429009;610130;663278;158189;1042156;585394;693746;1234679;65093;1367477;1223802;1080068;1328859;1536771;1603606;1297617;1702221;1736;347534;1695218;991789;1834196;179…	62	1263002;1262831;1262961;1262952;1262989;1262688;813;1797683;1193532;97138;1506471;1470350;109327;1572656;1965627;1965548;1965549;1965654;1965604;1965588;1965576;1965582;1965551;1965659;1219;2734;49319;181663;562;259354;184917;42838;84030;253239;1131703;1042156;301301;351091;2751;65093;324767;748811;1080068;1536771;1603606;1297617;1702221;1736;347534;1695218;28446;1834196;1796616;292800;1302;56187…	14	Firmicutes;Clostridiaceae;Ruminococcaceae;Bacteria;Clostridiales;Betaproteobacteria;Erysipelotrichaceae;Lachnospiraceae;Proteobacteria;Enterobacteriaceae;Oscillospiraceae;Bacilli;Eubacteriaceae;Streptococcaceae	975.745	647.577	550.461	2258.82	670.856	916.385	359.515	2120.44	1825.67	2656.3	127.737	278.192	151.109	1583.29	1173.61	2858.69	2368.7	668.579	1826.19	635.141	206.304	1010.12	2279.57	980.492	331.963	487.353	691.202	1569.58	427.202	1261.14	3061.4	5704.55	1695.94	529.919	2859.1	2212.49	945.427	0	1.1905	1.69418	0
2.3.1.102	N6-hydroxylysine N-acetyltransferase	1	1	585057	1	562	1	Enterobacteriaceae	0	0.394143	0	0	0	0	0	11.2762	0	2.66496	0	0	0.699577	0	0	0	0.703088	0	12.6672	26.5333	0	0	0	1.76189	0	0	0	0	0	0	0	0	3.90169	0	1.18586	10.3291	2.46205	0	0	0	0
2.3.1.117	2,3,4,5-tetrahydropyridine-2,6-dicarboxylate N-succinyltransferase	3	3	391008;585057;1328859	2	40324;562	2	Proteobacteria;Enterobacteriaceae	25.0657	0.394143	100.027	21.5992	47.2751	204.069	321.367	349.05	376.953	315.798	9.80081	171.308	5.59662	7.66109	150.293	28.5382	107.572	22.3391	242.788	1813.38	0.223032	13.7744	20.3533	0	26.3365	88.038	0	0.705427	8.44274	4.81352	175.24	3.15343	39.0169	19.4689	2.96465	24.7898	54.1651	0	0	2.2589	0
2.3.1.118	N-hydroxyarylamine O-acetyltransferase	1	1	1328859	1	562	1	Enterobacteriaceae	0	0	0	0	2.25119	0.770071	30.0559	0	0	0	0	0	0	0	0	3.48026	0	1.59565	0	3.31666	0	0	0	0	0	0	0.76715	0	0	0	0.311815	1.57671	0	0	0	0	0	0	0	0	0
2.3.1.12	dihydrolipoyllysine-residue acetyltransferase	18	18	876091;1226323;2042042;362948;585057;491077;693746;1155766;745776;1358027;1328859;1333534;573737;1194971;991789;499555;193462;1791	15	876091;1226323;2042042;1624;562;1598;351091;1352;502394;44251;573737;28446;499555;193462;1791	7	Oscillospiraceae;Lactobacillaceae;Enterobacteriaceae;Bacilli;Bacteria;Betaproteobacteria;Lachnospiraceae	466.439	37.4436	619.661	103.449	110.308	286.467	2659.95	183.495	669.252	465.036	81.02	4155.31	193.783	975.512	795.669	103.016	97.7292	73.4	821.258	8115.04	66.0174	348.952	892.154	45.8091	649.226	75.4612	122.744	270.884	65.8533	567.995	104.77	786.78	76.7333	721.567	162.463	475.138	300.37	3.83982	30.5563	2.82363	20.2155
2.3.1.128	Transferred to 2.3.1.266 and 2.3.1.267	3	2	585057;1328859	1	562	1	Enterobacteriaceae	5.08579	3.94143	62.9098	6.82081	13.5072	30.0328	69.3598	0	70.2795	0	2.28686	8.78502	1.39915	7.66109	11.051	11.1368	4.92161	3.19131	35.8904	0	0	4.59147	6.78444	11.4523	0	0	3.83575	0.705427	3.37709	0	3.11815	0	2.60113	3.04202	1.77879	22.724	49.241	0	0	2.82363	0
2.3.1.129	acyl-[acyl-carrier-protein]---UDP-N-acetylglucosamine O-acyltransferase	4	4	288000;585057;1266738;1328859	3	288000;562;584	3	Alphaproteobacteria;Enterobacteriaceae;Proteobacteria	9.08176	9.85358	10.0656	26.1464	24.7631	275.686	0	0	1.59726	0	81.3467	68.816	97.2413	20.4296	28.7325	6.96053	30.9359	7.97826	57.0025	25.7041	0.223032	0	10.1767	58.1424	0	3.14421	15.343	29.6279	75.9846	110.711	5.92449	74.1055	55.9243	13.9933	19.5667	76.4353	88.6338	0	0	0	0
2.3.1.15	glycerol-3-phosphate 1-O-acyltransferase	5	3	585057;1266738;1328859	2	562;584	2	Enterobacteriaceae;Proteobacteria	6.90214	37.4436	189.988	19.3256	33.7679	167.105	839.254	434.647	300.285	989.368	19.2749	30.7476	25.8844	43.4128	75.1465	22.2737	35.1544	6.38261	259.678	1202.29	0.446063	13.7744	10.1767	19.3808	2.44991	3.14421	9.2058	0.705427	20.2626	0	4.98904	3.15343	9.10395	24.3361	4.1505	30.9873	243.743	0	0.396835	1.12945	20.2155
2.3.1.157	glucosamine-1-phosphate N-acetyltransferase	74	71	1262831;1262847;1262778;1263004;1262789;169435;1897035;1193532;97138;501571;1226322;1514668;1161902;1871030;1871035;1870991;39484;1572656;1965604;29348;1965576;1965566;1520829;2042042;272562;272560;362948;272563;404380;585057;525919;645462;633699;1604;1033837;991791;491077;502558;1082931;985002;699035;1224746;717605;1265601;1314884;326425;1358027;1266738;1408186;1555112;1208324;1415775;1328859;48…	61	1262831;1262847;1262778;1263004;1262789;169435;1897035;1193532;97138;501571;1226322;1514668;35518;1871030;1871035;1870991;39484;1572656;1965604;29348;1965576;1965566;1520829;2042042;1488;28450;1624;1496;225194;562;33034;33959;1604;267818;1598;502558;531813;985002;442;377615;1265601;1579;1587;584;1555112;1208324;1561;484770;907;1628753;1297617;198467;288004;52242;1712675;340345;292800;1215089;3949…	14	Clostridiaceae;Firmicutes;Ruminococcaceae;Oscillospiraceae;Clostridiales;Erysipelotrichaceae;Peptostreptococcaceae;Lactobacillaceae;Betaproteobacteria;Proteobacteria;Enterobacteriaceae;Bacteria;Alphaproteobacteria;Bacilli	1372.44	164.752	1585.96	295.568	956.757	980.301	353.735	1040.49	487.164	274.491	213.004	9949.03	321.106	9719.37	1144.88	150.347	393.729	3751.38	394.795	1817.53	191.584	633.623	3856.95	379.687	4524.98	745.179	920.58	599.613	1984.04	847.179	654.188	1518.38	1839	2078.31	975.368	17764	657.367	32.6385	12576.9	119.157	80.8621
2.3.1.16	acetyl-CoA C-acyltransferase	10	8	1263001;585057;436717;491077;1245471;1358027;47763;1328859	6	1263001;562;1148157;1598;53412;47763	5	Firmicutes;Enterobacteriaceae;Proteobacteria;Lactobacillaceae;Bacteria	192.897	13.795	236.541	4.54721	20.2607	20.0219	450.839	16.9143	127.781	384.421	16.6614	3184.57	9.79408	154.499	2725.17	14.6171	736.836	0	426.463	62.1874	483.533	12700	552.932	1629.75	36.7486	59.7401	205.596	2.11628	18.574	4.81352	7.17175	115.1	44986.5	719.133	18.9737	1729.09	201.888	7.67964	4.36518	1.12945	0
2.3.1.179	beta-ketoacyl-[acyl-carrier-protein] synthase II	19	19	340097;169963;272626;335283;366602;585057;626418;696281;1266738;1328859;1094342;712357;1250539;1215089;192421;1424294;795665;1349767;123899	18	340097;1639;1642;916;366602;562;337;1564;584;1094342;712357;1250539;1215089;192421;1424294;795665;55508;123899	8	Bacilli;Betaproteobacteria;Alphaproteobacteria;Enterobacteriaceae;Clostridiales;Proteobacteria;Bacteria;Clostridiaceae	498.407	4.33558	1592.88	80.7129	1127.85	2228.59	3747.74	5599.67	5625.55	8771.06	206.47	437.787	210.573	952.529	640.956	68.2132	196.865	762.722	2487	6407.79	341.238	114.787	210.318	420.211	630.852	826.928	474.866	26.8062	38.8366	336.946	136.263	64.6453	5461.07	2670.89	893.544	247.898	421.01	0	0.396835	0	0
2.3.1.180	beta-ketoacyl-[acyl-carrier-protein] synthase III	82	78	1262813;1263004;1262989;1262799;1896981;169435;1531;1896989;1896980;1193534;165185;1193532;97138;29348;59620;186802;457421;858215;1472762;1125712;39490;1673717;1871020;341220;1944639;1965627;1965647;1965654;1965562;1965604;1965659;1965576;1965542;1965551;160404;1520815;317025;362948;387093;517418;290512;585057;458233;582899;330214;313603;1511;577650;491077;627192;693746;452652;862908;511062;11442…	75	1262813;1263004;1262989;1262799;1896981;169435;1531;1896989;1896980;1193534;165185;1193532;97138;29348;59620;-;457421;29329;138595;39490;1673717;1871020;341220;1944639;1965627;1965647;1965654;1965562;1965604;1965659;1965576;1965542;1965551;160404;1520815;39765;1624;387093;100716;1102;562;69966;53399;330214;313603;1511;894;1598;627192;351091;2066;97084;511062;184914;2751;103731;584;1555112;1752063…	15	Clostridiaceae;Firmicutes;Ruminococcaceae;Lachnospiraceae;Clostridiales;Eubacteriaceae;Erysipelotrichaceae;Bacteria;Proteobacteria;Lactobacillaceae;Enterobacteriaceae;Bacilli;Alphaproteobacteria;Peptostreptococcaceae;Oscillospiraceae	264.824	1116.61	416.463	668.439	1078.32	339.601	351.423	214.248	741.129	663.576	446.917	1144.98	630.319	330.704	934.911	290.95	1008.23	585.605	734.698	778.586	214.333	1235.11	1523.11	2115.15	532.243	663.429	1465.26	192.582	535.269	3388.71	379.479	316.919	1018.34	980.138	2180.79	2923.13	637.671	7.67964	0.793669	1.12945	20.2155
2.3.1.181	lipoyl(octanoyl) transferase	5	4	1262966;937334;585057;1328859	3	1262966;937334;562	3	Ruminococcaceae;Clostridiales;Enterobacteriaceae	4.35925	57.5449	322.727	27.2832	15.7584	54.6751	20.8079	0	49.5151	0	8.16734	17.57	6.2962	6.38424	11.051	9.04868	10.5463	0	605.915	16.5833	0	4.59147	3.39222	14.9761	4.28734	0	9.97295	3.52714	6.75419	0	3.42997	18.9206	9.10395	38.3294	15.4162	24.7898	307.756	0	0.793669	1.12945	0
2.3.1.182	(R)-citramalate synthase	14	14	1895747;165186;29343;1550240;471852;469383;526227;649638;577650;906968;1246995;42256;274537;1805714	14	1895747;165186;29343;1550240;2020;191495;52022;332249;894;81028;196914;42256;274537;1805714	5	Clostridiales;Ruminococcaceae;Firmicutes;Bacteria;Proteobacteria	18.1635	0.394143	51.586	14.7784	2.25119	33.1131	0	0	11.1808	0	5.88049	20.4984	24.4852	16.599	324.898	238.05	421.15	57.4435	4.2224	48.9208	38.3614	436.19	3.39222	105.713	102.284	169.788	64.4406	19.752	74.2961	86.6433	100.093	59.9151	578.751	121.072	156.533	415.23	83.7097	0	0	0	0
2.3.1.19	phosphate butyryltransferase	1	1	1780378	1	1780378	1	Clostridiales	0	0	1.2582	3.4104	0	0	0	0	0	4.66369	0.980081	0	0.699577	1.27685	4.42038	0	8.43705	0	4.2224	9.94999	4.01457	156.11	33.9222	5.28567	0.612477	37.7306	17.6444	5.64342	5.06564	9.62703	4.0536	6.30685	0	23.1193	4.1505	2.06582	0	0	0	0	0
2.3.1.191	UDP-3-O-(3-hydroxymyristoyl)glucosamine N-acyltransferase	3	3	585057;1266738;1328859	2	562;584	2	Enterobacteriaceae;Proteobacteria	13.8043	9.45944	407.026	18.1888	49.5263	9.24086	1272.75	1562.78	1598.86	2403.8	23.8486	77.601	50.3696	72.7804	59.6752	43.8513	10.5463	3.19131	33.7792	43.9458	0	0	16.9611	29.0712	0	15.7211	15.343	1.41085	13.5084	4.81352	7.79538	0	9.10395	21.2941	3.55757	6.19746	142.799	0	0.396835	0	0
2.3.1.193	tRNAMet cytidine acetyltransferase	3	3	585057;1266738;1328859	2	562;584	2	Enterobacteriaceae;Proteobacteria	2.90616	6.70044	25.1639	0	2.25119	24.6423	82.0758	31.2659	65.4877	75.9514	5.88049	14.6417	18.189	24.2601	4.42038	5.56842	2.81235	4.78696	44.3352	1458.5	0.223032	4.59147	0	1.76189	0	0	3.83575	0	3.37709	0	0.62363	0	1.30056	1.82521	0.592929	6.19746	64.0133	0	2.77784	0	0
2.3.1.210	dTDP-4-amino-4,6-dideoxy-D-galactose acyltransferase	2	2	585057;1328859	1	562	1	Enterobacteriaceae	2.90616	0	6.92008	1.1368	2.25119	7.70071	36.9919	14.8641	33.5425	0	1.30677	11.7134	3.49789	1.27685	2.21019	2.78421	0.703088	0	10.556	0	0	0	0	3.52378	0	0	2.30145	0	1.68855	0	0.311815	0	0	3.04202	0	6.19746	12.3102	0	0.396835	0.564726	0
2.3.1.222	phosphate propanoyltransferase	75	55	1262831;1262995;1262996;1262756;1262963;1262808;1262989;1897005;1262906;59620;537013;397287;765821;512314;40518;154046;460384;1121428;165186;1871035;169435;180164;1514668;1870991;1653435;1871020;1965627;1965583;1965569;1965654;1965604;1965587;29348;1965540;1965560;212717;293826;357809;645462;610130;491077;699035;1036743;1128398;1266738;189426;569;35703;1598;1580;1834198;1796616;292800;537007;29343	53	1262831;1262995;1262996;1262756;1262963;1262808;1262989;1897005;1262906;59620;84026;397287;765821;512314;40518;154046;460384;412895;165186;1871035;169435;180164;1514668;1870991;1653435;1871020;1965627;1965583;1965569;1965654;1965604;1965587;29348;1965540;1965560;1513;208226;66219;1496;84030;1598;1085;1556;584;189426;569;35703;1580;1834198;1796616;292800;1322;29343	13	Clostridiaceae;Firmicutes;Lachnospiraceae;Ruminococcaceae;Bacteria;Clostridiales;Erysipelotrichaceae;Peptostreptococcaceae;Lactobacillaceae;Alphaproteobacteria;Proteobacteria;Bacilli;Enterobacteriaceae	1063.66	807.994	997.749	2462.31	1049.06	14188.6	849.658	591.489	2292.07	5120.06	389.092	544.671	1030.48	715.035	1900.77	725.983	532.237	880.8	2400.44	1109.42	622.258	2281.96	1010.88	934.683	587.978	1704.16	519.36	676.505	531.892	3528.31	884.931	1513.64	701.004	524.444	579.885	617.68	578.582	5.75973	158.337	0	80.8621
2.3.1.234	N6-L-threonylcarbamoyladenine synthase	81	78	1263000;1262896;1262849;1262831;1262996;1262867;1263015;1262797;1262841;1263026;1262689;1262906;1193532;97138;169435;1965627;1965569;1965654;1965562;1965604;1965659;1965551;292459;362948;272563;350688;31964;585057;396513;626418;633699;635013;469371;640132;610130;515622;663278;1604;546271;545694;696281;1033837;491077;1042156;862751;585394;693746;698758;1314884;1358027;1921421;1150461;1328859;16036…	74	1263000;1262896;1262849;1262831;1262996;1262867;1263015;1262797;1262841;1263026;1262689;1262906;1193532;97138;169435;1965627;1965569;1965654;1965562;1965604;1965659;1965551;2734;1624;1496;461876;31964;562;1281;337;33959;863643;2006;286802;84030;43305;253239;1604;69823;88058;1564;267818;1598;1042156;862751;301301;351091;1449;1579;1921421;158787;1603606;1408;1297617;649756;52242;1712675;28446;1351;…	16	Firmicutes;Ruminococcaceae;Clostridiaceae;Proteobacteria;Alphaproteobacteria;Bacteria;Lachnospiraceae;Clostridiales;Lactobacillaceae;Peptostreptococcaceae;Enterobacteriaceae;Bacilli;Betaproteobacteria;Oscillospiraceae;Erysipelotrichaceae;Eubacteriaceae	815.906	167.511	922.887	418.343	637.088	371.944	1715.5	627.881	1196.35	938.733	854.631	7013.37	156.006	5679.42	6316.73	1715.77	1519.37	815.379	1606.62	678.257	193.368	1106.55	34566.7	2851.62	2516.67	1603.55	956.636	1333.26	587.614	3330.95	1172.74	2812.86	1760.96	2033.28	842.552	2702.09	3382.86	13.4394	3281.03	21.4596	0
2.3.1.241	Kdo2-lipid IVA lauroyltransferase	2	2	585057;1328859	1	562	1	Enterobacteriaceae	0.726541	13.0067	28.3094	2.2736	11.256	24.6423	64.7358	60.9941	20.7644	91.9412	3.26694	0	7.69535	2.5537	19.8917	7.65658	0.703088	0	50.6689	150.079	0.223032	0	0	2.64283	0	0	2.30145	0	5.06564	4.81352	0.935445	0	3.90169	7.90925	0	10.3291	73.8615	0	0	0	0
2.3.1.242	Kdo2-lipid IVA palmitoleoyltransferase	2	2	585057;1328859	1	562	1	Enterobacteriaceae	2.17962	141.892	156.016	4.54721	13.5072	42.3539	1718.97	114.3	47.9178	494.351	29.0757	23.4267	36.378	28.0907	150.293	22.9697	39.3729	3.19131	228.01	26.5333	0.223032	0	6.78444	1.76189	0.612477	0	0	0.705427	11.8198	0	0.935445	0	19.5085	31.0286	1.77879	18.5924	253.591	0	0	0.564726	0
2.3.1.243	lauroyl-Kdo2-lipid IVA myristoyltransferase	2	2	585057;1328859	1	562	1	Enterobacteriaceae	2.90616	12.2184	787.002	4.54721	2.25119	25.4124	9.24798	49.2053	52.7096	33.9783	5.88049	4.39251	8.39493	3.83055	15.4713	6.96053	5.6247	3.19131	48.5577	135.154	0	13.7744	0	7.9285	0	3.14421	2.30145	0	0	4.81352	0.62363	1.57671	0	3.65042	0	0	39.3928	0	0	0	0
2.3.1.28	chloramphenicol O-acetyltransferase	23	17	77133;717962;1263025;1965576;97138;1522;1226323;876091;1658109;1491;1496;1805714;1965562;1965537;1965558;1396;1502	17	77133;116085;1263025;1965576;97138;1522;1226323;876091;1658109;1491;1496;1805714;1965562;1965537;1965558;1396;1502	9	Bacteria;Lachnospiraceae;Firmicutes;Clostridiales;Clostridiaceae;Erysipelotrichaceae;Oscillospiraceae;Peptostreptococcaceae;Bacilli	55.5804	28.7725	142.805	729.827	1456.52	398.127	154.904	179.907	5221.44	1258.53	473.379	5307.62	24.4852	4614.53	1405.68	212.296	191.24	529.757	280.79	482.574	627.388	1446.31	909.115	889.754	905.854	342.719	473.331	304.039	276.922	890.5	276.892	159.248	1464.44	341.314	1120.64	758.155	228.971	0	0	0	0
2.3.1.29	glycine C-acetyltransferase	8	8	585057;550540;640513;1328859;61647;61648;654;67824	7	562;44012;61645;61647;61648;654;67824	2	Enterobacteriaceae;Proteobacteria	9.8083	16.554	47.1823	68.2081	162.086	71.6166	1995.25	633.519	113.405	303.14	6.86057	17.57	316.909	22.9833	86.1975	56.3803	579.344	14.3609	1802.97	1852.36	89.4357	9.18295	16.9611	58.1424	241.929	1219.96	53.7005	0.705427	200.937	67.3892	333.642	12.6137	386.268	167.919	652.222	30.9873	140.337	0	0	3.38836	20.2155
2.3.1.30	serine O-acetyltransferase	77	72	1262831;1262989;1262689;169435;765821;208479;97138;649756;39484;1504823;1531;1720194;1776391;1585974;1965654;1965542;292459;349521;362948;477974;484019;585057;521460;626418;471223;471855;526218;446469;680646;446466;75379;610130;663278;743720;1032480;491077;585394;693746;1048834;699035;1196835;717605;1358027;1183438;1276282;1328859;157782;1580596;1194971;997877;1219061;1501;1712675;1286;1450761;29…	69	1262831;1262989;1262689;169435;765821;208479;97138;649756;39484;1504823;1531;1720194;1776391;1585974;1965654;1965542;2734;158327;1624;471827;2421;562;31899;337;471223;84110;826;60920;43675;1711;926;84030;253239;47880;29405;1598;301301;351091;405212;1496;316;377615;1416614;45972;157782;1580596;357276;672;1501;1712675;1286;1450761;29341;1816219;1825069;1834196;1834198;1796616;292800;1197717;1884263…	17	Clostridiaceae;Firmicutes;Alphaproteobacteria;Ruminococcaceae;Lachnospiraceae;Bacteria;Peptostreptococcaceae;Eubacteriaceae;Clostridiales;Proteobacteria;Lactobacillaceae;Enterobacteriaceae;Betaproteobacteria;Bacilli;Oscillospiraceae;Erysipelotrichaceae;Streptococcaceae	779.942	792.228	679.426	273.969	1483.54	2249.38	1695.85	239.876	134.17	179.885	810.527	4637.03	3560.15	2159.15	1485.25	759.393	1102.44	4119.98	802.257	1947.71	603.97	399.458	834.486	998.111	1299.06	1392.89	1271.93	715.303	116128	1246.7	940.434	1414.31	3524.53	1064.1	807.569	143110	2388.19	1.91991	3.57151	3.38836	0
2.3.1.31	homoserine O-acetyltransferase	2	2	1262794;246194	2	1262794;129958	2	Clostridiaceae;Firmicutes	0	0	0	0	0	0	0	0	0	0	0	0	0	0	0	0	0	0	0	0	0	0	0	0	0	0	0	0	0	91.4568	0	20.4973	87.1378	17.0353	0	0	386.542	0	0	0	0
2.3.1.35	glutamate N-acetyltransferase	63	60	1263002;1262831;1262961;1262952;1262989;1262688;813;1797683;1193532;97138;1506471;1470350;109327;1572656;1965627;1965548;1965549;1965654;1965604;1965588;1965576;1965582;1965551;1965659;167539;292459;266117;96561;439235;573370;429009;610130;663278;158189;1042156;585394;693746;1234679;65093;1367477;1223802;1080068;1536771;1603606;1297617;1702221;1736;1695218;991789;1834196;1796616;292800;1302;56187…	60	1263002;1262831;1262961;1262952;1262989;1262688;813;1797683;1193532;97138;1506471;1470350;109327;1572656;1965627;1965548;1965549;1965654;1965604;1965588;1965576;1965582;1965551;1965659;1219;2734;49319;181663;259354;184917;42838;84030;253239;1131703;1042156;301301;351091;2751;65093;324767;748811;1080068;1536771;1603606;1297617;1702221;1736;1695218;28446;1834196;1796616;292800;1302;561879;698828;13…	13	Firmicutes;Clostridiaceae;Ruminococcaceae;Bacteria;Clostridiales;Betaproteobacteria;Erysipelotrichaceae;Lachnospiraceae;Proteobacteria;Oscillospiraceae;Bacilli;Eubacteriaceae;Streptococcaceae	965.936	639.3	439.739	2232.68	666.353	814.735	255.475	1755.5	1808.1	1766.2	126.104	269.407	146.911	1578.18	1166.98	2849.64	2357.45	666.983	1748.08	634.312	206.304	1000.94	2272.79	978.73	331.963	487.353	690.435	1568.87	423.825	1256.33	3056.41	5704.55	1694.64	527.486	2856.73	1708.43	898.648	0	1.1905	1.12945	0
2.3.1.39	[acyl-carrier-protein] S-malonyltransferase	66	60	1262832;1262989;1262800;1115758;97138;1896989;1896980;1896979;1193532;169435;186802;501571;1531;39484;1572656;1965627;1965569;1965654;1965562;1965604;1965557;29348;1965636;1780380;1965542;1965659;1965545;460384;1200751;40518;295405;66692;447217;585057;515619;610130;929506;585394;1003195;1075399;1266738;192;1328859;1536772;1496;649756;162209;686597;1834196;1834198;1834207;1796616;292800;1215089;20…	59	1262832;1262989;1262800;1115758;97138;1896989;1896980;1896979;1193532;169435;-;501571;1531;39484;1572656;1965627;1965569;1965654;1965562;1965604;1965557;29348;1965636;1780380;1965542;1965659;1965545;460384;1200751;40518;817;79880;447217;562;39491;84030;1491;301301;29303;164514;584;192;1536772;1496;649756;162209;686597;1834196;1834198;1834207;1796616;292800;1215089;2005703;1322;208479;1871021;5846…	13	Clostridiaceae;Firmicutes;Peptostreptococcaceae;Ruminococcaceae;Clostridiales;Lachnospiraceae;Erysipelotrichaceae;Eubacteriaceae;Bacteria;Bacilli;Proteobacteria;Enterobacteriaceae;Alphaproteobacteria	375.622	616.834	583.803	525.202	859.956	608.356	388.415	5245.49	301.882	682.897	314.933	900.464	535.876	579.689	457.51	495.589	1990.44	509.013	646.028	448.578	337.67	1299.39	702.189	288.95	407.298	3194.52	380.506	318.853	305.627	818.298	263.484	681.14	407.077	365.042	3434.25	1006.05	1034.06	1.91991	0.396835	0.564726	40.431
2.3.1.40	acyl-[acyl-carrier-protein]---phospholipid O-acyltransferase	2	2	585057;1328859	1	562	1	Enterobacteriaceae	0.726541	2.759	118.9	3.4104	4.50239	20.7919	961.79	46.13	52.7096	1079.31	12.0877	7.32085	1.39915	0	19.8917	6.96053	1.40618	0	33.7792	164.175	0	0	3.39222	7.04756	0	3.14421	3.83575	0	0	0	0.62363	0	0	5.47563	2.37172	18.5924	17.2343	0	0.396835	0.564726	0
2.3.1.41	beta-ketoacyl-[acyl-carrier-protein] synthase I	78	71	1262989;169435;1531;1193534;165185;1193532;97138;29348;59620;186802;457421;858215;1472762;1125712;39490;1673717;1871020;341220;1944639;1965627;1965647;1965654;1965562;1965604;1965659;1965576;1965542;1965551;160404;1520815;317025;362948;387093;517418;290512;585057;458233;582899;330214;313603;1511;577650;491077;627192;693746;452652;862908;511062;1144275;1234679;1266738;1555112;1752063;1328859;56458…	68	1262989;169435;1531;1193534;165185;1193532;97138;29348;59620;-;457421;29329;138595;39490;1673717;1871020;341220;1944639;1965627;1965647;1965654;1965562;1965604;1965659;1965576;1965542;1965551;160404;1520815;39765;1624;387093;100716;1102;562;69966;53399;330214;313603;1511;894;1598;627192;351091;2066;97084;511062;184914;2751;584;1555112;1752063;56458;79604;649756;1472767;1834196;292800;692370;986;1…	15	Firmicutes;Ruminococcaceae;Lachnospiraceae;Clostridiales;Eubacteriaceae;Clostridiaceae;Erysipelotrichaceae;Bacteria;Proteobacteria;Lactobacillaceae;Enterobacteriaceae;Bacilli;Alphaproteobacteria;Peptostreptococcaceae;Oscillospiraceae	189.627	1165.88	586.948	530.886	589.813	620.677	646.202	737.567	1274.61	1577.66	463.252	1101.06	599.538	323.043	724.943	350.114	1030.73	595.179	1131.6	3691.44	202.513	1244.29	1451.87	2103.7	533.468	345.864	712.682	172.124	523.45	3273.19	359.523	268.041	464.302	838.38	2136.92	2877.69	531.803	7.67964	1.58734	1.69418	20.2155
2.3.1.46	homoserine O-succinyltransferase	65	62	717962;1262831;165186;1262797;1263026;1262688;97138;663278;1193532;1150298;1572656;1965627;1965583;1965654;1965562;1965560;1476197;386415;525146;595494;479437;521098;610130;903814;546271;696281;1036673;502558;1069534;585394;693746;889378;698758;86416;1266738;1145276;1328859;1458465;1536771;1297617;1702221;1194971;1136941;1658671;712538;1695218;713030;1796616;292800;1497;1534;472175;1471761;33940;…	62	116085;1262831;165186;1262797;1263026;1262688;97138;253239;1193532;1150298;1572656;1965627;1965583;1965654;1965562;1965560;1476197;1542;876;43948;84112;405212;84030;1736;69823;1564;61624;502558;1623;301301;351091;46355;1449;1501;584;1145276;562;907;1536771;1297617;1702221;1624;1136941;1658671;712538;1695218;713030;1796616;292800;1497;1534;472175;1471761;33940;1322;208479;483937;1679721;901;187102…	14	Lachnospiraceae;Clostridiaceae;Ruminococcaceae;Firmicutes;Proteobacteria;Bacteria;Bacilli;Eubacteriaceae;Clostridiales;Lactobacillaceae;Oscillospiraceae;Enterobacteriaceae;Erysipelotrichaceae;Alphaproteobacteria	438.831	166.328	694.524	792.351	495.263	5309.64	1847.28	622.755	364.175	5120.73	2517.17	713.051	2513.58	971.682	888.497	5750.09	416.228	647.835	502.466	579.587	136.718	486.696	454.557	953.182	399.948	1175.94	267756	332.256	141.838	688.333	20266.7	312.189	669.791	487.331	6018.23	77798.7	1398.44	0	0.396835	0	0
2.3.1.47	8-amino-7-oxononanoate synthase	11	11	1262867;1263004;1262794;1262970;1121336;1697787;160404;292459;585057;1076588;1328859	10	1262867;1263004;1262794;1262970;1510;1697787;160404;2734;562;1076588	7	Proteobacteria;Firmicutes;Clostridiaceae;Ruminococcaceae;Lachnospiraceae;Clostridiales;Enterobacteriaceae	9.08176	1.57657	463.645	2.2736	0	2.31021	26.5879	14.8641	7.9863	17.9885	18.2948	7.32085	4.19746	15.3222	2764.95	316.008	142.727	7.97826	12.6672	18.2416	22.3032	13.7744	74.6288	270.45	31.2364	0	0.76715	145.318	77.6732	110.711	64.2339	97.7562	184.68	149.059	90.7181	68.172	649.981	0	0	0	0
2.3.1.51	1-acylglycerol-3-phosphate O-acyltransferase	9	9	97138;438033;1150298;508767;585057;1266738;1415774;1328859;394958	7	97138;438033;1150298;1491;562;584;394958	5	Clostridiaceae;Ruminococcaceae;Lachnospiraceae;Enterobacteriaceae;Proteobacteria	1680.85	46.9031	39.6332	37.5145	103.555	42.3539	105.196	104.049	76.6685	16.656	15.3546	11.7134	28.6827	25.537	33.1529	4.87237	26.7173	67.0174	90.7817	51.4083	18.5116	0	13.5689	165.618	64.9226	141.49	59.8377	16.2248	13.5084	19.2541	11.5372	22.074	2.60113	4.25882	1.18586	37.1847	155.109	0	0	0	0
2.3.1.54	formate C-acetyltransferase	208	193	1263032;1262831;1262756;1262826;1262804;1262989;1262689;1896987;1262906;1895746;1903263;1261636;1965627;1965654;1965566;1965542;176279;169963;272626;195102;190304;197221;243365;281309;292459;343509;321327;93061;362948;386415;315749;498214;349741;585057;218495;515620;515619;471223;324057;377629;446462;523794;693216;645462;481743;59374;519441;479436;591001;583355;264731;446466;439292;633147;573413;…	180	1263032;1262831;1262756;1262826;1262804;1262989;1262689;1896987;1262906;1895746;1903263;1261636;1965627;1965654;1965566;1965542;1282;1639;1642;1502;851;146786;536;1428;2734;63612;321327;1280;1624;1542;580165;1491;239935;562;1349;39485;39491;471223;324057;2426;40567;40542;413502;1496;481743;833;34105;29466;905;395922;839;1711;85683;133926;55206;28132;84030;43305;1493;1511;253239;1264;29360;28129;1…	16	Firmicutes;Clostridiaceae;Lachnospiraceae;Alphaproteobacteria;Bacteria;Clostridiales;Erysipelotrichaceae;Eubacteriaceae;Bacilli;Betaproteobacteria;Proteobacteria;Lactobacillaceae;Enterobacteriaceae;Streptococcaceae;Peptostreptococcaceae;Ruminococcaceae	15362	23106.7	23877.4	11482.8	11370.8	32704.2	17012.8	59487.2	26897.9	102221	5388.16	19316.8	41176.4	36994.1	17975.5	14899.7	17994.8	85241.4	18074	41536.2	13435.4	16180.4	27205.6	12403.7	22180.9	12447.9	8150.97	7179.13	16650.8	19408.1	20405.5	18788.1	49498.2	6936.41	7052.89	74840.5	10931.5	140.153	4076.68	33.3188	606.466
2.3.1.57	diamine N-acetyltransferase	2	2	585057;1328859	1	562	1	Enterobacteriaceae	1.81635	3.15315	20.1311	1.1368	9.00477	44.6641	0	91.2349	73.474	0	2.61355	0	3.49789	3.83055	11.051	3.48026	2.81235	1.59565	27.4456	91.2082	0	0	0	1.76189	0	0	0.76715	0.705427	6.75419	0	0.935445	3.15343	0	3.65042	0.592929	4.13164	12.3102	0	0.396835	0	0
2.3.1.61	dihydrolipoyllysine-residue succinyltransferase	6	6	381754;585057;1328859;499555;1441467;1791	5	287;562;499555;28077;1791	4	Proteobacteria;Enterobacteriaceae;Bacteria;Alphaproteobacteria	4.72252	0	28.3094	25.0096	42.7727	87.0181	2527.01	526.907	245.978	1139.27	797.459	55.6385	45.4725	7.66109	11.051	41.7632	18.9834	47.8696	1967.64	494.183	34.3469	22.9574	10.1767	51.9758	113.308	22.0095	143.457	99.4652	43.9022	283.997	32.7406	179.745	0	20.6857	1.18586	47.5138	51.703	0	0.396835	0	0
2.3.1.79	maltose O-acetyltransferase	3	3	585057;698758;1328859	2	562;1449	2	Enterobacteriaceae;Bacilli	9.44503	0	824.118	5.68401	15.7584	1636.4	5675.95	578.163	63.8904	11.3261	28.4224	55.6385	16.7899	51.0739	263.013	4.17632	7.03088	0	1038.71	436.97	0	0	0	0	69.8224	0	28.3845	0	1.68855	4.81352	7.48356	0	218.495	195.906	1.18586	37.1847	992.206	0	0.396835	0.564726	0
2.3.1.8	phosphate acetyltransferase	124	111	59620;1263002;1262867;1262756;1263004;1262824;1262792;1262689;1262801;1504536;1896989;1896978;1896979;165186;765821;97138;478749;411471;186802;869209;33043;501571;1226325;1150298;163;1193532;1712675;908809;991789;360185;1653435;1871030;745368;261392;1965627;1965575;1965569;1965647;1965654;1965562;1965542;1965648;195102;362948;195103;203119;357809;399726;398767;585057;394503;515620;515619;479437;6…	104	59620;1263002;1262867;1262756;1263004;1262824;1262792;1262689;1262801;1504536;1896989;1896978;1896979;165186;765821;97138;168384;214851;-;167;33043;501571;1226325;1150298;163;1193532;1712675;908809;28446;360185;1653435;1871030;745368;261392;1965627;1965575;1965569;1965647;1965654;1965562;1965542;1965648;1502;1624;1515;66219;399726;313985;562;1521;39485;39491;84112;33959;186189;905;193;332249;4330…	15	Clostridiaceae;Firmicutes;Proteobacteria;Lachnospiraceae;Alphaproteobacteria;Ruminococcaceae;Clostridiales;Bacteria;Erysipelotrichaceae;Bacilli;Eubacteriaceae;Lactobacillaceae;Enterobacteriaceae;Oscillospiraceae;Betaproteobacteria	6411	3793.24	3663.87	6460.44	4493.38	12266.5	4502.61	20782.1	16598.7	36568.6	6771.71	8641.53	3617.51	25383.7	10878.6	3183.05	7546.24	9262.77	5322.34	14386	3014.72	20822.3	15621.2	4817.01	3788.79	2182.09	8314.37	3600.5	2951.58	2936.24	3672.25	2746.63	4333.48	5947.75	7578.23	7556.76	11650.4	38.3982	74.2081	21.4596	80.8621
2.3.1.81	aminoglycoside 3-N-acetyltransferase	1	1	562	1	562	1	Enterobacteriaceae	0.363271	13.0067	70.459	2.2736	38.2703	231.021	0	5.63811	113.405	245.177	4.24702	20.4984	9.09451	15.3222	30.9427	18.7934	0	0	0	0.829165	0	0	0	0	1.22495	25.1537	2.30145	0	3.37709	0	0	0	0	6.69244	4.74343	0	2.46205	0	0	0	0
2.3.1.82	aminoglycoside 6'-N-acetyltransferase	3	2	1712675;1482	2	1712675;1482	2	Erysipelotrichaceae;Bacilli	796.652	0	6.92008	0	103.555	0	45.0839	26.6529	1.59726	19.9872	0	36.6042	13.292	191.527	35.3631	0	33.0451	3.19131	0	0	0.669095	0	71.2366	46.6901	14.6995	56.5959	28.3845	0	0	4.81352	0.62363	0	0	1.21681	99.6121	16.5265	0	0	0	0	0
2.3.1.89	tetrahydrodipicolinate N-acetyltransferase	16	15	362948;484019;471223;471855;491077;1048834;699035;1358027;1194971;1712675;1286;1825069;1424294;859143;1006576	13	1624;2421;471223;84110;1598;405212;1496;1712675;1286;1825069;1424294;859143;1006576	7	Lactobacillaceae;Bacteria;Bacilli;Peptostreptococcaceae;Erysipelotrichaceae;Streptococcaceae;Clostridiaceae	722.908	7.48872	278.061	6.82081	1253.91	50.8247	202.299	2.05022	25.5562	25.3171	97.3547	241.588	144.813	1465.82	209.968	0	248.19	3438.63	122.45	880.574	54.6427	156.11	400.282	515.353	214.367	1131.92	893.729	258.892	115890	428.403	146.241	575.5	120.953	240.928	42.098	142004	578.582	1.91991	1.58734	3.38836	0
2.3.1.9	acetyl-CoA C-acetyltransferase	74	68	717962;1263001;1262700;1262824;1965628;1226325;1965542;59620;643648;1408323;1193532;1121326;1871030;1965604;2042042;212717;243365;292459;159087;381666;402881;395495;585057;515619;525919;591001;137722;452662;436717;515622;709986;577650;1604;365046;491077;1042156;585394;693746;695562;765911;880633;1286170;86416;1245471;1358027;1328859;1458465;1520;1297617;712411;649756;1332080;1476;1598;1226968;183…	64	116085;1263001;1262700;1262824;1965628;1226325;1965542;59620;86170;1408323;1193532;33954;1871030;1965604;2042042;1513;536;2734;259537;106590;256618;34029;562;39491;33034;905;193;332056;1148157;43305;309887;894;1604;94132;1598;1042156;301301;351091;73141;1587;54291;1501;53412;907;1520;1297617;712411;649756;1332080;1476;1226968;1834196;1834207;292800;1850250;185008;1736;57706;1572656;1082851;384;18…	15	Lachnospiraceae;Firmicutes;Ruminococcaceae;Clostridiaceae;Eubacteriaceae;Clostridiales;Erysipelotrichaceae;Lactobacillaceae;Betaproteobacteria;Alphaproteobacteria;Enterobacteriaceae;Proteobacteria;Bacteria;Oscillospiraceae;Bacilli	1637.99	932.149	1321.11	959.461	3718.97	2923.96	3506.14	1704.25	4235.93	2338.51	2894.51	4767.34	3146.7	2187.24	1958.23	867.978	1738.03	1522.25	3116.13	1142.59	1422.94	2612.55	4382.75	1231.56	7589.82	1575.25	4434.89	2785.03	16210.1	1756.93	2251.3	2871.2	1585.39	2771.89	2583.98	1687.77	2823.97	9.59955	15.0797	36.1425	60.6466
2.3.2.2	gamma-glutamyltransferase	3	3	1650661;585057;1328859	2	1650661;562	2	Clostridiaceae;Enterobacteriaceae	1.45308	0	21.3893	1.1368	11.256	3.85036	19.652	85.5968	9.58356	7.99489	4.57371	5.85668	17.4894	0	0	9.04868	0	0	8.44481	10.7792	0	0	0	1.76189	1.83743	0	0	13.4031	6.75419	0	0	1.57671	0	4.25882	3.55757	2.06582	29.5446	0	0.396835	0	0
2.3.2.6	lysine/arginine leucyltransferase	2	2	1328859;476157	2	562;476157	2	Enterobacteriaceae;Alphaproteobacteria	746.884	0	10.6947	179.615	0	4.62043	39.3039	46589.3	12.7781	0	347.602	26666.9	133.619	634.594	2.21019	0.696053	51.3254	808.996	0	0	0.223032	0	0	0.880945	97.9964	0	145.758	0	0	543.927	146.241	275.925	83.2361	17.6437	94.8687	0	0	0	0	0	0
2.3.3.1	citrate (Si)-synthase	2	2	585057;1328859	1	562	1	Enterobacteriaceae	6.90214	14.9774	189.358	26.1464	20.2607	76.2371	300.559	199.897	111.808	331.122	6.53387	4.39251	3.49789	2.5537	24.3121	15.3132	18.2803	4.78696	147.784	1543.08	0	9.18295	27.1378	5.28567	1.22495	3.14421	1.5343	1.41085	15.1969	0	5.92449	0	6.50282	10.3429	2.37172	26.8556	46.7789	0	2.38101	2.2589	0
2.3.3.10	hydroxymethylglutaryl-CoA synthase	10	10	2042042;362948;1604;1033837;491077;869816;1314884;1358027;1194971;83683	8	2042042;1624;1604;267818;1598;1280;1579;83683	2	Lactobacillaceae;Bacilli	78.1032	13.795	66.0553	4.54721	0	760.83	3.46799	36.3914	55.9041	732.865	11.761	947.318	33.5797	252.816	103.879	1.39211	14.0618	10108.5	4.2224	2.4875	9.1443	18.3659	495.264	6.16661	611.253	0	18.4116	20.4574	138.461	24.0676	37.106	148.211	104.045	195.906	65.2222	198.319	12.3102	7.67964	1017.09	36.7072	0
2.3.3.13	2-isopropylmalate synthase	117	113	717962;1262831;1262794;1263010;1263027;411468;1504536;165186;59620;1193532;97138;537013;186802;515619;1226325;1280685;1432052;1071054;1871020;1458462;1965627;1965583;1965569;1965548;1965654;1965604;1965581;29348;1965659;1965540;1965560;1965542;84030;1965551;1780378;194439;342108;138119;296591;391735;290318;357809;448385;452637;391038;517417;585057;394;515620;521098;591001;137722;610130;515622;151…	108	116085;1262831;1262794;1263010;1263027;29347;1504536;165186;59620;1193532;97138;84026;-;39491;1226325;1280685;1432052;1071054;1871020;1458462;1965627;1965583;1965569;1965548;1965654;1965604;1965581;29348;1965659;1965540;1965560;1965542;84030;1965551;1780378;1097;84159;49338;296591;364317;1094;66219;56;107709;148447;274539;562;380;39485;405212;905;193;43305;1511;1736;253239;2033;69823;1042156;3013…	14	Lachnospiraceae;Clostridiaceae;Firmicutes;Ruminococcaceae;Clostridiales;Bacilli;Erysipelotrichaceae;Eubacteriaceae;Bacteria;Alphaproteobacteria;Betaproteobacteria;Proteobacteria;Enterobacteriaceae;Peptostreptococcaceae	1696.84	2272.63	4461.56	1746.13	1904.51	4914.59	1605.68	3340.32	12209.5	4671.68	7570.15	2771.67	1753.14	17113.6	16645	6333.38	10059.1	25822.5	1042.93	12433.3	1132.11	10583.3	5447.9	15926.6	2584.66	1723.03	7824.16	3766.28	937.144	6098.72	4991.22	4563.01	7019.15	8781.7	8340.14	20230.6	9995.92	15.3593	0.793669	1.69418	0
2.3.3.16	citrate synthase (unknown stereospecificity)	3	3	585057;478801;1328859	2	562;1276	2	Enterobacteriaceae;Bacteria	6.90214	14.9774	189.358	26.1464	20.2607	76.2371	300.559	199.897	111.808	331.122	6.53387	24.8909	3.49789	2.5537	24.3121	15.3132	18.2803	4.78696	147.784	1543.08	0	9.18295	312.084	5.28567	1.22495	3.14421	1.5343	1.41085	15.1969	0	5.92449	698.484	6.50282	10.3429	2.37172	26.8556	381.618	0	2.38101	2.2589	0
2.3.3.5	2-methylcitrate synthase	2	2	243365;266264	2	536;119219	1	Betaproteobacteria	0	0	0	0	0	0	0	0	0	0	0	0	0	206.849	0	0	0	0	0	0	0	0	0	0	0	0	0	0	0	0	0	0	0	77.8757	0	0	0	0	0	0	0
2.3.3.9	malate synthase	8	7	420246;585057;581103;1002809;1328859;261164;294699	6	33940;562;581103;76853;261164;294699	3	Bacilli;Enterobacteriaceae;Proteobacteria	314.229	6.30629	149.096	11.368	1269.67	83.9378	240.447	504.355	55.9041	357.771	16.008	540.279	45.4725	2014.87	267.433	16.7053	221.473	666.983	276.568	1077.92	112.185	4.59147	352.791	710.042	191.705	0	971.211	11.2868	35.4595	221.422	32.4288	93.0261	79.3344	143.583	1.18586	72.3037	1009.44	0	0	2.82363	0
2.4.1.1	glycogen phosphorylase	305	261	1572656;1262831;1262840;1262839;1262966;1262756;1262822;1262778;1262911;1263004;1262823;1262796;1262815;165186;1262808;1262969;1262848;1262957;1262841;1263017;1262810;1262989;1263026;1262799;1262812;1262689;1262807;1262788;1262899;1262757;1262789;1262801;1262820;1564487;411460;471875;1354301;1226325;1896977;1896989;1896978;1896979;1965654;59620;97138;169435;411471;186802;665956;663278;501571;1226…	258	1572656;1262831;1262840;1262839;1262966;1262756;1262822;1262778;1262911;1263004;1262823;1262796;1262815;165186;1262808;1262969;1262848;1262957;1262841;1263017;1262810;1262989;1263026;1262799;1262812;1262689;1262807;1262788;1262899;1262757;1262789;1262801;1262820;1564487;33039;46228;1354301;1226325;1896977;1896989;1896978;1896979;1965654;59620;97138;169435;214851;-;665956;253239;501571;1226322;394…	17	Ruminococcaceae;Clostridiaceae;Lachnospiraceae;Oscillospiraceae;Firmicutes;Bacilli;Alphaproteobacteria;Bacteria;Clostridiales;Erysipelotrichaceae;Peptostreptococcaceae;Eubacteriaceae;Proteobacteria;Streptococcaceae;Betaproteobacteria;Enterobacteriaceae;Lactobacillaceae	6837.48	16964.3	7645.43	11484	5814.83	17787.9	9319.65	9188.07	22142.8	16324.9	44310.8	29142.8	4565.44	20204.9	64550.9	8718.76	8143.16	19463.8	31893.9	8173.08	12780.4	5748.53	34420.8	15873.7	6916.71	9501.82	4043.65	14155.1	15560	34830.6	32053.7	68620.1	25442.9	10992.6	12173.4	154575	57493.8	51.8376	9.52403	11.2945	0
2.4.1.10	levansucrase	5	2	633699;1304	2	33959;1304	2	Lactobacillaceae;Streptococcaceae	87.1849	0.788287	71.7172	2.2736	0	0	2.31199	0	1.59726	5.32993	0	1.46417	0	3453.88	97.2485	5.56842	1736.63	1.59565	0	0	45.0524	4.59147	6.78444	22.9046	18.9868	0	101.264	0	0	4.81352	0	12.6137	18.2079	4.86723	0	249.964	0	1.91991	0.793669	0	0
2.4.1.12	cellulose synthase (UDP-forming)	8	7	1115758;154288;910310;1121321;585054;585057;1328859	6	1115758;154288;910310;29359;564;562	3	Peptostreptococcaceae;Erysipelotrichaceae;Enterobacteriaceae	36.3271	143.862	339.084	34.104	4.50239	20.0219	95.9478	98.9232	76.6685	587.624	79.7133	21.9625	13.292	30.6444	24.3121	6.96053	10.5463	317.535	27.4456	88.7207	0	151.519	101.767	36.1187	19.5993	9.43264	9.97295	8.46513	10.1313	9.62703	48.6431	4.73014	9.10395	27.9866	23.7172	18.5924	59.0892	0	3.96835	2.82363	20.2155
2.4.1.129	peptidoglycan glycosyltransferase	3	3	585057;1266738;1328859	2	562;584	2	Enterobacteriaceae;Proteobacteria	8.71849	9.85358	101.914	14.7784	20.2607	77.7772	277.439	194.259	252.367	652.916	10.4542	7.32085	15.3907	44.6897	11.051	22.2737	9.14014	4.78696	88.6705	630.995	0.223032	13.7744	3.39222	36.1187	0.612477	9.43264	7.6715	0	5.06564	4.81352	4.67723	3.15343	0	6.69244	1.77879	22.724	88.6338	0	0.793669	1.12945	0
2.4.1.15	alpha,alpha-trehalose-phosphate synthase (UDP-forming)	2	2	585057;1328859	1	562	1	Enterobacteriaceae	3.63271	28.7725	13.8402	1.1368	13.5072	22.3321	292.467	15.3767	14.3753	530.994	2.61355	0	4.19746	0	15.4713	5.56842	12.6556	0	21.112	145.104	0	0	6.78444	7.04756	0	3.14421	0.76715	0	8.44274	0	1.87089	6.30685	1.30056	7.30084	0.592929	2.06582	17.2343	0	0	1.12945	20.2155
2.4.1.18	1,4-alpha-glucan branching enzyme	249	205	1262769;1262896;1262893;1263002;1262832;1262831;1262881;1262756;1262778;1262961;1262952;1262755;1262803;1262898;1262886;1262824;1262910;1262797;1262989;1262948;1262894;1262689;1115758;765821;1150298;339854;904296;1965576;59620;1193532;1193534;165186;905011;97138;169435;411471;411486;457412;186802;501571;1235835;1226325;876091;649756;1232457;1392487;109327;1720200;1653435;1871020;1122155;160404;12…	202	1262769;1262896;1262893;1263002;1262832;1262831;1262881;1262756;1262778;1262961;1262952;1262755;1262803;1262898;1262886;1262824;1262910;1262797;1262989;1262948;1262894;1262689;1115758;765821;1150298;1428;712414;1965576;59620;1193532;1193534;165186;905011;97138;169435;214851;411486;457412;-;501571;1235835;1226325;876091;649756;1232457;1392487;109327;1720200;1653435;1871020;341220;160404;1265;12616…	16	Clostridiaceae;Ruminococcaceae;Eubacteriaceae;Firmicutes;Lachnospiraceae;Oscillospiraceae;Alphaproteobacteria;Peptostreptococcaceae;Bacilli;Clostridiales;Erysipelotrichaceae;Bacteria;Enterobacteriaceae;Proteobacteria;Betaproteobacteria;Lactobacillaceae	7005.67	1682.6	4744.66	4748.42	2215.17	21075.3	10935.7	4015.87	12033.8	6665.74	15624.8	3376.38	3469.2	4111.45	32706.4	6343.82	13167.4	3821.59	16883.3	6115.92	1833.77	37333.3	4918.72	6589.47	4736.29	5398.62	13509.5	12623.6	7068.26	6599.33	8568.68	16752.6	9708.71	10562.5	17111.3	33408.4	13051.3	11.5195	5.55568	4.51781	60.6466
2.4.1.180	lipopolysaccharide N-acetylmannosaminouronosyltransferase	2	2	585057;1328859	1	562	1	Enterobacteriaceae	1.08981	0	8.80737	5.68401	9.00477	7.70071	17.34	53.3058	43.126	105.932	0	0	2.79831	1.27685	4.42038	4.17632	0.703088	3.19131	21.112	0	0	0	0	3.52378	0.612477	0	0.76715	0.705427	1.68855	0	0.311815	0	0	2.43361	0	0	12.3102	0	0	1.12945	0
2.4.1.182	lipid-A-disaccharide synthase	3	3	1897008;585057;1328859	2	1897008;562	2	Bacteria;Enterobacteriaceae	4.35925	0	33.3422	0	9.00477	18.4817	106.352	50.2304	65.4877	41.3069	8.49404	17.57	7.69535	8.93794	13.2612	4.17632	2.81235	4.78696	54.8913	0	0	0	3.39222	6.16661	0	3.14421	3.83575	0	1.68855	274.37	0.311815	1.57671	775.136	13.3849	0	140.476	2356.18	0	1.58734	0	0
2.4.1.21	starch synthase (glycosyl-transferring)	201	174	1897001;1262831;1262882;1263003;1262996;1262778;1263004;1262952;1262824;1262808;1262969;1262957;1263017;1262989;1262805;1262948;1262703;1262894;1262689;1115758;411471;97138;1226323;1797682;1896976;1965661;59620;876091;165186;1193532;1193534;1122934;1264;97137;29322;29348;765821;169435;186802;1550024;373903;1226325;1871035;39484;416586;1519439;180164;1503;1150298;1712675;1776382;1413210;1871020;11…	169	1897001;1262831;1262882;1263003;1262996;1262778;1263004;1262952;1262824;1262808;1262969;1262957;1263017;1262989;1262805;1262948;1262703;1262894;1262689;1115758;214851;97138;1226323;1797682;1896976;1965661;59620;876091;165186;1193532;1193534;115544;1264;97137;29322;29348;765821;169435;-;1550024;31909;1226325;1871035;39484;416586;1519439;180164;1503;1150298;1712675;1776382;1413210;1871020;264463;18…	16	Eubacteriaceae;Clostridiaceae;Firmicutes;Ruminococcaceae;Bacilli;Lachnospiraceae;Alphaproteobacteria;Peptostreptococcaceae;Oscillospiraceae;Clostridiales;Lactobacillaceae;Erysipelotrichaceae;Proteobacteria;Bacteria;Enterobacteriaceae;Betaproteobacteria	1968.56	2063.73	3651.28	5470.29	1945.03	2581.28	2695.79	11205.5	7166.91	13321.5	14746.3	4164.1	4242.94	4614.53	2636.76	3038.27	3514.03	3063.65	6597.51	6991.52	2448.89	8067.22	6184.02	7238.72	4526.82	4593.7	11143.6	7290.59	9661.87	11205.9	12831.5	12720.9	7149.2	8946.57	4410.21	8980.11	8417.75	13.4394	7.53986	3.95308	80.8621
2.4.1.211	1,3-beta-galactosyl-N-acetylhexosamine phosphorylase	19	18	179628;1504;1121339;1965569;1965654;1965540;1965551;206672;357809;515619;906968;585394;1536770;1297617;1834207;1796616;537007;1871021	18	179628;1504;29372;1965569;1965654;1965540;1965551;216816;66219;39491;81028;301301;1536770;1297617;1834207;1796616;1322;1871021	7	Clostridiaceae;Lachnospiraceae;Erysipelotrichaceae;Ruminococcaceae;Bacteria;Bacilli;Clostridiales	2373.61	288.119	134.627	184.162	112.56	451.262	135.252	594.052	474.386	1153.26	181.315	333.831	100.739	139.176	209.968	171.229	100.542	130.844	1159.05	684.061	180.879	532.611	44.0989	92.4992	404.848	698.016	130.415	953.032	1480.86	168.473	1062.35	1196.73	383.667	101.603	139.338	285.083	125.565	0	0.793669	0	40.431
2.4.1.227	undecaprenyldiphospho-muramoylpentapeptide beta-N-acetylglucosaminyltransferase	135	113	59620;1262831;1262777;1262756;1262813;1262778;1262816;1262755;1263006;1262796;1262957;1262810;1262989;1262703;1262802;1262970;1226322;1896977;1896989;1896978;1897029;1193532;1491;97138;411474;765821;411471;186802;936594;431596;1496;1226325;1871035;1410633;39484;1408311;1458462;186928;1432052;1459;1712675;1386;1776391;44249;1352374;1871020;1572656;1965627;1965583;1965575;1965569;1965555;1965647;19…	101	59620;1262831;1262777;1262756;1262813;1262778;1262816;1262755;1263006;1262796;1262957;1262810;1262989;1262703;1262802;1262970;1226322;1896977;1896989;1896978;1897029;1193532;1491;97138;33043;765821;214851;-;936594;431596;1496;1226325;1871035;1410633;39484;1408311;1458462;1432052;1459;1712675;1776391;1352374;1871020;1572656;1965627;1965583;1965575;1965569;1965555;1965647;1965654;1965562;1965648;19…	14	Clostridiaceae;Lachnospiraceae;Firmicutes;Ruminococcaceae;Oscillospiraceae;Clostridiales;Bacilli;Peptostreptococcaceae;Erysipelotrichaceae;Eubacteriaceae;Lactobacillaceae;Enterobacteriaceae;Proteobacteria;Bacteria	2227.21	1940.37	1226.11	3121.66	1958.54	1721.11	6391.51	3680.66	876.896	40652.7	8815.18	1497.85	1499.89	4217.43	8884.97	2747.32	3408.57	1105.79	2624.22	2339.08	690.952	1689.66	3107.27	1509.06	1251.9	2512.23	846.933	651.815	1014.82	1044.53	957.272	1523.11	1329.18	1146.84	1749.14	3330.1	2385.73	21.119	99.6055	37.2719	40.431
2.4.1.25	4-alpha-glucanotransferase	133	116	1263000;1262896;59620;1262831;1262996;1262756;1262963;1262803;1262824;1262989;1262688;33039;1897019;876091;1193532;97138;663278;1226323;877424;1392487;39484;1325933;1150298;1841867;1917876;1261637;1261636;1871030;1514668;1572656;1945634;1965627;1965583;1965569;1965647;1965654;1965562;1965550;1965604;1965537;1965655;29348;1965636;1965576;1965557;1965560;1965542;1965581;501571;1965551;1965659;87740…	115	1263000;1262896;59620;1262831;1262996;1262756;1262963;1262803;1262824;1262989;1262688;33039;1897019;876091;1193532;97138;253239;1226323;877424;1392487;39484;1325933;1150298;1841867;1917876;1261637;1261636;1871030;1514668;1572656;1945634;1965627;1965583;1965569;1965647;1965654;1965562;1965550;1965604;1965537;1965655;29348;1965636;1965576;1965557;1965560;1965542;1965581;501571;1965551;1965659;87740…	13	Firmicutes;Ruminococcaceae;Clostridiaceae;Lachnospiraceae;Oscillospiraceae;Eubacteriaceae;Erysipelotrichaceae;Clostridiales;Bacteria;Betaproteobacteria;Proteobacteria;Alphaproteobacteria;Enterobacteriaceae	819.175	450.9	470.565	800.308	10774.2	39857.3	2945.48	3998.96	38188.9	479.027	12965.8	12542.1	1350.88	639.701	1900.77	21546.3	65123.5	718.044	86001.9	3959.26	452.308	8567.69	23443.6	1015.73	1651.24	723.169	22973.1	2425.96	4256.83	27928	2323.33	8922.62	2954.88	14632.1	14415.9	1640.26	11192.5	3.83982	1.98417	0	0
2.4.1.281	4-O-beta-D-mannosyl-D-glucose phosphorylase	4	4	59620;1780378;818;1796616	4	59620;1780378;818;1796616	4	Clostridiaceae;Clostridiales;Bacteria;Lachnospiraceae	11.9879	3.54729	10.6947	0	33.7679	1.54014	0	0	3.19452	9.99361	0.980081	1.46417	12.5924	2.5537	4.42038	5.56842	9.14014	4.78696	2.1112	13.2666	1.78425	22.9574	13.5689	20.2617	1.83743	9.43264	12.2744	0.705427	3.37709	4.81352	5.30086	14.1904	2.60113	2.43361	0	0	4.9241	0	0	0	0
2.4.1.320	1,4-beta-mannosyl-N-acetylglucosamine phosphorylase	2	2	767031;880074	2	28129;397865	1	Bacteria	0	0	0	1.1368	18.0095	0	0	0	0	0.666241	0	0	0.699577	5.10739	4.42038	11.1368	0	3.19131	35.8904	0	6.91398	0	27.1378	7.04756	40.4235	9.43264	0	25.3954	6.75419	0	3.42997	9.46028	6.50282	11.5597	20.1596	0	7.38615	0	0	0	0
2.4.1.325	TDP-N-acetylfucosamine:lipid II N-acetylfucosaminyltransferase	1	1	1328859	1	562	1	Enterobacteriaceae	0	0	8.80737	1.1368	0	13.8613	38.1479	0	28.7507	0	1.96016	4.39251	0	0	4.42038	3.48026	0	0	0	141.787	0.223032	0	0	3.52378	0	0	5.37005	0	0	0	0.311815	0	1.30056	1.82521	0	0	0	0	0.396835	0	0
2.4.1.7	sucrose phosphorylase	13	12	47770;257314;1604;491077;909954;1314884;1358027;1130798;1598;52242;33959;83683	8	47770;33959;1604;1598;1579;97478;52242;83683	1	Lactobacillaceae	4045.38	42.1733	2640.95	123.911	2.25119	221.781	46.2399	40.4919	245.978	1988.73	10.7809	19527.6	1036.77	2386.43	3717.54	4.17632	105.463	14.3609	21.112	35.6541	727.529	4.59147	11777.8	349.735	8071.23	15.7211	2064.4	156.605	1963.78	0	363.888	3087.21	171.675	1984	2422.71	7222.1	22.1584	55.6774	382.549	33.8836	0
2.4.1.8	maltose phosphorylase	1	1	1352	1	1352	1	Bacilli	0	1.57657	0	0	0	0	0	0	0	3.3312	0	0	0	0	0	2.78421	8.43705	1.59565	0	0	0	0	0	10.5713	0	0	0	0	0	0	0	0	0	0	13.6374	0	0	0	0	0	0
2.4.2.1	purine-nucleoside phosphorylase	95	86	1262831;1263106;1262996;1263004;1262824;1262910;1262873;1262989;1262789;1262906;1916320;411486;1798307;1896989;165186;97138;102148;169435;1488;717608;1226322;1134413;39484;154046;1437523;1432052;1852383;1763538;1965627;1965583;1965569;1965654;1965562;1965648;1965566;1965560;1965659;1619234;195102;212717;266779;195103;334413;585057;518766;526224;633147;610130;198628;491077;1042156;585394;693746;68…	82	1262831;1263106;1262996;1263004;1262824;1262910;1262873;1262989;1262789;1262906;1916320;411486;1798307;1896989;165186;97138;102148;169435;1488;84030;1226322;1134413;39484;154046;1437523;1432052;1852383;1763538;1965627;1965583;1965569;1965654;1965562;1965648;1965566;1965560;1965659;1619234;1502;1513;266779;1260;562;29549;84378;133926;204038;1598;1042156;301301;351091;940614;985002;214856;644;12309…	13	Clostridiaceae;Ruminococcaceae;Firmicutes;Oscillospiraceae;Lachnospiraceae;Bacteria;Proteobacteria;Erysipelotrichaceae;Bacilli;Alphaproteobacteria;Enterobacteriaceae;Lactobacillaceae;Clostridiales	566.702	657.825	870.672	695.723	1022.04	568.313	4511.86	1478.72	726.753	7900.28	268.869	431.93	721.264	1700.76	2760.53	737.816	821.91	456.357	713.586	2121.01	468.812	1611.61	746.288	393.782	464.258	1169.65	5103.08	828.172	555.532	1131.18	449.326	875.076	992.331	1079.31	871.013	8924.34	2063.2	1.91991	159.528	0.564726	0
2.4.2.10	orotate phosphoribosyltransferase	86	80	1572656;657319;1262831;1262878;1262778;1262963;1263004;1262888;1262848;1262989;165186;1913460;1193532;2042042;97138;906968;501571;1410617;1622072;1944639;1352374;1965627;1965562;1965604;1965659;1965560;1965648;292415;338969;362948;357809;585057;396588;515620;634503;515619;479437;633699;472759;610130;697329;545694;1033837;491077;1042156;585394;693746;699035;703613;679935;880633;1128398;1314884;115…	78	1572656;39492;1262831;1262878;1262778;1262963;1263004;1262888;1262848;1262989;165186;1913460;1193532;2042042;97138;81028;501571;1410617;1622072;1944639;1352374;1965627;1965562;1965604;1965659;1965560;1965648;36861;192843;1624;66219;562;1033854;39485;67780;39491;84112;33959;133539;84030;1264;88058;267818;1598;1042156;301301;351091;1496;28025;214856;1587;1556;1579;158787;585455;1596;61647;1297617;1…	15	Ruminococcaceae;Clostridiaceae;Eubacteriaceae;Firmicutes;Bacteria;Lactobacillaceae;Bacilli;Lachnospiraceae;Betaproteobacteria;Enterobacteriaceae;Proteobacteria;Oscillospiraceae;Peptostreptococcaceae;Clostridiales;Erysipelotrichaceae	833.706	584.12	997.749	3862.85	902.729	1081.18	3329.27	2033.82	1375.24	3326.54	2838.97	836.041	3297.11	499.248	1746.05	3320.17	2218.24	390.935	1511.62	720.545	291.725	844.831	807.348	777.874	535.918	471.632	2467.92	697.668	504.876	1304.46	549.418	1690.24	5011.08	2153.14	2026.63	1299.4	5697.18	13.4394	395.247	2.82363	0
2.4.2.11	Transferred to 6.3.4.21	112	106	1262770;1262831;1262775;1262824;1262989;1263026;1262799;1262689;1262970;1150298;169435;1965604;1965587;1193532;59620;97138;1432052;186802;876091;39490;1871035;39484;1473580;1712675;1653435;1776391;160404;1871030;1965627;1965583;1965569;1965654;1965562;1965648;1965551;1965659;1965576;1965560;1965542;269799;290397;93061;362948;272563;339671;452637;585057;521098;645462;518766;633699;610130;663278;69…	100	1262770;1262831;1262775;1262824;1262989;1263026;1262799;1262689;1262970;1150298;169435;1965604;1965587;1193532;59620;97138;1432052;-;876091;39490;1871035;39484;1473580;1712675;1653435;1776391;160404;1871030;1965627;1965583;1965569;1965654;1965562;1965648;1965551;1965659;1965576;1965560;1965542;28232;161493;1280;1624;1496;67854;107709;562;405212;29549;33959;84030;253239;1264;1604;29360;267818;1598…	15	Clostridiaceae;Firmicutes;Alphaproteobacteria;Ruminococcaceae;Lachnospiraceae;Clostridiales;Oscillospiraceae;Eubacteriaceae;Erysipelotrichaceae;Peptostreptococcaceae;Proteobacteria;Bacilli;Lactobacillaceae;Bacteria;Enterobacteriaceae	851.869	2045.21	3429.84	2973.87	1501.55	554945	119408	9094.27	6229.32	5786.3	7624.38	10351.7	3394.35	9965.8	4597.2	31401	35263.4	5010.35	3434.93	1288.52	3170.84	1978.93	3415.96	4725.39	2023.01	1289.13	3069.37	2581.86	1523.07	3210.61	3477.05	5677.75	4014.84	2846.11	2516.98	145281	7839.17	17.2792	5011.62	5.08254	0
2.4.2.14	amidophosphoribosyltransferase	163	141	1262769;1262831;1262756;1263005;765821;1263004;1262755;59620;1262888;1262989;1262970;1262688;411486;77133;165186;1193532;165185;208479;97138;29322;29348;471875;169435;717608;1871035;47246;66219;39484;180164;425254;1150298;1796616;1720194;1653435;1776391;1871020;1261637;1871030;1944639;1572656;1965627;1965583;1965575;1965569;1965548;1965654;1965562;1965603;1965648;1965604;1965647;1965636;1780380;1…	138	1262769;1262831;1262756;1263005;765821;1263004;1262755;59620;1262888;1262989;1262970;1262688;411486;77133;165186;1193532;165185;208479;97138;29322;29348;46228;169435;84030;1871035;47246;66219;39484;180164;425254;1150298;1796616;1720194;1653435;1776391;1871020;1261637;1871030;1944639;1572656;1965627;1965583;1965575;1965569;1965548;1965654;1965562;1965603;1965648;1965604;1965647;1965636;1780380;196…	17	Clostridiaceae;Lachnospiraceae;Firmicutes;Eubacteriaceae;Ruminococcaceae;Bacteria;Erysipelotrichaceae;Peptostreptococcaceae;Clostridiales;Alphaproteobacteria;Enterobacteriaceae;Proteobacteria;Bacilli;Lactobacillaceae;Oscillospiraceae;Streptococcaceae;Betaproteobacteria	3435.81	1765.37	2431.46	4225.49	1726.67	7171.67	4317.65	2730.9	3878.15	12334.1	4302.88	2174.29	6892.24	2253.64	3730.8	1563.33	7500.54	3540.75	5377.23	2902.91	1342.87	1372.85	2262.61	1602.44	4228.54	2232.39	2576.09	1348.07	1180.29	2459.71	1406.91	2439.18	2043.19	1284.34	2096	1514.25	4574.49	9.59955	35.7151	5.08254	80.8621
2.4.2.17	ATP phosphoribosyltransferase	42	40	1263001;1262831;77133;1897022;1193532;937334;411471;501571;876091;1263547;270498;1851429;1572656;1965627;1965654;1965604;1965655;1965659;1965560;1965551;1834178;357809;585057;610130;515622;663278;1042156;585394;693746;1149133;1328859;44251;1333534;1695218;1785996;1834196;1796616;292800;463025;1871021	38	1263001;1262831;77133;1897022;1193532;937334;214851;501571;876091;1263547;270498;1851429;1572656;1965627;1965654;1965604;1965655;1965659;1965560;1965551;1834178;66219;562;84030;43305;253239;1042156;301301;351091;1149133;44251;1695218;1785996;1834196;1796616;292800;463025;1871021	11	Firmicutes;Clostridiaceae;Bacteria;Ruminococcaceae;Clostridiales;Oscillospiraceae;Lachnospiraceae;Bacilli;Enterobacteriaceae;Proteobacteria;Betaproteobacteria	294.249	711.823	587.577	790.077	400.712	1164.35	1293.56	455.149	1159.61	487.688	1368.85	2707.25	1492.9	1513.07	1474.2	550.578	1354.85	762.722	1636.18	810.095	355.512	1033.08	658.091	192.927	428.122	358.44	561.554	144.613	167.166	2777.4	905.199	261.734	502.018	195.298	775.551	419.361	1642.19	1.91991	0	0	0
2.4.2.18	anthranilate phosphoribosyltransferase	10	10	1262964;1262831;1965627;1965604;1965628;1965659;585057;1268635;1328859;39488	9	1262964;1262831;1965627;1965604;1965628;1965659;562;29423;39488	6	Ruminococcaceae;Clostridiaceae;Lachnospiraceae;Eubacteriaceae;Enterobacteriaceae;Proteobacteria	32.3311	9.45944	47.1823	15.9152	38.2703	73.1568	68.2038	233.725	36.737	708.88	77.7531	21.9625	16.7899	74.0572	26.5223	34.1066	12.6556	12.7652	71.7809	93.6957	10.0364	96.421	61.0599	39.6425	28.174	28.2979	20.713	3.52714	11.8198	173.287	6.54812	15.7671	84.5367	17.0353	43.2838	123.949	152.647	0	1.1905	0.564726	0
2.4.2.19	nicotinate-nucleotide diphosphorylase (carboxylating)	21	20	1262831;471875;515620;585394;1965627;1965654;1965659;404380;585057;633147;663278;1042156;1069534;717605;1334629;1328859;1458465;712411;1796616;537007	19	1262831;46228;39485;301301;1965627;1965654;1965659;225194;562;133926;253239;1042156;1623;377615;33;907;712411;1796616;1322	10	Clostridiaceae;Ruminococcaceae;Eubacteriaceae;Lachnospiraceae;Proteobacteria;Enterobacteriaceae;Bacteria;Lactobacillaceae;Bacilli;Firmicutes	37.4169	67.3985	199.424	577.495	42.7727	151.704	8.09198	80.4712	300.285	159.232	447.244	1388.03	98.6404	798.03	638.746	61.2526	127.259	531.352	935.263	146.762	30.1093	59.6892	111.943	502.139	104.734	50.3074	205.596	46.5582	37.148	274.37	468.034	105.64	505.92	121.681	153.569	390.44	1137.47	0	0.396835	0	0
2.4.2.2	pyrimidine-nucleoside phosphorylase	7	7	281309;458233;683837;1234679;1462996;192421;69966	6	1428;69966;1640;2751;1462996;192421	1	Bacilli	348.013	0.788287	8.17827	5.68401	103.555	13.8613	1023.06	69.195	25.5562	19.321	1.96016	134.704	37.7772	271.969	4.42038	0.696053	66.0903	231.37	453.909	283.575	19.6268	4.59147	64.4522	288.95	115.146	949.553	471.797	3.52714	13.5084	91.4568	16.2144	81.9891	24.7107	45.6303	214.047	51.6455	17.2343	0	0	0	0
2.4.2.21	nicotinate-nucleotide---dimethylbenzimidazole phosphoribosyltransferase	32	32	1263004;1660094;97138;169435;1150298;1776391;1965627;1965654;1965562;1965550;1965655;1965576;1965648;1965551;1965659;393595;272563;585057;645462;572477;868595;491077;1042156;699035;717605;1328859;1297617;1598;1796616;292800;537007;1871021	28	1263004;1660094;97138;169435;1150298;1776391;1965627;1965654;1965562;1965550;1965655;1965576;1965648;1965551;1965659;59754;1496;562;1049;1565;1598;1042156;377615;1297617;1796616;292800;1322;1871021	10	Firmicutes;Clostridiaceae;Ruminococcaceae;Lachnospiraceae;Peptostreptococcaceae;Clostridiales;Proteobacteria;Enterobacteriaceae;Lactobacillaceae;Bacilli	143.129	122.579	173.002	236.455	175.593	322.66	93.6358	309.584	71.8767	439.719	220.192	3962.04	339.995	339.642	461.93	176.797	187.724	178.713	373.683	300.158	76.0538	780.551	359.575	135.666	527.956	132.057	176.444	110.047	163.789	462.097	56.1267	302.729	1948.25	329.755	125.108	483.402	78.7856	13.4394	1.98417	0.564726	101.078
2.4.2.22	xanthine phosphoribosyltransferase	52	49	1262831;1897029;1520816;765821;1410638;39484;1386;1193532;160404;1965627;1965654;1965659;1965560;362948;585057;479437;481743;633699;591001;610130;1604;1033837;491077;502558;585394;693746;699035;1147128;1384484;1150461;1268072;1328859;44251;1297617;1194971;1437605;649756;1712675;1834196;1796616;292800;394958;83683;537007;208479;1216932;1871021;1841863;1335613	47	1262831;1897029;1520816;765821;1410638;39484;-;1193532;160404;1965627;1965654;1965659;1965560;1624;562;84112;481743;33959;905;84030;1604;267818;1598;502558;301301;351091;1496;1684;446660;158787;365617;44251;1297617;638619;649756;1712675;1834196;1796616;292800;394958;83683;1322;208479;1216932;1871021;1841863;1335613	12	Clostridiaceae;Firmicutes;Ruminococcaceae;Lachnospiraceae;Bacilli;Lactobacillaceae;Enterobacteriaceae;Bacteria;Oscillospiraceae;Peptostreptococcaceae;Clostridiales;Erysipelotrichaceae	567.065	691.327	1677.18	467.225	614.576	4730.55	97.1038	1415.68	394.523	1388.45	2248.96	736.477	337.896	2812.9	1609.02	1261.25	2894.61	462.739	447.575	980.903	212.995	491.288	2645.93	788.446	485.695	295.556	390.479	343.543	530.204	1593.27	2207.34	2115.95	1831.19	1102.43	954.616	2594.67	844.483	3.83982	48.4138	3.38836	60.6466
2.4.2.29	tRNA-guanosine34 transglycosylase	75	74	1262831;1262867;59620;1262689;1262970;1897035;39484;1572656;1965569;292459;93061;362948;386415;585057;515619;521098;645462;519441;589865;633147;644282;610130;515622;663278;643562;443143;642492;546271;857087;491077;1042156;585394;693746;699035;941968;1128398;717605;1266738;891974;98228;1145276;1328859;1565991;169760;1548;1603606;1297617;1194971;1428454;649756;1501;1712675;1564506;1834196;1834198;1…	71	1262831;1262867;59620;1262689;1262970;1897035;39484;1572656;1965569;2734;1280;1624;1542;562;39491;405212;1496;34105;427923;133926;453230;84030;43305;253239;182210;443143;29360;69823;421;1598;1042156;301301;351091;1491;1556;377615;584;891974;98228;1145276;1565991;169760;1548;1603606;1297617;1520;649756;1501;1712675;1564506;1834196;1834198;1796616;292800;29542;1639348;1197717;394958;274537;1306519;…	14	Clostridiaceae;Proteobacteria;Alphaproteobacteria;Ruminococcaceae;Firmicutes;Lachnospiraceae;Clostridiales;Bacilli;Lactobacillaceae;Enterobacteriaceae;Peptostreptococcaceae;Bacteria;Oscillospiraceae;Erysipelotrichaceae	4437.71	1545.04	4900.67	13753	267.892	4775.98	2391.76	3475.13	2977.29	16111.7	2419.49	5988.45	1157.1	14822.9	1686.38	566.587	3150.54	5856.05	3671.38	368.149	1441.23	2121.26	1261.91	399.068	2259.43	1861.38	787.863	1053.91	1695.3	856.806	578.105	1031.17	1123.69	1522.83	2544.85	3150.37	1521.55	19.1991	138.892	1.69418	20.2155
2.4.2.3	uridine phosphorylase	3	3	585057;1266738;1328859	2	562;584	2	Enterobacteriaceae;Proteobacteria	21.7962	26.0135	141.547	12.5048	74.2894	229.481	1083.17	573.55	257.159	267.163	10.4542	17.57	17.4894	19.1527	117.14	29.2342	4.92161	12.7652	394.795	1003.29	0	9.18295	16.9611	9.69039	2.44991	6.28843	12.2744	2.11628	52.345	0	8.73082	4.73014	18.2079	58.4067	10.0798	57.8429	893.724	0	0.396835	0	0
2.4.2.4	thymidine phosphorylase	50	48	1262769;1262896;1262803;1896989;1115758;97138;169435;1776391;1903263;1871020;1816691;1965569;1965557;1965648;273068;243365;281309;272563;443906;585057;458233;645462;683837;555079;670487;491077;585394;699035;1234679;767817;1358027;1266738;1318466;1349819;1328859;1536774;1126833;1712675;1462996;1598;1834196;1834198;1884263;192421;69966;537007;1351755;267363	42	1262769;1262896;1262803;1896989;1115758;97138;169435;1776391;1903263;1871020;1816691;1965569;1965557;1965648;911092;536;1428;1496;28447;562;69966;1640;291990;187137;1598;301301;2751;102134;584;38986;1349819;1536774;1126833;1712675;1462996;1834196;1834198;1884263;192421;1322;46867;267363	14	Clostridiaceae;Ruminococcaceae;Peptostreptococcaceae;Erysipelotrichaceae;Bacilli;Lachnospiraceae;Firmicutes;Betaproteobacteria;Bacteria;Enterobacteriaceae;Lactobacillaceae;Clostridiales;Proteobacteria;Alphaproteobacteria	583.413	631.418	1518.64	718.459	580.808	4563.44	2959.35	1291.13	1043.01	1051.99	1464.57	10722.1	4221.95	5687.08	4060.12	1204.87	4491.32	623.9	3620.71	2198.12	284.811	2667.65	959.998	547.067	1627.35	1018.73	1042.56	259.597	315.758	418.776	474.271	1004.37	2049.69	1059.84	1674.43	27979.4	10983.2	21.119	2.77784	0.564726	40.431
2.4.2.43	lipid IVA 4-amino-4-deoxy-L-arabinosyltransferase	3	3	585057;1266738;1328859	2	562;584	2	Enterobacteriaceae;Proteobacteria	1.45308	11.036	32.7131	1.1368	0	8.47078	24.2759	6.66322	6.38904	33.312	3.59363	13.1775	2.09873	15.3222	11.051	1.39211	0.703088	0	6.33361	4.97499	0	0	3.39222	0.880945	0	0	0	0	1.68855	0	0.62363	0	2.60113	0.608404	0	2.06582	12.3102	0	2.77784	0	0
2.4.2.52	triphosphoribosyl-dephospho-CoA synthase	8	8	1286171;1965659;1033837;491077;983917;880633;1598;901	7	1731;1965659;267818;1598;28068;1587;901	5	Peptostreptococcaceae;Lachnospiraceae;Lactobacillaceae;Betaproteobacteria;Proteobacteria	36.3271	5.51801	35.2295	9.09441	0	13.8613	2.31199	46.6426	6.38904	85.2788	139.498	0	26.5839	70.2267	134.822	14.6171	2.81235	0	0	8.29165	17.3965	27.5488	135.689	16.738	218.654	3.14421	0.76715	11.2868	5.06564	0	4.98904	93.0261	26.0113	109.513	56.9212	82.6327	0	3.83982	25.7943	0	0
2.4.2.53	undecaprenyl-phosphate 4-deoxy-4-formamido-L-arabinose transferase	1	1	1328859	1	562	1	Enterobacteriaceae	0	0	3.77459	0	2.25119	0	41.6159	0	0	0	0.326694	1.46417	0	0	2.21019	2.08816	0	0	0	11.6083	0	4.59147	0	1.76189	0	0	0.76715	0.705427	0	0	0	0	0	0.608404	0	0	0	0	0.396835	0.564726	60.6466
2.4.2.6	nucleoside deoxyribosyltransferase	7	7	633699;1604;1033837;491077;1358027;52242;1596	6	33959;1604;267818;1598;52242;1596	1	Lactobacillaceae	30.1515	1.97072	57.877	1.1368	0	43.124	1.156	1.53767	4.79178	5.32993	0.326694	759.904	20.2877	86.8257	156.924	7.65658	258.033	0	4.2224	0	8.02914	0	237.455	13.2142	254.791	0	20.713	5.64342	33.7709	4.81352	14.6553	47.3014	13.0056	72.4	15.4162	142.541	0	17.2792	1047.64	20.8949	0
2.4.2.7	adenine phosphoribosyltransferase	45	42	1115758;97138;1226325;1720194;1965583;1965562;1965659;1965560;362948;386415;203119;398527;508767;585057;633699;1604;1033837;491077;944547;767462;755178;1314884;86416;1358027;1266738;1408186;1268072;1328859;160799;1194971;52242;76857;1307442;1712675;991789;1834196;1601;394958;537007;208479;1214604;1871021	38	1115758;97138;1226325;1720194;1965583;1965562;1965659;1965560;1624;1542;1515;261302;1491;562;33959;1604;267818;1598;944547;1587;379064;1579;1501;584;365617;160799;52242;851;1583098;1712675;28446;1834196;1601;394958;1322;208479;1214604;1871021	11	Peptostreptococcaceae;Clostridiaceae;Lachnospiraceae;Lactobacillaceae;Ruminococcaceae;Betaproteobacteria;Enterobacteriaceae;Proteobacteria;Bacteria;Bacilli;Erysipelotrichaceae	617.56	146.227	1762.73	408.112	366.945	559.842	310.963	424.396	487.164	249.174	124.47	1737.97	153.907	1216.84	665.268	1076.1	3026.79	293.6	1203.39	645.92	124.898	220.391	3531.3	679.209	240.091	1789.06	375.136	98.0544	344.464	1140.8	541.623	1239.3	2153.73	523.835	767.25	2146.39	834.635	30.7186	2048.06	150.782	0
2.4.2.8	hypoxanthine phosphoribosyltransferase	86	83	199441;1262831;1263004;1262823;1262794;1262989;1262689;1896988;2042042;97138;471875;1226323;39484;1944639;1423715;1776391;1871030;1965627;1965654;1965604;1965659;1965545;56780;362948;498761;498214;585057;633699;635013;643648;633147;701347;930171;1604;929506;491077;1048245;653045;585394;693746;710685;699035;767462;695562;880633;931276;1340495;326425;1358027;1266738;1500254;856;1208324;42256;132885…	75	199441;1262831;1263004;1262823;1262794;1262989;1262689;1896988;2042042;97138;46228;1226323;39484;1944639;267364;1776391;1871030;1965627;1965654;1965604;1965659;1965545;316277;1624;35701;1491;562;33959;863643;86170;133926;1334193;361575;1604;1598;78331;68280;301301;351091;36814;1496;1587;36745;584;1500254;856;1208324;42256;1267021;401472;550;1297617;712411;52242;446860;1712675;453304;1571;1834196;…	15	Bacilli;Clostridiaceae;Firmicutes;Alphaproteobacteria;Lactobacillaceae;Ruminococcaceae;Oscillospiraceae;Peptostreptococcaceae;Erysipelotrichaceae;Lachnospiraceae;Proteobacteria;Clostridiales;Enterobacteriaceae;Bacteria;Eubacteriaceae	753.786	543.129	9507.56	1266.4	463.746	2232.44	3714.22	700.663	452.025	987.369	694.224	713.051	791.922	6708.56	2296.39	1484.68	2962.11	1182.38	1249.83	334.983	324.734	266.306	1573.99	461.615	610.64	326.998	1179.11	529.07	339.398	774.976	934.198	1560.95	1197.82	837.163	988.413	2654.58	5736.58	38.3982	915.101	59.2963	40.431
2.4.2.9	uracil phosphoribosyltransferase	112	102	429009;59620;1262831;1262824;1262970;1262688;1896986;1897035;1193532;2042042;97138;169435;186802;319475;54265;1494960;1852375;1833852;1965627;1965569;1965654;1965659;243230;292459;362948;266940;498761;498213;585057;633699;591001;610130;632348;670487;663278;643561;1604;929506;875328;1033837;717231;491077;502558;585394;580340;1069533;699035;695562;745776;337191;751945;666685;1314884;1358027;891974;…	97	42838;59620;1262831;1262824;1262970;1262688;1896986;1897035;1193532;2042042;97138;169435;-;319475;54265;1494960;1852375;1833852;1965627;1965569;1965654;1965659;1299;2734;1624;131568;35701;1491;562;33959;905;84030;413889;187137;253239;80867;1604;875328;267818;2352;1598;502558;301301;336261;102684;1496;502394;337191;56957;666685;1579;891974;169679;1600;1531429;1548;279058;68895;1297617;637971;19846…	15	Firmicutes;Clostridiaceae;Ruminococcaceae;Lactobacillaceae;Clostridiales;Bacilli;Lachnospiraceae;Bacteria;Enterobacteriaceae;Betaproteobacteria;Streptococcaceae;Peptostreptococcaceae;Proteobacteria;Erysipelotrichaceae;Alphaproteobacteria	664.422	556.53	1029.83	2579.4	1015.29	1255.99	932.89	1013.83	4413.23	2523.05	7155.25	3951.79	3309	3035.07	4088.86	658.466	34449.2	3078.01	1931.75	1456.01	576.314	876.972	3358.3	1056.25	412.197	1443.19	5928.53	790.078	1553.46	1463.31	652.005	12326.7	1058.66	927.815	1154.43	9438.73	1977.03	80.6362	93.653	33.3188	60.6466
2.4.99.12	lipid IVA 3-deoxy-D-manno-octulosonic acid transferase	3	3	1801611;585057;1328859	2	1801611;562	2	Bacteria;Enterobacteriaceae	2.17962	0	29.5676	5.68401	6.75358	32.343	48.5519	38.9542	60.6959	67.9566	7.51395	8.78502	7.69535	12.7685	41.9937	4.87237	2.10926	3.19131	63.3361	485.062	0	4.59147	3.39222	11.4523	0	3.14421	2.30145	0	5.06564	0	0.935445	34.6877	29.913	41.9798	0	47.5138	406.238	0	0.396835	2.2589	0
2.4.99.13	(Kdo)-lipid IVA 3-deoxy-D-manno-octulosonic acid transferase	2	2	585057;1328859	1	562	1	Enterobacteriaceae	2.17962	0	29.5676	5.68401	6.75358	32.343	48.5519	38.9542	60.6959	67.9566	7.51395	8.78502	7.69535	12.7685	41.9937	4.87237	2.10926	3.19131	63.3361	485.062	0	4.59147	3.39222	11.4523	0	3.14421	2.30145	0	5.06564	0	0.935445	0	2.60113	3.65042	0	2.06582	56.6271	0	0.396835	2.2589	0
2.4.99.17	S-adenosylmethionine:tRNA ribosyltransferase-isomerase	64	64	1262831;1262867;1263029;1263015;1262689;169435;1572656;1965627;1965569;1965562;1965604;1965655;1965551;84030;1965659;212717;292459;290397;362948;386415;272563;315749;552526;585057;481743;525903;479434;591001;610130;1511;663278;697329;700015;1042156;585394;693746;927704;699035;717605;488142;871738;1328859;1484157;1297617;407035;1194971;1491;1712675;29341;1834196;1796616;292800;1197717;394958;51515…	60	1262831;1262867;1263029;1263015;1262689;169435;1572656;1965627;1965569;1965562;1965604;1965655;1965551;84030;1965659;1513;2734;161493;1624;1542;1496;580165;1336;562;481743;81462;2057;905;1511;253239;1264;33871;1042156;301301;351091;971;377615;488142;55583;1484157;1297617;407035;1491;1712675;29341;1834196;1796616;292800;1197717;394958;51515;208479;1160721;1216932;1006576;1679444;1805478;1871021;13…	15	Clostridiaceae;Proteobacteria;Firmicutes;Alphaproteobacteria;Ruminococcaceae;Lachnospiraceae;Clostridiales;Lactobacillaceae;Peptostreptococcaceae;Bacilli;Streptococcaceae;Enterobacteriaceae;Bacteria;Oscillospiraceae;Erysipelotrichaceae	250.657	479.672	381.233	625.241	414.22	653.791	876.246	2740.12	359.384	284.485	1066	467.07	7849.96	1062.34	879.657	11077	7023.85	494.652	388.461	995.828	194.038	1588.65	495.264	327.712	606.353	537.661	520.895	356.241	312.381	847.179	986.895	715.828	919.499	457.519	8937.22	979.198	795.242	5.75973	30.1594	2.82363	101.078
2.5.1.10	(2E,6E)-farnesyl diphosphate synthase	52	52	1262831;1263004;1262989;1632;97138;1871035;1673717;179628;1572656;1965562;1965659;1965576;1965542;1494;292459;362948;585057;582744;589865;610130;443143;1604;491077;1042156;585394;693746;641491;699035;1005090;292564;1231072;98228;1653476;1363;1328859;1536774;1297617;1194971;347534;1616788;1712675;888061;1834196;1796616;292800;672795;1038856;1582;93064;716816;208479;1871021	50	1262831;1263004;1262989;1632;97138;1871035;1673717;179628;1572656;1965562;1965659;1965576;1965542;1494;2734;1624;562;266009;427923;84030;443143;1604;1598;1042156;301301;351091;876;1496;9;59930;1513;98228;1653476;1363;1536774;1297617;347534;1616788;1712675;132132;1834196;1796616;292800;138072;1038856;1582;93064;716816;208479;1871021	17	Clostridiaceae;Firmicutes;Lactobacillaceae;Ruminococcaceae;Lachnospiraceae;Clostridiales;Eubacteriaceae;Enterobacteriaceae;Betaproteobacteria;Proteobacteria;Oscillospiraceae;Peptostreptococcaceae;Bacteria;Bacilli;Streptococcaceae;Erysipelotrichaceae;Alphaproteobacteria	444.643	294.819	1095.26	184.162	157.584	192.518	98.2598	223.474	127.781	990.7	1090.18	212.305	863.278	128.962	12976	850.576	2725.17	590.392	238.566	1310.08	411.716	2520.72	7724.08	115.404	1032.64	553.382	183.349	945.272	292.119	418.776	92.6091	1721.77	881.783	677.153	182.029	4001.49	536.727	1.91991	17.0639	1.12945	0
2.5.1.15	dihydropteroate synthase	17	17	1262831;1262688;1776382;1965627;1965654;386415;585057;491077;1042156;699035;1211705;571800;1358027;1328859;1428454;1598;76857	14	1262831;1262688;1776382;1965627;1965654;1542;562;1598;1042156;1496;670;571800;1520;851	9	Clostridiaceae;Firmicutes;Ruminococcaceae;Lachnospiraceae;Enterobacteriaceae;Lactobacillaceae;Peptostreptococcaceae;Proteobacteria;Bacteria	169.284	42.5675	239.057	361.503	56.2798	77.7772	20.8079	79.4461	62.2932	69.9553	510.296	2323.64	682.787	5424.05	411.096	1329.46	512.551	79.7826	92.8929	60.5291	33.9008	123.97	1163.53	118.928	956.69	47.1632	103.565	31.7442	52.345	158.846	30.2461	173.438	184.68	255.529	702.621	1394.43	4084.54	7.67964	18.2544	1.69418	20.2155
2.5.1.16	spermidine synthase	31	30	1262824;39484;154288;1965627;1965654;1965648;216851;1965659;195102;350688;585057;591001;610130;663278;644966;697329;546271;585394;693746;927704;292564;871963;1328859;713030;1884263;394958;941187;537007;1871021;1805714	29	1262824;39484;154288;1965627;1965654;1965648;-;1965659;1502;461876;562;905;84030;253239;73919;1264;69823;301301;351091;971;59930;233055;713030;1884263;394958;28901;1322;1871021;1805714	9	Clostridiaceae;Ruminococcaceae;Erysipelotrichaceae;Lachnospiraceae;Enterobacteriaceae;Firmicutes;Clostridiales;Oscillospiraceae;Bacteria	87.1849	83.9525	175.518	158.015	94.5501	471.284	732.902	176.319	368.967	2030.7	175.761	68.816	182.59	77.8878	236.491	279.117	243.268	217.009	253.344	1370.61	96.7957	105.604	342.614	101.309	85.7468	103.759	198.692	118.512	177.297	351.387	45.8368	392.602	678.895	193.472	106.727	735.431	1376.29	1.91991	0	0	0
2.5.1.17	cob(I)yrinic acid a,c-diamide adenosyltransferase	11	10	1776391;1965628;1965542;1780380;491077;1328859;1007676;1598;292800;39488	9	1776391;1965628;1965542;1780380;1598;562;1007676;292800;39488	5	Peptostreptococcaceae;Eubacteriaceae;Lactobacillaceae;Enterobacteriaceae;Clostridiales	123.875	3.54729	203.199	36.3777	9.00477	53.905	64.7358	19.9897	79.863	74.619	61.7451	1581.3	135.718	293.675	545.917	55.6842	40.076	23.9348	0	2910.37	16.0583	229.574	366.36	54.6186	524.281	34.5864	25.3159	32.4497	52.345	206.981	53.0086	351.607	961.117	377.21	202.782	442.085	71.3994	5.75973	10.3177	1.12945	0
2.5.1.18	glutathione transferase	7	4	585057;1266738;1328859;463040	3	562;584;463040	3	Enterobacteriaceae;Proteobacteria;Betaproteobacteria	3.63271	12.2184	70.459	19.3256	56.2798	102.419	153.748	0.512556	140.559	149.238	28.0957	20.4984	13.9915	26.8138	19.8917	13.9211	23.905	15.9565	124.561	165.833	4.68366	27.5488	23.7455	30.8331	12.2495	0	9.2058	6.34884	13.5084	4.81352	11.5372	3.15343	5.20226	8.51765	1.18586	6.19746	59.0892	0	1.98417	0	20.2155
2.5.1.19	3-phosphoshikimate 1-carboxyvinyltransferase	90	82	1262831;1262880;1262989;301301;471875;1897044;1896979;1896984;1897015;59620;1193532;1761755;1792306;97138;880478;169435;411486;357808;642492;585394;1226322;1128421;1408322;33039;1712675;1745713;1776391;1914536;1871020;1121395;1121345;745368;1944639;1965627;1965569;1965654;1965562;1965604;29348;1965576;1965542;1965648;1965581;1965659;290397;375451;386415;349101;315749;585057;591001;610130;858215;6…	80	1262831;1262880;1262989;301301;46228;1897044;1896979;1896984;1897015;59620;1193532;1761755;1792306;97138;106578;169435;411486;357808;29360;1226322;1128421;1408322;33039;1712675;1745713;1776391;1914536;1871020;51616;100134;745368;1944639;1965627;1965569;1965654;1965562;1965604;29348;1965576;1965542;1965648;1965581;1965659;161493;2434;1542;1063;580165;562;905;84030;29329;351091;133453;1639;1556;144…	14	Clostridiaceae;Eubacteriaceae;Firmicutes;Lachnospiraceae;Ruminococcaceae;Clostridiales;Bacilli;Bacteria;Oscillospiraceae;Erysipelotrichaceae;Peptostreptococcaceae;Proteobacteria;Alphaproteobacteria;Enterobacteriaceae	718.186	190.371	756.805	295.568	544.789	375.795	4550	1345.97	1095.72	1153.26	446.59	330.902	382.669	3033.79	3993.82	687.7	1536.25	1381.84	2522.89	547.249	257.602	394.867	627.561	873.016	393.823	2864.38	812.411	610.9	261.725	1174.5	1203.61	1381.2	968.921	890.703	546.088	2501.71	2036.11	9.59955	14.286	11.2945	141.509
2.5.1.29	geranylgeranyl diphosphate synthase	11	11	1871035;1673717;1572656;1965562;269799;321327;321332;443143;699035;292564;292800	11	1871035;1673717;1572656;1965562;28232;321327;321332;443143;1496;59930;292800	6	Ruminococcaceae;Lachnospiraceae;Proteobacteria;Bacteria;Peptostreptococcaceae;Clostridiales	29.4249	7.88287	23.2766	67.0713	2.25119	20.0219	3.46799	13.3264	23.9589	3.99744	13.7211	71.7443	31.481	22.9833	28.7325	140.603	33.7482	6.38261	4.2224	0.829165	22.9723	13.7744	40.7066	42.2854	80.2346	18.8653	4.6029	83.2404	77.6732	365.827	17.7735	25.2274	23.4102	48.0639	38.5404	47.5138	83.7097	0	8.33353	0	0
2.5.1.3	thiamine phosphate synthase	32	28	1262872;1262759;1262989;97138;1536651;1965659;411471;876091;169435;1491;1658112;1261634;1965627;1965575;1965654;1965576;693746;477641;1340495;1358027;1328859;87541;1834198;1796616;1598;216778;68173;1871021	26	1262872;1262759;1262989;97138;1536651;1965659;214851;876091;169435;1491;1658112;1261634;1965627;1965575;1965654;1965576;351091;477641;1598;562;87541;1834198;1796616;216778;68173;1871021	12	Lachnospiraceae;Bacteria;Firmicutes;Clostridiaceae;Clostridiales;Ruminococcaceae;Oscillospiraceae;Eubacteriaceae;Lactobacillaceae;Enterobacteriaceae;Bacilli;Proteobacteria	529.285	171.846	124.561	107.996	625.832	347.302	332.927	104.561	158.129	97.2712	352.502	398.254	600.237	1377.72	165.764	367.516	156.789	521.778	183.675	381.416	175.303	2107.49	919.291	1724.89	442.821	110.048	85.9208	87.473	111.444	543.927	326.782	405.215	531.931	462.387	200.41	1179.58	334.839	0	0.396835	0	0
2.5.1.30	heptaprenyl diphosphate synthase	2	2	315730;1565991	2	1405;1565991	1	Bacilli	0	0	0	0	0	0	0	68.6824	0	0	3.26694	0	0	0	0	0	9.14014	98.9305	0	0	20.7419	0	0	0	28.174	138.345	0	0	1.68855	0	0	0	5.20226	0	0	0	14.7723	0	0	0	0
2.5.1.31	ditrans,polycis-undecaprenyl-diphosphate synthase [(2E,6E)-farnesyl-diphosphate specific]	71	71	1262831;1263004;1262970;1115758;1797973;1896989;97138;169435;1870991;1408281;1965654;1965562;1965604;216851;1965659;195102;362948;195103;391774;395495;515619;633699;639282;633147;610130;709032;767031;208596;1033837;491077;1042156;585394;693746;546269;699035;1205910;1128398;1314884;1358027;1266738;1316444;120107;1328859;1565991;1487956;1458465;1531429;157782;1598;1297617;413882;1194971;1712675;412…	67	1262831;1263004;1262970;1115758;1797973;1896989;97138;169435;1870991;1408281;1965654;1965562;1965604;-;1965659;1502;1624;881;34029;39491;33959;197162;133926;84030;148813;28129;208596;267818;1598;1042156;301301;351091;143361;1496;53437;1556;1579;584;1316444;120107;562;1565991;1487956;907;1531429;157782;1297617;413882;1712675;412690;29341;1834196;1796616;292800;1841249;1842534;2055;1197717;1534;967…	15	Clostridiaceae;Firmicutes;Ruminococcaceae;Peptostreptococcaceae;Bacteria;Lachnospiraceae;Lactobacillaceae;Proteobacteria;Betaproteobacteria;Bacilli;Oscillospiraceae;Alphaproteobacteria;Enterobacteriaceae;Clostridiales;Erysipelotrichaceae	310.96	150.957	391.928	260.328	871.212	145.543	2962.82	591.489	381.745	209.2	622.678	1427.57	193.783	1947.19	2988.18	206.728	131.477	2187.64	1021.82	596.17	179.54	1193.78	1994.62	416.687	1167.99	698.016	1130.78	410.559	393.432	2474.15	1002.17	1056.4	576.15	1115.2	321.96	1047.37	4978.26	11.5195	1.98417	1.12945	20.2155
2.5.1.41	phosphoglycerol geranylgeranyltransferase	1	1	1386	1	-	1	Bacilli	92.2707	0	0	0	0	0	0	6.15067	0	0	0	0	0	0	0	0	0	0	0	0	0	0	0	106.594	0	44.019	0	0	0	0	0	0	0	8.51765	69.3727	0	0	0	0	0	0
2.5.1.47	cysteine synthase	135	125	1262831;1262878;1262691;1895747;1897029;97138;537013;411471;877420;438033;39484;1193532;154288;39491;1816678;1870991;1871020;1261636;745368;1841868;1965627;1965575;1965569;1965654;1965550;1965647;29348;1965576;1965557;1965648;1965551;1965659;1780378;59620;194439;292459;319225;290397;362948;272563;376686;404589;350688;498761;349741;324925;404380;585057;452863;573370;471855;479437;645462;526218;446…	115	1262831;1262878;1262691;1895747;1897029;97138;84026;214851;877420;438033;39484;1193532;154288;39491;1816678;1870991;1871020;1261636;745368;1841868;1965627;1965575;1965569;1965654;1965550;1965647;29348;1965576;1965557;1965648;1965551;1965659;1780378;59620;1097;2734;1100;161493;1624;1496;986;404589;461876;35701;239935;34090;225194;562;85085;184917;84110;84112;826;186189;921;1148157;182337;84030;291…	15	Clostridiaceae;Eubacteriaceae;Bacteria;Clostridiales;Firmicutes;Ruminococcaceae;Lachnospiraceae;Erysipelotrichaceae;Proteobacteria;Lactobacillaceae;Peptostreptococcaceae;Enterobacteriaceae;Alphaproteobacteria;Betaproteobacteria;Bacilli	1815.26	3038.45	2105.59	2871.56	1301.19	7927.88	4672.54	6361.33	1742.61	2363.16	3830.81	2525.69	1306.81	10291.4	6623.95	4335.71	3284.83	3378	1794.52	3604.38	915.099	4012.95	2479.71	1805.94	2122.85	1811.07	1135.38	4090.07	5898.1	22252.9	32601.8	14936.2	9700.91	1202.21	2758.31	5245.11	928.193	17.2792	3.17468	1.69418	0
2.5.1.48	cystathionine gamma-synthase	2	2	585057;1328859	1	562	1	Enterobacteriaceae	1.81635	0	13.2111	0	0	7.70071	5.77999	12.8139	7.9863	7.99489	1.63347	1.46417	1.39915	5.10739	2.21019	5.56842	0.703088	1.59565	4.2224	0	0	0	0	5.28567	0	0	2.30145	0	5.06564	0	1.55908	0	1.30056	1.21681	1.18586	0	19.6964	0	1.58734	0.564726	0
2.5.1.49	O-acetylhomoserine aminocarboxypropyltransferase	3	3	663917;1379909;1340425	3	35554;1379909;1340425	2	Proteobacteria;Bacteria	3.99598	0	26.4221	4.54721	4.50239	0.770071	0	0	1.59726	0	202.223	1.46417	0	0	0	0	0.703088	0	0	0	0.223032	4.59147	0	0	0	0	115.84	4.23256	1.68855	0	208.916	17.3438	178.177	0.608404	14.2303	57.8429	12.3102	0	0	0	0
2.5.1.54	3-deoxy-7-phosphoheptulonate synthase	145	112	1262832;1262831;1262995;1262756;59620;1262816;1262794;813;1801710;1802195;1193532;97138;186802;515622;642492;931626;931276;1235790;1235798;1226325;1150298;438033;1408321;1410630;1473580;1776382;1871020;1526;1572656;1965627;1965583;1965575;1965569;1965654;1965562;1965604;1965550;216851;1965659;1965576;1965560;1965545;1520806;1520811;292459;138119;323850;404589;398579;585057;272564;546414;557598;51…	108	1262832;1262831;1262995;1262756;59620;1262816;1262794;813;1801710;1802195;1193532;97138;-;43305;29360;33952;36745;1235790;1235798;1226325;1150298;438033;1408321;1410630;1473580;1776382;1871020;1526;1572656;1965627;1965583;1965575;1965569;1965654;1965562;1965604;1965550;1965659;1965576;1965560;1965545;1520806;1520811;2734;49338;359303;404589;70864;562;310783;168471;39491;2020;905;332249;133926;840…	15	Clostridiaceae;Firmicutes;Lachnospiraceae;Bacteria;Clostridiales;Eubacteriaceae;Ruminococcaceae;Proteobacteria;Enterobacteriaceae;Betaproteobacteria;Oscillospiraceae;Bacilli;Peptostreptococcaceae;Erysipelotrichaceae;Streptococcaceae	11983.6	11301.3	1437.49	2350.91	1749.18	4397.88	7352.14	17514.5	2300.06	8425.28	16494.8	1620.84	2400.95	3029.96	4462.38	1104.64	4751.47	1305.24	3933.17	4927.73	1052.93	4104.78	1645.23	3324.69	2200.02	1106.76	2011.47	569.985	1055.34	1429.61	2046.13	3375.74	1771.37	1132.85	4950.96	3371.42	4042.69	7.67964	15.4766	1.69418	0
2.5.1.55	3-deoxy-8-phosphooctulonate synthase	2	2	585057;1328859	1	562	1	Enterobacteriaceae	12.3512	0	11.9529	28.42	33.7679	234.872	714.406	456.687	466.4	0	3.26694	5.85668	11.1932	11.4916	11.051	12.5289	11.2494	4.78696	282.901	1227.99	0	4.59147	10.1767	6.16661	0.612477	15.7211	14.5758	2.11628	6.75419	9.62703	7.48356	0	3.90169	10.3429	3.55757	10.3291	22.1584	0	0	2.82363	40.431
2.5.1.6	methionine adenosyltransferase	150	143	1263000;1262831;1263013;59620;97138;1485;1871030;48256;1965549;2042042;292459;138119;362948;266779;203124;203119;404589;350688;448385;94624;457570;404380;585057;439235;396588;515620;515619;471855;525897;518766;633699;591001;635013;639283;649638;633147;610130;573061;1511;709032;649639;644966;653733;643562;926569;575540;645991;1604;642492;700015;546271;906968;1033837;593907;491077;717785;1042156;50…	139	1263000;1262831;1263013;59620;97138;-;1871030;48256;1965549;2042042;2734;49338;1624;266779;1206;1515;404589;461876;56;94624;375929;225194;562;259354;1033854;39485;39491;84110;899;29549;33959;905;863643;921;332249;133926;84030;1493;1511;148813;1413;73919;936456;182210;167964;128;51197;1604;29360;33871;69823;81028;267818;11;1598;717785;1042156;502558;301301;458033;351091;1563;1352;1496;214856;39273…	16	Firmicutes;Clostridiaceae;Erysipelotrichaceae;Ruminococcaceae;Lactobacillaceae;Clostridiales;Alphaproteobacteria;Bacteria;Proteobacteria;Betaproteobacteria;Enterobacteriaceae;Eubacteriaceae;Lachnospiraceae;Peptostreptococcaceae;Bacilli;Oscillospiraceae	3803.81	7464.29	5173.07	3675.28	3604.16	3000.97	3982.41	4684.76	3052.36	6406.57	2420.15	3426.16	4791.41	4636.24	5494.54	4093.49	5416.59	5774.67	4479.97	7107.61	2106.09	2373.79	4009.6	3181.97	2162.05	3439.77	2522.39	1099.06	1724.01	4462.13	1710.62	2237.36	2077	2094.73	10490.7	17371.5	7762.84	157.433	666.682	57.6021	626.681
2.5.1.61	hydroxymethylbilane synthase	22	22	245014;97138;1871035;1776391;1965627;1965583;1965562;1965542;1965659;386415;203119;585057;491077;452652;1328859;1297617;1598;1796616;292800;1302659;537007;1871021	20	245014;97138;1871035;1776391;1965627;1965583;1965562;1965542;1965659;1542;1515;562;1598;2066;1297617;1796616;292800;1302659;1322;1871021	10	Clostridiales;Clostridiaceae;Ruminococcaceae;Peptostreptococcaceae;Lachnospiraceae;Eubacteriaceae;Enterobacteriaceae;Lactobacillaceae;Bacteria;Bacilli	77.3766	79.617	147.209	219.403	173.342	129.372	716.718	49.7179	113.405	543.652	55.2112	57.1026	43.3738	77.8878	106.089	48.7237	52.7316	31.9131	173.119	613.582	60.2185	78.0551	312.084	110.118	44.0984	204.374	55.2348	35.9768	47.2793	9.62703	65.793	59.9151	40.3175	48.6723	39.1333	101.225	174.806	1.91991	19.0481	1.69418	20.2155
2.5.1.7	UDP-N-acetylglucosamine 1-carboxyvinyltransferase	227	183	717962;1262769;1262781;1262831;1262995;1263003;1262756;1262778;765821;1263004;1262755;1263021;1262796;165186;1263015;1262811;1262797;1262841;1262989;1262799;1262970;1262809;411460;1660094;1801878;1896989;1896979;1897029;1897022;1965659;1965560;59620;460384;208479;1578;97138;84026;880478;411471;186802;580331;1235798;1256908;876091;84030;1408819;169435;1531;438033;39484;109327;180164;1193532;172019…	174	116085;1262769;1262781;1262831;1262995;1263003;1262756;1262778;765821;1263004;1262755;1263021;1262796;165186;1263015;1262811;1262797;1262841;1262989;1262799;1262970;1262809;33039;1660094;1801878;1896989;1896979;1897029;1897022;1965659;1965560;59620;460384;208479;-;97138;84026;106578;214851;108150;1235798;39490;876091;84030;1408819;169435;1531;438033;39484;109327;180164;1193532;1720194;1653435;177…	17	Lachnospiraceae;Clostridiaceae;Firmicutes;Ruminococcaceae;Bacteria;Lactobacillaceae;Clostridiales;Eubacteriaceae;Oscillospiraceae;Peptostreptococcaceae;Erysipelotrichaceae;Betaproteobacteria;Alphaproteobacteria;Proteobacteria;Bacilli;Enterobacteriaceae;Streptococcaceae	3805.99	2357.37	6318.03	3178.5	3637.93	2154.66	3467.99	7119.4	2202.62	31948.2	6381.63	90843	4133.1	11970.5	10898.5	2088.85	8409.63	3934.88	2273.76	3481.67	1811.69	3852.25	9752.63	9688.63	5891.42	4615.71	8971.82	2718.72	8420.79	4091.49	4341.09	7916.68	6355.86	55364.1	5558.12	10246.5	6775.56	69.1168	858.353	73.9791	40.431
2.5.1.72	quinolinate synthase	22	22	1262831;1262882;1262700;1262956;1262889;290054;1965569;1965542;1965659;2002841;290318;585057;515619;525903;1042156;1328859;1545728;1390395;1834196;1834207;1639348;1288970	21	1262831;1262882;1262700;1262956;1262889;290054;1965569;1965542;1965659;2002841;1094;562;39491;81462;1042156;1545728;1390395;1834196;1834207;1639348;1288970	8	Clostridiaceae;Eubacteriaceae;Ruminococcaceae;Lachnospiraceae;Bacteria;Enterobacteriaceae;Alphaproteobacteria;Erysipelotrichaceae	7.26541	0.788287	234.654	260.328	229.622	9.24086	26.5879	110.199	20.7644	85.9451	159.427	29.2834	204.277	372.84	559.179	870.762	212.333	183.5	198.453	146.762	28.548	463.739	590.246	362.068	236.416	69.1727	396.616	9.87598	15.1969	221.422	241.968	116.677	180.778	106.471	17075.8	121.883	260.977	0	0.793669	0	0
2.5.1.74	1,4-dihydroxy-2-naphthoate polyprenyltransferase	4	4	1243664;221109;585057;1328859	3	1243664;182710;562	2	Bacilli;Enterobacteriaceae	123.512	0.394143	2.51639	1.1368	159.835	21.562	45.0839	23.5776	36.737	7.32865	6.53387	36.6042	28.6827	5.10739	8.84077	3.48026	3.51544	19.1478	31.668	43.9458	3.34547	9.18295	27.1378	44.9282	8.57468	103.759	29.9188	0	1.68855	0	10.6017	0	1.30056	2.43361	50.399	2.06582	61.5512	0	0	0	0
2.5.1.75	tRNA dimethylallyltransferase	59	58	1262831;1262989;1262689;1896989;97138;365349;47770;876091;1193532;1712675;1871020;1965627;1965654;1965562;1965604;1965557;1965659;1520817;853;362948;272563;351605;585057;394503;479437;645462;150340;633699;610130;491077;1042156;585394;693746;699035;353496;477641;937777;1314884;86416;1266738;1555112;1328859;84022;1297617;106634;1194971;1823759;1571;1834196;1796616;292800;1572656;1296;537007;208479;…	54	1262831;1262989;1262689;1896989;97138;365349;47770;876091;1193532;1712675;1871020;1965627;1965654;1965562;1965604;1965557;1965659;1520817;853;1624;1496;351604;562;1521;84112;150340;33959;84030;1598;1042156;301301;351091;1584;477641;432329;1579;1501;584;1555112;84022;1297617;106634;1823759;1571;1834196;1796616;292800;1572656;1296;1322;208479;1852374;1871021;46867	14	Clostridiaceae;Firmicutes;Alphaproteobacteria;Lactobacillaceae;Oscillospiraceae;Erysipelotrichaceae;Lachnospiraceae;Ruminococcaceae;Peptostreptococcaceae;Proteobacteria;Enterobacteriaceae;Bacteria;Clostridiales;Bacilli	643.715	1391.33	634.76	595.684	207.11	816.276	2137.44	820.089	169.31	1983.4	310.359	408.503	235.758	1018.93	1010.06	702.317	492.161	197.861	1125.27	263.675	180.433	413.233	515.617	473.948	339.925	282.979	343.683	2052.09	359.661	356.2	275.021	321.65	362.858	577.983	275.712	1034.98	480.1	1.91991	5.95252	3.38836	20.2155
2.5.1.78	6,7-dimethyl-8-ribityllumazine synthase	9	9	585057;521098;502025;642492;688269;1091494;1266738;1328859;83683	8	562;405212;80816;29360;119394;271065;584;83683	6	Enterobacteriaceae;Bacilli;Proteobacteria;Lachnospiraceae;Bacteria;Lactobacillaceae	410.132	41.7792	214.522	43.1985	551.542	338.061	0	355.714	9.58356	0	47.0439	185.95	221.066	454.558	121.561	25.0579	61.8717	414.87	472.909	498.328	24.5335	9.18295	162.827	133.904	122.495	443.334	250.858	25.3954	65.8533	0	27.1279	64.6453	238.003	68.1412	191.516	117.752	689.374	0	1.1905	1.12945	0
2.5.1.8	Transferred to 2.5.1.75	60	59	1262831;1262867;1262989;1262689;1896989;97138;365349;47770;876091;1193532;1712675;1871020;1965627;1965654;1965562;1965604;1965557;1965659;1520817;853;362948;272563;351605;585057;394503;479437;645462;150340;633699;610130;491077;1042156;585394;693746;699035;353496;477641;937777;1314884;86416;1266738;1555112;1328859;84022;1297617;106634;1194971;1823759;1571;1834196;1796616;292800;1572656;1296;537007…	55	1262831;1262867;1262989;1262689;1896989;97138;365349;47770;876091;1193532;1712675;1871020;1965627;1965654;1965562;1965604;1965557;1965659;1520817;853;1624;1496;351604;562;1521;84112;150340;33959;84030;1598;1042156;301301;351091;1584;477641;432329;1579;1501;584;1555112;84022;1297617;106634;1823759;1571;1834196;1796616;292800;1572656;1296;1322;208479;1852374;1871021;46867	14	Clostridiaceae;Proteobacteria;Firmicutes;Alphaproteobacteria;Lactobacillaceae;Oscillospiraceae;Erysipelotrichaceae;Lachnospiraceae;Ruminococcaceae;Peptostreptococcaceae;Enterobacteriaceae;Bacteria;Clostridiales;Bacilli	643.715	1391.33	634.76	595.684	207.11	816.276	2137.44	820.089	169.31	1983.4	310.359	408.503	235.758	1018.93	1010.06	702.317	492.161	197.861	1125.27	263.675	182.217	413.233	515.617	473.948	339.925	282.979	343.683	2061.96	359.661	356.2	279.698	321.65	365.459	577.983	281.048	1034.98	480.1	1.91991	5.95252	3.38836	20.2155
2.5.1.9	riboflavin synthase	16	13	1123404;1965659;585057;521098;502025;642492;688269;1091494;1266738;1717717;1328859;1501;83683	12	43131;1965659;562;405212;80816;29360;119394;271065;584;1717717;1501;83683	8	Firmicutes;Lachnospiraceae;Enterobacteriaceae;Bacilli;Proteobacteria;Bacteria;Clostridiaceae;Lactobacillaceae	570.698	170.664	283.094	80.7129	792.42	419.689	23.1199	491.028	167.712	5.99617	60.4383	202.055	228.762	898.901	196.707	29.9303	104.057	587.2	574.247	819.215	37.6923	73.4636	264.593	134.785	148.832	896.101	512.456	28.9225	65.8533	9.62703	33.9878	64.6453	240.604	107.079	359.908	121.883	750.925	0	1.1905	1.12945	0
2.5.1.90	all-trans-octaprenyl-diphosphate synthase	3	3	585057;1266738;1328859	2	562;584	2	Enterobacteriaceae;Proteobacteria	6.53887	20.4955	98.1393	7.95761	20.2607	77.0071	215.015	2526.39	76.6685	2223.91	6.20718	5.85668	13.9915	8.93794	22.1019	12.5289	8.43705	0	101.338	532.324	0	9.18295	0	7.9285	0	6.28843	12.2744	0.705427	0	9.62703	3.11815	0	3.90169	8.51765	0	18.5924	96.0199	0	0.396835	1.69418	0
2.6.1.1	aspartate transaminase	205	163	1262831;1262776;1897035;1263004;1262888;1263022;1263026;1262970;1262688;2014305;1897015;876091;1193532;59620;1632;1578;97138;29348;166486;411471;411486;552398;585394;501571;1226322;1226323;765821;114628;39484;33936;1742359;47770;991789;1386;1121306;1121323;1121262;1121256;1871030;1467;1944639;1965627;1965583;1965654;1965603;1965604;1965659;1965576;1965542;1965551;2042042;272558;273068;302409;2626…	152	1262831;1262776;1897035;1263004;1262888;1263022;1263026;1262970;1262688;2014305;1897015;876091;1193532;59620;1632;-;97138;29348;166486;214851;411486;552398;301301;501571;1226322;1226323;765821;114628;39484;33936;1742359;47770;28446;29357;160404;53342;456330;1871030;1467;1944639;1965627;1965583;1965654;1965603;1965604;1965659;1965576;1965542;1965551;2042042;86665;911092;779;235;1624;29543;1680;471…	16	Clostridiaceae;Firmicutes;Eubacteriaceae;Ruminococcaceae;Bacteria;Lachnospiraceae;Oscillospiraceae;Lactobacillaceae;Erysipelotrichaceae;Bacilli;Clostridiales;Alphaproteobacteria;Proteobacteria;Enterobacteriaceae;Streptococcaceae;Betaproteobacteria	6075.7	1926.57	9630.86	3736.67	16602.6	14270.2	13636.1	11686.8	18721.5	4086.72	10936.4	51679.3	7321.08	16811	19445.3	4617.61	12425	14386.4	4809.32	4496.56	1194.78	4104.78	8623.02	10614.5	16338.4	16884.4	15802.5	4989.49	5985.9	2849.6	5394.09	13386.3	21923.6	4426.14	13331.4	13078.7	19671.8	28.7986	959.943	12.424	20.2155
2.6.1.107	beta-methylphenylalanine transaminase	2	2	585057;1328859	1	562	1	Enterobacteriaceae	4.72252	4.33558	16.3565	2.2736	18.0095	46.2043	93.6358	107.637	38.3343	87.9438	5.55379	2.92834	4.89704	5.10739	13.2612	2.78421	2.10926	0	44.3352	243.775	0	0	3.39222	14.9761	0.612477	0	0.76715	0	0	0	1.55908	0	2.60113	5.47563	1.18586	18.5924	59.0892	0	0.793669	0	20.2155
2.6.1.11	acetylornithine transaminase	85	78	1263001;1262831;1262700;1262959;1262961;1262952;1262779;1262803;1262848;1262989;1262897;813;471875;1897044;1193532;97138;1653435;1852383;1871020;1572656;1965627;1965569;1965548;1965654;1965604;29348;1965576;1965557;1965566;1965542;1965551;1965659;349161;498761;585057;515619;471223;502025;401473;610130;515622;663278;592316;1042156;585394;693746;641491;1144275;717605;1266738;518635;1150423;1328859;…	76	1263001;1262831;1262700;1262959;1262961;1262952;1262779;1262803;1262848;1262989;1262897;813;46228;1897044;1193532;97138;1653435;1852383;1871020;1572656;1965627;1965569;1965548;1965654;1965604;29348;1965576;1965557;1965566;1965542;1965551;1965659;59610;35701;562;39491;471223;80816;1689;84030;43305;253239;592316;1042156;301301;351091;876;184914;377615;584;1683;907;1536769;82541;1297617;1519;1785996…	14	Firmicutes;Clostridiaceae;Ruminococcaceae;Bacteria;Clostridiales;Lachnospiraceae;Erysipelotrichaceae;Eubacteriaceae;Enterobacteriaceae;Bacilli;Proteobacteria;Oscillospiraceae;Betaproteobacteria;Alphaproteobacteria	1685.21	621.17	524.668	351.272	2550.6	697.685	4280.66	1115.32	683.627	1428.42	940.224	370.435	1429.94	1839.94	1250.97	2786.99	1257.12	2557.83	2525	1663.31	338.785	711.678	844.663	767.303	881.355	1688.44	1342.51	341.427	489.679	389.895	376.049	625.955	1703.74	591.977	1452.68	1421.28	1075.92	7.67964	0.793669	2.2589	20.2155
2.6.1.13	ornithine aminotransferase	5	5	471223;1134435;1196031;1547283;33932	5	471223;1134435;665099;1547283;33932	2	Bacilli;Betaproteobacteria	388.336	0	0	0	1359.72	0	0	365.452	4.79178	0	39.8566	76.1368	66.4598	86.8257	35.3631	0	19.6865	363.809	97.1153	180.758	6.24489	0	288.339	136.546	105.346	0	220.172	26.8062	6.75419	38.5081	27.4397	97.7562	26.0113	27.3782	203.968	51.6455	192.04	0	0	0	0
2.6.1.16	glutamine---fructose-6-phosphate transaminase (isomerizing)	200	190	1262872;1262831;1263004;1262796;1262815;1263022;1564487;97138;1896989;2014311;59620;1193532;588581;755731;1330534;1506553;39484;186802;1653435;1871020;1261637;1261636;1954237;1572656;1965627;1965583;1965569;1965548;1965654;169435;1965562;1965603;1965604;1965587;1965576;1965566;1965560;1965542;1965581;1965551;1965538;1965659;1780378;2042042;195102;212717;292459;335992;338963;323848;279238;93061;36…	179	1262872;1262831;1263004;1262796;1262815;1263022;1564487;97138;1896989;2014311;59620;1193532;29362;755731;-;39484;1653435;1871020;1261637;1261636;1954237;1572656;1965627;1965583;1965569;1965548;1965654;169435;1965562;1965603;1965604;1965587;1965576;1965566;1965560;1965542;1965581;1965551;1965538;1965659;1780378;2042042;1502;1513;2734;198252;19;1231;48935;1280;1624;266;351604;545;35701;1491;261302;…	17	Lachnospiraceae;Clostridiaceae;Firmicutes;Bacteria;Ruminococcaceae;Clostridiales;Bacilli;Erysipelotrichaceae;Eubacteriaceae;Lactobacillaceae;Alphaproteobacteria;Proteobacteria;Betaproteobacteria;Enterobacteriaceae;Peptostreptococcaceae;Streptococcaceae;Oscillospiraceae	2709.64	4432.54	3060.56	4037.92	2055.34	3329.02	5011.25	6591.98	4489.9	93147.8	1914.1	10523	4069.44	10173.9	4685.61	2602.54	1907.48	6754.4	3591.16	3533.9	1181.4	4104.78	6167.05	1820.91	4641.35	4936.42	1779.02	3339.49	5087.59	4317.72	1703.76	3093.51	4537.67	2624.04	2515.8	8093.88	1607.72	38.3982	10219.7	84.7089	80.8621
2.6.1.17	succinyldiaminopimelate transaminase	3	3	585057;1266738;1328859	2	562;584	2	Enterobacteriaceae;Proteobacteria	2.54289	23.6486	55.9897	10.2312	2.25119	36.1934	67.0478	161.455	28.7507	345.113	1.63347	8.78502	4.89704	15.3222	6.63058	5.56842	0.703088	1.59565	27.4456	431.166	0	4.59147	6.78444	7.9285	0	0	0.76715	0.705427	5.06564	0	1.87089	0	7.80339	1.82521	0	8.26327	22.1584	0	0	0.564726	0
2.6.1.19	4-aminobutyrate---2-oxoglutarate transaminase	2	1	1328859	1	562	1	Enterobacteriaceae	0	0	8.17827	0	2.25119	7.70071	15.028	0	3.19452	0	2.28686	0	0	3.83055	4.42038	0.696053	0	0	0	27.3625	0	0	0	0	0	0	0	0	1.68855	0	0.311815	0	0	1.82521	0.592929	0	0	0	0	1.12945	0
2.6.1.2	alanine transaminase	5	5	585057;1328859;1221522;1783515;1853276	4	562;294;1783515;1853276	4	Enterobacteriaceae;Proteobacteria;Bacteria;Betaproteobacteria	21.0697	39.0202	80.5245	30.6936	31.5167	158.635	4311.87	346.488	381.745	456.375	35.2829	24.8909	42.6742	26.8138	106.089	49.4197	25.3112	3.19131	179.452	931.982	10.4825	13.7744	37.3144	87.2135	0.612477	12.5769	26.8502	3.52714	20.2626	0	5.30086	31.5343	19.5085	24.3361	5.92929	24.7898	86.1717	0	0.396835	0	0
2.6.1.22	(S)-3-amino-2-methylpropionate transaminase	1	1	1328859	1	562	1	Enterobacteriaceae	0	0	3.77459	0	2.25119	3.85036	9.24798	0	3.19452	0	0.653387	0	0	1.27685	0	0.696053	0	0	0	21.5583	0	0	0	0	0	0	0	0	1.68855	0	0	0	0	0.608404	0.592929	0	0	0	0	1.12945	0
2.6.1.37	2-aminoethylphosphonate---pyruvate transaminase	8	8	1965560;1965569;985079;1834207;1796616;208479;1871021;39488	8	1965560;1965569;87883;1834207;1796616;208479;1871021;39488	4	Lachnospiraceae;Betaproteobacteria;Erysipelotrichaceae;Eubacteriaceae	45.0455	151.745	0.629098	36.3777	54.0286	123.211	1.156	141.465	17.5699	49.9681	11.4343	2.92834	99.34	21.7064	11.051	4.87237	21.0926	11.1696	2.1112	15.7541	2.45335	4.59147	6.78444	1.76189	3.06239	9.43264	9.97295	14.1085	0	4.81352	7.79538	96.1795	2.60113	1.82521	17.1949	4.13164	76.3235	0	0	0	0
2.6.1.42	branched-chain-amino-acid transaminase	136	125	245014;1262831;1897035;165186;1262803;1263022;1262957;1262797;1262970;1916319;1797837;59620;1193532;658086;186802;501571;897;1150298;1232454;39484;52689;154288;1261636;1470354;1720313;1572656;1965627;1965583;1965569;1965654;1965562;1965604;1965581;1965628;1965566;1965560;1965542;1965570;1965659;1965545;1780378;549003;272562;221109;362948;96561;357809;498761;334413;450851;404380;585057;439235;3945…	123	245014;1262831;1897035;165186;1262803;1263022;1262957;1262797;1262970;1916319;1797837;59620;1193532;658086;-;501571;897;1150298;1232454;39484;52689;154288;1261636;1470354;1720313;1572656;1965627;1965583;1965569;1965654;1965562;1965604;1965581;1965628;1965566;1965560;1965542;1965570;1965659;1965545;1780378;549003;1488;182710;1624;181663;66219;35701;1260;284016;225194;562;259354;1521;337;39485;3949…	15	Clostridiales;Clostridiaceae;Firmicutes;Ruminococcaceae;Bacteria;Proteobacteria;Lachnospiraceae;Eubacteriaceae;Erysipelotrichaceae;Bacilli;Lactobacillaceae;Alphaproteobacteria;Enterobacteriaceae;Betaproteobacteria;Oscillospiraceae	2711.81	4384.84	2347.79	5594.2	3225.96	74619.9	65029.5	6311.1	2907.01	3004.75	2265.62	680.839	50795.6	1200.24	7061.56	7060.76	4227.67	12447.7	1511.62	4640.84	1988.1	10105.8	2886.78	3522.9	3665.68	2493.36	7783.5	2058.44	3373.72	4317.72	3459.28	3348.94	3095.34	2520.01	3924	18993.1	4052.53	28.7986	2.77784	3.38836	20.2155
2.6.1.52	phosphoserine transaminase	108	104	1262832;1262831;1262785;1262808;1263026;1262970;1265861;59620;97138;1506553;471855;1491;1637974;1193532;39495;1572656;1965654;1965604;1965659;1965576;292415;138119;187272;338966;96561;94624;498761;395495;262543;537457;585057;272564;515620;515619;479437;693216;562970;633147;610130;573061;663278;697329;926569;443143;642492;869209;857087;744872;1042156;502558;585394;693746;1091494;768706;755731;1114…	102	1262832;1262831;1262785;1262808;1263026;1262970;2757;59620;97138;-;84110;1491;1637974;1193532;39495;1572656;1965654;1965604;1965659;1965576;36861;49338;351052;29543;181663;94624;35701;34029;332410;715;562;39485;39491;84112;413502;33943;133926;84030;1493;253239;1264;167964;443143;29360;167;421;215591;1042156;502558;301301;351091;271065;1563;755731;294;36854;316;1396;132920;285091;326544;584;446660…	14	Clostridiaceae;Firmicutes;Ruminococcaceae;Bacilli;Lachnospiraceae;Bacteria;Eubacteriaceae;Clostridiales;Betaproteobacteria;Proteobacteria;Enterobacteriaceae;Oscillospiraceae;Lactobacillaceae;Streptococcaceae	2206.87	1544.65	2262.87	1059.5	3392.55	2291.73	5062.11	7336.21	2164.29	2821.53	3248.32	2222.61	3187.27	6320.4	4654.66	11061.7	4944.11	1953.08	1986.64	3632.57	671.994	2056.98	2154.06	3526.42	1984.43	2581.4	1071.71	3852.34	2762.46	4476.57	2980.64	5242.57	2902.86	1979.14	5121.72	5751.24	2831.36	9.59955	0.793669	1.69418	40.431
2.6.1.57	aromatic-amino-acid transaminase	2	2	585057;1328859	1	562	1	Enterobacteriaceae	4.72252	4.33558	16.3565	2.2736	18.0095	46.2043	93.6358	107.637	38.3343	87.9438	5.55379	2.92834	4.89704	5.10739	13.2612	2.78421	2.10926	0	44.3352	243.775	0	0	3.39222	14.9761	0.612477	0	0.76715	0	0	0	1.55908	0	2.60113	5.47563	1.18586	18.5924	59.0892	0	0.793669	0	20.2155
2.6.1.59	dTDP-4-amino-4,6-dideoxygalactose transaminase	2	2	585057;1328859	1	562	1	Enterobacteriaceae	3.26943	0	12.582	4.54721	6.75358	187.897	42.7719	57.4062	68.6822	145.24	3.26694	2.92834	1.39915	5.10739	2.21019	6.26447	0.703088	6.38261	69.6697	42.2874	0	0	6.78444	13.2142	0	3.14421	6.1372	1.41085	3.37709	4.81352	2.80634	0	1.30056	3.65042	0.592929	6.19746	34.4687	0	0.396835	1.12945	0
2.6.1.62	adenosylmethionine---8-amino-7-oxononanoate transaminase	3	3	585057;767817;1328859	2	562;102134	2	Enterobacteriaceae;Clostridiales	0.363271	0	6.29098	2.2736	2.25119	3.08029	116.756	13.3264	7.9863	27.3159	19.2749	14.6417	4.19746	12.7685	4.42038	0.696053	8.43705	0	14.7784	25.7041	0	0	0	0.880945	0	0	3.83575	0	1.68855	173.287	0.311815	0	214.593	17.0353	0	33.0531	238.819	0	0	1.69418	0
2.6.1.66	valine---pyruvate transaminase	2	2	585057;1328859	1	562	1	Enterobacteriaceae	5.08579	0.788287	40.2623	12.5048	4.50239	26.1824	92.4798	92.26	83.0575	74.619	10.4542	8.78502	7.69535	6.38424	41.9937	11.1368	4.21853	0	35.8904	286.891	0	0	0	3.52378	0	15.7211	6.1372	0	8.44274	0	0.62363	0	1.30056	6.08404	0	2.06582	29.5446	0	0.396835	0	0
2.6.1.81	succinylornithine transaminase	1	1	1328859	1	562	1	Enterobacteriaceae	0	0	3.77459	3.4104	0	0.770071	2.31199	0	4.79178	0	0.326694	0	0	0	0	3.48026	0	0	0	2.4875	0	4.59147	0	0	0	0	0	0	0	0	0.311815	0	0	0	0	0	0	0	0.793669	0	0
2.6.1.82	putrescine---2-oxoglutarate transaminase	1	1	1328859	1	562	1	Enterobacteriaceae	0	0	8.80737	0	2.25119	10.0109	18.496	0	1.59726	0	0.980081	1.46417	0	2.5537	2.21019	4.87237	0	0	0	10.7792	0	0	0	0.880945	0.612477	0	0	0	1.68855	0	0.62363	0	0	0	0	4.13164	0	0	0	0	0
2.6.1.83	LL-diaminopimelate aminotransferase	199	162	1262831;1262776;1262796;1262888;1262807;1262801;1916228;1115758;1801611;1896989;1897022;876091;1193532;428125;1578;97138;471875;765821;84026;166486;169435;411471;59620;186802;411486;552398;642492;1226323;1232457;438033;39484;1742359;1653435;1776391;1852383;1871020;1121256;1871030;745368;1467;1944639;1572656;1945634;1965627;1965583;1965569;1965548;1965654;1965562;1965603;1965648;1965604;1965655;21…	157	1262831;1262776;1262796;1262888;1262807;1262801;1916228;1115758;1801611;1896989;1897022;876091;1193532;1535;-;97138;46228;765821;84026;166486;169435;214851;59620;411486;552398;29360;1226323;1232457;438033;39484;1742359;1653435;1776391;1852383;1871020;456330;1871030;745368;1467;1944639;1572656;1945634;1965627;1965583;1965569;1965548;1965654;1965562;1965603;1965648;1965604;1965655;1965560;1965542;1…	14	Clostridiaceae;Eubacteriaceae;Bacteria;Peptostreptococcaceae;Ruminococcaceae;Oscillospiraceae;Lactobacillaceae;Lachnospiraceae;Clostridiales;Bacilli;Firmicutes;Erysipelotrichaceae;Proteobacteria;Enterobacteriaceae	3090.71	3315.53	5722.9	5705.61	15206.8	17151.8	1559.44	15586.3	15241.1	20722.8	10884.8	9183.27	8221.43	12256.5	18355.6	3603.46	7256.57	10869.6	2556.67	2365.61	1222.44	14486.1	3385.43	8602.43	12471.9	15894	4795.45	5234.27	5457.38	6955.53	4127.5	11981.4	21888.5	4582.5	7977.27	124654	23574.1	9.59955	4.76202	9.60035	60.6466
2.6.1.85	aminodeoxychorismate synthase	4	3	585057;1266738;1328859	2	562;584	2	Enterobacteriaceae;Proteobacteria	1.08981	21.2837	41.5205	1.1368	2.25119	23.1021	41.6159	23.065	49.5151	54.6317	2.94024	11.7134	4.19746	20.4296	11.051	3.48026	2.81235	0	27.4456	133.496	0	4.59147	6.78444	2.64283	0	0	3.83575	0.705427	1.68855	0	0.62363	0	1.30056	1.21681	0	2.06582	17.2343	0	0.396835	1.69418	0
2.6.1.87	UDP-4-amino-4-deoxy-L-arabinose aminotransferase	2	2	585057;1328859	1	562	1	Enterobacteriaceae	0.726541	2.759	21.3893	1.1368	2.25119	1.54014	84.3878	7.17578	6.38904	23.3184	0.326694	0	0	0	6.63058	2.08816	0.703088	1.59565	4.2224	8.29165	0	0	0	0	0	0	0	0	0	0	0	0	0	0.608404	0	2.06582	24.6205	0	0	0	0
2.6.1.88	methionine transaminase	1	1	1328859	1	562	1	Enterobacteriaceae	0	0	12.582	2.2736	0	6.16057	55.4879	0	11.1808	0	1.30677	2.92834	0	0	0	0.696053	0	1.59565	0	31.5083	0	0	0	7.9285	0.612477	0	1.5343	0	6.75419	0	0.935445	0	0	1.21681	0.592929	0	0	0	0	0.564726	0
2.6.1.9	histidinol-phosphate transaminase	226	156	1262999;1262831;1262756;1262883;1897035;1262888;1262824;1263026;1262802;1262970;1262688;471875;97138;1538640;1660094;1801604;1801611;2014305;1897015;1913460;157842;59620;876091;1193532;1632;29348;33039;166486;411471;411486;552398;585394;1121336;397287;1226322;1226323;114628;438033;1420916;33936;1692241;592978;1150298;1742359;991789;937928;1386;1874317;1776391;1121306;1121323;1121262;1121256;18710…	152	1262999;1262831;1262756;1262883;1897035;1262888;1262824;1263026;1262802;1262970;1262688;46228;97138;1538640;1660094;1801604;1801611;2014305;1897015;1913460;157842;59620;876091;1193532;1632;29348;33039;166486;214851;411486;552398;301301;1510;397287;1226322;1226323;114628;438033;1420916;33936;1692241;592978;1150298;1742359;28446;937928;-;1874317;1776391;29357;160404;53342;456330;1871030;1962263;394…	16	Firmicutes;Clostridiaceae;Lachnospiraceae;Eubacteriaceae;Ruminococcaceae;Proteobacteria;Bacteria;Oscillospiraceae;Lactobacillaceae;Erysipelotrichaceae;Bacilli;Alphaproteobacteria;Peptostreptococcaceae;Clostridiales;Betaproteobacteria;Enterobacteriaceae	4689.1	2189.47	7836.67	3910.6	16404.4	14251.7	5151.12	10940.5	16010.9	5373.9	14278.1	9594.7	5617.61	16570.9	22426.8	3980.73	9473.4	13971.5	3029.58	4310.83	1000.3	4825.64	3310.81	11179.2	12035.2	17016.5	15226.4	5671.63	5683.65	5809.91	4443.99	12769.8	23023.9	4642.73	6880.94	114996	19964.8	11.5195	13.0955	2.2589	0
2.6.99.2	pyridoxine 5'-phosphate synthase	2	2	585057;1328859	1	562	1	Enterobacteriaceae	10.5348	0	33.3422	25.0096	13.5072	100.109	60.1118	0	185.282	291.147	5.55379	1.46417	2.09873	3.83055	6.63058	3.48026	0.703088	0	90.7817	0	0	0	3.39222	26.4283	0	0	2.30145	0.705427	6.75419	4.81352	2.80634	0	9.10395	6.08404	0	8.26327	36.9307	0	0	0.564726	0
2.7.1.1	hexokinase	1	1	1262867	1	1262867	1	Proteobacteria	0	0	47.8114	0	0	0	0	0	0	0	0	0	0	0	0	0	75.2304	0	0	0	11.1516	0	0	0	0	0	0	1761.45	0	0	2.49452	0	1.30056	59.0151	35.5757	291.28	0	0	0	0	0
2.7.1.100	S-methyl-5-thioribose kinase	7	5	1965628;169435;1965542;610130;292800	5	1965628;169435;1965542;84030;292800	4	Eubacteriaceae;Ruminococcaceae;Lachnospiraceae;Clostridiales	14.8941	16.9482	15.7274	23.8728	11.256	62.3758	42.7719	21.0148	19.1671	16.656	50.3108	1.46417	8.39493	10.2148	22.1019	29.9303	5.6247	11.1696	147.784	77.1124	19.8498	32.1403	16.9611	29.0712	16.5369	194.941	22.2473	11.9923	16.8855	52.9487	10.6017	20.4973	10.4045	9.73446	62.2576	26.8556	46.7789	0	0	0	0
2.7.1.107	diacylglycerol kinase (ATP)	17	16	33039;1437523;1653435;1965627;1965654;1965542;1386;362948;585057;491077;1110502;1328859;1194971;632773;163877;1871025	14	33039;1437523;1653435;1965627;1965654;1965542;-;1624;562;1598;171437;632773;163877;1871025	7	Lachnospiraceae;Bacilli;Eubacteriaceae;Lactobacillaceae;Enterobacteriaceae;Alphaproteobacteria;Firmicutes	14.1676	74.8872	3526.09	6391.1	63.0334	64.686	25.4319	15.3767	81.4603	17.3223	7303.56	106.884	20831.3	10194.4	57.465	12.5289	9728.63	2746.12	120.339	133.496	6.02185	7557.57	128.904	17.6189	246.216	25.1537	3108.49	637.001	967.538	221.422	49.5786	2814.43	1188.72	3233.06	11.8586	956.474	10929	19.1991	0	0.564726	0
2.7.1.11	6-phosphofructokinase	307	231	717962;1263000;1262832;1262831;1262882;1262995;1262996;1262867;1262756;765821;1263004;1262823;1262885;1263006;1262796;1262888;1262824;1262948;1262954;88431;1262689;1262889;165186;411485;1896989;1896978;1896979;1897027;1897019;59620;97138;29348;154046;169435;186802;1432052;697281;397291;397287;1235793;941824;1226325;28052;1391647;363872;438033;39484;1499689;1297617;1470354;1150298;908809;1695218;1…	223	116085;1263000;1262832;1262831;1262882;1262995;1262996;1262867;1262756;765821;1263004;1262823;1262885;1263006;1262796;1262888;1262824;1262948;1262954;88431;1262689;1262889;165186;853;1896989;1896978;1896979;1897027;1897019;59620;97138;29348;154046;169435;-;1432052;252966;397291;397287;1235793;53422;1226325;28052;1391647;363872;438033;39484;1499689;1297617;1470354;1150298;908809;1695218;1720200;17…	16	Lachnospiraceae;Firmicutes;Clostridiaceae;Eubacteriaceae;Proteobacteria;Ruminococcaceae;Alphaproteobacteria;Erysipelotrichaceae;Clostridiales;Bacilli;Bacteria;Lactobacillaceae;Peptostreptococcaceae;Enterobacteriaceae;Betaproteobacteria;Streptococcaceae	4041.02	8068.51	6789.85	9783.32	7728.35	17104.8	7679.29	13068.1	12762.1	6836.96	11286.3	6524.34	14707.2	16074.2	25503.4	43686.4	18134	10395.7	6156.27	11449.9	3176.86	13618.3	14301.6	9615.51	10406	4118.92	10684.1	97866	5298.66	12264.8	8786.64	7963.98	9388.78	6188.07	15309.4	12909.3	13186.7	222.71	19487.8	11.2945	444.741
2.7.1.113	deoxyguanosine kinase	5	5	633699;1604;1033837;1314884;52242	5	33959;1604;267818;1579;52242	1	Lactobacillaceae	59.9396	3.54729	59.1352	1.1368	0	70.8466	12.716	2.56278	15.9726	0.666241	0.326694	4063.07	34.2793	62.5656	234.28	3.48026	1485.62	3.19131	0	0	2.00728	9.18295	85599.3	20.2617	0	0	140.388	0	3.37709	0	24.3216	15.7671	49.4215	141.758	17.7879	194.187	0	1.91991	1243.68	14.6829	0
2.7.1.12	gluconokinase	3	2	585057;1328859	1	562	1	Enterobacteriaceae	23.6126	7.48872	23.2766	9.09441	60.7822	87.0181	48.5519	237.313	94.2384	44.6381	3.26694	1.46417	8.39493	7.66109	11.051	9.74474	7.03088	4.78696	48.5577	79.5999	0	13.7744	6.78444	6.16661	0	6.28843	19.1787	0.705427	1.68855	0	2.49452	0	0	6.69244	1.18586	8.26327	123.102	0	0	0.564726	0
2.7.1.130	tetraacyldisaccharide 4'-kinase	3	3	585057;638303;1328859	2	562;136094	2	Enterobacteriaceae;Bacteria	6.90214	4.33558	23.9057	3.4104	2.25119	31.5729	86.6998	30.2408	49.5151	39.3082	3.26694	480.248	4.89704	25.537	121147	11.8329	7.03088	39.8913	12.6672	0.829165	6.02185	4.59147	20.3533	4.40472	46.5483	0	5.37005	0	1.68855	9.62703	0.935445	11.037	37.7164	0	2.96465	66.1062	14.7723	19.1991	0	5.08254	0
2.7.1.148	4-(cytidine 5'-diphospho)-2-C-methyl-D-erythritol kinase	70	68	1263000;1262831;1262995;1262996;1262867;1897035;1262888;1262797;1262989;1973915;1897029;876091;59620;905011;97138;471875;169435;411471;1414720;39484;1550024;290052;1653435;1261636;1926599;1965627;1965583;1965654;1965562;1965604;1965659;1965576;1965560;1965542;1965648;1965551;2042042;272562;281309;362948;404380;585057;471223;591001;610130;696281;991791;491077;1042156;585394;699035;1003195;1340495;…	64	1263000;1262831;1262995;1262996;1262867;1897035;1262888;1262797;1262989;1973915;1897029;876091;59620;905011;97138;46228;169435;214851;1414720;39484;1550024;290052;1653435;1261636;1926599;1965627;1965583;1965654;1965562;1965604;1965659;1965576;1965560;1965542;1965648;1965551;2042042;1488;1428;1624;225194;562;471223;905;84030;1564;1598;1042156;301301;1496;29303;1405;1486262;1297617;84531;1712675;18…	15	Firmicutes;Clostridiaceae;Proteobacteria;Eubacteriaceae;Bacteria;Oscillospiraceae;Ruminococcaceae;Lachnospiraceae;Clostridiales;Lactobacillaceae;Bacilli;Enterobacteriaceae;Peptostreptococcaceae;Alphaproteobacteria;Erysipelotrichaceae	312.776	230.574	2860.51	587.726	1805.46	178.657	236.979	1081.49	292.299	516.337	10814.2	7023.62	3517.47	469.88	1830.04	223.433	5205.66	3971.58	3947.95	578.757	145.863	1079	2849.46	2193.55	714.149	820.64	1067.87	863.443	967.538	2021.68	1727.77	2603.15	2058.79	859.674	1890.26	10161.8	2929.84	9.59955	33.7309	0	20.2155
2.7.1.15	ribokinase	8	8	1897011;1776391;585057;526218;1328859;169760;1452;1323664	7	1897011;1776391;562;826;169760;1452;75105	6	Oscillospiraceae;Peptostreptococcaceae;Enterobacteriaceae;Bacteria;Bacilli;Betaproteobacteria	3.63271	1.57657	531.588	1014.03	11.256	2098.44	5956.85	0.512556	1958.24	8703.77	690.957	2020.55	600.937	1440.29	1900.77	698.837	860.579	15.9565	116.116	1198.14	12.7128	9.18295	6.78444	162.975	355.237	122.624	494.044	1.41085	38.8366	4.81352	160.897	18.9206	18.2079	83.9597	312.474	72.3037	1543.7	3.83982	3.96835	0	0
2.7.1.156	adenosylcobinamide kinase	5	5	1115758;97138;585057;699035;1328859	4	1115758;97138;562;1496	3	Peptostreptococcaceae;Clostridiaceae;Enterobacteriaceae	15.6206	9.45944	10.0656	14.7784	0	4.62043	90.1678	46.6426	22.3616	85.2788	1.96016	8.78502	0	8.93794	4.42038	0.696053	4.92161	1.59565	8.44481	27.3625	0	0	6.78444	0.880945	0	28.2979	0.76715	1.41085	1.68855	4.81352	0.935445	3.15343	1.30056	1.21681	1.18586	12.3949	17.2343	9.59955	0	0	0
2.7.1.16	ribulokinase	23	21	1262989;165185;445972;1120746;270498;1653435;1121323;1965627;1965587;1780380;1965542;160404;585057;521098;640512;697329;693746;1328859;1834196;1834198;39488	19	1262989;165185;169435;1120746;270498;1653435;160404;1965627;1965587;1780380;1965542;562;405212;640512;1264;351091;1834196;1834198;39488	10	Firmicutes;Eubacteriaceae;Ruminococcaceae;Bacteria;Clostridiales;Lachnospiraceae;Enterobacteriaceae;Bacilli;Betaproteobacteria;Oscillospiraceae	75.5603	26.0135	164.195	79.5761	168.84	548.291	1198.77	534.083	1803.31	237.182	219.865	46.8534	55.9662	52.3508	61.8854	182.366	53.4347	28.7218	369.46	8255.17	130.92	486.696	125.512	150.642	81.4595	163.499	133.484	146.729	108.067	404.335	300.278	135.597	413.58	243.97	184.994	404.9	194.502	1.91991	0.396835	0	0
2.7.1.162	N-acetylhexosamine 1-kinase	4	3	206672;391904;216816	1	216816	1	Bacteria	0	0	166.082	418.343	0	448.952	655.45	0	539.874	1.33248	179.355	576.883	225.963	317.935	132.612	82.8303	179.99	138.822	0	0	30.1093	0	0	0	115.758	0	31.4531	0.705427	11.8198	4.81352	560.332	23.6507	89.739	1.21681	0.592929	0	462.865	0	0	0	0
2.7.1.167	D-glycero-beta-D-manno-heptose-7-phosphate kinase	5	5	1913460;585057;1163741;1328859;1379270	4	1913460;562;210;1379270	3	Bacteria;Enterobacteriaceae;Proteobacteria	15.9839	1.18243	183.068	9.09441	11.256	61.6057	283.219	575.087	332.23	1586.99	4.90041	7.32085	10.4937	5.10739	4.42038	17.4013	2.81235	7.97826	111.894	783.561	0	0	3.39222	14.0951	0	9.43264	23.0145	0	6.75419	72.2027	0.62363	359.491	936.406	46.8471	0.592929	991.593	3685.69	0	0	0	0
2.7.1.17	xylulokinase	24	21	1897001;1710701;585394;33039;649756;1965569;1965636;1965560;1965659;1520826;585057;479433;515622;927704;1328859;1458465;1834196;1796616;537007;208479;61651	20	1897001;1710701;301301;33039;649756;1965569;1965636;1965560;1965659;1520826;562;304895;43305;971;907;1834196;1796616;1322;208479;61651	7	Eubacteriaceae;Clostridiales;Lachnospiraceae;Enterobacteriaceae;Bacteria;Firmicutes;Proteobacteria	295.702	752.814	161.678	979.923	148.579	353.463	122.536	893.897	306.674	435.055	399.873	92.2427	62.2624	121.301	2625.71	132.25	47.1069	134.035	107.671	215.583	242.881	1124.91	993.92	142.713	214.367	279.835	13805.6	383.752	151.969	149.219	583.406	252.274	2460.67	158.185	816.463	2268.27	157.571	3.83982	0	0.564726	60.6466
2.7.1.170	anhydro-N-acetylmuramic acid kinase	5	5	165186;1504536;180332;585057;1328859	4	165186;1504536;180332;562	3	Ruminococcaceae;Lachnospiraceae;Enterobacteriaceae	0	7.48872	48.4405	17.052	9.00477	43.8941	1888.9	118.4	52.7096	274.491	2.28686	43.9251	207.774	16.599	22.1019	4.17632	18.9834	3226.41	21.112	100.329	296.855	41.3233	0	26.4283	23.8866	0	6.1372	13.4031	13.5084	67.3892	55.8149	34.6877	3.90169	3.04202	33.797	6.19746	534.265	0	0	1.12945	0
2.7.1.180	FAD:protein FMN transferase	9	9	1262778;97138;1519438;1965627;1965654;585057;1328859;1712675;292800	8	1262778;97138;1519438;1965627;1965654;562;1712675;292800	6	Clostridiaceae;Eubacteriaceae;Lachnospiraceae;Enterobacteriaceae;Erysipelotrichaceae;Clostridiales	19.6166	155.687	110.721	37.5145	117.062	77.7772	31.2119	617.117	55.9041	109.93	26.7889	7.32085	16.7899	24.2601	22.1019	17.4013	7.73397	23.9348	316.68	115.254	15.3892	9.18295	6.78444	14.0951	22.6617	62.8843	13.0415	29.6279	37.148	28.8811	30.5579	39.4178	24.7107	9.12605	35.5757	2.06582	32.0066	0	0.793669	0	20.2155
2.7.1.184	sulfofructose kinase	1	1	1328859	1	562	1	Enterobacteriaceae	0	0	3.14549	1.1368	4.50239	4.62043	9.24798	0	4.79178	0	0.326694	0	0	0	0	4.17632	0	0	0	9.12082	0	0	0	0.880945	0.612477	0	2.30145	0	0	0	0.62363	0	0	4.25882	0	0	0	0	0	0.564726	0
2.7.1.19	phosphoribulokinase	2	2	585057;1328859	1	562	1	Enterobacteriaceae	4.35925	0	19.502	1.1368	13.5072	10.781	0	58.9439	20.7644	1315.83	4.57371	2.92834	3.49789	3.83055	22.1019	8.35263	3.51544	1.59565	71.7809	0	0	0	3.39222	2.64283	0	0	2.30145	0.705427	3.37709	4.81352	0.935445	0	2.60113	3.65042	0	6.19746	51.703	0	0.396835	0.564726	0
2.7.1.2	glucokinase	5	5	585057;1328859;1841249;1915;164348	4	562;1841249;1915;164348	2	Enterobacteriaceae;Bacteria	6.1756	0.394143	39.0041	4.54721	9.00477	38.5036	267.035	110.712	126.184	245.177	4.90041	263.551	91.6446	8.93794	6661.52	6.96053	4558.82	0	57.0025	232.166	23.4183	1763.13	37.3144	11.4523	32.4613	62.8843	388.945	1.41085	3.37709	0	15.2789	22.074	347.251	661.943	10644.9	6218.11	123.102	1.91991	0	0.564726	0
2.7.1.21	thymidine kinase	25	24	1262840;1263004;1262793;1743146;1965648;243365;585057;633699;1604;491077;693746;1314884;86416;1358027;1389489;1330043;1328859;1509;1609977;1297617;1194971;1712675;544580;292800	22	1262840;1263004;1262793;1743146;1965648;536;562;33959;1604;1598;351091;1579;1501;1575;658666;1509;1609977;1297617;1624;1712675;544580;292800	12	Clostridiaceae;Firmicutes;Bacilli;Ruminococcaceae;Betaproteobacteria;Enterobacteriaceae;Lactobacillaceae;Oscillospiraceae;Bacteria;Alphaproteobacteria;Clostridiales;Erysipelotrichaceae	41.0496	137.162	42.1496	613.873	76.5406	88.5582	160.684	43.5672	86.2521	173.889	1237.84	795.044	143.413	191.527	216.599	17.4013	130.071	473.909	295.568	113.596	40.3687	293.854	37.3144	189.403	1256.19	110.048	158.033	172.83	199.249	235.862	137.199	457.247	161.27	65.7076	1058.38	597.022	105.868	9.59955	189.687	3.95308	0
2.7.1.22	ribosylnicotinamide kinase	3	3	71421;585057;1328859	2	727;562	2	Proteobacteria;Enterobacteriaceae	319.315	375.619	89.961	65.9345	15.7584	50.0546	93.6358	121.476	65.4877	59.9617	69.5858	2.92834	61.5628	2.5537	4.42038	12.5289	49.2161	94.1435	76.0033	14.0958	39.0305	234.165	156.042	108.356	0	0	6.1372	89.5893	8.44274	9.62703	53.3204	1.57671	182.079	24.3361	0.592929	12.3949	78.7856	0	0.396835	0	0
2.7.1.23	NAD+ kinase	60	58	1262896;1262831;1897035;1263004;1262989;1115758;97138;1897012;1973935;1193532;2042042;853;59620;186802;580327;1226325;876091;1871035;877411;39484;1776391;1121326;1965627;1965583;1965569;1965647;1965654;1965562;1965648;1965659;1965576;1965560;362948;405566;585057;396588;633699;471852;580331;981540;1033837;491077;699035;1196835;646529;1173025;1328859;1453496;1194971;465541;52242;1712675;292800;487;…	56	1262896;1262831;1897035;1263004;1262989;1115758;97138;1897012;1973935;1193532;2042042;853;59620;-;1517;1226325;876091;1871035;877411;39484;1776391;33954;1965627;1965583;1965569;1965647;1965654;1965562;1965648;1965659;1965576;1965560;1624;1587;562;1033854;33959;2020;108150;197614;267818;1598;1496;316;885581;1173025;569;465541;52242;1712675;292800;487;1421;92645;115561;1871021	15	Ruminococcaceae;Clostridiaceae;Firmicutes;Peptostreptococcaceae;Oscillospiraceae;Bacteria;Lactobacillaceae;Clostridiales;Lachnospiraceae;Enterobacteriaceae;Proteobacteria;Streptococcaceae;Erysipelotrichaceae;Betaproteobacteria;Bacilli	108.618	72.1282	227.733	507.014	173.342	117.051	449.683	148.641	134.17	363.101	295.658	1344.11	465.919	1510.51	2464.36	166.357	2022.78	169.139	456.02	2575.39	113.077	348.952	814.133	1105.59	381.573	188.653	9628.5	167.892	211.068	904.941	23472.8	1661.86	1188.72	469.688	967.66	2133.99	770.621	0	4.76202	10.1651	0
2.7.1.24	dephospho-CoA kinase	46	45	77133;1262896;1262831;1262778;1262989;1262799;1262689;1262757;1115758;1896989;1632;2042042;97138;665956;1226323;1193532;853;1550024;1776384;745368;1572656;1965627;1965569;1965654;1965562;216851;1965576;1965648;501571;397945;585057;883;394503;633699;1604;365046;491077;1069533;1146883;1328859;1297617;1194971;1712675;1796616;292800	44	77133;1262896;1262831;1262778;1262989;1262799;1262689;1262757;1115758;1896989;1632;2042042;97138;665956;1226323;1193532;853;1550024;1776384;745368;1572656;1965627;1965569;1965654;1965562;-;1965576;1965648;501571;80869;562;881;1521;33959;1604;94132;1598;102684;138336;1297617;1624;1712675;1796616;292800	15	Bacteria;Ruminococcaceae;Clostridiaceae;Firmicutes;Alphaproteobacteria;Lachnospiraceae;Peptostreptococcaceae;Lactobacillaceae;Oscillospiraceae;Clostridiales;Betaproteobacteria;Enterobacteriaceae;Proteobacteria;Streptococcaceae;Erysipelotrichaceae	99.5361	140.315	324.615	704.817	220.617	125.522	313.275	163.505	420.079	688.893	86.2471	326.51	193.083	391.992	415.516	236.658	383.183	167.544	154.118	94.5249	138.949	165.293	352.791	205.26	140.257	415.036	120.442	164.365	221.2	447.657	237.291	417.829	387.568	150.276	235.393	499.928	344.687	1.91991	1.98417	2.82363	0
2.7.1.25	adenylyl-sulfate kinase	3	3	1965659;1780380;1965542	3	1965659;1780380;1965542	2	Lachnospiraceae;Eubacteriaceae	1.81635	50.8445	12.582	18.1888	42.7727	2.31021	4.62399	13.3264	0	13.9911	2.61355	7.32085	11.8928	21.7064	4.42038	2.08816	16.171	3.19131	54.8913	7.46249	3.56851	13.7744	6.78444	19.3808	8.57468	28.2979	10.7401	14.1085	0	33.6946	9.35445	3.15343	6.50282	17.0353	16.602	10.3291	29.5446	0	0	0	0
2.7.1.26	riboflavin kinase	71	65	1262769;1262896;1262831;1262756;1263004;1262824;1262689;97138;1896976;2026780;165186;59620;1193532;765821;1632;33039;154046;1226325;876091;1871035;1232457;1120746;84026;1150298;1712675;1408;999894;1776391;39484;169435;1965627;1965569;1965654;1965562;1965604;1965659;1965576;1965542;501571;2042042;235909;362948;498213;262543;585057;633699;1604;1033837;491077;767462;1314884;1358027;1266738;1408186;1…	61	1262769;1262896;1262831;1262756;1263004;1262824;1262689;97138;1896976;2026780;165186;59620;1193532;765821;1632;33039;154046;1226325;876091;1871035;1232457;1120746;84026;1150298;1712675;1408;999894;1776391;39484;169435;1965627;1965569;1965654;1965562;1965604;1965659;1965576;1965542;501571;2042042;1462;1624;1491;332410;562;33959;1604;267818;1598;1587;1579;584;1182571;1297617;76123;1834196;1834198;2…	15	Clostridiaceae;Ruminococcaceae;Lachnospiraceae;Firmicutes;Alphaproteobacteria;Bacteria;Lactobacillaceae;Oscillospiraceae;Clostridiales;Erysipelotrichaceae;Bacilli;Peptostreptococcaceae;Eubacteriaceae;Enterobacteriaceae;Proteobacteria	172.917	191.554	559.897	1657.46	310.665	334.211	10964.6	488.465	399.315	1469.06	140.805	320.653	332.999	389.439	917.23	271.461	314.28	516.992	261.789	251.237	279.459	872.38	1553.64	193.808	970.164	430.757	287.681	249.721	379.923	500.606	143.123	264.888	485.111	607.795	177.879	937.882	1090.69	9.59955	153.972	21.4596	40.431
2.7.1.30	glycerol kinase	88	84	1262769;1897001;1262831;1262867;165186;1226325;1965560;1965542;1965659;2042042;292459;362948;234267;404589;391038;398527;585057;565034;626418;515619;716540;610130;644966;592316;595537;546271;906968;545695;1033837;491077;585394;693746;699035;880633;1234679;931276;326425;1358027;1367847;1291379;1384484;758796;1408189;316;1328859;550;28031;1609977;1611770;656178;587753;1630693;1297617;1702221;119497…	79	1262769;1897001;1262831;1262867;165186;1226325;1965560;1965542;1965659;2042042;2734;1624;332163;404589;148447;261302;562;159;337;39491;552;84030;73919;592316;34073;69823;81028;150829;267818;1598;301301;351091;1496;1587;2751;36745;34003;409322;446660;758796;1231000;316;550;28031;1609977;1611770;656178;587753;1630693;1297617;1702221;649756;347534;52242;897;1834196;1834198;1796616;292800;1821621;933…	16	Clostridiaceae;Eubacteriaceae;Proteobacteria;Ruminococcaceae;Lachnospiraceae;Lactobacillaceae;Clostridiales;Bacteria;Betaproteobacteria;Enterobacteriaceae;Firmicutes;Oscillospiraceae;Peptostreptococcaceae;Bacilli;Alphaproteobacteria;Erysipelotrichaceae	227.407	167.117	1201.58	2299.75	414.22	1365.34	634.642	593.539	584.597	4808.26	6018.02	1241.62	1867.87	4777.97	4283.35	2007.42	3653.95	1243.01	4431.41	1035.63	775.927	1138.69	2187.98	790.208	2311.49	1069.03	846.166	2598.79	688.927	1092.67	1484.86	1157.31	574.85	531.136	2956.34	2032.77	3353.31	7.67964	673.428	3.38836	0
2.7.1.31	glycerate 3-kinase	4	4	633699;491077;1328859;1194971	4	33959;1598;562;1624	2	Lactobacillaceae;Enterobacteriaceae	7.99195	0	11.9529	0	0	4.62043	11.56	0	0	0.666241	2.28686	93.7069	8.39493	65.1193	19.8917	0	40.7791	59.0392	0	10.7792	1.33819	0	16.9611	0.880945	22.0492	3.14421	2.30145	4.23256	16.8855	0	5.61267	7.88357	3.90169	10.3429	0.592929	18.5924	0	1.91991	0.396835	1.12945	0
2.7.1.33	pantothenate kinase	108	93	1262831;1262996;1262778;1897035;1263004;1262794;1262824;1263015;1262989;1262956;1262689;1262970;1262688;411486;77133;1226323;172733;165186;1193532;97138;169435;411471;1432052;742723;186802;1871035;39484;1157490;44251;1121266;501571;1697794;1572656;1965627;1965569;1965647;1965654;1965562;1965648;1965604;1965537;1965655;1965659;1965636;1965576;1965560;1965551;414771;1500254;2042042;264732;290397;27…	89	1262831;1262996;1262778;1897035;1263004;1262794;1262824;1263015;1262989;1262956;1262689;1262970;1262688;411486;77133;1226323;172733;165186;1193532;97138;169435;214851;1432052;742723;-;1871035;39484;1157490;44251;166485;501571;1697794;1572656;1965627;1965569;1965647;1965654;1965562;1965648;1965604;1965537;1965655;1965659;1965636;1965576;1965560;1965551;414771;1500254;2042042;1525;161493;48935;2954…	14	Clostridiaceae;Firmicutes;Ruminococcaceae;Alphaproteobacteria;Bacteria;Oscillospiraceae;Clostridiales;Lachnospiraceae;Bacilli;Lactobacillaceae;Proteobacteria;Peptostreptococcaceae;Enterobacteriaceae;Erysipelotrichaceae	658.246	720.888	848.653	794.624	3261.98	663.031	71801.3	830.34	402.51	2082	758.583	522.709	654.804	2261.3	2795.89	1436.65	4603.12	545.713	791.701	813.411	475.057	2066.16	1173.71	762.017	626.564	933.832	1113.9	306.155	388.366	1169.68	1497.96	569.194	4502.55	780.582	2341.48	1586.55	1597.87	21.119	152.781	1.12945	20.2155
2.7.1.35	pyridoxal kinase	30	28	1262830;1262831;1115758;1193532;169435;186802;869209;938289;1468449;1226325;1392836;59620;1849176;1870991;39484;1776391;1572656;1965550;1965576;1965648;1965581;1520815;253257;585057;699035;1266738;1555112;1328859	27	1262830;1262831;1115758;1193532;169435;-;167;938289;1468449;1226325;1392836;59620;1849176;1870991;39484;1776391;1572656;1965550;1965576;1965648;1965581;1520815;253257;562;1496;584;1555112	10	Clostridiaceae;Peptostreptococcaceae;Ruminococcaceae;Clostridiales;Bacteria;Erysipelotrichaceae;Lachnospiraceae;Enterobacteriaceae;Proteobacteria;Firmicutes	45.7721	29.5607	143.434	229.634	63.0334	45.4342	168.776	424.396	365.773	157.233	131.984	62.9593	230.161	274.522	340.37	535.264	89.9952	220.2	259.678	939.444	115.307	101.012	230.671	533.853	199.668	132.057	540.841	77.597	101.313	129.965	4334.85	167.132	116023	133.24	227.685	113.62	115.716	0	9.1272	0	0
2.7.1.39	homoserine kinase	31	29	97138;471875;39484;1193532;1572656;1965627;1965583;1965648;1965604;216851;1965557;2015052;2042042;585057;479432;446468;526227;759914;1604;1033837;491077;1042156;699035;1314884;1266738;1328859;1194971;1834198;2014	27	97138;46228;39484;1193532;1572656;1965627;1965583;1965648;1965604;-;1965557;2015052;2042042;562;2001;2014;52022;52584;1604;267818;1598;1042156;1496;1579;584;1624;1834198	10	Clostridiaceae;Ruminococcaceae;Lachnospiraceae;Erysipelotrichaceae;Bacilli;Lactobacillaceae;Enterobacteriaceae;Bacteria;Peptostreptococcaceae;Proteobacteria	71.5643	115.878	183.068	128.459	103.555	110.12	317.899	148.129	154.934	148.572	114.996	796.508	99.34	200.465	512.765	405.799	255.221	172.331	1458.84	101.158	317.151	55.0977	495.264	136.546	314.201	326.998	65.9749	114.985	229.642	524.673	138.134	539.236	522.827	167.919	213.454	570.166	295.446	13.4394	64.684	3.38836	0
2.7.1.4	fructokinase	11	10	362948;585057;491077;1358027;1328859;1194971;1074467;1598;1624;554	5	1624;562;1598;1074467;554	3	Lactobacillaceae;Enterobacteriaceae;Proteobacteria	49.4048	9.0653	70.459	5.68401	2.25119	49.2846	62.4238	84.0591	115.003	169.225	555.053	557.849	31.481	121.301	174.605	11.1368	7.73397	3117.91	137.228	81.2582	10.2595	174.476	200.141	370.878	429.959	6.28843	1.5343	196.814	575.795	105.897	37.106	257.004	0	85.7849	30.8323	8998.71	369.307	7.67964	0	0	0
2.7.1.40	pyruvate kinase	222	206	1262856;1263002;1262830;1262831;1262840;1262966;1262996;1262756;1262822;1262959;1262880;1262778;1263004;1262785;1262796;1262803;1262824;1262804;1262957;1262989;1262708;1262894;1262689;1262807;1262809;1262789;1262906;1115758;169435;1797682;1797683;1896989;1896979;1897029;165186;97138;411468;154046;59620;186802;457421;1432052;1226325;39490;876091;1150298;877420;877414;29347;1410633;1410638;39484;14…	197	1262856;1263002;1262830;1262831;1262840;1262966;1262996;1262756;1262822;1262959;1262880;1262778;1263004;1262785;1262796;1262803;1262824;1262804;1262957;1262989;1262708;1262894;1262689;1262807;1262809;1262789;1262906;1115758;169435;1797682;1797683;1896989;1896979;1897029;165186;97138;29347;154046;59620;-;457421;1432052;1226325;39490;876091;1150298;877420;877414;1410633;1410638;39484;1410622;165343…	16	Erysipelotrichaceae;Firmicutes;Clostridiaceae;Ruminococcaceae;Lachnospiraceae;Eubacteriaceae;Bacilli;Alphaproteobacteria;Bacteria;Peptostreptococcaceae;Clostridiales;Oscillospiraceae;Lactobacillaceae;Enterobacteriaceae;Proteobacteria;Betaproteobacteria	12838	3600.5	9912.07	5245.2	3687.46	22737.9	5221.64	9147.58	7586.99	9493.93	5204.88	76832.3	5638.59	16705	33024.7	6374.45	5922.81	72573.5	4743.87	8137.43	3768.12	9458.44	44271.9	7792.84	60903.5	5540.11	327518	2334.96	27926.9	177027	5283.08	14143.1	3944.61	13690.3	11958.2	55198.7	8939.7	718.046	22845.8	1779.45	747.974
2.7.1.45	2-dehydro-3-deoxygluconokinase	2	2	585057;1328859	1	562	1	Enterobacteriaceae	9.8083	2.759	23.9057	5.68401	2.25119	61.6057	40.4599	130.189	83.0575	66.6241	1.96016	5.85668	0.699577	2.5537	0	7.65658	1.40618	0	61.2249	0	0	9.18295	3.39222	10.5713	0.612477	0	3.0686	0.705427	8.44274	0	1.87089	0	0	3.04202	0	16.5265	22.1584	0	0.793669	2.82363	0
2.7.1.48	uridine kinase	32	32	1263004;59620;411471;1965583;1965562;292459;362948;324831;585057;536232;515621;633699;1604;1033837;491077;693746;941968;1314884;1340495;1358027;1266845;1380360;1328859;1297617;1182568;1194971;1712675;991789;292800;519472;1306519;1351755	25	1263004;59620;214851;1965583;1965562;2734;1624;1596;562;1491;33959;1604;267818;1598;351091;1579;147709;1297617;1182568;1712675;28446;292800;519472;1306519;46867	11	Firmicutes;Clostridiaceae;Ruminococcaceae;Lachnospiraceae;Clostridiales;Lactobacillaceae;Enterobacteriaceae;Oscillospiraceae;Bacilli;Bacteria;Erysipelotrichaceae	423.937	76.0697	367.393	110.27	33.7679	713.856	473.959	98.9232	78.2658	465.036	190.789	5733.69	284.028	1144.06	742.625	44.5474	367.715	7555.42	190.008	109.45	188.016	422.416	1872.51	101.309	1585.7	22.0095	102.798	312.504	211.068	115.524	171.186	815.161	2010.67	601.103	90.1252	1130	44.3169	15.3593	90.4783	15.2476	0
2.7.1.49	hydroxymethylpyrimidine kinase	41	41	1263004;97138;169435;1871035;1965627;1965654;1965604;1965576;1965659;2042042;281309;314225;362948;386415;525146;633699;610130;1033837;1042156;585394;767817;1358027;1555112;95485;1328859;1244531;1194971;649756;1491;991789;1834196;1834198;1834207;1572656;1082851;2017483;208479;927703;1871021;1805714;1841863	39	1263004;97138;169435;1871035;1965627;1965654;1965604;1965576;1965659;2042042;1428;39960;1624;1542;876;33959;84030;267818;1042156;301301;102134;1598;1555112;95485;562;1244531;649756;1491;28446;1834196;1834198;1834207;1572656;1082851;2017483;208479;1871021;1805714;1841863	13	Firmicutes;Clostridiaceae;Ruminococcaceae;Lachnospiraceae;Clostridiales;Lactobacillaceae;Bacilli;Alphaproteobacteria;Proteobacteria;Betaproteobacteria;Enterobacteriaceae;Erysipelotrichaceae;Bacteria	5461.05	2191.83	96.8811	38.6513	522.277	357.313	56916.7	5787.78	466.4	9322.04	187.849	388.005	218.968	1573.08	229.86	77.2618	645.435	314.344	363.127	399.658	43.9372	82.6465	362.967	111.88	393.823	493.642	131.183	117.806	373.169	298.438	78.2656	255.428	339.447	36.5042	144.082	285.083	123.102	7.67964	183.338	3.38836	0
2.7.1.5	rhamnulokinase	53	46	1393580;1393470;657322;657314;1262769;1262831;1262966;1262995;1262952;59620;1262808;1262897;853;765821;1484053;1898207;411467;515622;33039;1235799;1226325;290055;56779;1965627;1965569;1965555;1965654;1965655;1965560;1965581;745820;937334;515620;610130;862751;585394;1235834;1328859;1134687;712538;1834196;1834198;1796616;192421;208479;1642646	45	1393580;1393470;853;40520;1262769;1262831;1262966;1262995;1262952;59620;1262808;1262897;765821;1484053;1898207;106588;43305;33039;1235799;1226325;290055;56779;1965627;1965569;1965555;1965654;1965655;1965560;1965581;745820;937334;39485;84030;862751;301301;1158459;562;1134687;712538;1834196;1834198;1796616;192421;208479;1642646	9	Bacteria;Ruminococcaceae;Lachnospiraceae;Clostridiaceae;Firmicutes;Clostridiales;Bacilli;Eubacteriaceae;Enterobacteriaceae	1106.52	129.673	257.93	321.715	456.992	2738.37	624.238	886.721	881.688	6012.82	877.499	863.86	100.739	658.854	161.344	373.78	362.793	256.9	681.918	868.136	95.6806	330.586	257.809	264.283	350.337	106.903	177.979	206.69	300.561	245.489	390.704	247.544	146.964	167.919	123.329	669.325	384.08	0	0.396835	0.564726	0
2.7.1.50	hydroxyethylthiazole kinase	39	36	1263004;1262948;1193532;97138;445972;411471;411486;876091;2042042;39482;1965627;1965583;1965569;1965654;1965562;1965604;29348;1965636;1965576;1965659;477974;585057;642492;693746;931276;1340495;1358027;1328859;1736;712538;713030;1834196;1834198;1796616;1874362;32002	34	1263004;1262948;1193532;97138;169435;214851;411486;876091;2042042;39482;1965627;1965583;1965569;1965654;1965562;1965604;29348;1965636;1965576;1965659;471827;562;29360;351091;36745;1598;1736;712538;713030;1834196;1834198;1796616;1965231;32002	12	Firmicutes;Lachnospiraceae;Clostridiaceae;Ruminococcaceae;Oscillospiraceae;Lactobacillaceae;Erysipelotrichaceae;Clostridiales;Enterobacteriaceae;Eubacteriaceae;Proteobacteria;Betaproteobacteria	2491.67	1260.86	71.0881	175.067	2050.84	1942.12	842.722	903.635	360.981	1654.28	316.239	284.049	527.481	141.73	298.376	111.368	235.534	164.352	656.584	493.353	61.7798	238.757	125.512	125.975	191.705	958.986	179.513	260.303	158.723	48.1352	98.2217	110.37	257.512	130.198	67.001	177.66	142.799	0	0.793669	0	0
2.7.1.51	L-fuculokinase	2	2	585057;1328859	1	562	1	Enterobacteriaceae	0	3.54729	8.80737	2.2736	0	10.0109	68.2038	15.8892	19.1671	19.321	0	0	1.39915	0	0	1.39211	6.32779	3.19131	19.0008	108.621	0	0	0	4.40472	0	0	0	0	3.37709	0	0.935445	0	1.30056	1.21681	0	0	22.1584	0	0.793669	1.69418	20.2155
2.7.1.53	L-xylulokinase	1	1	585057	1	562	1	Enterobacteriaceae	0.726541	0	0	0	0	0	0	3.07533	0	1049.33	0	1.46417	0	0	0	4.17632	1.40618	0	6.33361	7.46249	0	0	0	0.880945	0	0	0	0	0	0	0	0	0	0	0	0	2.46205	0	0	0	0
2.7.1.55	allose kinase	1	1	585057	1	562	1	Enterobacteriaceae	0	1.18243	0	0	0	3.85036	0	4.10044	0	20.6535	0	0	0	0	2.21019	0.696053	0	0	0	14.925	0	0	0	0	0	0	0	0	0	0	0	0	2.60113	0	0	0	0	0	0	0	0
2.7.1.56	1-phosphofructokinase	37	37	1262942;1262940;59620;665941;1232452;1561;290052;1261636;1965575;1965569;1965548;1965603;1965604;1965537;1965647;1965542;1965659;362948;585057;633699;526224;633147;903814;1042156;585394;1328859;1194971;712538;649756;1712675;1796616;1884263;394958;1736;1596;537007;1871021	34	1262942;1262940;59620;665941;1232452;1561;290052;1261636;1965575;1965569;1965548;1965603;1965604;1965537;1965647;1965542;1965659;1624;562;33959;84378;133926;1736;1042156;301301;712538;649756;1712675;1796616;1884263;394958;1596;1322;1871021	10	Lachnospiraceae;Clostridiaceae;Erysipelotrichaceae;Clostridiales;Ruminococcaceae;Eubacteriaceae;Lactobacillaceae;Enterobacteriaceae;Bacteria;Firmicutes	172.917	98.1417	225.846	645.703	254.385	136.303	186.116	286.519	212.436	1071.32	268.216	90.7785	111.932	237.494	1200.13	272.853	2339.17	132.439	223.787	174.954	210.319	1887.1	2839.29	414.925	540.205	311.277	746.437	85.3567	60.7877	515.046	228.872	105.64	823.257	279.866	1939.47	318.136	622.898	17.2792	0.396835	0	0
2.7.1.58	2-dehydro-3-deoxygalactonokinase	1	1	585057	1	562	1	Enterobacteriaceae	8.71849	0.394143	0	11.368	33.7679	0	0	0.512556	0	0	12.7411	1.46417	5.59662	3.83055	0	1.39211	2.10926	9.57392	19.0008	933.64	0	9.18295	0	12.3332	0.612477	0	0	0	23.6397	14.4405	2.18271	0	2.60113	1.82521	1.18586	8.26327	56.6271	0	0	0	0
2.7.1.59	N-acetylglucosamine kinase	30	29	1262825;1262803;1262689;1115758;203119;1346611;551788;1432052;1776391;1965583;1965560;1965648;1965659;474960;585057;521098;452652;640081;717605;1328859;189425;712411;1712675;1834198;1796616;712368;537007;1805478;39488	28	1262825;1262803;1262689;1115758;1515;1510;551788;1432052;1776391;1965583;1965560;1965648;1965659;474960;562;405212;2066;146939;377615;189425;712411;1712675;1834198;1796616;712368;1322;1805478;39488	12	Clostridiaceae;Alphaproteobacteria;Peptostreptococcaceae;Ruminococcaceae;Clostridiales;Lachnospiraceae;Enterobacteriaceae;Bacilli;Bacteria;Betaproteobacteria;Erysipelotrichaceae;Eubacteriaceae	65.752	39.4143	173.631	1524.45	191.351	39.2736	87.8558	93.2851	2355.96	288.482	233.259	9757.23	204.976	369.009	550.338	583.988	494.974	360.618	489.799	1294.33	384.73	2038.61	800.564	505.662	1073.67	138.345	398.151	919.877	206.003	1068.6	2204.22	1141.54	455.198	371.126	1152.65	2943.79	2489.13	0	5.95252	0.564726	0
2.7.1.6	galactokinase	56	54	1262689;755731;1150298;1720294;1871020;1965627;1965583;1965569;1965647;1965654;1965659;362948;324831;340099;395495;334390;634503;515619;519441;439292;694427;1198114;1604;1033837;634956;593907;491077;585394;945711;695562;679935;880633;1314884;1358027;1367477;1224164;1408;190893;1536773;1484157;756828;1637999;1194971;52242;1712675;1552;33959;185008;152331;1141883;697046;537007;1679721;1871021	51	1262689;755731;1150298;1720294;1871020;1965627;1965583;1965569;1965647;1965654;1965659;1624;1596;496866;34029;1613;67780;39491;34105;85683;185300;940615;1604;267818;1426;11;1598;301301;65058;214856;1587;1579;324767;38305;1408;190893;1536773;1484157;756828;1637999;52242;1712675;238834;33959;185008;152331;1141883;645;1322;1679721;1871021	11	Alphaproteobacteria;Clostridiaceae;Lachnospiraceae;Ruminococcaceae;Lactobacillaceae;Firmicutes;Betaproteobacteria;Proteobacteria;Bacteria;Bacilli;Erysipelotrichaceae	2562.15	446.564	686.975	11223.6	801.425	3356.74	876.246	932.851	1808.1	3688.31	6507.41	1910.74	945.829	2142.55	4278.93	581.204	2415.11	1619.59	6401.17	1681.55	592.818	867.789	1261.91	429.02	937.703	3452.35	653.612	372.466	928.701	442.843	678.198	1441.12	1760.96	731.909	330.261	2697.96	1873.62	9.59955	19.0481	10.1651	0
2.7.1.60	N-acylmannosamine kinase	3	3	1032480;42256;1328859	3	29405;42256;562	2	Bacteria;Enterobacteriaceae	0	1.18243	18.2438	28.42	24.7631	23.1021	19.652	11.7888	78.2658	0.666241	22.8686	55.6385	0	8.93794	4.42038	540.833	14.0618	3.19131	6.33361	0	128.466	18.3659	3.39222	9.69039	2.44991	0	71.3449	0.705427	5.06564	0	0	0	0	0	13.6374	30.9873	44.3169	0	0	0	0
2.7.1.69	Transferred to 2.7.1.191 and 2.7.1.192 and 2.7.1.193 and 2.7.1.194 and 2.7.1.195 and 2.7.1.196 and 2.7.1.197 and 2.7.1.198 and 2.7.1.199 and 2.7.1.200 and 2.7.1.201 and 2.7.1.202 and 2.7.1.203 and 2.7.1.204 and 2.7.1.205 and 2.7.1.206 and 2.7.1.207 and 2.7.1.208	320	180	59620;1262700;1115758;1776047;411486;1896989;165186;1193532;1891289;1522;1624;97138;29348;545696;154288;411471;186802;1834207;501571;1468449;36845;1871035;39483;1034346;2025494;186801;1519438;1432052;1697794;1720194;1840217;1776391;1871020;1261636;1871030;1841868;1531;1965627;1965583;1965575;1965569;1965555;1965548;1965547;1965654;1965562;1965550;1965604;1965540;1965647;1965659;1965566;1965560;19…	157	59620;1262700;1115758;1776047;411486;1896989;165186;1193532;1891289;1522;1624;97138;29348;61171;154288;214851;-;1834207;501571;1468449;36845;1871035;39483;1034346;2025494;1519438;1432052;1697794;1720194;1840217;1776391;1871020;1261636;1871030;1841868;1531;1965627;1965583;1965575;1965569;1965555;1965548;1965547;1965654;1965562;1965550;1965604;1965540;1965647;1965659;1965566;1965560;1965542;1965648…	16	Clostridiaceae;Ruminococcaceae;Peptostreptococcaceae;Firmicutes;Erysipelotrichaceae;Lactobacillaceae;Clostridiales;Lachnospiraceae;Eubacteriaceae;Bacilli;Streptococcaceae;Enterobacteriaceae;Bacteria;Proteobacteria;Betaproteobacteria;Alphaproteobacteria	6831.67	4203.54	5208.3	3969.71	6379.88	15321.3	13721.7	24387.9	12735	47850.7	6142.82	19407.6	101413	20879	9627.6	2381.89	5923.51	47842.5	11592.6	15687	1715.78	4903.69	6920.13	3242.76	5193.2	7124.79	3602.53	6192.24	14155.1	8158.91	85059.7	15560.6	9020.72	5125.8	4829.41	163400	5091.52	199.671	13351.1	399.261	485.173
2.7.1.71	shikimate kinase	67	50	1262999;1262831;1262756;1262886;1263027;165186;471875;1226325;1617410;1895747;1965562;59620;1193532;876091;97138;411471;411486;33039;360807;186802;39484;1410610;1715989;1653435;1776391;1572656;1965627;1965583;1965569;1965647;1965654;1965604;1965659;1965576;1965551;1792306;585057;591001;585394;693746;225937;1266738;37332;1328859;1644131;1671721;991789;318683;292800;1871021	49	1262999;1262831;1262756;1262886;1263027;165186;46228;1226325;1617410;1895747;1965562;59620;1193532;876091;97138;214851;411486;33039;360807;-;39484;1410610;1715989;1653435;1776391;1572656;1965627;1965583;1965569;1965647;1965654;1965604;1965659;1965576;1965551;1792306;562;905;301301;351091;1033846;584;37332;1644131;1671721;28446;318683;292800;1871021	13	Firmicutes;Clostridiaceae;Lachnospiraceae;Eubacteriaceae;Ruminococcaceae;Bacteria;Clostridiales;Oscillospiraceae;Peptostreptococcaceae;Enterobacteriaceae;Proteobacteria;Betaproteobacteria;Alphaproteobacteria	596.854	1560.81	976.36	2446.4	614.576	324.97	6782.24	3168.11	1031.83	6135.41	816.081	1641.33	4882.35	342.195	3052.28	434.337	1575.62	202.648	722.031	1208.09	700.319	564.751	624.168	336.521	382.798	437.046	647.474	355.535	381.612	1034.91	540.687	994.906	743.923	386.336	384.811	1551.43	435.783	1.91991	0.793669	0	0
2.7.1.73	inosine kinase	3	3	585057;1266738;1328859	2	562;584	2	Enterobacteriaceae;Proteobacteria	2.54289	7.09458	70.459	3.4104	0	38.5036	186.116	132.752	103.822	96.6049	8.82073	14.6417	9.09451	28.0907	15.4713	9.04868	2.81235	0	61.2249	296.012	0.223032	4.59147	6.78444	5.28567	0	0	1.5343	0	0	0	2.80634	0	0	0	0	4.13164	73.8615	0	2.38101	0	0
2.7.1.76	2'-deoxyadenosine kinase	5	5	633699;1604;1033837;1314884;52242	5	33959;1604;267818;1579;52242	1	Lactobacillaceae	45.0455	7.48872	108.834	2.2736	0	136.303	40.4599	6.66322	9.58356	0	2.28686	0	18.8886	120.024	263.013	7.65658	7.73397	1.59565	2.1112	0	0.446063	0	0	25.5474	1.83743	3.14421	63.6734	2.82171	21.9511	0	13.7199	12.6137	50.722	1.21681	32.0182	33.0531	0	0	0	1.69418	0
2.7.1.89	thiamine kinase	1	1	1328859	1	562	1	Enterobacteriaceae	0	0	13.2111	1.1368	13.5072	8.47078	35.8359	0	39.9315	0	3.92032	0	0	1.27685	4.42038	4.17632	0	0	0	4.97499	0	0	0	3.52378	0	0	3.0686	0	0	0	1.24726	0	0	1.21681	1.18586	2.06582	0	0	0	0	0
2.7.1.90	diphosphate---fructose-6-phosphate 1-phosphotransferase	14	14	59620;1965576;1965560;471852;767031;744872;640081;1255043;908937;794903;1702221;712122;1884916;889453	14	59620;1965576;1965560;2020;28129;215591;146939;186931;52227;794903;1702221;712122;1884916;889453	7	Clostridiaceae;Clostridiales;Lachnospiraceae;Bacteria;Betaproteobacteria;Proteobacteria;Erysipelotrichaceae	45.7721	19.313	35.8586	92.0809	184.598	151.704	253.163	67.6573	28.7507	43.3057	8.16734	185.95	37.7772	14.0453	28.7325	0.696053	73.1211	92.5479	107.671	217.241	98.58	41.3233	61.0599	509.186	53.2855	81.7496	145.758	121.333	136.772	697.96	46.4604	603.881	94.9412	257.355	221.755	30.9873	7.38615	0	0.396835	1.12945	0
2.7.1.92	5-dehydro-2-deoxygluconokinase	5	5	1262831;1163671;36832;610130;1796616	5	1262831;1163671;36832;84030;1796616	2	Clostridiaceae;Lachnospiraceae	8.71849	36.6553	15.7274	23.8728	13.5072	3375.22	2.31199	47.6677	15.9726	246.509	16.3347	29.2834	26.5839	33.1981	24.3121	45.2434	35.1544	3.19131	35.8904	15.7541	21.411	36.7318	16.9611	22.9046	20.8242	34.5864	124.278	9.87598	1.68855	43.3216	25.5688	80.4124	14.3062	24.3361	18.3808	16.5265	29.5446	0	0	0	0
2.7.1.95	kanamycin kinase	1	1	1940240	1	1940240	1	Proteobacteria	0	0	6.29098	25.0096	0	0	0	0	0	0	0	0	0	0	0	0	0	0	0	19.0708	1.33819	0	0	0	0	0	0	0	0	0	0	0	0	0	0	0	0	0	0	0	0
2.7.10.2	non-specific protein-tyrosine kinase	8	7	84024;1033734;1121326;1069533;1600;1712675;33934	7	84024;1033734;33954;102684;1600;1712675;33934	5	Clostridiaceae;Bacilli;Streptococcaceae;Lactobacillaceae;Erysipelotrichaceae	18.1635	5.51801	48.4405	4.54721	0	0.770071	9.24798	0.512556	456.816	1.33248	1.30677	0	2.79831	89.3794	139.242	0	4.92161	0	0	8.29165	0.892126	9.18295	451.165	10.5713	1.22495	0	3.0686	2.11628	5.06564	0	0.311815	0	42.9186	1.21681	1.77879	4.13164	2.46205	11.5195	35.7151	10.7298	20.2155
2.7.11.1	non-specific serine/threonine protein kinase	160	140	1632;1262831;1262907;1262756;1262775;1262778;1897035;1263004;1262823;1262755;1262796;1263022;1262824;1262989;1262708;1262799;1262809;1262789;1262906;1115758;1896976;1896989;1896978;1896979;1897029;1965576;876091;165186;1423814;97138;1235802;29322;471875;537013;154046;169435;411471;411486;186802;698948;1226324;1226322;765821;1871035;46228;438033;39484;1410624;1193532;1150298;1432052;1653435;177639…	135	1632;1262831;1262907;1262756;1262775;1262778;1897035;1263004;1262823;1262755;1262796;1263022;1262824;1262989;1262708;1262799;1262809;1262789;1262906;1115758;1896976;1896989;1896978;1896979;1897029;1965576;876091;165186;1633;97138;97253;29322;46228;84026;154046;169435;214851;411486;-;1517;1226324;1226322;765821;1871035;438033;39484;1410624;1193532;1150298;1432052;1653435;1776391;1871020;745368;171…	15	Lactobacillaceae;Clostridiaceae;Bacteria;Lachnospiraceae;Firmicutes;Bacilli;Peptostreptococcaceae;Clostridiales;Oscillospiraceae;Ruminococcaceae;Eubacteriaceae;Erysipelotrichaceae;Proteobacteria;Streptococcaceae;Enterobacteriaceae	1664.51	988.906	2717.7	2337.26	990.525	2781.5	2560.53	2593.02	1689.9	7007.52	2367.88	5654.62	944.429	6174.84	4506.58	1131.09	1511.64	2642.4	1454.62	2006.58	745.595	1455.5	9257.37	5076	2931.93	2191.52	1270.4	690.613	1085.74	2560.79	960.39	1912.55	2390.44	2047.89	1065.49	244291	1937.63	32.6385	98.0182	31.0599	20.2155
2.7.11.32	[pyruvate, phosphate dikinase] kinase	15	15	1776391;1221450;342451;362948;272563;633699;1604;1033837;699035;866895;1314884;1194971;52242;1750719;1570	12	1776391;1221450;29385;1624;1496;33959;1604;267818;1570;1579;52242;1750719	3	Peptostreptococcaceae;Bacilli;Lactobacillaceae	149.304	98.93	69.8299	380.829	150.83	2177.76	52.0199	295.745	102.225	1.33248	31.6893	541.743	27.2835	1063.61	1054.26	53.5961	41.4822	807.4	21.112	125.204	14.4971	41.3233	430.812	69.5947	35.5237	172.932	444.947	28.2171	187.429	38.5081	33.3642	50.4548	421.383	180.696	255.552	119.817	12.3102	11.5195	977.404	17.5065	60.6466
2.7.11.33	[pyruvate, water dikinase] kinase	2	2	585057;1328859	1	562	1	Enterobacteriaceae	0.363271	5.12386	16.3565	1.1368	0	3.85036	61.2678	24.0901	11.1808	24.6509	3.26694	1.46417	1.39915	1.27685	4.42038	3.48026	0	1.59565	23.2232	36.4833	0	0	6.78444	1.76189	0	0	0.76715	0	3.37709	0	0.62363	0	0	4.25882	0	6.19746	12.3102	0	0	1.12945	0
2.7.11.5	[isocitrate dehydrogenase (NADP+)] kinase	2	2	585057;1328859	1	562	1	Enterobacteriaceae	0.726541	0.394143	15.7274	3.4104	0	18.4817	36.9919	21.5273	22.3616	38.642	4.90041	14.6417	1.39915	0	33.1529	1.39211	5.6247	3.19131	14.7784	21.5583	0	4.59147	0	0.880945	0	0	0	0	5.06564	0	0.311815	1.57671	0	1.21681	0	0	66.4753	0	0	0	0
2.7.12.1	dual-specificity kinase	3	2	84024;1600	2	84024;1600	2	Clostridiaceae;Lactobacillaceae	0	1.18243	0	3.4104	0	0	0	0	0	0	0.326694	0	0.699577	85.5488	139.242	0	4.21853	0	0	0	0.669095	0	437.596	2.64283	0	0	0.76715	0.705427	1.68855	0	0	0	24.7107	0	0	0	0	11.5195	0	7.34144	0
2.7.13.3	histidine kinase	1131	404	1632;717608;245014;935582;1262769;1262993;1263064;1262842;1262832;1262831;1262881;1262907;1262776;1262840;1262995;1262756;1262778;1262961;1263005;1263004;1262755;1263006;1262796;1262983;1262794;1262888;1262898;1262815;1262824;1263022;1262804;1262969;1262910;1263015;1262989;1263051;1262976;1896989;1262799;1262807;1262757;1262970;1262809;1262789;1262801;1262906;1115758;1150298;1780379;1780380;41146…	379	1632;84030;245014;33038;1262769;1262993;1263064;1262842;1262832;1262831;1262881;1262907;1262776;1262840;1262995;1262756;1262778;1262961;1263005;1263004;1262755;1263006;1262796;1262983;1262794;1262888;1262898;1262815;1262824;1263022;1262804;1262969;1262910;1263015;1262989;1263051;1262976;1896989;1262799;1262807;1262757;1262970;1262809;1262789;1262801;1262906;1115758;1150298;1780379;1780380;106588;…	17	Lactobacillaceae;Lachnospiraceae;Clostridiales;Clostridiaceae;Firmicutes;Eubacteriaceae;Bacteria;Ruminococcaceae;Bacilli;Oscillospiraceae;Betaproteobacteria;Peptostreptococcaceae;Erysipelotrichaceae;Streptococcaceae;Proteobacteria;Enterobacteriaceae;Alphaproteobacteria	15001.6	18011.6	11784.3	13369.9	27673.9	18889.1	39658.8	59467.7	12840.4	66270.3	10892.9	144546	30535.2	26272.4	26436.1	12387	20649.7	17355.9	47485.2	45531.1	5219.16	25441.4	13056.7	15933.7	13693.2	17038.5	26735.9	6530.85	8858.12	9963.98	8180.78	16788.8	16313	9297.62	18218.3	26940.3	57959.1	178.552	184.925	83.0148	283.017
2.7.14.1	protein arginine kinase	40	37	1262769;1262896;1262831;1262796;165186;1262824;1262989;1262799;1896989;2734;2015575;59620;1193532;29344;154046;186802;457421;273068;29341;1473580;520767;1870991;227138;1121301;39484;1965562;1965604;393762;1792311;292459;717605;794903;1637999;1834198;86664;1424294;208479	36	1262769;1262896;1262831;1262796;165186;1262824;1262989;1262799;1896989;2734;2015575;59620;1193532;29344;154046;-;457421;911092;29341;1473580;520767;1870991;227138;191027;39484;1965562;1965604;393762;1792311;377615;794903;1637999;1834198;86664;1424294;208479	8	Clostridiaceae;Ruminococcaceae;Firmicutes;Clostridiales;Bacteria;Peptostreptococcaceae;Lachnospiraceae;Bacilli	15.9839	553.377	592.61	322.852	195.854	648.4	40.4599	113.787	400.912	161.23	215.291	298.691	177.693	6430.21	514.975	582.596	1603.74	714.852	213.231	458.528	293.733	679.538	1709.68	491.567	399.335	468.488	113.538	223.62	187.429	1651.04	386.651	734.748	440.891	478.814	276.305	979.198	866.641	0	0	7.34144	0
2.7.2.1	acetate kinase	227	211	717962;59620;1262769;1262896;1262831;1262996;1262867;1897035;1262824;1262808;1263026;1262708;1262970;1262688;1262809;1896989;1896979;165186;29348;169435;457421;47770;1226325;186802;1871035;937334;37659;39484;1519438;765821;1871020;1261636;1871030;1805471;1841868;1965627;1965583;1965555;1965647;1965654;1965562;1965604;1965648;1965587;1965540;1965551;1965560;1965659;1855376;460384;258515;243230;243…	202	116085;59620;1262769;1262896;1262831;1262996;1262867;1897035;1262824;1262808;1263026;1262708;1262970;1262688;1262809;1896989;1896979;165186;29348;169435;457421;47770;1226325;-;1871035;937334;37659;39484;1519438;765821;1871020;1261636;1871030;1805471;1841868;1965627;1965583;1965555;1965647;1965654;1965562;1965604;1965648;1965587;1965540;1965551;1965560;1965659;1855376;460384;258515;1299;158;1639;1…	17	Lachnospiraceae;Clostridiaceae;Ruminococcaceae;Firmicutes;Proteobacteria;Bacilli;Erysipelotrichaceae;Clostridiales;Lactobacillaceae;Eubacteriaceae;Bacteria;Betaproteobacteria;Peptostreptococcaceae;Enterobacteriaceae;Streptococcaceae;Oscillospiraceae;Alphaproteobacteria	13238.7	3443.63	6494.18	62438.8	18169.4	4358.6	16355	5458.2	8374.44	103108	7657.7	27245.3	2780.12	50184	12801.4	1963.56	21867.4	8530.36	16097.9	8820.66	3368.22	152869	11631.9	53196.7	6581.68	12878.7	17462.6	8216.82	8454.56	15436.9	8204.48	12432.4	15288.1	16648.4	10188.3	17084.3	9897.44	44.1579	388016	42146.1	60.6466
2.7.2.11	glutamate 5-kinase	52	51	1263000;1262831;1262966;1262824;1262989;1262688;1150298;1897005;1897031;59620;1193534;307249;1265827;97138;552398;39484;1193532;1965627;1965654;1965604;1965551;1965659;1965576;160404;362948;338966;414684;585057;491077;1042156;585394;511062;1266738;1345695;558173;1328859;1297617;1194971;1736;1811193;1834196;1834198;1796616;292800;1838286;86664;1779382;537007;208479;2033435;1805714	49	1263000;1262831;1262966;1262824;1262989;1262688;1150298;1897005;1897031;59620;1193534;307249;1641;97138;552398;39484;1193532;1965627;1965654;1965604;1965551;1965659;1965576;160404;1624;29543;34018;562;1598;1042156;301301;511062;584;169679;1121358;1297617;1736;1811193;1834196;1834198;1796616;292800;1838286;86664;1779382;1322;208479;2033435;1805714	13	Firmicutes;Clostridiaceae;Ruminococcaceae;Lachnospiraceae;Clostridiales;Bacilli;Lactobacillaceae;Proteobacteria;Alphaproteobacteria;Enterobacteriaceae;Bacteria;Eubacteriaceae;Streptococcaceae	287.71	152.139	332.793	379.692	324.172	1399.22	329.459	562.273	640.501	710.879	110.422	330.902	242.054	1556.48	1562.61	272.853	851.439	299.983	278.679	239.629	123.336	1129.5	651.306	331.235	401.173	260.97	336.779	208.101	241.462	548.741	714.992	550.273	1768.77	530.528	445.883	950.277	728.767	9.59955	1.1905	0.564726	0
2.7.2.15	propionate kinase	4	4	585057;1328859;72407;573	2	562;573	1	Enterobacteriaceae	0	12.6126	8.17827	34.104	18.0095	13.0912	0	23.065	65.4877	29.3146	4.90041	61.4951	7.69535	11.4916	1801.31	8.35263	2724.47	0	133.006	40.6291	2.89941	5523.54	3.39222	10.5713	0	0	3.83575	0	0	0	5.61267	0	2.60113	363.217	0.592929	2.06582	9.8482	0	0	1.12945	20.2155
2.7.2.2	carbamate kinase	62	53	59620;1897001;169435;1432052;1235799;1226325;1232444;1243664;1653435;1871020;1965627;1965583;1965569;1965654;1965562;1965636;1965628;1965560;1965542;1965659;585057;515619;519441;633147;610130;515622;998088;1033837;491077;1042156;585394;693746;1358027;1295;1328859;1458465;61647;1297617;1641402;29341;1834196;1796616;292800;1263550;185008;1736;537007;208479;1805478;1871021;1841863;1335613;39488	51	59620;1897001;169435;1432052;1235799;1226325;1232444;1243664;1653435;1871020;1965627;1965583;1965569;1965654;1965562;1965636;1965628;1965560;1965542;1965659;562;39491;34105;133926;84030;43305;654;267818;1598;1042156;301301;351091;1295;907;61647;1297617;1641402;29341;1834196;1796616;292800;1263550;185008;1736;1322;208479;1805478;1871021;1841863;1335613;39488	12	Clostridiaceae;Eubacteriaceae;Ruminococcaceae;Lachnospiraceae;Clostridiales;Bacilli;Enterobacteriaceae;Bacteria;Proteobacteria;Lactobacillaceae;Oscillospiraceae;Firmicutes	1012.07	1059.06	377.459	983.333	1080.57	1267.54	497.079	1344.43	718.767	6118.09	543.292	1200.62	477.112	804.415	654.217	677.259	686.917	453.165	470.798	764.491	447.401	730.044	1502.75	778.755	504.681	1065.89	456.454	845.807	768.289	206.981	567.503	616.495	347.251	613.271	603.602	462.743	952.813	1.91991	36.5088	1.69418	20.2155
2.7.2.3	phosphoglycerate kinase	187	186	1262896;1262867;1263004;1262689;1896989;1193532;97138;765821;154046;717608;438033;1870991;1871030;1871029;1965583;1965654;1965562;1792311;206672;167539;251221;281309;292459;247156;290397;362948;204669;386415;272563;360107;357809;498761;334413;452637;395019;414684;585057;394503;626418;515620;515619;471855;523794;479437;521098;645462;633699;519441;446469;699246;439292;757424;748727;633147;610130;51…	176	1262896;1262867;1263004;1262689;1896989;1193532;97138;765821;154046;84030;438033;1870991;1871030;1871029;1965583;1965654;1965562;1792311;216816;1219;33072;1428;2734;37329;161493;1624;658062;1542;1496;76517;66219;35701;1260;107709;87883;34018;562;1521;337;39485;39491;84110;40542;84112;405212;33959;34105;60920;884684;85683;964;1538;133926;43305;640512;55205;43767;52765;185300;253239;1264;443143;293…	16	Ruminococcaceae;Proteobacteria;Firmicutes;Alphaproteobacteria;Clostridiaceae;Lachnospiraceae;Erysipelotrichaceae;Eubacteriaceae;Clostridiales;Bacteria;Bacilli;Lactobacillaceae;Peptostreptococcaceae;Betaproteobacteria;Enterobacteriaceae;Oscillospiraceae	15779	17293.8	7250.98	9426.36	4808.55	15662.5	20594.1	10848.2	8412.77	7694.41	10028.5	72985.9	11345	16985.9	16057	5532.92	43197	9937.73	9504.63	8090.17	3827.22	30294.5	8724.79	7915.29	20905.1	14309.3	9079.98	26196	79682.5	30050.8	11054.8	459498	11347.4	8013.89	20875.3	99880.3	17798.2	245.748	18779.4	24.2832	485.173
2.7.2.4	aspartate kinase	174	151	717608;1262896;1262831;1262756;1262822;1263011;1263004;59620;1262796;1262824;1262808;1263015;1262957;1262797;1262991;1262799;1262795;1262802;1262688;1115758;1896976;1896978;1896979;1896986;1897029;165185;165186;1121316;1491;1501;97138;29348;154046;169435;411471;457412;457421;572544;158189;1121323;1150298;319475;39484;1230734;1542;1193532;36849;1805477;1432052;1497;1121266;40575;1121345;1485;39495…	142	84030;1262896;1262831;1262756;1262822;1263011;1263004;59620;1262796;1262824;1262808;1263015;1262957;1262797;1262991;1262799;1262795;1262802;1262688;1115758;1896976;1896978;1896979;1896986;1897029;165185;165186;40575;1491;1501;97138;29348;154046;169435;214851;457412;457421;167642;1131703;160404;1150298;319475;39484;1230734;1542;1193532;36849;1805477;1432052;1497;166485;100134;-;39495;745368;145064…	16	Lachnospiraceae;Ruminococcaceae;Clostridiaceae;Firmicutes;Peptostreptococcaceae;Eubacteriaceae;Erysipelotrichaceae;Clostridiales;Bacteria;Bacilli;Lactobacillaceae;Betaproteobacteria;Proteobacteria;Enterobacteriaceae;Oscillospiraceae;Alphaproteobacteria	2300.59	52533.4	4089.14	3708.25	16154.6	6870.58	7841.13	7562.24	4863.66	3637.67	55878	8244.74	2263.13	7592.14	7258.27	2373.54	5965	4512.51	2508.11	4863.06	801.799	3875.2	3670.38	4038.25	2617.73	2694.59	1849.6	3149.03	4386.85	4380.3	4349.51	5469.62	4663.82	2981.79	3750.87	6523.86	11773.5	30.7186	106.749	7.34144	0
2.7.2.7	butyrate kinase	18	16	1263004;765821;411471;186802;1042156;1226325;1745713;115544;1965576;1965648;1855376;292459;269799;1555112;1716143;292800	16	1263004;765821;214851;-;1042156;1226325;1745713;115544;1965576;1965648;1855376;2734;28232;1555112;1716143;292800	6	Firmicutes;Lachnospiraceae;Ruminococcaceae;Clostridiales;Clostridiaceae;Proteobacteria	91.9074	109.966	76.1209	110.27	144.076	7.70071	73.9838	70.2201	31.9452	6.66241	1038.56	5670.73	64.3611	118.747	1076.36	13.225	108.276	15.9565	1872.64	58.8707	711.917	105.604	152.65	148.88	1332.14	37.7306	820.85	143.202	185.74	601.689	127.532	184.475	221.096	214.766	242.508	906.894	61.5512	0	0	0	0
2.7.2.8	acetylglutamate kinase	62	57	1263002;1262831;1262961;165186;1797682;1797683;1898207;97138;84026;169435;186802;1870991;1965627;1965549;1965654;1965604;1965659;1965576;1965588;258515;59620;246200;391037;477974;290512;585057;666681;610130;663278;546271;906968;875328;1042156;585394;693746;927704;1266738;1231624;1328859;1458465;1548;1603606;1297617;1641402;991789;1226968;1834196;1796616;292800;1884263;930805;147645;1572656;537007…	56	1263002;1262831;1262961;165186;1797682;1797683;1898207;97138;84026;169435;-;1870991;1965627;1965549;1965654;1965604;1965659;1965576;1965588;258515;59620;89184;168697;471827;1102;562;1055487;84030;253239;69823;81028;875328;1042156;301301;351091;971;584;91915;907;1548;1603606;1297617;1641402;28446;1226968;1834196;1796616;292800;1884263;930805;147645;1572656;1322;208479;1160721;1871021	11	Firmicutes;Clostridiaceae;Ruminococcaceae;Clostridiales;Lachnospiraceae;Alphaproteobacteria;Bacteria;Enterobacteriaceae;Betaproteobacteria;Oscillospiraceae;Proteobacteria	206.701	209.29	424.641	213.719	855.454	535.2	2152.47	699.126	273.132	1412.43	1202.23	326.51	1636.31	591.181	1447.68	191.414	481.615	320.726	536.245	372.295	234.183	1942.19	630.953	445.758	428.734	462.2	266.968	234.202	253.282	1155.24	1836.9	1028.02	288.725	493.415	439.36	929.618	1743.13	0	0.793669	6.77671	0
2.7.3.2	creatine kinase	3	3	1262769;1262896;1262831	3	1262769;1262896;1262831	2	Clostridiaceae;Ruminococcaceae	8.71849	1.97072	58.5061	2.2736	27.0143	0	0	45.6174	185.282	0	31.6893	51.2459	29.3822	54.9045	92.8281	0	1.40618	49.4652	114.005	48.9208	5.12973	142.336	600.423	0	3.67486	188.653	0	0.705427	3.37709	139.592	4.36541	9.46028	156.068	8.51765	9.48687	235.503	22.1584	0	0	7.34144	0
2.7.3.9	phosphoenolpyruvate---protein phosphotransferase	174	153	765821;1262831;1262756;1262778;1262755;1262989;1896989;59620;165186;1193534;1632;97138;411467;169435;411471;186802;33039;84030;1226325;1232457;39484;1519438;1193532;1653435;1871020;1261636;1871030;745368;1572656;1965627;1965583;1965575;1965569;1965555;1965548;1965654;1965562;1965604;1965572;1965550;1965587;1965540;1965551;1965628;1965576;1965566;1965560;1965542;1965648;1965578;1965659;1780378;204…	139	765821;1262831;1262756;1262778;1262755;1262989;1896989;59620;165186;1193534;1632;97138;106588;169435;214851;-;33039;84030;1226325;1232457;39484;1519438;1193532;1653435;1871020;1261636;1871030;745368;1572656;1965627;1965583;1965575;1965569;1965555;1965548;1965654;1965562;1965604;1965572;1965550;1965587;1965540;1965551;1965628;1965576;1965566;1965560;1965542;1965648;1965578;1965659;1780378;2042042;…	16	Lachnospiraceae;Clostridiaceae;Firmicutes;Ruminococcaceae;Clostridiales;Lactobacillaceae;Eubacteriaceae;Erysipelotrichaceae;Bacteria;Bacilli;Proteobacteria;Peptostreptococcaceae;Enterobacteriaceae;Alphaproteobacteria;Streptococcaceae;Betaproteobacteria	28757.6	13033.9	4519.44	4680.21	3824.78	14298.7	23547.7	15443.8	8122.07	28777.6	4824.94	70747.2	6929.31	8272.7	6913.48	2230.15	13740.4	44265	10125.3	15614	1643.74	86751.3	13538.3	2966.14	20106.4	10369.6	5739.81	7066.97	16600.1	4515.08	4756.12	6071.92	8451.07	6096.81	4512.19	17001.7	4315.97	481.897	68010.3	1202.3	747.974
2.7.4.1	polyphosphate kinase	166	148	1262995;1262778;1263004;1263022;1262989;1226323;1897004;165185;165186;59620;1193532;876091;1121322;97138;765821;89153;169435;411471;717608;33039;663278;501571;186802;1226324;39484;1120746;1470354;1243664;180164;649756;1870991;1653435;1871020;1870984;1121323;1261637;1122930;1572656;1871029;1965627;1965583;1965575;1965569;1965548;1965654;1965562;1965550;1965604;1965647;1965659;1965628;1965576;19655…	143	1262995;1262778;1263004;1263022;1262989;1226323;1897004;165185;165186;59620;1193532;876091;259063;97138;765821;89153;169435;214851;84030;33039;253239;501571;-;1226324;39484;1120746;1470354;1243664;180164;649756;1870991;1653435;1871020;1870984;160404;1261637;100176;1572656;1871029;1965627;1965583;1965575;1965569;1965548;1965654;1965562;1965550;1965604;1965647;1965659;1965628;1965576;1965566;196554…	15	Firmicutes;Clostridiaceae;Oscillospiraceae;Eubacteriaceae;Ruminococcaceae;Lachnospiraceae;Clostridiales;Bacteria;Bacilli;Erysipelotrichaceae;Lactobacillaceae;Alphaproteobacteria;Proteobacteria;Enterobacteriaceae;Betaproteobacteria	2879.65	2174.49	2227.01	3160.31	3883.31	1735.74	4007.84	3249.09	47860.3	4547.09	7301.28	4042.57	6042.25	7673.86	9959.13	1750.57	6574.57	3291.83	2341.32	4677.32	677.57	1703.44	4833.91	3174.04	2158.98	1207.38	7676.87	1713.48	1284.98	2368.25	2153.39	3058.82	1610.1	2833.94	11648.1	8986.31	4997.96	34.5584	34.5246	3.95308	0
2.7.4.14	UMP/CMP kinase	70	67	555079;1262831;1262797;1263026;1262689;1896989;1193532;97138;169435;580331;698948;1321786;877411;1150298;1871030;1871015;1658108;44256;1965627;1965569;1965647;1965654;1965562;1965604;1965587;1965659;1965576;1965542;1520819;1520817;59919;319225;362948;272563;585057;633699;525903;591001;446468;644282;610130;1033837;491077;585394;699035;1314884;1358027;1266738;1408186;1150461;37332;1145276;1328859;1…	61	291990;1262831;1262797;1263026;1262689;1896989;1193532;97138;169435;108150;1517;1321785;877411;1150298;1871030;1871015;1658108;44256;1965627;1965569;1965647;1965654;1965562;1965604;1965587;1965659;1965576;1965542;1520819;1520817;1219;1100;1624;1496;562;33959;81462;905;2014;453230;84030;267818;1598;301301;1579;584;158787;37332;1145276;1712675;1695218;200991;119206;1834196;292800;208479;472569;1871…	14	Firmicutes;Clostridiaceae;Alphaproteobacteria;Ruminococcaceae;Lachnospiraceae;Erysipelotrichaceae;Clostridiales;Eubacteriaceae;Bacteria;Lactobacillaceae;Peptostreptococcaceae;Enterobacteriaceae;Proteobacteria;Bacilli	100.263	137.95	481.26	227.36	720.382	6634.93	421.939	770.371	311.466	1870.8	1358.39	612.023	316.909	1686.72	12080.9	771.922	804.332	3400.34	861.371	7433.47	256.932	1069.81	1417.95	2684.24	358.299	1144.49	807.041	660.28	1205.62	3008.45	1244.14	4156.22	1127.59	42150.2	686.019	4902.19	3663.53	101.755	18.2544	16.9418	424.526
2.7.4.16	thiamine-phosphate kinase	2	2	585057;1328859	1	562	1	Enterobacteriaceae	2.54289	1.57657	25.793	2.2736	4.50239	20.7919	31.2119	0	44.7233	22.6522	1.96016	14.6417	4.19746	2.5537	6.63058	2.08816	1.40618	3.19131	61.2249	2083.69	0	0	3.39222	7.9285	0	0	2.30145	0	8.44274	4.81352	4.36541	1.57671	1.30056	2.43361	0.592929	0	29.5446	0	0	0	20.2155
2.7.4.22	UMP kinase	112	105	1262896;1262831;1262966;1897037;1897035;1262796;1262888;1262797;1263026;1262799;1262970;1115758;1460649;1896976;1896978;1896986;59620;1193532;1193534;97138;552398;1265;39484;36847;438033;1965647;1965654;1965604;1965576;1965545;206672;362948;234267;386415;391735;272563;96561;357809;452637;225849;585057;515620;515619;469378;479437;645462;633699;479434;610130;670487;663278;1604;998088;1033837;491077…	99	1262896;1262831;1262966;1897037;1897035;1262796;1262888;1262797;1263026;1262799;1262970;1115758;1460649;1896976;1896978;1896986;59620;1193532;1193534;97138;552398;1265;39484;36847;438033;1965647;1965654;1965604;1965576;1965545;216816;1624;332163;1542;364317;1496;181663;66219;107709;404011;562;39485;39491;84163;84112;33959;2057;84030;187137;253239;1604;654;267818;1598;1042156;301301;351091;1352;23…	16	Ruminococcaceae;Clostridiaceae;Firmicutes;Eubacteriaceae;Peptostreptococcaceae;Bacilli;Lachnospiraceae;Clostridiales;Bacteria;Lactobacillaceae;Betaproteobacteria;Proteobacteria;Enterobacteriaceae;Oscillospiraceae;Erysipelotrichaceae;Alphaproteobacteria	1553.71	901.012	2622.71	635.472	1677.14	1147.41	6436.59	1901.07	3704.05	1782.86	4891.26	11152.6	3625.21	12182.4	2170.41	657.074	15499.6	1517.47	4885.32	1766.95	862.686	6469.39	3521.12	4065.56	900.954	946.409	1428.43	1857.39	3616.87	6478.99	1813.52	6551.24	5673.06	2010.17	1810.21	3964.31	9840.81	36.4783	29.7626	23.1538	40.431
2.7.4.23	ribose 1,5-bisphosphate phosphokinase	2	2	585057;1328859	1	562	1	Enterobacteriaceae	0	7.09458	3.77459	0	20.2607	2.31021	8.09198	4.613	3.19452	12.6586	3.26694	0	6.2962	0	0	0.696053	1.40618	0	4.2224	16.5833	0	0	0	0	0	0	0	0	0	0	0.62363	0	0	0	0.592929	0	2.46205	0	0	0.564726	0
2.7.4.25	(d)CMP kinase	64	62	555079;1262831;1262797;1263026;1262689;1896989;1193532;97138;169435;698948;1321786;877411;1150298;1871015;1658108;44256;1965627;1965569;1965647;1965654;1965562;1965604;1965587;1965659;1965576;1965542;1520819;1520817;59919;319225;362948;272563;585057;633699;525903;591001;446468;644282;610130;1033837;491077;585394;699035;1314884;1358027;1266738;1408186;37332;1145276;1328859;1598;1194971;1712675;169…	56	291990;1262831;1262797;1263026;1262689;1896989;1193532;97138;169435;1517;1321785;877411;1150298;1871015;1658108;44256;1965627;1965569;1965647;1965654;1965562;1965604;1965587;1965659;1965576;1965542;1520819;1520817;1219;1100;1624;1496;562;33959;81462;905;2014;453230;84030;267818;1598;301301;1579;584;37332;1145276;1712675;1695218;200991;119206;1834196;292800;208479;1871021;46867;39488	14	Firmicutes;Clostridiaceae;Alphaproteobacteria;Ruminococcaceae;Lachnospiraceae;Clostridiales;Eubacteriaceae;Bacteria;Lactobacillaceae;Peptostreptococcaceae;Enterobacteriaceae;Proteobacteria;Bacilli;Erysipelotrichaceae	99.5361	136.768	444.143	223.95	709.126	6596.43	329.459	746.793	281.118	1870.8	1353.82	606.166	316.909	1679.06	12023.4	752.433	771.287	3199.28	753.699	7393.67	214.333	684.13	1339.93	2582.93	329.513	1081.61	777.89	577.745	960.783	2690.76	1180.53	4033.23	948.112	42129.5	620.204	4767.91	3429.63	28.7986	18.2544	0.564726	40.431
2.7.4.27	[pyruvate, phosphate dikinase]-phosphate phosphotransferase	15	15	1776391;1221450;342451;362948;272563;633699;1604;1033837;699035;866895;1314884;1194971;52242;1750719;1570	12	1776391;1221450;29385;1624;1496;33959;1604;267818;1570;1579;52242;1750719	3	Peptostreptococcaceae;Bacilli;Lactobacillaceae	149.304	98.93	69.8299	380.829	150.83	2177.76	52.0199	295.745	102.225	1.33248	31.6893	541.743	27.2835	1063.61	1054.26	53.5961	41.4822	807.4	21.112	125.204	14.4971	41.3233	430.812	69.5947	35.5237	172.932	444.947	28.2171	187.429	38.5081	33.3642	50.4548	421.383	180.696	255.552	119.817	12.3102	11.5195	977.404	17.5065	60.6466
2.7.4.28	[pyruvate, water dikinase]-phosphate phosphotransferase	2	2	585057;1328859	1	562	1	Enterobacteriaceae	0.363271	5.12386	16.3565	1.1368	0	3.85036	61.2678	24.0901	11.1808	24.6509	3.26694	1.46417	1.39915	1.27685	4.42038	3.48026	0	1.59565	23.2232	36.4833	0	0	6.78444	1.76189	0	0	0.76715	0	3.37709	0	0.62363	0	0	4.25882	0	6.19746	12.3102	0	0	1.12945	0
2.7.4.3	adenylate kinase	111	109	1262832;1262831;1262778;1262888;1262689;1262807;1262906;1660094;1896989;97138;29348;411471;580331;1042156;1226325;39484;1650661;649756;1150298;36847;1871030;1232459;1965627;1965569;1965555;1965540;1965659;1965588;1965545;1855299;59620;243230;362948;455632;585057;626418;515620;515619;324057;523794;633699;526225;452662;639283;633147;644282;633149;610130;515622;573061;572544;663278;697329;880072;590…	105	1262832;1262831;1262778;1262888;1262689;1262807;1262906;1660094;1896989;97138;29348;214851;108150;1042156;1226325;39484;1650661;649756;1150298;36847;1871030;1232459;1965627;1965569;1965555;1965540;1965659;1965588;1965545;1855299;59620;1299;1624;1911;562;337;39485;39491;324057;40542;33959;1861;332056;921;133926;453230;74313;84030;43305;1493;167642;253239;1264;60893;1708;1598;862751;301301;351091;3…	17	Clostridiaceae;Eubacteriaceae;Alphaproteobacteria;Bacteria;Erysipelotrichaceae;Ruminococcaceae;Firmicutes;Lachnospiraceae;Oscillospiraceae;Lactobacillaceae;Enterobacteriaceae;Betaproteobacteria;Bacilli;Proteobacteria;Streptococcaceae;Peptostreptococcaceae;Clostridiales	2195.24	495.044	1767.77	1159.54	1139.1	552.141	742.15	1110.2	2162.69	3078.03	454.758	2240.18	96955.8	532.446	2776	584.684	7377.5	2621.66	1228.72	2052.18	781.726	10335.4	2415.26	1361.94	983.639	1999.72	4823.84	1662.69	2845.2	1944.66	2054.55	1538.87	2805.32	1828.86	3006.15	3964.31	2026.27	633.57	992.483	44.6134	707.543
2.7.4.6	nucleoside-diphosphate kinase	18	18	1852384;1965540;2041843;362948;491915;585057;465515;670487;491077;1358027;1266738;1328859;1130798;1598;1194971;294699;1888195;1936081	14	1852384;1965540;2041843;1624;33934;562;1270;187137;1598;584;97478;294699;1888195;1936081	8	Ruminococcaceae;Erysipelotrichaceae;Lactobacillaceae;Bacilli;Enterobacteriaceae;Bacteria;Proteobacteria;Streptococcaceae	75.9235	50.4503	281.207	113.68	988.274	46.2043	64.7358	59.4564	5585.62	355.773	69.5858	215.233	198.68	403.484	254.172	2.78421	73.1211	1118.55	139.339	504.133	58.2113	55.0977	88.1977	208.784	100.446	459.055	109.702	107.93	460.973	129.965	48.3313	222.317	195.085	84.5681	272.747	1487.39	152.647	5.75973	6.74619	0	0
2.7.4.7	phosphooxymethylpyrimidine kinase	37	37	1263004;97138;169435;1871035;1965627;1965654;1965604;1965576;1965659;2042042;281309;314225;386415;525146;610130;1033837;1042156;585394;767817;1358027;1555112;95485;1328859;1244531;1491;991789;1834196;1834198;1834207;1572656;1082851;2017483;208479;927703;1871021;1805714;1841863	36	1263004;97138;169435;1871035;1965627;1965654;1965604;1965576;1965659;2042042;1428;39960;1542;876;84030;267818;1042156;301301;102134;1598;1555112;95485;562;1244531;1491;28446;1834196;1834198;1834207;1572656;1082851;2017483;208479;1871021;1805714;1841863	13	Firmicutes;Clostridiaceae;Ruminococcaceae;Lachnospiraceae;Clostridiales;Lactobacillaceae;Bacilli;Alphaproteobacteria;Proteobacteria;Betaproteobacteria;Enterobacteriaceae;Erysipelotrichaceae;Bacteria	5457.78	2185.52	91.2192	29.5568	522.277	355.003	56916.7	5787.78	466.4	9322.04	180.335	388.005	218.968	329.427	212.178	77.2618	158.195	314.344	335.681	393.854	36.3542	59.6892	349.399	110.118	384.636	490.498	115.072	98.0544	131.707	298.438	70.782	231.777	336.846	36.5042	140.524	82.6327	115.716	3.83982	183.338	3.38836	0
2.7.4.8	guanylate kinase	77	75	1262831;1263004;1262796;1262989;1896989;1262807;1262789;1262906;1226325;1635281;1896981;1861639;29344;97138;169435;411471;411486;876091;1697787;1150298;265948;1193532;373054;1121302;1396;1965627;1965583;1965569;1965654;1965648;1965604;1965659;1965576;1965560;1965542;100226;362948;585057;515620;479431;645462;633699;610130;1604;1033837;491077;931276;1097677;1314884;1254432;1358027;1266738;1408186;1…	71	1262831;1263004;1262796;1262989;1896989;1262807;1262789;1262906;1226325;1635281;1896981;1861639;29344;97138;169435;214851;411486;876091;1697787;1150298;265948;1193532;373054;349931;1396;1965627;1965583;1965569;1965654;1965648;1965604;1965659;1965576;1965560;1965542;1902;1624;562;39485;53461;1496;33959;84030;1604;267818;1598;36745;31963;1579;56;584;1469502;33970;36746;1501269;1916;1297617;1712675;…	16	Clostridiaceae;Firmicutes;Bacteria;Ruminococcaceae;Oscillospiraceae;Lachnospiraceae;Bacilli;Clostridiales;Eubacteriaceae;Lactobacillaceae;Enterobacteriaceae;Peptostreptococcaceae;Proteobacteria;Betaproteobacteria;Erysipelotrichaceae;Alphaproteobacteria	465.35	662.555	758.692	514.971	803.676	1517.81	2233.39	2570.47	1531.77	1055.33	222.478	4249.02	528.181	1917.83	1206.76	140.603	784.646	2361.57	1019.71	2072.91	359.527	665.764	1814.84	636.923	424.447	1106.76	678.927	425.373	1084.05	2219.03	541.623	1964.59	538.434	655.859	684.24	7112.61	334.839	15.3593	1886.55	75.1086	20.2155
2.7.4.9	dTMP kinase	64	63	1262896;1262831;1262833;1262996;1262867;1262782;1263004;1262794;165186;1263015;1262989;1262894;1262689;1262906;1115758;1916319;1896979;1965576;97253;360807;1226322;1871035;169435;1776391;334735;1729690;1965654;1965581;1855299;237069;323098;269796;362948;272563;508767;585057;633699;748727;1604;491077;700598;927704;699035;1036743;869212;1358027;1675686;1328859;1194971;198467;52242;158899;1712675;17…	58	1262896;1262831;1262833;1262996;1262867;1262782;1263004;1262794;165186;1263015;1262989;1262894;1262689;1262906;1115758;1916319;1896979;1965576;97253;360807;1226322;1871035;169435;1776391;334735;1729690;1965654;1965581;1855299;237069;913;1085;1624;1496;1491;562;33959;1538;1604;1598;354356;971;29510;1675686;198467;52242;158899;1712675;1725411;1834198;292800;294699;158500;519472;2020311;384;1664069;…	16	Ruminococcaceae;Clostridiaceae;Firmicutes;Proteobacteria;Eubacteriaceae;Alphaproteobacteria;Bacteria;Peptostreptococcaceae;Clostridiales;Lachnospiraceae;Oscillospiraceae;Bacilli;Lactobacillaceae;Enterobacteriaceae;Betaproteobacteria;Erysipelotrichaceae	532.191	52.8152	1641.32	824.181	227.371	87.7881	257.787	210.66	483.97	1593.65	1828.18	1650.12	1995.19	882.302	1266.44	101.624	1500.39	572.839	2347.66	655.87	128.912	376.501	373.144	1247.42	308.689	782.909	15248.6	1164.66	467.728	1034.91	1763.94	1583.02	1307.07	576.158	5466.81	6408.17	3259.75	5.75973	43.255	0.564726	20.2155
2.7.6.1	ribose-phosphate diphosphokinase	185	144	1897001;1262831;1262882;1262840;1262756;765821;1263004;1263025;1262824;1262808;1262948;1262799;1262689;1262970;1564487;411470;471875;537007;411486;1896989;1897035;59620;2042042;33039;154046;169435;460384;649756;186802;1432052;351627;1226325;1871035;1150298;398512;214851;1834196;1720194;1871020;1965627;1965583;1965569;1965548;1965654;1965562;1965550;1965581;1965659;1780380;1965576;1965560;1965542;…	139	1897001;1262831;1262882;1262840;1262756;765821;1263004;1263025;1262824;1262808;1262948;1262799;1262689;1262970;1564487;33038;46228;1322;411486;1896989;1897035;59620;2042042;33039;154046;169435;460384;649756;-;1432052;44001;1226325;1871035;1150298;35825;214851;1834196;1720194;1871020;1965627;1965583;1965569;1965548;1965654;1965562;1965550;1965581;1965659;1780380;1965576;1965560;1965542;1965648;196…	17	Eubacteriaceae;Clostridiaceae;Lachnospiraceae;Firmicutes;Alphaproteobacteria;Ruminococcaceae;Lactobacillaceae;Clostridiales;Bacilli;Betaproteobacteria;Bacteria;Enterobacteriaceae;Streptococcaceae;Proteobacteria;Oscillospiraceae;Peptostreptococcaceae;Erysipelotrichaceae	5052	11272.1	4169.66	4667.71	2969.32	4956.95	7117.47	8644.76	11337.4	19061.8	2355.13	14999	4813.09	11083	12467.7	3228.99	8037	7493.19	7857.9	5729.53	1594.45	5684.25	4504.87	1637.68	3154.87	5464.65	3068.6	2758.22	49562.2	3706.41	4151.19	5042.33	3909.5	3038.98	3785.85	8814.85	12847	119.034	7733.12	245.656	40.431
2.7.6.3	2-amino-4-hydroxy-6-hydroxymethyldihydropteridine diphosphokinase	26	26	1262831;1262989;1262688;1115758;324057;1226325;1712675;1776391;1965627;1965569;1965654;1965636;1965560;1965659;1520826;585057;573061;491077;1042156;1267766;29341;1796616;1598;76857;537007;67824	25	1262831;1262989;1262688;1115758;324057;1226325;1712675;1776391;1965627;1965569;1965654;1965636;1965560;1965659;1520826;562;1493;1598;1042156;1267766;29341;1796616;851;1322;67824	10	Clostridiaceae;Firmicutes;Peptostreptococcaceae;Bacilli;Erysipelotrichaceae;Lachnospiraceae;Enterobacteriaceae;Lactobacillaceae;Alphaproteobacteria;Bacteria	5028.03	1087.44	261.076	6827.63	189.1	1617.15	134.096	344.95	378.551	9771.75	576.941	3648.71	229.461	2523.05	6601.84	898.604	3480.28	1043.56	1507.4	1929.47	28.102	5698.02	281.554	3243.64	216.205	194.941	95.1266	213.744	1958.71	3836.37	734.636	1523.11	2651.85	240.319	1501.89	2055.49	68.9374	203.51	2011.16	34.4483	262.802
2.7.6.5	GTP diphosphokinase	173	166	1262896;1262831;1262867;1262756;1262778;1262808;1263015;1262797;1262689;471875;97138;1226325;1896989;1896978;1897035;59620;1193532;537013;154046;33039;186802;84030;1226322;1871035;1150298;39484;2042042;1653435;1776391;745368;1572656;1965627;1965583;1965569;1965654;1965562;1965550;1965604;1965655;1965659;1965560;1965542;1965648;1965551;281309;292459;269799;362948;315749;383372;315750;94624;498761;…	157	1262896;1262831;1262867;1262756;1262778;1262808;1263015;1262797;1262689;46228;97138;1226325;1896989;1896978;1897035;59620;1193532;84026;154046;33039;-;84030;1226322;1871035;1150298;39484;2042042;1653435;1776391;745368;1572656;1965627;1965583;1965569;1965654;1965562;1965550;1965604;1965655;1965659;1965560;1965542;1965648;1965551;1428;2734;28232;1624;580165;120962;1408;94624;35701;471827;225194;562…	16	Ruminococcaceae;Clostridiaceae;Proteobacteria;Lachnospiraceae;Firmicutes;Alphaproteobacteria;Clostridiales;Oscillospiraceae;Lactobacillaceae;Peptostreptococcaceae;Eubacteriaceae;Bacilli;Bacteria;Betaproteobacteria;Enterobacteriaceae;Streptococcaceae	2376.15	1310.53	2074.14	2737.42	1866.24	11151.4	2214.89	2528.44	2726.52	21475.6	2433.87	7959.23	1886.06	16481.6	3288.77	32487.6	2478.38	12875.3	2007.75	3188.14	1185.86	1675.89	4755.89	2097.53	2909.27	1836.22	6634.31	1902.54	2130.95	1708.8	1851.87	2037.11	2709.08	2435.44	11939.2	5009.61	4003.29	34.5584	73320	23.1538	60.6466
2.7.7.1	nicotinamide-nucleotide adenylyltransferase	3	3	71421;585057;1328859	2	727;562	2	Proteobacteria;Enterobacteriaceae	319.315	375.619	89.961	65.9345	15.7584	50.0546	93.6358	121.476	65.4877	59.9617	69.5858	2.92834	61.5628	2.5537	4.42038	12.5289	49.2161	94.1435	76.0033	14.0958	39.0305	234.165	156.042	108.356	0	0	6.1372	89.5893	8.44274	9.62703	53.3204	1.57671	182.079	24.3361	0.592929	12.3949	78.7856	0	0.396835	0	0
2.7.7.12	UDP-glucose---hexose-1-phosphate uridylyltransferase	123	116	1262996;165186;1263023;1263020;1262989;1262857;1262689;1262688;1115758;411486;97138;1226325;1897022;1965576;1193534;471875;169435;411471;1378168;1661;39484;1435056;78448;1193532;1150298;1581142;1776391;1871020;1121950;1965627;1965569;1965654;1965562;1965604;1965566;1965560;1965542;1965538;1965659;131112;2042042;195102;362948;391904;515619;479437;519441;610130;515622;349520;663278;1604;700015;5462…	107	1262996;165186;1263023;1263020;1262989;1262857;1262689;1262688;1115758;411486;97138;1226325;1897022;1965576;1193534;46228;169435;214851;1378168;1661;39484;78448;1193532;1150298;1581142;1776391;1871020;180311;1965627;1965569;1965654;1965562;1965604;1965566;1965560;1965542;1965538;1965659;131112;2042042;1502;1624;216816;39491;84112;34105;84030;43305;1406;253239;1604;33871;69823;81028;267818;1598;30…	14	Firmicutes;Ruminococcaceae;Erysipelotrichaceae;Alphaproteobacteria;Peptostreptococcaceae;Clostridiaceae;Clostridiales;Bacteria;Lachnospiraceae;Eubacteriaceae;Lactobacillaceae;Bacilli;Streptococcaceae;Betaproteobacteria	3051.84	6943.23	2586.22	899.21	1580.34	10442.9	12432.7	2941.04	2432.63	5890.23	5052.97	12561.1	17857.4	7454.24	285831	666.122	3182.88	1065.9	2195.65	3844.01	1333.28	3080.88	4413.28	932.04	3241.84	1559.53	3065.53	1464.47	771.666	967.517	1724.96	2571.62	3010.81	2992.13	1606.84	3243.34	1231.02	19.1991	42.0645	26.5421	20.2155
2.7.7.13	mannose-1-phosphate guanylyltransferase	33	30	657323;1262895;1262830;1262899;1916229;483218;1226325;1121865;457421;1301100;853;1840217;1265;1965583;1965562;1965537;1965560;1776046;1776047;1200749;1520817;195102;316067;610130;642492;477680;1525;208479;1352;1351755	30	657323;1262895;1262830;1262899;1916229;384638;1226325;1355;457421;1301100;853;1840217;1265;1965583;1965562;1965537;1965560;1776046;1776047;1200749;1520817;1502;1203471;84030;29360;477680;1525;208479;1352;46867	10	Ruminococcaceae;Eubacteriaceae;Clostridiaceae;Bacteria;Clostridiales;Bacilli;Peptostreptococcaceae;Lachnospiraceae;Proteobacteria;Firmicutes	92.634	242.792	79.2663	190.983	105.806	1873.58	250.851	3720.13	1304.96	6923.57	1096.38	165.451	149.71	909.116	251.962	201.159	365.606	67.0174	217.454	1223.85	136.718	45.9147	505.441	260.76	159.857	100.615	149.594	328.729	253.282	1713.61	284.687	387.872	1031.35	303.593	484.423	1117.61	2484.21	0	9.92087	0	0
2.7.7.18	nicotinate-nucleotide adenylyltransferase	76	70	1262831;1262867;1262755;1262824;1262989;1262689;1262970;1896976;1896989;1897029;59620;1264;97138;411471;186802;347257;232270;876091;165186;1232444;39484;1232457;1776391;1265;1871035;1572656;1965627;1965583;1965569;1965548;1965654;1965562;1965604;1965647;29348;1965659;1965576;1965557;169435;1965560;1965648;1712665;306537;362948;416870;585057;521095;633699;491077;585394;693746;568816;746361;880633;…	65	1262831;1262867;1262755;1262824;1262989;1262689;1262970;1896976;1896989;1897029;59620;1264;97138;214851;-;2110;232270;876091;165186;1232444;39484;1232457;1776391;1265;1871035;1572656;1965627;1965583;1965569;1965548;1965654;1965562;1965604;1965647;29348;1965659;1965576;1965557;169435;1965560;1965648;1712665;38289;1624;1358;562;1382;33959;1598;301301;351091;187327;1587;1579;78259;1398;1297617;28446…	16	Clostridiaceae;Proteobacteria;Lachnospiraceae;Firmicutes;Alphaproteobacteria;Ruminococcaceae;Clostridiales;Bacteria;Bacilli;Oscillospiraceae;Peptostreptococcaceae;Erysipelotrichaceae;Lactobacillaceae;Streptococcaceae;Enterobacteriaceae;Betaproteobacteria	126.781	127.308	993.346	823.044	443.485	164.795	870.466	268.067	360.981	322.461	467.172	534.422	376.373	923.161	6416.19	210.208	2501.59	451.57	639.694	625.191	251.134	1308.57	1041.41	756.732	392.598	301.845	405.822	1153.37	440.711	510.233	877.759	2111.22	1022.24	607.795	543.123	5282.3	1711.12	7.67964	11.1114	5.08254	0
2.7.7.19	polynucleotide adenylyltransferase	30	29	1262831;97138;1897029;165186;46228;813;59620;1965627;1965583;1965569;1965654;1965562;1965647;1965560;1965542;1965659;264198;585057;610130;1033837;585394;1328859;1702221;1834196;1796616;1547283;537007;208479;1871021	28	1262831;97138;1897029;165186;46228;813;59620;1965627;1965583;1965569;1965654;1965562;1965647;1965560;1965542;1965659;248026;562;84030;267818;301301;1702221;1834196;1796616;1547283;1322;208479;1871021	11	Clostridiaceae;Firmicutes;Ruminococcaceae;Bacteria;Lachnospiraceae;Eubacteriaceae;Betaproteobacteria;Enterobacteriaceae;Lactobacillaceae;Erysipelotrichaceae;Bacilli	330.576	250.281	209.49	122.775	191.351	261.824	248.539	2076.36	391.329	531.66	261.028	212.305	84.6489	556.706	282.905	227.609	104.057	108.504	198.453	1047.24	66.6865	105.604	278.162	294.236	287.864	194.941	550.813	133.326	163.789	235.862	171.498	268.041	91.0395	160.619	421.573	568.1	253.591	0	1.98417	3.95308	0
2.7.7.2	FAD synthetase	63	57	1262769;1262756;1263004;1262824;97138;1896976;2026780;59620;1193532;765821;33039;154046;1226325;876091;1232457;1120746;84026;1150298;1712675;1408;999894;1776391;39484;169435;1965627;1965569;1965654;1965562;1965604;1965659;1965576;1965542;501571;2042042;235909;362948;498213;262543;585057;633699;1604;1033837;491077;767462;1314884;1358027;1266738;1408186;1328859;1182571;1194971;76123;1834198;292800;…	53	1262769;1262756;1263004;1262824;97138;1896976;2026780;59620;1193532;765821;33039;154046;1226325;876091;1232457;1120746;84026;1150298;1712675;1408;999894;1776391;39484;169435;1965627;1965569;1965654;1965562;1965604;1965659;1965576;1965542;501571;2042042;1462;1624;1491;332410;562;33959;1604;267818;1598;1587;1579;584;1182571;76123;1834198;292800;1603;83683;1322	14	Clostridiaceae;Lachnospiraceae;Firmicutes;Bacteria;Oscillospiraceae;Clostridiales;Ruminococcaceae;Erysipelotrichaceae;Bacilli;Peptostreptococcaceae;Eubacteriaceae;Lactobacillaceae;Enterobacteriaceae;Proteobacteria	154.39	187.218	530.33	1626.76	310.665	329.591	10761.2	450.536	378.551	1468.39	127.737	279.656	299.419	344.749	581.281	252.667	293.891	451.57	217.454	226.362	236.414	849.423	1536.68	170.022	926.678	349.008	248.556	210.923	356.283	486.165	119.113	233.354	460.4	522.619	143.489	785.011	1056.22	9.59955	153.972	21.4596	40.431
2.7.7.23	UDP-N-acetylglucosamine diphosphorylase	74	71	1262831;1262847;1262778;1263004;1262789;169435;1897035;1193532;97138;501571;1226322;1514668;1161902;1871030;1871035;1870991;39484;1572656;1965604;29348;1965576;1965566;1520829;2042042;272562;272560;362948;272563;404380;585057;525919;645462;633699;1604;1033837;991791;491077;502558;1082931;985002;699035;1224746;717605;1265601;1314884;326425;1358027;1266738;1408186;1555112;1208324;1415775;1328859;48…	61	1262831;1262847;1262778;1263004;1262789;169435;1897035;1193532;97138;501571;1226322;1514668;35518;1871030;1871035;1870991;39484;1572656;1965604;29348;1965576;1965566;1520829;2042042;1488;28450;1624;1496;225194;562;33034;33959;1604;267818;1598;502558;531813;985002;442;377615;1265601;1579;1587;584;1555112;1208324;1561;484770;907;1628753;1297617;198467;288004;52242;1712675;340345;292800;1215089;3949…	14	Clostridiaceae;Firmicutes;Ruminococcaceae;Oscillospiraceae;Clostridiales;Erysipelotrichaceae;Peptostreptococcaceae;Lactobacillaceae;Betaproteobacteria;Proteobacteria;Enterobacteriaceae;Bacteria;Alphaproteobacteria;Bacilli	1372.44	164.752	1585.96	295.568	956.757	980.301	353.735	1040.49	487.164	274.491	213.004	9949.03	321.106	9719.37	1144.88	150.347	393.729	3751.38	394.795	1817.53	191.584	633.623	3856.95	379.687	4524.98	745.179	920.58	599.613	1984.04	847.179	654.188	1518.38	1839	2078.31	975.368	17764	657.367	32.6385	12576.9	119.157	80.8621
2.7.7.24	glucose-1-phosphate thymidylyltransferase	46	45	1965576;1965560;195102;269799;384676;405955;340099;349519;585057;639283;610130;573061;709986;158189;208596;491077;585394;1069533;1125630;927704;699035;695562;1288313;1449976;1447715;1328859;997877;1658672;649756;1587;1834196;1796616;1552;1130829;1850254;208479;1850238;1216932;1653480;1642646;901;1871021;1805714;45067;39488	43	1965576;1965560;1502;28232;312306;562;496866;33964;921;84030;1493;309887;1131703;208596;1598;301301;102684;573;971;1496;1604;442;43357;1694;357276;1658672;649756;1587;1834196;1796616;238834;305;1850254;208479;1850238;1216932;1653480;1642646;901;1871021;1805714;45067;39488	14	Clostridiales;Lachnospiraceae;Clostridiaceae;Proteobacteria;Enterobacteriaceae;Firmicutes;Bacilli;Alphaproteobacteria;Bacteria;Lactobacillaceae;Streptococcaceae;Peptostreptococcaceae;Betaproteobacteria;Eubacteriaceae	258.285	178.153	371.797	312.62	330.925	195.598	5025.12	713.99	947.175	604.947	405.754	289.906	209.873	203.019	349.21	256.147	144.836	98.9305	149.895	1014.9	203.628	179.067	417.243	544.424	1446.67	119.48	383.575	318.853	145.215	221.422	160.585	509.278	416.181	260.397	388.961	811.867	891.262	0	4.76202	1.69418	20.2155
2.7.7.27	glucose-1-phosphate adenylyltransferase	302	209	657319;1262872;1262856;1262831;1262966;1262996;1262756;1262778;1263004;59620;165186;1262824;1262808;1262969;1262957;1263017;1262989;1263026;1262948;1262703;1262689;1115758;339854;1797677;1797682;1896994;1193532;765821;97138;97139;29348;33039;471875;84026;169435;411471;186802;501571;1235798;1235792;876091;1871035;43997;39484;1470354;1944639;1697787;1150298;1720194;1776382;1653435;1871020;1871030;1…	201	39492;1262872;1262856;1262831;1262966;1262996;1262756;1262778;1263004;59620;165186;1262824;1262808;1262969;1262957;1263017;1262989;1263026;1262948;1262703;1262689;1115758;1428;1797677;1797682;1896994;1193532;765821;97138;97139;29348;33039;46228;84026;169435;214851;-;501571;1235798;1235792;876091;1871035;43997;39484;1470354;1944639;1697787;1150298;1720194;1776382;1653435;1871020;1871030;1871021;64…	17	Ruminococcaceae;Lachnospiraceae;Erysipelotrichaceae;Clostridiaceae;Firmicutes;Bacilli;Alphaproteobacteria;Peptostreptococcaceae;Clostridiales;Oscillospiraceae;Eubacteriaceae;Proteobacteria;Betaproteobacteria;Bacteria;Enterobacteriaceae;Lactobacillaceae;Streptococcaceae	14270	23279.7	10286.4	10543.8	10992.6	7179.37	20150.2	13663.7	16034.9	13168.9	17625.8	13338.6	18204.4	11711.3	19942.6	15966.1	18167.1	10389.3	36046.7	13181.2	4112.7	15363.1	12826	9884.2	6411.41	4644.01	9534.14	17012.8	12387.2	19287.8	10040.8	16561.8	13766.5	11480.6	11665.3	40733.8	38976.7	23.0389	8.73036	3.38836	121.293
2.7.7.3	pantetheine-phosphate adenylyltransferase	66	61	1262831;1262839;1262689;1115758;169435;1896989;1897030;97138;1226325;39484;1712675;1871020;1965627;1965654;1965562;1965578;1965604;1965576;29348;501571;460384;362948;350688;96561;585057;515619;479433;633699;272942;610130;550540;1604;941639;491077;1042156;420889;693746;420890;1358027;1430440;758796;1500960;1328859;1536775;1548;1297617;1194971;1678028;1834196;1834198;1796616;292800;294699;561879;13…	57	1262831;1262839;1262689;1115758;169435;1896989;1897030;97138;1226325;39484;1712675;1871020;1965627;1965654;1965562;1965578;1965604;1965576;29348;501571;460384;1624;461876;181663;562;39491;304895;33959;1061;84030;44012;1604;1398;1598;1042156;1363;351091;55518;758796;1500960;1536775;1548;1297617;1678028;1834196;1834198;1796616;292800;294699;561879;1302659;402384;1322;1396;95486;1871021;400065	16	Clostridiaceae;Alphaproteobacteria;Peptostreptococcaceae;Ruminococcaceae;Firmicutes;Erysipelotrichaceae;Lachnospiraceae;Clostridiales;Lactobacillaceae;Proteobacteria;Enterobacteriaceae;Bacteria;Bacilli;Streptococcaceae;Oscillospiraceae;Betaproteobacteria	749.79	977.475	600.159	380.829	459.244	419.689	1884.28	675.036	212.436	729.534	925.85	767.225	2153.3	1147.89	2062.11	292.342	1714.83	555.287	1752.3	1140.93	521.894	3434.42	1448.48	1457.96	387.698	1496.65	462.591	426.078	366.415	2180.52	358.276	1091.09	3233.2	900.437	1001.46	2022.44	3545.35	17.2792	2.38101	2.2589	40.431
2.7.7.38	3-deoxy-manno-octulosonate cytidylyltransferase	4	4	411471;585057;1266738;1328859	3	214851;562;584	3	Ruminococcaceae;Enterobacteriaceae;Proteobacteria	4.72252	29.1666	66.0553	4.54721	11.256	55.4451	9.24798	126.601	102.225	123.255	4.90041	5.85668	10.4937	22.9833	6.63058	2.08816	7.03088	3.19131	54.8913	349.908	0.892126	4.59147	16.9611	12.3332	0.612477	0	4.6029	0	5.06564	0	2.49452	0	3.90169	7.30084	2.37172	8.26327	61.5512	0	0.396835	0	0
2.7.7.4	sulfate adenylyltransferase	8	7	1965659;1780380;1965542;515620;1328859;1874317;39488	7	1965659;1780380;1965542;39485;562;1874317;39488	4	Lachnospiraceae;Eubacteriaceae;Enterobacteriaceae;Proteobacteria	19.9799	50.8445	25.1639	19.3256	49.5263	9.24086	34.6799	31.2659	12.7781	14.6573	5.55379	13.1775	11.8928	24.2601	44.2038	4.87237	22.4988	3.19131	84.4481	48.9208	32.5626	18.3659	13.5689	23.7855	12.862	34.5864	12.2744	15.5194	1.68855	33.6946	9.35445	6.30685	9.10395	51.1059	30.8323	20.6582	29.5446	0	0.793669	1.12945	0
2.7.7.41	phosphatidate cytidylyltransferase	65	65	1262831;1262996;1263004;1262796;1262824;1262989;1262689;1262807;1262970;1896989;97138;879306;46228;877411;39484;1697787;1776391;1871035;1965569;1965654;1965562;1965604;1965648;1965587;1965576;1965560;1965659;2042042;195102;223283;257314;362948;85643;585057;429009;502025;633699;680198;443143;491077;1042156;585394;666686;1314884;1408186;487909;1328859;362257;56458;1598;294;1194971;1335048;36809;171…	60	1262831;1262996;1263004;1262796;1262824;1262989;1262689;1262807;1262970;1896989;97138;33029;46228;877411;39484;1697787;1776391;1871035;1965569;1965654;1965562;1965604;1965648;1965587;1965576;1965560;1965659;2042042;1502;251701;33959;1624;85643;562;42838;80816;1930;443143;1598;1042156;301301;666686;1579;343;362257;56458;294;1335048;36809;1712675;1783515;1834196;1834198;1796616;292800;394958;299262…	14	Clostridiaceae;Firmicutes;Alphaproteobacteria;Ruminococcaceae;Peptostreptococcaceae;Lachnospiraceae;Clostridiales;Lactobacillaceae;Proteobacteria;Betaproteobacteria;Enterobacteriaceae;Bacteria;Bacilli;Erysipelotrichaceae	214.33	445.382	595.127	1048.13	303.911	150.934	182.648	140.953	305.077	317.797	443.977	417.288	312.011	2340.46	1918.45	565.891	887.297	247.326	485.577	312.595	118.876	307.629	2126.92	454.568	583.691	336.431	466.427	237.024	349.529	245.489	230.743	364.221	639.878	314.545	520.592	3747.4	435.783	11.5195	66.6682	59.2963	20.2155
2.7.7.42	[glutamine synthetase] adenylyltransferase	3	3	585057;1214242;1328859	2	562;42684	2	Enterobacteriaceae;Bacteria	9.08176	0	37.1168	10.2312	11.256	50.8247	139.876	215.273	119.795	211.865	4.57371	7.32085	4.19746	2.5537	15.4713	9.74474	4.21853	7.97826	52.7801	1070.45	0	4.59147	10.1767	32.595	25.1116	3.14421	4.6029	28.2171	184.052	139.592	31.4933	81.9891	39.0169	142.975	1.77879	406.966	356.997	0	0.793669	0.564726	0
2.7.7.43	N-acylneuraminate cytidylyltransferase	1	1	585057	1	562	1	Enterobacteriaceae	137.316	12.2184	0	0	0	21.562	0	1565.86	0	21.3197	0.980081	0	0.699577	0	0	7.65658	0.703088	9.57392	0	0	0	0	0	0	0	9.43264	0	0	0	0	0	0	1.30056	3.04202	0	0	0	0	0	0	0
2.7.7.47	streptomycin 3''-adenylyltransferase	1	1	197	1	197	1	Proteobacteria	0	0	0	0	36.0191	0	0	0	0	0	0	0	0	14.0453	0	0	0	0	0	9.12082	0	0	67.8444	0	0	0	13.8087	0	0	0	0	0	0	0	0	0	54.1651	0	0	0	0
2.7.7.49	RNA-directed DNA polymerase	6	6	1311;1396;1773;1965545;36809;880071	6	1311;1396;1773;1965545;36809;999	4	Streptococcaceae;Bacilli;Bacteria;Lachnospiraceae	0	20.1013	234.654	2.2736	0	8.47078	8.09198	0	9.58356	2.66496	0	20.4984	8.39493	0	13.2612	1.39211	0	68.6131	0	0.829165	0.669095	0	6.78444	0.880945	2.44991	326.998	15.343	31.7442	23.6397	0	6.2363	39.4178	5.20226	4.86723	0	24.7898	98.482	3.83982	0.396835	2.82363	20.2155
2.7.7.56	tRNA nucleotidyltransferase	20	20	1115758;1776391;1591408;585057;522772;608506;709986;693746;699035;698948;1415775;1328859;1526927;1297617;1712675;1785996;292800;1849032;633807;1351755	19	1115758;1776391;1591408;562;118000;717609;309887;351091;1496;1517;1561;1526927;1297617;1712675;1785996;292800;1849032;633807;46867	9	Peptostreptococcaceae;Bacilli;Enterobacteriaceae;Bacteria;Firmicutes;Oscillospiraceae;Clostridiaceae;Clostridiales;Erysipelotrichaceae	142.402	186.43	431.561	403.565	247.631	34.6532	1350.2	58.4313	132.573	247.175	73.5061	237.196	161.602	367.732	125.981	32.0184	267.876	287.218	118.227	306.791	50.4051	261.714	162.827	63.428	165.981	84.8938	33.7546	45.1473	135.084	336.946	44.5896	491.935	392.77	179.479	335.598	729.234	2247.85	1.91991	53.1758	1.69418	20.2155
2.7.7.58	(2,3-dihydroxybenzoyl)adenylate synthase	1	1	1328859	1	562	1	Enterobacteriaceae	0	0	3.14549	1.1368	0	4.62043	4.62399	0	11.1808	0	0	0	0	1.27685	0	4.17632	0	0	0	29.85	0	0	6.78444	2.64283	0	0	0	0	1.68855	0	0	0	0	0.608404	0.592929	0	0	0	2.38101	0	0
2.7.7.59	[protein-PII] uridylyltransferase	3	3	585057;1266738;1328859	2	562;584	2	Enterobacteriaceae;Proteobacteria	1.81635	8.27701	33.9713	7.95761	22.5119	33.1131	86.6998	129.677	49.5151	140.577	9.14742	11.7134	13.292	15.3222	8.84077	9.04868	6.32779	0	76.0033	213.096	0	4.59147	10.1767	11.4523	0	0	3.83575	0.705427	3.37709	4.81352	2.80634	1.57671	0	8.51765	0	6.19746	91.0958	0	0	3.95308	0
2.7.7.6	DNA-directed RNA polymerase	796	469	717962;59620;1262895;1262896;1262831;1262847;1262907;1262840;1262833;1262756;1262813;1262778;1897035;1263004;1262796;1262815;1262824;1262804;1262808;165186;1263015;1262797;1262841;1262810;1262989;1263026;1262708;1262799;1262689;1262807;1262970;1262688;1262809;1262789;1262906;1660094;1896989;1896978;1896979;1897029;1193532;97138;29348;169435;411471;1550024;186802;1226325;1226322;876091;1871035;160…	445	116085;59620;1262895;1262896;1262831;1262847;1262907;1262840;1262833;1262756;1262813;1262778;1897035;1263004;1262796;1262815;1262824;1262804;1262808;165186;1263015;1262797;1262841;1262810;1262989;1263026;1262708;1262799;1262689;1262807;1262970;1262688;1262809;1262789;1262906;1660094;1896989;1896978;1896979;1897029;1193532;97138;29348;169435;214851;1550024;-;1226325;1226322;876091;1871035;160404;8…	17	Lachnospiraceae;Clostridiaceae;Eubacteriaceae;Ruminococcaceae;Bacteria;Firmicutes;Bacilli;Alphaproteobacteria;Erysipelotrichaceae;Clostridiales;Oscillospiraceae;Peptostreptococcaceae;Betaproteobacteria;Lactobacillaceae;Proteobacteria;Enterobacteriaceae;Streptococcaceae	47074.4	86006	56299.9	48798.3	37590.4	54018.2	102383	93705.9	93184.2	173742	57451	4.12114e+06	43159.7	166183	554626	40146.9	117627	433903	58284	60885.6	21441.1	63872	318384	49394.6	67942.7	49895.5	31351.1	33184	79485	204998	37236.3	326408	72809.5	55552.7	48112	229961	96758.5	1647.28	31587.2	1399.96	1859.83
2.7.7.60	2-C-methyl-D-erythritol 4-phosphate cytidylyltransferase	46	44	1262831;1262778;1897035;1263004;1262989;1262703;1262689;1262970;1895816;165186;97138;411459;1226325;1226323;39484;1821260;1871030;745368;1768797;1572656;1965627;1965654;169435;1965562;1965604;1965636;1965542;1965629;1965551;1965659;853;272560;663278;1268072;864803;1328859;1712675;153496;1837283;1834198;292800;1601;193462;1938607	44	1262831;1262778;1897035;1263004;1262989;1262703;1262689;1262970;1895816;165186;97138;40520;1226325;1226323;39484;1821260;1871030;745368;1768797;1572656;1965627;1965654;169435;1965562;1965604;1965636;1965542;1965629;1965551;1965659;853;28450;253239;365617;1520;562;1712675;153496;1837283;1834198;292800;1601;193462;1938607	14	Clostridiaceae;Firmicutes;Ruminococcaceae;Alphaproteobacteria;Lachnospiraceae;Oscillospiraceae;Bacilli;Erysipelotrichaceae;Eubacteriaceae;Clostridiales;Betaproteobacteria;Enterobacteriaceae;Bacteria;Lactobacillaceae	75.5603	377.195	378.088	597.958	312.916	141.693	650.826	503.33	206.047	291.813	391.706	821.399	179.092	265.584	532.656	146.171	216.551	741.979	1408.17	640.116	574.529	1584.06	278.162	204.379	890.542	144.634	396.616	170.713	2365.65	1891.71	544.429	570.77	1046.95	231.193	218.791	617.68	162.495	3.83982	1.98417	0	0
2.7.7.61	citrate lyase holo-[acyl-carrier protein] synthase	13	11	1262824;1262970;47770;1512;1286171;1965659;460384;585057;491077;1328859;1598	9	1262824;1262970;47770;1512;1731;1965659;460384;562;1598	6	Clostridiaceae;Ruminococcaceae;Lactobacillaceae;Lachnospiraceae;Peptostreptococcaceae;Enterobacteriaceae	39.2332	13.0067	54.1024	13.6416	2.25119	30.0328	47.3959	51.2556	27.1534	141.909	32.6694	62.9593	32.1806	97.0405	170.185	16.7053	118.822	0	0	15.7541	4.68366	41.3233	132.297	8.80945	155.569	0	2.30145	14.814	40.5251	0	10.2899	94.6028	41.6181	153.926	80.0454	74.3695	22.1584	3.83982	35.3183	4.51781	0
2.7.7.62	adenosylcobinamide-phosphate guanylyltransferase	5	5	1115758;97138;585057;699035;1328859	4	1115758;97138;562;1496	3	Peptostreptococcaceae;Clostridiaceae;Enterobacteriaceae	15.6206	9.45944	10.0656	14.7784	0	4.62043	90.1678	46.6426	22.3616	85.2788	1.96016	8.78502	0	8.93794	4.42038	0.696053	4.92161	1.59565	8.44481	27.3625	0	0	6.78444	0.880945	0	28.2979	0.76715	1.41085	1.68855	4.81352	0.935445	3.15343	1.30056	1.21681	1.18586	12.3949	17.2343	9.59955	0	0	0
2.7.7.63	Transferred to 6.3.1.20	20	19	1263004;1897049;1519438;1965604;2042042;362948;585057;512564;491077;693746;1276227;1358027;1266738;1328859;1428;1194971;991789;292800;392416	16	1263004;1897049;1519438;1965604;2042042;1624;562;50052;1598;351091;216933;584;1428;28446;292800;392416	11	Firmicutes;Clostridiales;Eubacteriaceae;Ruminococcaceae;Lactobacillaceae;Enterobacteriaceae;Bacteria;Oscillospiraceae;Proteobacteria;Bacilli;Lachnospiraceae	432.292	89.0764	271.141	44.3353	139.574	100.109	505.171	144.541	167.712	165.228	231.626	5322.26	312.711	426.467	406.675	25.7539	49.2161	62.2305	380.016	226.362	28.102	36.7318	508.833	110.999	404.235	440.19	30.686	105.109	239.774	96.2703	47.0841	241.237	226.298	303.593	68.7798	609.417	76.3235	11.5195	27.3816	0	0
2.7.7.65	diguanylate cyclase	11	2	585057;1328859	1	562	1	Enterobacteriaceae	2.90616	51.2386	93.1065	17.052	27.0143	51.5948	731.746	500.254	119.795	441.051	24.1753	13.1775	25.8844	20.4296	59.6752	16.0092	14.7648	1.59565	78.1145	169.15	0.223032	13.7744	13.5689	10.5713	0.612477	0	9.2058	0	16.8855	0	2.49452	1.57671	15.6068	7.30084	1.77879	12.3949	177.268	0	1.1905	6.21199	40.431
2.7.7.7	DNA-directed DNA polymerase	1065	471	515620;1209989;1632;717608;649756;245014;1262769;1262998;1262781;1263030;1263000;1262896;1262832;1262863;1262831;1262882;1262840;1262966;1262995;1262996;1263071;1262867;1262756;1262822;1262775;1262778;1897035;1263029;1263004;1262823;1262796;1262794;1262888;1263022;1262824;1262808;165186;1262910;1263015;1262797;1262841;1262989;1262800;1263026;1262967;1262703;1262799;1896989;1262812;1262894;1262689…	436	39485;499229;1632;84030;649756;245014;1262769;1262998;1262781;1263030;1263000;1262896;1262832;1262863;1262831;1262882;1262840;1262966;1262995;1262996;1263071;1262867;1262756;1262822;1262775;1262778;1897035;1263029;1263004;1262823;1262796;1262794;1262888;1263022;1262824;1262808;165186;1262910;1263015;1262797;1262841;1262989;1262800;1263026;1262967;1262703;1262799;1896989;1262812;1262894;1262689;12…	17	Eubacteriaceae;Firmicutes;Lactobacillaceae;Lachnospiraceae;Clostridiales;Clostridiaceae;Ruminococcaceae;Proteobacteria;Oscillospiraceae;Alphaproteobacteria;Bacteria;Peptostreptococcaceae;Erysipelotrichaceae;Bacilli;Betaproteobacteria;Streptococcaceae;Enterobacteriaceae	11360.6	14344.1	28651.6	12985.7	9405.49	31790.9	33041.9	21005.6	13506.4	57399.3	15092.9	65143.8	23176.3	124632	52147.3	16122	20022.5	32779.5	19078.9	33045.6	14710.1	21873.8	23525	18302.5	113502	11140	11702.1	8686.63	12912.3	12250.4	31884.6	30086.8	26172.6	14296.9	16245.1	45790.9	17739.1	241.909	4723.52	230.973	444.741
2.7.7.70	D-glycero-beta-D-manno-heptose 1-phosphate adenylyltransferase	3	3	585057;1163741;1328859	2	562;210	2	Enterobacteriaceae;Proteobacteria	15.9839	1.18243	183.068	9.09441	11.256	35.4233	283.219	575.087	207.644	1586.99	4.90041	7.32085	10.4937	5.10739	4.42038	17.4013	2.81235	7.97826	67.5585	783.561	0	0	3.39222	14.0951	0	9.43264	10.7401	0	6.75419	0	0.62363	17.3438	22.1096	10.9513	0.592929	12.3949	1290.11	0	0	0	0
[truncated: 596 more rows]
[truncated: 32 more columns]
