# Supplementary material for: Systematic profiling of the chicken gut microbiome reveals dietary supplementation with antibiotics alters expression of multiple microbial pathways with minimal impact on community structure
Source: Microbiome. 2022 Aug 15;10:127. doi: 10.1186/s40168-022-01319-7 (PMC9377095; doi:10.1186/s40168-022-01319-7)
Supplement: Supplementary file 25 — Additional file 24: Supplemental Table 11. List of Abbreviations of Compounds and Enzymes. [file 40168_2022_1319_MOESM24_ESM.xlsx]

## Sheet: Supplemental Table 10
Supplemental Table 11 List of Abbreviations of Compounds and Enzymes
Abbreviations used in Figure 6 and Supplemental Figures 6, 7 & 8
					Antibiotic Comparisons
					Day24_Ceca_Corn			Day24_Ceca_Wheat			Day40_Ceca_Corn			Day40_Ceca_Wheat			Day24_Jejunum_Corn			Day24_Jejunum_Wheat			Day40_Jejunum_Corn			Day40_Jejunum_Wheat
Abbreviation	KEGGID	Full_Name	TYPE	Pathway_Name	Fold Change	Number of Significant Genes	flag_sigEC	Fold Change	Number of Significant Genes	flag_sigEC	Fold Change	Number of Significant Genes	flag_sigEC	Fold Change	Number of Significant Genes	flag_sigEC	Fold Change	Number of Significant Genes	flag_sigEC	Fold Change	Number of Significant Genes	flag_sigEC	Fold Change	Number of Significant Genes	flag_sigEC	Fold Change	Number of Significant Genes	flag_sigEC
GapA	1.2.1.12	glyceraldehyde-3-phosphate dehydrogenase (phosphorylating)	enzyme	Glycolysis	1.34578	22	1	0.666617	60	1	1.55855	37	1	0.366963	79	1	0.621828	1	1	-1.73025	60	-1	-0.756963	60	-1	0.924359	23	1
GapB	1.2.1.59	glyceraldehyde-3-phosphate dehydrogenase (NAD(P)+) (phosphorylating)	enzyme	Glycolysis	-0.878655	0	0	0	1	0	-0.176636	0	0	2.2875	1	1	0	0	0	0	1	0	0	1	0	0	0	0
GapN	1.2.1.9	glyceraldehyde-3-phosphate dehydrogenase (NADP+)	enzyme	Glycolysis	2.74111	0	0	0.67034	1	1	0	1	0	6.26926	2	1	0	0	0	0	1	0	0	1	0	0	0	0
Hk	2.7.1.1	hexokinase	enzyme	Glycolysis	4.23324	1	1	-3.25736	2	-1	-2.18776	1	-1	-1.15725	3	-1	0	0	0	0	2	0	0	2	0	0	1	0
Pfk	2.7.1.11	6-phosphofructokinase	enzyme	Glycolysis	1.25387	19	1	0.657963	53	1	-1.21392	31	-1	0.133086	67	1	0.555144	0	0	-4.43985	53	-1	-2.09392	53	-1	0.702043	19	1
Glk	2.7.1.2	glucokinase	enzyme	Glycolysis	4.5486	1	1	3.73562	3	1	8.73818	3	1	-1.96124	3	-1	1.63308	0	0	-0.771901	3	-1	2.83774	3	1	1.81431	1	1
Pyk	2.7.1.40	pyruvate kinase	enzyme	Glycolysis	-0.914321	18	-1	0.618993	47	1	-1.27427	30	-1	2.17628	63	1	0.0743753	1	1	-1.01602	49	-1	0.0319089	50	1	-0.382323	18	-1
Pfp	2.7.1.90	diphosphate---fructose-6-phosphate 1-phosphotransferase	enzyme	Glycolysis	-1.407	1	-1	0.528202	3	1	-1.39123	1	-1	0.610607	4	1	0	0	0	-2.75123	3	-1	0	3	0	0	1	0
Pgk	2.7.2.3	phosphoglycerate kinase	enzyme	Glycolysis	-0.621583	19	-1	0.212388	43	1	-1.94132	28	-1	-0.0169429	59	-1	-0.182587	0	0	-6.67467	45	-1	-0.452734	45	-1	-3.64075	19	-1
Fbp	3.1.3.11	fructose-bisphosphatase	enzyme	Glycolysis	0.370313	5	1	1.37079	24	1	0.132548	14	1	-0.547441	27	-1	2.92914	0	0	-3.68231	24	-1	-1.21972	24	-1	3.78095	7	1
Fba	4.1.2.13	fructose-bisphosphate aldolase	enzyme	Glycolysis	-0.258302	20	-1	1.37421	61	1	0.0183716	33	1	-0.715909	73	-1	-0.155238	1	-1	-0.32572	61	-1	-0.935998	62	-1	1.08718	22	1
Eno	4.2.1.11	phosphopyruvate hydratase	enzyme	Glycolysis	1.27849	12	1	0.540793	24	1	0.36694	16	1	-1.90771	31	-1	0.4868	1	1	-2.1675	27	-1	-1.16287	28	-1	0.303201	12	1
Tpi	5.3.1.1	triose-phosphate isomerase	enzyme	Glycolysis	0.203525	10	1	0.574071	26	1	-0.36476	15	-1	0.0121263	35	1	-0.44212	1	-1	-2.18747	27	-1	-0.29504	27	-1	0.355099	10	1
Pgi	5.3.1.9	glucose-6-phosphate isomerase	enzyme	Glycolysis	0.465107	9	1	1.26317	35	1	0.23067	24	1	-1.63212	48	-1	1.00189	0	0	-2.24318	37	-1	-0.696936	38	-1	-1.70186	11	-1
GpmA	5.4.2.11	phosphoglycerate mutase (2,3-diphosphoglycerate-dependent)	enzyme	Glycolysis	0.865626	5	1	0.359353	12	1	0.755026	8	1	1.80246	18	1	0.00275047	0	0	-2.36016	13	-1	-0.433444	14	-1	-1.7985	5	-1
GpmB	5.4.2.12	phosphoglycerate mutase (2,3-diphosphoglycerate-independent)	enzyme	Glycolysis	0.481685	11	1	0.60291	32	1	0.164326	16	1	0.0799244	41	1	-1.62619	0	0	-2.37347	32	-1	2.08471	33	1	2.66273	11	1
Pyruvate	C00022	Pyruvate	compound	Glycolysis
PEP	C00074	Phosphoenol-pyruvate	compound	Glycolysis
Glycerone-P	C00111	Glycerone-P	compound	Glycolysis
Glyceraldehyde-3P	C00118	Glyceraldehyde-3P	compound	Glycolysis
Glycerate-3P	C00197	Glycerate-3P	compound	Glycolysis
Glycerate-1,3P2	C00236	Glycerate-1,3P2	compound	Glycolysis
alpha-D-Glucose	C00267	alpha-D-Glucose	compound	Glycolysis
Glycerate-2P	C00631	Glycerate-2P	compound	Glycolysis
alpha-D-Glucose-6P	C00668	alpha-D-Glucose-6P	compound	Glycolysis
beta-D-Fructose-6P	C05345	beta-D-Fructose-6P	compound	Glycolysis
beta-D-Fructose-1,6P2	C05378	beta-D-Fructose-1,6P2	compound	Glycolysis
Gnd	1.1.1.44	phosphogluconate dehydrogenase (NADP+-dependent, decarboxylating)	enzyme	Pentose	0.570368	5	1	1.23747	11	1	2.47156	9	1	1.65162	14	1	0.933398	1	1	-1.12508	11	-1	-0.590808	12	-1	-1.62462	6	-1
Zwf	1.1.1.49	glucose-6-phosphate dehydrogenase (NADP+)	enzyme	Pentose	-2.48814	3	-1	-1.26454	7	-1	-0.873819	5	-1	1.72924	11	1	1.90038	0	0	-0.394546	9	-1	1.33403	9	1	0.107765	3	1
Tkt	2.2.1.1	transketolase	enzyme	Pentose	0.0627547	9	1	1.31794	40	1	0.473294	26	1	-0.293252	51	-1	-1.84228	0	0	-3.37461	42	-1	-1.61363	43	-1	3.17661	10	1
Tal	2.2.1.2	transaldolase	enzyme	Pentose	-3.44434	1	-1	0.550117	10	1	1.03356	6	1	-0.174238	14	-1	-0.912152	0	0	-1.39364	10	-1	-1.81781	10	-1	0.678684	1	1
Pgl	3.1.1.31	6-phosphogluconolactonase	enzyme	Pentose	1.15548	2	1	0.479414	4	1	0.557993	2	1	0.304091	5	1	1.66708	0	0	-1.80655	4	-1	1.91671	4	1	-1.619	2	-1
Rpe	5.1.3.1	ribulose-phosphate 3-epimerase	enzyme	Pentose	4.58813	7	1	4.1423	18	1	1.01925	12	1	0.350563	24	1	4.72196	0	0	1.18546	18	1	-0.888518	18	-1	1.14224	7	1
Rpi	5.3.1.6	ribose-5-phosphate isomerase	enzyme	Pentose	1.63153	0	0	1.98848	0	0	-2.09231	0	0	-1.2537	1	-1	2.30877	0	0	-2.35583	0	0	-1.92323	0	0	-1.56322	0	0
Ribose-5P	C00117	Ribose-5P	compound	Pentose
D-Ribulose-5P	C00199	D-Ribulose-5P	compound	Pentose
D-Xylulose-5P	C00231	D-Xylulose-5P	compound	Pentose
D-Erythrose-4P	C00279	D-Erythrose-4P	compound	Pentose
6P-D-gluconate	C00345	6P-D-gluconate	compound	Pentose
alpha-D-Glucose-6P	C01172	alpha-D-Glucose-6P	compound	Pentose
6P-D-glucono-1,5-lactone	C01236	6P-D-glucono-1,5-lactone	compound	Pentose
Sedoheptulose-7P	C05382	Sedoheptulose-7P	compound	Pentose
GuaB	1.1.1.205	IMP dehydrogenase	enzyme	Purine	-0.568063	12	-1	0.379344	37	1	0.414184	19	1	0.234651	52	1	0.805081	0	0	-0.74809	37	-1	-0.783241	38	-1	-0.821649	13	-1
Xdh	1.17.1.4	xanthine dehydrogenase	enzyme	Purine	1.42955	0	0	3.20585	0	0	0.765051	0	0	-4.80754	0	0	1.4505	0	0	-2.7942	0	0	1.35594	0	0	2.78757	0	0
NrdF	1.17.4.1	ribonucleoside-diphosphate reductase	enzyme	Purine	-1.05289	4	-1	0.615058	9	1	0.802387	6	1	0.52372	12	1	0.580099	0	0	-0.0577963	9	-1	0.640877	9	1	-1.60021	4	-1
NrdJ	1.17.4.2	ribonucleoside-triphosphate reductase (thioredoxin)	enzyme	Purine	-1.58182	1	-1	-1.05015	2	-1	3.32083	1	1	6.30284	3	1	2.66333	0	0	-1.73619	2	-1	2.81084	2	1	0	1	0
GuaC	1.7.1.7	GMP reductase	enzyme	Purine	-3.15584	2	-1	1.11412	5	1	-0.107116	3	-1	0.57531	9	1	2.24565	0	0	-2.69771	5	-1	0.0156102	5	1	-1.35802	2	-1
PurN	2.1.2.2	phosphoribosylglycinamide formyltransferase	enzyme	Purine	-1.7803	1	-1	1.57107	5	1	0.295778	3	1	0.744439	6	1	-3.99253	0	0	-4.29104	5	-1	1.07435	5	1	6.09582	1	1
PurH	2.1.2.3	phosphoribosylaminoimidazolecarboxamide formyltransferase	enzyme	Purine	-1.27262	3	-1	1.47051	9	1	-0.260178	6	-1	-1.91934	13	-1	4.68866	1	1	-4.92801	10	-1	-3.52713	10	-1	3.8671	3	1
PunA	2.4.2.1	purine-nucleoside phosphorylase	enzyme	Purine	1.66698	5	1	1.99375	13	1	1.85931	11	1	0.552367	17	1	5.14717	0	0	-5.23313	14	-1	0.690712	14	1	6.31825	6	1
PurF	2.4.2.14	amidophosphoribosyltransferase	enzyme	Purine	-0.244371	4	-1	1.16362	17	1	0.382007	8	1	-0.172089	19	-1	4.38798	0	0	-4.33681	18	-1	-2.46303	18	-1	1.71329	4	1
Xpt	2.4.2.22	xanthine phosphoribosyltransferase	enzyme	Purine	0.952936	1	1	0.998484	7	1	0.109822	2	1	0.827535	8	1	-1.92061	0	0	-4.90434	7	-1	-2.12334	7	-1	-1.15274	1	-1
AprT	2.4.2.7	adenine phosphoribosyltransferase	enzyme	Purine	1.15457	3	1	-0.700581	6	-1	0.933604	4	1	1.4106	8	1	-0.386427	0	0	-2.30856	7	-1	1.0794	7	1	0.0242795	3	1
HprT	2.4.2.8	hypoxanthine phosphoribosyltransferase	enzyme	Purine	2.19771	7	1	-0.632293	15	-1	1.46366	10	1	0.306227	25	1	1.38825	0	0	-1.43058	17	-1	0.0719101	18	1	1.80969	8	1
Dgk	2.7.1.113	deoxyguanosine kinase	enzyme	Purine	-1.61315	0	0	-0.268196	1	-1	3.21338	1	1	12.5419	2	1	0.575931	0	0	-1.60944	2	-1	-1.09038	2	-1	0.570452	0	0
Pyk	2.7.1.40	pyruvate kinase	enzyme	Purine	-0.914321	18	-1	0.618993	47	1	-1.27427	30	-1	2.17628	63	1	0.0743753	1	1	-1.01602	49	-1	0.0319089	50	1	-0.382323	18	-1
Gsk	2.7.1.73	inosine kinase	enzyme	Purine	0.352484	0	0	2.73978	0	0	4.79659	0	0	-4.73405	0	0	1.72441	0	0	0.764347	0	0	0.801508	0	0	4.12496	0	0
Dck	2.7.1.76	2'-deoxyadenosine kinase	enzyme	Purine	3.81881	1	1	0.238129	1	1	1.19506	1	1	4.50357	1	1	-2.29431	0	0	3.53225	1	1	-0.589767	1	-1	-0.637389	1	-1
Adk	2.7.4.3	adenylate kinase	enzyme	Purine	-3.55935	5	-1	0.178238	11	1	0.440263	6	1	-0.555022	18	-1	-0.145591	1	-1	-1.45095	14	-1	0.882262	15	1	-0.915639	6	-1
Ndk	2.7.4.6	nucleoside-diphosphate kinase	enzyme	Purine	0.186369	1	1	2.01749	3	1	1.1772	2	1	-0.956775	3	-1	-0.403608	0	0	0.110702	3	1	-0.733425	3	-1	-2.34491	1	-1
Gmk	2.7.4.8	guanylate kinase	enzyme	Purine	-0.719008	4	-1	1.47479	15	1	0.580946	9	1	-0.474961	17	-1	-0.300317	0	0	-1.87672	16	-1	0.564338	16	1	0.697293	4	1
PrsA	2.7.6.1	ribose-phosphate diphosphokinase	enzyme	Purine	0.236318	18	1	0.861691	45	1	-1.0095	31	-1	-0.669462	59	-1	2.15598	0	0	-2.22361	47	-1	-1.60766	49	-1	-1.25187	20	-1
Rpo	2.7.7.6	DNA-directed RNA polymerase	enzyme	Purine	-2.67963	47	-1	0.906798	141	1	-0.437201	80	-1	-0.304354	185	-1	0.753179	4	1	-1.30179	146	-1	-1.1972	150	-1	1.59686	51	1
Pol	2.7.7.7	DNA-directed DNA polymerase	enzyme	Purine	0.62688	37	1	1.03022	121	1	0.32756	70	1	0.552455	165	1	1.07191	0	0	-1.61504	126	-1	-0.919135	127	-1	-1.08301	39	-1
Pnp	2.7.7.8	polyribonucleotide nucleotidyltransferase	enzyme	Purine	0.0112016	12	1	1.22528	38	1	-0.300403	20	-1	0.0363179	52	1	-1.09421	0	0	-3.31484	40	-1	0.685207	40	1	3.51794	12	1
SurE	3.1.3.5	5'-nucleotidase	enzyme	Purine	0.524329	7	1	5.07034	16	1	0.653453	12	1	-0.404991	22	-1	2.67418	0	0	-3.05741	16	-1	-1.61499	16	-1	4.36575	7	1
Dgt	3.1.5.1	dGTPase	enzyme	Purine	1.1264	0	0	2.43391	0	0	3.90033	0	0	-3.64115	0	0	2.27934	0	0	0.174652	0	0	0.226754	0	0	2.92886	0	0
Amn	3.2.2.4	AMP nucleosidase	enzyme	Purine	0.404502	0	0	2.91264	1	1	3.07627	1	1	-4.00445	2	-1	-1.31657	0	0	0.147628	1	1	3.7182	1	1	-1.04074	0	0
PurH	3.5.4.10	IMP cyclohydrolase	enzyme	Purine	-1.27262	3	-1	1.47051	9	1	-0.260178	6	-1	-1.91934	13	-1	4.68866	1	1	-4.92801	10	-1	-3.52713	10	-1	3.8671	3	1
AdeD	3.5.4.2	adenine deaminase	enzyme	Purine	1.47517	5	1	1.24612	9	1	2.17662	8	1	1.90259	14	1	-0.930202	0	0	-1.77373	9	-1	-0.357183	9	-1	-0.611163	5	-1
GuaD	3.5.4.3	guanine deaminase	enzyme	Purine	-2.22717	0	0	2.23196	0	0	-2.15793	0	0	4.98326	0	0	0.826731	0	0	-2.85031	0	0	2.81763	0	0	1.01447	0	0
Add	3.5.4.4	adenosine deaminase	enzyme	Purine	1.21035	0	0	0.600336	4	1	-0.0425683	1	-1	-0.237796	4	-1	3.53215	0	0	1.05695	4	1	-0.171878	4	-1	2.33274	0	0
NTPase	3.6.1.15	nucleoside-triphosphate phosphatase	enzyme	Purine	1.03888	7	1	0.0490664	16	1	0.43135	10	1	2.48571	20	1	2.73241	0	0	0.894218	16	1	0.0143991	16	1	0.599742	7	1
ATPase	3.6.1.3	adenosinetriphosphatase	enzyme	Purine	-0.445266	4	-1	2.61814	10	1	0.857364	6	1	1.53363	14	1	5.54278	0	0	-0.573444	10	-1	-2.40207	10	-1	0.783699	4	1
ATPase	3.6.1.8	ATP diphosphatase	enzyme	Purine	0.843132	0	0	-1.24266	0	0	4.88455	0	0	-4.78217	0	0	0	0	0	0	0	0	1.99044	0	0	0.362611	0	0
Ade2	4.1.1.21	phosphoribosylaminoimidazole carboxylase	enzyme	Purine	1.11239	6	1	0.785328	12	1	0.355981	8	1	-2.02987	18	-1	1.82628	0	0	-5.35916	13	-1	-1.21586	14	-1	0.512841	6	1
PurB	4.3.2.2	adenylosuccinate lyase	enzyme	Purine	0.587574	4	1	-0.759322	17	-1	0.201441	8	1	-0.361016	24	-1	1.54644	0	0	-1.56402	17	-1	-1.53199	17	-1	2.73352	4	1
PurC	6.3.2.6	phosphoribosylaminoimidazolesuccinocarboxamide synthase	enzyme	Purine	0.54524	3	1	0.0420284	8	1	1.03636	5	1	0.506459	10	1	-1.44393	0	0	-2.42522	8	-1	1.59272	8	1	2.80906	3	1
PurM	6.3.3.1	phosphoribosylformylglycinamidine cyclo-ligase	enzyme	Purine	0.817241	2	1	0.656074	11	1	-0.198638	6	-1	-0.505986	14	-1	-0.937207	0	0	-2.93865	11	-1	0.767091	11	1	2.67604	2	1
PurD	6.3.4.13	phosphoribosylamine---glycine ligase	enzyme	Purine	0.131981	3	1	1.31192	14	1	-0.453898	7	-1	-5.65246	16	-1	-2.32594	0	0	-3.98154	14	-1	-3.10525	14	-1	1.87664	4	1
PurA	6.3.4.4	adenylosuccinate synthase	enzyme	Purine	0.772345	13	1	0.715704	34	1	0.745979	21	1	-0.184118	47	-1	1.19881	0	0	-3.17046	34	-1	-1.02412	34	-1	0.245402	14	1
GuaA	6.3.5.2	GMP synthase (glutamine-hydrolysing)	enzyme	Purine	-1.56103	14	-1	2.94978	44	1	1.04203	21	1	-0.35828	54	-1	1.35061	0	0	-3.45747	45	-1	-2.77316	45	-1	-2.45824	14	-1
PurL	6.3.5.3	phosphoribosylformylglycinamidine synthase	enzyme	Purine	0.0962959	6	1	2.27084	24	1	0.430102	11	1	-0.0749063	30	-1	2.02034	0	0	-4.73126	24	-1	-3.61693	24	-1	-0.883621	6	-1
ATP	C00002	ATP	compound	Purine
ADP	C00008	ADP	compound	Purine
AMP	C00020	AMP	compound	Purine
GDP	C00035	GDP	compound	Purine
DNA	C00039	DNA	compound	Purine
DNA	C00039	DNA	compound	Purine
GTP	C00044	GTP	compound	Purine
RNA	C00046	RNA	compound	Purine
Ribose-5P	C00117	Ribose-5P	compound	Purine
PRPP	C00119	PRPP	compound	Purine
IMP	C00130	IMP	compound	Purine
dATP	C00131	dATP	compound	Purine
GMP	C00144	GMP	compound	Purine
Adenine	C00147	Adenine	compound	Purine
dADP	C00206	dADP	compound	Purine
Adenosine	C00212	Adenosine	compound	Purine
Guanine	C00242	Guanine	compound	Purine
Hypoxanthine	C00262	Hypoxanthine	compound	Purine
dGTP	C00286	dGTP	compound	Purine
Inosine	C00294	Inosine	compound	Purine
Deoxyguanosine	C00330	Deoxyguanosine	compound	Purine
dAMP	C00360	dAMP	compound	Purine
dGDP	C00361	dGDP	compound	Purine
dGMP	C00362	dGMP	compound	Purine
Xanthine	C00385	Xanthine	compound	Purine
Guanosine	C00387	Guanosine	compound	Purine
Deoxyadenosine	C00559	Deoxyadenosine	compound	Purine
XMP	C00655	XMP	compound	Purine
Xanthosine	C01762	Xanthosine	compound	Purine
Ribosylamine-5P	C03090	Ribosylamine-5P	compound	Purine
AIR	C03373	AIR	compound	Purine
Adenylosuccinate	C03794	Adenylosuccinate	compound	Purine
GAR	C03838	GAR	compound	Purine
FGAR	C04376	FGAR	compound	Purine
FGAM	C04640	FGAM	compound	Purine
AICAR	C04677	AICAR	compound	Purine
FAICAR	C04734	FAICAR	compound	Purine
CAIR	C04751	CAIR	compound	Purine
SAICAR	C04823	SAICAR	compound	Purine
Mdh	1.1.1.37	malate dehydrogenase	enzyme	TCA	2.38191	16	1	0.471011	39	1	-0.461571	25	-1	-0.102116	52	-1	0.105638	3	1	-1.83406	41	-1	-0.143374	42	-1	0.068281	17	1
Icd2	1.1.1.41	isocitrate dehydrogenase (NAD+)	enzyme	TCA	-2.16941	0	0	4.744	1	1	1.65797	0	0	0.992229	1	1	0	0	0	0	1	0	0	1	0	0	0	0
Icd	1.1.1.42	isocitrate dehydrogenase (NADP+)	enzyme	TCA	1.56229	4	1	0.14622	9	1	-2.88792	5	-1	2.28917	10	1	1.11708	0	0	-2.07506	9	-1	4.68358	9	1	-1.15966	4	-1
Mqo	1.1.5.4	malate dehydrogenase (quinone)	enzyme	TCA	2.07693	0	0	2.26973	0	0	3.37011	0	0	-2.28529	0	0	1.31045	0	0	0	0	0	2.10943	0	0	0.969891	0	0
AceE	1.2.4.1	pyruvate dehydrogenase (acetyl-transferring)	enzyme	TCA	-1.85647	1	-1	1.06746	4	1	-1.3395	2	-1	-1.8973	9	-1	0.346801	0	0	-3.47447	5	-1	1.21646	5	1	-1.52975	1	-1
SucA	1.2.4.2	oxoglutarate dehydrogenase (succinyl-transferring)	enzyme	TCA	0.587529	0	0	0.644958	1	1	2.82853	1	1	-6.16954	2	-1	2.41076	0	0	1.43655	1	1	2.41882	1	1	-1.54905	0	0
Pfo	1.2.7.1	pyruvate synthase	enzyme	TCA	-2.7232	0	0	-1.10239	0	0	-1.11572	0	0	0.426894	0	0	0	0	0	0	0	0	0	0	0	0	0	0
Sdh	1.3.5.1	succinate dehydrogenase	enzyme	TCA	0.516305	1	1	-1.46217	3	-1	-1.01914	2	-1	-0.882724	5	-1	2.88952	0	0	0.637918	3	1	0.926189	3	1	2.09153	1	1
Frd	1.3.5.4	fumarate reductase (quinol)	enzyme	TCA	-0.743367	0	0	3.86	0	0	0.0239688	0	0	-5.72286	0	0	3.18764	0	0	2.33164	0	0	0.459728	0	0	-0.597232	0	0
Lpd	1.8.1.4	dihydrolipoyl dehydrogenase	enzyme	TCA	-1.90036	2	-1	1.4672	6	1	-0.191273	5	-1	-3.08468	9	-1	0.0322174	0	0	-1.97426	6	-1	1.28706	6	1	-2.77001	2	-1
AceF	2.3.1.12	dihydrolipoyllysine-residue acetyltransferase	enzyme	TCA	-1.58278	1	-1	1.67295	3	1	-0.049022	2	-1	-2.4002	5	-1	-0.90441	0	0	-0.313125	3	-1	1.86634	3	1	-4.03498	1	-1
SucB	2.3.1.61	dihydrolipoyllysine-residue succinyltransferase	enzyme	TCA	-3.91439	1	-1	5.48852	2	1	-2.40167	2	-1	-2.91255	2	-1	0.426582	0	0	2.2233	2	1	4.1164	2	1	0.391247	1	1
GltA	2.3.3.1	citrate (Si)-synthase	enzyme	TCA	1.65243	0	0	1.98458	1	1	2.04294	1	1	-5.47513	1	-1	0.233936	0	0	-1.92699	1	-1	0.720653	1	1	-0.0464414	0	0
PckG	4.1.1.32	phosphoenolpyruvate carboxykinase (GTP)	enzyme	TCA	1.91735	7	1	1.25724	26	1	-1.91788	13	-1	0.398895	32	1	0.976408	0	0	-2.5473	26	-1	0.958482	26	1	-3.01566	7	-1
PckA	4.1.1.49	phosphoenolpyruvate carboxykinase (ATP)	enzyme	TCA	-2.67149	8	-1	0.383153	21	1	3.41287	15	1	1.09351	26	1	0.336507	0	0	-3.3746	22	-1	0.719555	22	1	-2.07177	8	-1
Fum	4.2.1.2	fumarate hydratase	enzyme	TCA	0.400021	9	1	0.321392	29	1	-0.573367	20	-1	-0.861838	40	-1	1.41857	0	0	-4.30206	30	-1	-0.0699784	32	-1	-2.09453	11	-1
Acn	4.2.1.3	aconitate hydratase	enzyme	TCA	-1.31873	3	-1	-1.71998	8	-1	1.53232	4	1	0.316027	9	1	-0.741876	0	0	0.0427535	8	1	2.77737	8	1	2.90814	3	1
SucC	6.2.1.5	succinate---CoA ligase (ADP-forming)	enzyme	TCA	0.436046	0	0	3.95298	0	0	2.76014	0	0	-2.69085	0	0	0.253384	0	0	0.936585	0	0	2.58218	0	0	1.27435	0	0
Pyc	6.4.1.1	pyruvate carboxylase	enzyme	TCA	1.33561	3	1	0.28727	10	1	0.129132	7	1	-0.761667	20	-1	0.50192	0	0	-1.58778	15	-1	-0.517766	17	-1	1.59411	5	1
Acetyl-CoA	C00024	Acetyl-CoA	compound	TCA
2-Oxoglutarate	C00026	2-Oxoglutarate	compound	TCA
Oxaloacetate	C00036	Oxaloacetate	compound	TCA
Succinate	C00042	Succinate	compound	TCA
ThPP	C00068	ThPP	compound	TCA
Succinyl-CoA	C00091	Succinyl-CoA	compound	TCA
Fumarate	C00122	Fumarate	compound	TCA
(S)-Malate	C00149	(S)-Malate	compound	TCA
Citrate	C00158	Citrate	compound	TCA
Isocitrate	C00311	Isocitrate	compound	TCA
cis-Aconitate	C00417	cis-Aconitate	compound	TCA
2H-ThPP	C05125	2H-ThPP	compound	TCA
Oxalosuccinate	C05379	Oxalosuccinate	compound	TCA
3C-1H-ThPP	C05381	3C-1H-ThPP	compound	TCA
Lipoamide-E	C15972	Lipoamide-E	compound	TCA
dhlam-E	C15973	dhlam-E	compound	TCA
S-sdhlam-E	C16254	S-sdhlam-E	compound	TCA
S-adhlam-E	C16255	S-adhlam-E	compound	TCA
