# Supplementary material for: Systematic profiling of the chicken gut microbiome reveals dietary supplementation with antibiotics alters expression of multiple microbial pathways with minimal impact on community structure
Source: Microbiome. 2022 Aug 15;10:127. doi: 10.1186/s40168-022-01319-7 (PMC9377095; doi:10.1186/s40168-022-01319-7)
Supplement: Supplementary file 26 — Additional file 25: Supplemental Table 12. Metabolite profiles of serum samples collected from all 60 birds used in the study. Supplemental Table 12 Metabolite profiles of serum samples collected from all 60 birds used in the study. [file 40168_2022_1319_MOESM25_ESM.xlsx]

## Sheet: Supplemental Table 11
Supplemental Table 12 Metabolite profiles of serum samples collected from all 60 birds used in the study
Values indicate raw µM quantities (* correlated with age in AGP samples, * correlated with age in control sample)
		*	**	*	*		*	*	*			**	**	**	**	**		**		**	**					*	**		*		**		*	*						*	**		*		*	*
Sample	Treatment	C0	C14	C14:1	C16	C18:1	C2	C3	C4	C3-DC (C4-OH)	lysoPC a C14:0	lysoPC a C16:0	lysoPC a C16:1	lysoPC a C17:0	lysoPC a C18:0	lysoPC a C18:1	lysoPC a C18:2	lysoPC a C20:3	lysoPC a C20:4	lysoPC a C28:1	PC aa C28:1	PC aa C30:0	PC aa C30:2	PC aa C32:0	PC aa C32:1	PC aa C32:2	PC aa C32:3	PC aa C34:1	PC aa C34:2	PC aa C34:3	PC aa C34:4	PC aa C36:0	PC aa C36:1	PC aa C36:2	PC aa C36:3	PC aa C36:4	PC aa C36:5	PC aa C36:6	PC aa C38:0	PC aa C38:1	PC aa C38:3	PC aa C38:4	PC aa C38:5	PC aa C38:6	PC aa C40:1	PC aa C40:2	PC aa C40:3	PC aa C40:4	PC aa C40:5
D10-1	2	4.08	0.045	0.065	0.045	0.046	0.9	0.126	0.06	0.081	6.79	87.1	4.91	0.451	40.4	17.3	14.7	1.65	3.57	0.14	0.306	1.95	0	17.9	16.9	1.44	0.577	251	339	16.6	1.45	2.4	132	360	118	127	12.4	0.617	0.546	1.47	71.9	136	49.2	32.4	0.275	0.629	1.61	7.87	18.9
D10-2	3	3.46	0.043	0.092	0.053	0.042	0.661	0.08	0.033	0.052	7.71	105	5.92	0.606	54.1	22.1	16.7	2	6.47	0.193	0.403	2.71	0.005	22	15.8	1.92	0.704	238	353	20	1.89	3.14	139	406	140	198	16.4	0.716	1.09	1.43	88.2	268	90.8	62	0.38	0.649	2.01	10.7	27.3
D10-3	3	5.62	0.052	0.081	0.043	0.06	1.42	0.214	0.061	0.064	6.41	74.6	4.37	0.302	47.7	17.2	14.5	2.72	4.64	0.157	0.329	1.84	0	17.3	17.3	1.57	0.473	283	305	15.2	1.23	3.84	179	407	138	140	11.1	0.526	1.05	1.65	118	200	60.3	43.4	0.289	0.562	1.97	8.69	26.4
D10-4	1	3.6	0.039	0.111	0.034	0.04	0.756	0.094	0.044	0.124	6.9	135	10.6	0.578	57	41.1	23.8	1.29	1.62	0.273	0.464	3.05	0.015	37.3	66.5	4.45	0.845	642	575	47.3	2.21	5.65	355	621	260	132	31.4	1.24	1.31	2.16	83.6	92.3	59	44.7	0.56	1.14	1.74	8.03	15.2
D10-5	4	4.44	0.037	0.084	0.032	0.046	0.84	0.099	0.052	0.085	6.75	108	9.08	0.559	55.4	37.7	17.9	2.14	1.87	0.21	0.461	2.76	0	24.4	40.1	2.93	0.766	492	369	30.3	2.2	6.05	340	472	190	91.4	25.1	1.3	1.12	2.8	90	91	57.8	37.7	0.409	0.76	1.63	6.67	13.5
D10-6	2	4.01	0.037	0.105	0.028	0.029	1.06	0.102	0.045	0.085	5.68	102	5.51	0.373	45	28	18.1	1.66	2.32	0.174	0.313	2.59	0.115	39.1	40.1	2.78	0.753	496	463	30.6	1.5	5.41	269	498	200	132	22	0.861	1.31	2.49	92	117	60.3	53.6	0.447	0.865	1.6	8.83	21.4
D10-7	4	4.52	0.041	0.1	0.038	0.04	1.25	0.136	0.063	0.096	6.77	116	8.49	0.442	53.9	36.7	19.7	1.89	2.9	0.295	0.393	2.54	0	31.3	31.5	2.34	0.609	440	407	29.8	1.69	4.14	247	481	191	124	25.4	1.11	1.32	2.15	87	129	72.9	56.9	0.392	0.83	1.73	8.17	19.9
D10-8	1	3.93	0.032	0.078	0.037	0.038	0.778	0.112	0.057	0.085	6.34	81.7	5.94	0.509	47.8	29.9	15.6	1.81	2.24	0.147	0.328	2.4	0	31.3	30.3	2.23	0.556	417	365	28.3	1.88	6.79	288	472	183	113	26.5	1.22	1.45	2.21	93.1	126	71.4	47.8	0.428	0.928	1.75	8.2	18
D10-9	2	4	0.039	0.072	0.033	0.035	0.874	0.126	0.053	0.113	6.88	106	9.3	0.386	43.6	25.8	15.8	1.77	1.82	0.229	0.328	2.45	0.015	21.7	51	3.38	0.58	385	355	20	1.3	3.55	205	352	147	83.8	11.6	0.528	0.841	1.06	71.3	76	32	20.3	0.262	0.697	1.26	6.38	9.92
D10-10	3	4.12	0.036	0.081	0.024	0.025	0.658	0.079	0.055	0.109	6.26	108	10.1	0.41	41.9	25	15.3	2.13	2.74	0.209	0.3	2.61	0.035	37.5	62.4	4.21	0.499	457	420	27.1	1.24	3.11	209	409	171	130	15.9	0.646	0.646	1.35	82.2	118	54.2	31.8	0.315	0.763	1.54	7.74	14.9
D10-11	3	3.79	0.043	0.126	0.055	0.044	0.732	0.087	0.041	0.087	6.66	153	11.5	0.524	82.2	44.8	25.4	2.18	2.76	0.25	0.565	3.96	0	44.9	58.2	3.52	0.865	724	606	40.1	1.85	10.1	503	782	267	152	33.1	1.05	2.08	3.78	123	149	82.1	61.2	0.531	1.27	2.18	12.7	24.7
D10-12	1	4.2	0.037	0.112	0.038	0.043	0.672	0.073	0.055	0.108	6.81	158	14.7	0.721	83.6	47.7	26.9	2.51	2.57	0.168	0.448	4.08	0	53.6	90.4	5.72	0.61	683	589	43.8	1.82	11.3	495	723	278	145	31.2	1.15	1.54	3.8	130	148	86.5	61.2	0.549	1.31	2.37	13.8	26.5
D10-13	4	4.68	0.043	0.087	0.05	0.047	1.1	0.181	0.059	0.099	6.19	109	7.52	0.281	52.6	25.9	18.4	2.17	2.48	0.144	0.311	2.45	0	25.8	35.1	2.18	0.6	451	438	21.3	0.984	3.58	243	530	177	118	12.4	0.45	0.813	1.59	108	123	43.6	29.4	0.344	0.771	1.9	7.46	17.3
D10-14	2	4.35	0.038	0.079	0.031	0.037	0.89	0.137	0.049	0.106	6.36	83.3	5.2	0.432	41.2	17.4	14.7	1.75	4.99	0.144	0.25	1.98	0.005	30.4	23.8	1.8	0.603	314	380	18.7	1.43	3.87	158	433	147	175	14.4	0.474	0.78	1.59	93.2	212	61.6	37.3	0.331	0.712	1.84	10.7	22.4
D10-15	4	3.98	0.051	0.083	0.047	0.041	0.76	0.094	0.043	0.104	6.34	108	5.35	0.386	45.1	27.4	16.2	1.56	2.42	0.2	0.356	2.69	0	36.5	25.5	1.88	0.494	455	441	26.9	1.46	4.34	244	471	173	129	23.6	0.764	1.35	2.07	72	121	59.2	54.1	0.318	0.613	1.38	7.87	16.7
D10-16	1	4.43	0.04	0.126	0.035	0.03	1.08	0.08	0.063	0.062	6.61	111	8.04	0.597	53.2	32.1	20.6	1.85	3.17	0.181	0.392	3.49	0	45.3	49.3	3.3	0.782	534	493	34.3	1.42	6.55	298	598	226	156	28.9	1.04	1.64	2.42	109	163	81.6	61.9	0.388	0.961	1.99	10	21.3
D10-17	2	3.36	0.033	0.065	0.032	0.039	0.675	0.058	0.045	0.063	6.21	74.5	5.13	0.333	32.8	23	13.5	0.854	0.951	0.101	0.304	2.03	0.016	28.4	38	2.49	0.382	419	371	27.9	1.18	4.69	230	384	149	74.4	16.6	0.629	0.81	1.48	51.6	54	35.1	23.3	0.298	0.633	1.15	4.93	9.37
D10-18	3	3.59	0.04	0.132	0.048	0.044	0.631	0.054	0.042	0.102	6.05	131	7.95	0.452	63.2	34.2	22.8	3.27	6.08	0.29	0.473	3.6	0	47.3	40.7	2.82	0.864	587	536	27.8	1.48	6.55	314	635	259	239	20.6	0.626	1.16	2.79	166	286	99	59.5	0.387	0.94	2.61	13.9	28.8
D10-19	4	4.23	0.043	0.105	0.049	0.055	0.793	0.048	0.043	0.096	7.14	115	6.97	0.433	54.8	26.7	18.4	2.4	3.83	0.188	0.381	2.67	0.015	35	38.1	2.7	0.809	444	460	26.3	1.87	4.53	209	459	183	167	20.2	0.73	0.8	1.72	106	182	64.7	37.4	0.371	0.736	1.68	10.4	17.7
D10-20	1	2.93	0.035	0.078	0.028	0.036	0.384	0.087	0.042	0.053	6.28	58.3	2.94	0.252	24.4	12.8	11.3	1.26	2.48	0.132	0.31	2.7	0	34.5	24.3	2.02	0.563	304	369	19.9	1.17	2.32	129	346	130	145	13.2	0.46	0.681	1.12	67.9	138	47.3	28.8	0.247	0.546	1.41	6.63	13.6
D24-1	4	2.77	0.036	0.062	0.022	0.028	0.578	0.053	0.041	0.041	5.31	63.9	5.37	0.274	26.1	21.6	13.4	0.722	0.858	0.143	0.354	2.99	0.053	28.4	60.7	3.64	0.47	482	423	34.7	0.984	4.19	239	454	168	80	20.9	0.674	0.981	1.77	46.5	60.5	44.3	26.8	0.418	0.891	1.09	4.81	9.97
D24-2	3	4	0.032	0.101	0.05	0.045	0.817	0.12	0.064	0.098	6.06	108	7.56	0.341	50.1	36.3	20	1.69	1.47	0.246	0.39	3.32	0.04	35.8	48.7	2.93	0.401	614	480	36.9	1.16	5.75	371	544	217	102	27.6	0.824	1.1	2.81	89.5	88.2	61.5	40.2	0.565	1.1	1.82	6.29	12.9
D24-3	1	2.87	0.039	0.105	0.032	0.028	0.577	0.06	0.043	0.155	6.02	121	9.68	0.222	42.8	26	22.6	1.69	3.07	0.16	0.323	2.48	0.023	37.2	71.8	3.97	0.456	587	584	29.2	0.955	3.66	219	544	183	164	15	0.367	0.668	1.67	73.6	146	48.5	25.2	0.378	0.989	1.47	10.2	13.4
D24-4	4	3.69	0.038	0.059	0.022	0.033	0.827	0.092	0.041	0.105	5.71	63.4	6.21	0.242	34.2	22.6	14.9	0.921	1.47	0.134	0.292	2.03	0	21.5	35.6	2.43	0.303	353	315	25.3	0.925	2.99	212	398	141	74	18	0.668	0.927	1.45	54.9	73.4	45.4	29.5	0.339	0.605	1.06	4.94	9.25
D24-5	2	2.77	0.041	0.043	0.015	0.033	0.483	0.064	0.039	0.048	5.27	48.6	3.86	0.194	23.1	15	10.6	0.754	0.923	0.066	0.18	1.61	0	16.5	29.6	1.78	0.223	272	262	16.8	0.451	1.97	136	305	98.7	57.9	15.3	0.434	0.608	1.18	34.4	49.1	36	25.3	0.272	0.383	0.661	3.58	9.49
D24-6	3	2.5	0.039	0.046	0.017	0.032	0.367	0.042	0.032	0.045	5.16	48.6	3.45	0.146	19.7	9.63	8.36	0.919	1.86	0.121	0.206	1.41	0	17.8	21.6	1.39	0.301	254	287	13.5	0.549	1.14	93.2	286	94.3	95.8	7.64	0.173	0.353	0.698	46.5	101	28.3	13.5	0.206	0.41	0.85	5.85	7.22
D24-7	3	4.25	0.03	0.063	0.025	0.027	0.676	0.102	0.048	0.076	5.23	72.3	5.6	0.243	28.2	20.8	10.9	1.07	1.03	0.151	0.239	1.95	0.004	26.3	43.9	2.53	0.391	497	381	25.8	0.875	2.8	244	395	145	83.4	20.2	0.636	0.897	1.67	59.8	66.9	45.5	39.3	0.284	0.595	1.25	6.08	10.8
D24-8	1	2.48	0.041	0.038	0.01	0.016	0.274	0.024	0.026	0.044	5.57	37.3	2.45	0.195	20.5	14.4	9.37	0.703	0.567	0.122	0.242	1.39	0	14.7	17.4	1.19	0.135	242	253	18.7	0.506	2.55	148	323	114	52.6	11.3	0.398	0.649	1.27	44.6	48	30.2	16.1	0.368	0.604	1.05	3.53	6.88
D24-9	4	2.29	0.03	0.049	0.009	0.034	0.264	0.029	0.03	0.043	5.16	47.2	4.02	0.189	23.7	15.8	7.88	0.852	0.772	0.121	0.345	2.38	0	29.3	45	2.47	0.225	422	328	24.6	0.827	4.59	255	397	140	76.1	19.9	0.625	0.768	1.67	61.8	74.9	50.1	30.5	0.39	0.669	1.24	6.22	12.8
D24-10	2	3.89	0.048	0.126	0.036	0.034	0.474	0.049	0.035	0.09	8.88	93.7	6.41	0.35	39.6	22.9	26.4	2.24	2.81	0.33	0.37	2.71	0	34.6	51.8	2.92	0.536	440	589	27.2	0.808	4.9	166	590	201	162	14.9	0.315	0.742	1.85	74.7	145	52.9	30.7	0.412	1.06	1.81	10.4	15.3
D24-11	4	3.88	0.051	0.13	0.02	0.038	0.738	0.088	0.052	0.062	7.5	66.7	5.53	0.184	27.6	21.3	17.2	1.32	1.7	0.353	0.514	3.02	0	34	41.5	2.49	0.508	486	454	35.4	1.4	4.86	222	514	193	125	28.6	0.86	1.3	2.89	68.3	111	71.7	49.9	0.436	0.99	1.81	6.19	16
D24-12	1	3.35	0.062	0.126	0.028	0.038	0.708	0.058	0.046	0.105	7.04	82.3	6.91	0.247	37.3	22.4	28	2.56	3.56	0.417	0.407	2.79	0	43	65.6	3.55	0.676	533	642	30.9	1.08	6.11	220	665	230	214	17.6	0.342	0.643	2.13	104	222	70.4	39.5	0.37	1.04	2.22	14.6	20.3
D24-13	2	3.8	0.052	0.09	0.027	0.056	1.08	0.077	0.055	0.074	6.83	45.2	3.28	0.209	21.2	14.5	14.4	0.794	1.97	0.283	0.407	1.87	0.015	22.4	14.5	1.25	0.3	235	344	29.2	0.931	2.83	109	377	147	120	23.1	0.649	1.07	1.64	36.3	128	66.7	41.6	0.273	0.648	0.992	4.47	11.9
D24-14	1	3.85	0.054	0.145	0.045	0.036	0.744	0.08	0.06	0.088	7.55	93.5	8.19	0.253	43.5	27.9	23.1	2.47	2.83	0.565	0.494	2.67	0	36.2	70.8	3.41	0.534	622	560	27.6	1.15	6.88	309	651	229	154	15.5	0.423	0.964	2.76	105	158	60.4	31.1	0.495	1.33	2.21	13.6	18.8
D24-15	2	3.64	0.051	0.102	0.031	0.043	0.71	0.094	0.035	0.074	6.84	45.4	3.24	0.145	27.5	14.4	14.6	1.58	4.36	0.467	0.331	1.83	0	26.2	20.8	1.41	0.333	317	336	15.4	0.72	4.54	177	443	138	183	11.9	0.218	0.689	1.63	88	264	70.9	35.8	0.286	0.583	1.71	9.59	20.4
D24-16	3	3.96	0.053	0.114	0.014	0.026	0.515	0.046	0.036	0.069	6.48	67	4.66	0.17	33.1	16.1	18.4	1.74	2.83	0.339	0.335	2.19	0	25.2	33.1	2.18	0.424	343	466	22.1	0.934	4.15	150	521	165	151	13.3	0.315	0.606	1.72	76.3	164	48.1	25.4	0.329	0.796	1.71	10.1	12.5
D24-17	4	2.99	0.059	0.087	0.018	0.025	0.468	0.047	0.039	0.064	6.13	57.8	3.13	0.199	25	13	13.7	1.38	2.5	0.249	0.292	2.01	0	27.8	22.7	1.53	0.373	334	413	17.7	0.676	3.73	140	423	147	138	11.3	0.239	0.51	1.82	77.4	158	50.6	22.8	0.343	0.775	1.91	8.77	14.9
D24-18	3	3.32	0.052	0.105	0.025	0.027	0.54	0.039	0.047	0.08	6.46	72	4.87	0.192	29.1	16.9	18.1	1.95	2.93	0.393	0.402	2.26	0	25.1	37.5	2.33	0.516	429	508	22.3	0.794	4.46	166	518	186	174	13.7	0.266	0.798	1.68	77.2	173	58.8	29.5	0.365	0.875	1.69	10.4	16.1
D24-19	2	4.39	0.042	0.118	0.026	0.034	0.903	0.098	0.048	0.1	6.2	63.5	5.36	0.179	32.4	22.3	24.5	2.61	2.41	0.273	0.395	2.75	0.041	33.8	50.7	2.8	0.385	516	575	27	0.967	6.83	275	653	239	161	15.7	0.447	0.774	3.18	105	164	61	35	0.438	1.04	2.31	10.1	17.1
D24-20	1	6.16	0.052	0.152	0.043	0.035	0.962	0.11	0.071	0.167	5.83	61.6	6.87	0.253	26.5	30	22.5	1.35	1.02	0.223	0.49	3.19	0	37.7	91.6	4.19	0.418	774	626	41.4	0.938	7.24	406	679	240	102	27.2	0.731	1.4	4.03	67.8	76.2	57.7	45.2	0.583	1.24	1.69	6.89	13.4
D40-1	4	2.99	0.047	0.109	0.021	0.031	0.522	0.078	0.041	0.049	5.72	59.7	4.93	0.208	23.8	19.5	13.6	1.01	1.1	0.165	0.47	3.09	0	33.6	40.4	2.58	0.508	466	504	41.1	1.11	4.42	202	527	205	104	26.7	0.751	1.1	3.21	59	86.3	63.3	39.6	0.607	1.47	2.11	6.28	13.4
D40-2	3	9.09	0.067	0.197	0.112	0.144	4.1	0.549	0.106	0.146	5.7	94.1	6.6	0.305	51.6	37.3	22.5	2.46	4.23	0.398	0.575	3	0	36.2	39.8	2.08	0.402	746	514	34.4	1.38	11.1	457	741	246	186	62.7	1.49	2.01	4.54	123	257	171	138	0.692	1.03	2.39	12.4	36.8
D40-3	1	3.14	0.036	0.104	0.02	0.033	0.602	0.065	0.043	0.056	5.93	56.8	2.79	0.256	23.5	18.8	13.4	1.08	1.19	0.298	0.398	2.14	0	26.8	21.6	1.38	0.263	395	411	28.7	0.832	4.88	205	480	186	103	26.3	0.662	1.26	2.89	64.6	95.2	71.2	49.9	0.516	1.16	1.91	7.18	16.6
D40-4	4	2.76	0.058	0.114	0.018	0.038	0.511	0.031	0.037	0.078	7.16	63.1	3.99	0.394	27.7	22.1	19.6	1.09	2.04	0.235	0.479	2.55	0	32.7	25	2.08	0.481	404	517	38	1.26	4.38	183	585	234	142	41.2	1.11	1.59	2.62	61.5	133	104	62.4	0.585	1.28	1.91	7.76	22
D40-5	2	2.96	0.049	0.118	0.029	0.033	0.454	0.034	0.042	0.06	5.97	67.1	3.86	0.323	31.3	13.4	17.1	1.3	3.84	0.366	0.427	2.47	0	36.1	27.5	2.14	0.389	266	470	25.1	1.06	4.03	116	498	174	202	17.4	0.426	0.621	1.6	77.5	225	79.5	42.3	0.377	0.908	1.6	12	18.2
D40-6	3	2.81	0.037	0.073	0.028	0.037	0.467	0.021	0.026	0.055	6.02	49.9	2.15	0.226	22.4	10.8	14.3	1.21	3.39	0.219	0.301	2.05	0	27.9	14.9	1.17	0.366	240	358	13.4	0.7	3.46	92.2	404	125	163	10.2	0.217	0.613	2.02	59.8	209	57.7	29.6	0.342	0.679	1.84	11.9	18.2
D40-7	3	6.4	0.06	0.143	0.085	0.137	2.82	0.286	0.073	0.106	7.02	103	5.49	0.415	51.1	29.2	25.1	1.56	5.93	0.448	0.487	2.94	0	32.1	16.3	1.45	0.642	470	583	38.5	1.57	5.81	231	700	235	245	44.3	1.23	2.57	3.05	77.6	324	140	171	0.386	0.865	1.8	9.55	30.1
D40-8	1	3.8	0.059	0.137	0.035	0.049	1.12	0.066	0.052	0.064	5.95	54.1	2.66	0.235	23.5	12.1	16.9	1.19	3.38	0.36	0.479	2.63	0.078	36.5	25	2.07	0.424	364	547	21.9	1.02	4.38	140	550	177	200	10.5	0.275	0.854	2.26	83.5	226	66	38.5	0.462	1.22	2.81	13.3	22.5
D40-9	4	2.9	0.057	0.128	0.023	0.039	0.741	0.049	0.057	0.105	5.37	67.7	3.64	0.279	30.6	17.1	20.8	1.75	4.22	0.574	0.573	2.75	0	40.1	33.3	2.51	0.669	462	640	28.4	1.37	5.14	175	684	233	238	15.9	0.464	0.782	2.71	106	285	81.8	37.3	0.451	1.1	2.65	13.9	22.9
D40-10	2	3.09	0.051	0.098	0.019	0.03	0.474	0.037	0.05	0.059	5.87	43.5	3.1	0.235	18.9	16.1	13.3	0.903	1.3	0.288	0.43	2.24	0	31.9	30.3	2.16	0.353	373	445	36.7	1.06	4.26	163	486	195	119	31.9	0.874	1.46	2.35	56.8	109	84.6	44.2	0.583	1.22	1.85	7.39	17.9
D40-11	4	4.32	0.048	0.183	0.073	0.076	1.44	0.104	0.05	0.117	5.47	64.1	3.97	0.331	32.9	25.1	21.4	1.44	3.16	0.378	0.478	3.03	0	44.6	32.2	2.14	0.451	631	576	42.5	1.18	7.39	322	772	266	198	55.8	1.22	1.88	4.29	89.7	246	152	98.4	0.539	1.06	2.37	10.9	31.5
D40-12	1	2.71	0.047	0.074	0.012	0.022	0.574	0.023	0.038	0.055	6.37	48.8	2.4	0.249	22.4	9.53	11	0.886	2.58	0.256	0.298	1.74	0.018	26.8	19.5	1.49	0.428	250	382	15	0.608	2.55	102	407	124	126	8.39	0.235	0.515	1.72	62.2	147	47	23	0.322	0.787	2.09	10.6	17.7
D40-13	2	3.51	0.047	0.106	0.019	0.041	0.938	0.055	0.059	0.078	6.6	43.6	3.29	0.212	15.4	16.2	15.5	0.674	2.16	0.212	0.477	2.92	0	26.4	15.6	1.52	0.369	302	419	35.8	1.02	3.34	118	417	169	139	29.4	0.9	1.73	2.49	33.9	142	95.1	54.9	0.498	0.976	1.26	6.14	20.3
D40-14	1	3.19	0.05	0.12	0.018	0.035	0.721	0.061	0.05	0.104	6.41	54.6	3.68	0.243	27.2	20.8	17.2	1.14	1.45	0.235	0.521	2.41	0	28.8	22.4	1.69	0.467	413	451	33.6	0.979	5.91	217	570	199	112	27.6	0.78	1.08	4.02	73.2	112	74.6	48.1	0.596	1.12	1.94	6.52	16.7
D40-15	2	3.03	0.05	0.1	0.025	0.029	0.543	0.068	0.03	0.085	6.13	55.5	2.22	0.227	19.4	11.4	16.5	1.08	2.53	0.195	0.322	2.25	0	30.8	21.5	1.74	0.545	307	534	19.9	0.863	3.16	95.5	454	156	171	10.8	0.265	0.49	1.78	56.9	169	51.7	25.3	0.29	1.05	1.98	11.1	16.9
D40-16	3	3.16	0.046	0.096	0.029	0.03	0.445	0.036	0.029	0.058	6.15	52.4	2.64	0.204	20.9	9.64	17	0.892	3.22	0.196	0.386	2.65	0	33.2	22.3	1.93	0.386	281	524	19.6	0.993	2.87	93	490	135	188	10.7	0.27	0.634	1.42	49.4	203	51.9	26.7	0.301	0.948	1.76	11.8	16.8
D40-17	4	2.53	0.05	0.071	0.02	0.028	0.503	0.029	0.031	0.068	5.82	33.2	1.46	0.148	16.7	6.75	11.6	0.72	3.56	0.247	0.312	1.9	0.028	24.1	10.4	1.16	0.348	180	353	12.7	0.7	2.64	76.4	376	93.2	171	7.59	0.229	0.575	1.4	40	240	58.3	28.1	0.287	0.604	1.95	12.3	24.5
D40-18	3	2.79	0.049	0.107	0.028	0.031	0.756	0.028	0.039	0.084	6.18	54	2.38	0.254	25.2	10.4	18.2	1.19	4.09	0.401	0.385	2.27	0	28.4	16.8	1.79	0.493	235	489	21.4	1.27	3.51	86.6	497	144	223	14	0.386	0.635	1.77	64	257	71.8	42.5	0.303	0.838	2.02	14	20.2
D40-19	1	3.12	0.047	0.083	0.018	0.027	0.46	0.03	0.033	0.062	6.36	38.8	2.81	0.257	24.5	18.5	16.1	1.13	0.897	0.343	0.413	2.03	0	22.1	22.4	1.27	0.242	389	384	25.4	0.532	5.97	277	533	170	75.8	16.8	0.411	0.894	3.94	64.1	66.4	47.7	23.8	0.621	1.17	1.59	5.46	10.6
D40-20	2	3.45	0.052	0.084	0.021	0.037	0.566	0.035	0.036	0.073	6.86	56.4	3.25	0.32	25.5	12.4	16.7	1.4	3.21	0.312	0.414	3.05	0.042	33.1	21.9	2.02	0.554	275	483	22.9	1.27	3.75	119	503	163	175	14.7	0.383	0.502	2.24	72.8	200	61.4	30.1	0.357	0.983	1.81	11.2	14.6
	Tmt 1 is Corn with Ab
	Tmt 2 is Corn without
	Tmt 3 is Wheat with Ab
	Tmt 4 is Wheat without.
[truncated: 91 more columns]

## Sheet: Sheet1
Supplemental Table 11 Metabolite profiles of serum samples collected from all 60 birds used in the study
Values indicate raw µM quantities (* correlated with age in AGP samples, * correlated with age in control sample)
		*	*	**	**	*	*
Sample	Treatment	Ornithine	Arginine	Aspartic acid	Glutamic acid	Acetylornithoine	Spermidine
D10-1	2	58.9	539	209	223	17.3	0.708		10
D10-2	3	55.9	480	158	256	14.4	0.48		10
D10-3	3	43.8	522	406	234	18.6	2.43		10
D10-4	1	29.6	375	173	307	15	0.915		10
D10-5	4	42.6	442	296	240	18.1	0.302		10		Corn None
D10-6	2	26.9	358	296	186	15.8	0.803		10		Wheat A
D10-7	4	31.7	556	131	221	18.3	0.394		10
D10-8	1	27.3	304	376	234	11.9	0.464		10
D10-9	2	69.9	512	224	180	14.3	0.537		10
D10-10	3	70.8	597	160	213	17.9	0.699		10
D10-11	3	46.4	449	134	171	15.4	0.329		10
D10-12	1	31.5	432	144	224	11.9	0.493		10
D10-13	4	78.3	503	184	199	14.9	0.568		10
D10-14	2	50	451	183	210	16.2	0.361		10
D10-15	4	27	398	116	202	13.5	0.209		10
D10-16	1	30.9	399	305	278	13.6	0.944		10
D10-17	2	27.2	412	360	190	14.4	0.805		10
D10-18	3	34.4	458	116	221	11.8	0.426		10
D10-19	4	27.1	414	105	164	8.5	0.35		10
D10-20	1	36.9	358	104	168	8.37	0.523		10
D24-1	4	24.5	322	203	231	11.7	0.842		24
D24-2	3	28.4	503	177	298	15.9	0.781		24
D24-3	1	43.3	535	104	284	12.2	0.428		24
D24-4	4	27.2	338	80.6	245	10.4	0.705		24
D24-5	2	34.1	275	88.9	134	6.33	0.949		24
D24-6	3	14.6	317	49.4	93.5	6.71	0.318		24
D24-7	3	33.3	340	154	143	12	1.33		24
D24-8	1	21.6	207	90.4	195	6.24	0.523		24
D24-9	4	15	274	63.8	107	7.23	0.431		24
D24-10	2	27.2	317	76.1	267	11.5	0.532		24
D24-11	4	31.2	320	79.8	257	10.1	0.662		24
D24-12	1	42.9	454	90	355	14.9	1.92		24
D24-13	2	16.4	307	132	288	11.5	1.78		24
D24-14	1	37	531	128	411	17.7	1.67		24
D24-15	2	19.6	341	56.5	207	11.1	0.699		24
D24-16	3	37.9	306	63.7	306	9.3	0.908		24
D24-17	4	16.6	337	66.9	233	9.73	0.735		24
D24-18	3	26.4	431	47	177	11.2	0.393		24
D24-19	2	38.7	474	61.1	419	13.6	0.989		24
D24-20	1	36	415	75.3	377	13.9	0.956		24
D40-1	4	18.4	275	72.5	353	9.44	1.01		40
D40-2	3	106	524	62.1	215	21.2	1.05		40
D40-3	1	16.7	327	111	253	11.4	1.01		40
D40-4	4	11.3	173	71.9	308	8.4	0.867		40
D40-5	2	16.1	246	63	234	8.46	0.691		40
D40-6	3	12.3	220	84.9	239	8.02	0.591		40
D40-7	3	56.6	590	122	399	22.8	1.75		40
D40-8	1	34.9	487	182	340	16.5	0.852		40
D40-9	4	25.4	448	72.8	194	14.2	0.549		40
D40-10	2	11.1	207	49.4	238	5.27	0.375		40
D40-11	4	23.1	419	99.3	314	16.8	1.83		40
D40-12	1	17.5	270	103	337	8.94	0.776		40
D40-13	2	24.1	334	119	403	13.5	2.48		40
D40-14	1	17.1	318	66.6	268	11	0.781		40
D40-15	2	23.2	350	105	291	15.8	1.17		40
D40-16	3	16	186	61.6	271	6.26	0.584		40
D40-17	4	20.4	249	59.7	260	8.96	0.753		40
D40-18	3	23.2	248	72.2	359	9.02	0.398		40
D40-19	1	15.5	373	61.8	290	10.7	0.352		40
D40-20	2	16.5	253	189	555	9.79	3.13		40
