# Supplementary material for: Systematic profiling of the chicken gut microbiome reveals dietary supplementation with antibiotics alters expression of multiple microbial pathways with minimal impact on community structure
Source: Microbiome. 2022 Aug 15;10:127. doi: 10.1186/s40168-022-01319-7 (PMC9377095; doi:10.1186/s40168-022-01319-7)
Supplement: Supplementary file 27 — Additional file 26: Supplemental Table 13. Expression of transcripts (RPKM) associated with antimicrobial resistance mechanisms across cecal samples. [file 40168_2022_1319_MOESM26_ESM.xlsx]

## Sheet: Supplemental Table 12
Supplemental Table 13 Expression of transcripts (RPKM) associated with antimicrobial resistance mechanisms across cecal samples
					Day24_Ceca_Corn			Day24_Ceca_Corn_antibiotics				Day24_Ceca_Wheat					Day24_Ceca_Wheat_antibiotics					Day40_Ceca_Corn					Day40_Ceca_Corn_antibiotics					Day40_Ceca_Wheat					Day40_Ceca_Wheat_antibiotics
geneID	clusterOrder	DrugClass	ResistanceMechanism	AMRGeneFamily	Sample_6	Sample_12	Sample_15	Sample_3	Sample_10	Sample_14	Sample_37	Sample_1	Sample_4	Sample_5	Sample_11	Sample_13	Sample_2	Sample_7	Sample_8	Sample_9	Sample_16	Sample_24	Sample_25	Sample_30	Sample_33	Sample_35	Sample_21	Sample_22	Sample_28	Sample_32	Sample_34	Sample_17	Sample_18	Sample_23	Sample_29	Sample_31	Sample_19	Sample_20	Sample_26	Sample_27	Sample_36	condition
CCY23829.1	44	fluoroquinolone antibiotic; tetracycline antibiotic	antibiotic efflux	resistance-nodulation-cell division (RND) antibiotic efflux pump	0	0	0	0	0	0	0	0	0	0	0	0	0	0	0	0	0	0	0	274.37	0	143.481	221.096	25.5529	0	181.792	1846.54	0	0	0	0	0	0	0	0	0	0	antibiotic efflux
CDC48504.1	18	tetracycline antibiotic; oxazolidinone antibiotic; phenicol antibiotic	antibiotic target protection	ABC-F ATP-binding cassette ribosomal protection protein	0	0	0	0	0	7.65658	0	0	0	9.43647	5.68401	0	0	0	5.12556	0	0	0	0	0	0	4.73014	2.60113	0	8.89394	0	0	0	0	0	5.79882	0	0	6.16661	0	0	6.90435	antibiotic target protection
CDE10765.1	13	penam	antibiotic inactivation	AER beta-lactamase	0.653387	226.946	0	12.7685	0	0	0	0	0	19.502	32.9672	0	0	20.8079	0	28.7507	0	0	0	0	0	0	0	0	0	0	0	0	4.2224	107.792	5.79882	0	3.39222	1.76189	0	0	0	antibiotic inactivation
EDS10894.1	14	macrolide antibiotic	antibiotic target protection	ABC-F ATP-binding cassette ribosomal protection protein	10.4542	1.46417	148.31	1.27685	0	14.6171	0	0	0	1.88729	12.5048	0	0	0	0	9.58356	0	0	0	0	0	0	0	17.0353	0	26.8556	0	47.8696	2.1112	156.712	0	0	0	7.04756	0.612477	0	0	antibiotic target protection
lcl|NC_002696.2_cds_NP_420942.1_2122	25	carbapenem; penam	antibiotic inactivation	CAU beta-lactamase	0	0	0	1.27685	0	0	0	0	0	3.14549	0	0	0	0	0	15.9726	0	0	5.06564	0	1.55908	0	9.10395	0	0	0	14.7723	0	0	0.829165	0	0	0	2.64283	0	0	0	antibiotic inactivation
lcl|NC_004668.1_cds_NP_816352.1_2537	22	lincosamide antibiotic; pleuromutilin antibiotic; streptogramin antibiotic	antibiotic target protection	ABC-F ATP-binding cassette ribosomal protection protein	0	0	0	0	2.21019	0	8.43705	0	0	0	0	0	0.770071	0	0	1.59726	0	0	0	0	0	0	0	0	0.592929	0	0	0	0	0	0	0	0	0.880945	0	0	0	antibiotic target protection
lcl|NC_010488.1_cds_WP_000027057.1_5149	23	penam; cephalosporin; monobactam; penem	antibiotic inactivation	TEM beta-lactamase	0.653387	0	1.39915	5.10739	6.63058	1.39211	0	0	2.36486	2.51639	0	13.5072	6.16057	0	0	7.9863	0	0	0	0	0	0	0	1.21681	0	0	0	0	0	0	0	9.18295	0	0	0	0	0	antibiotic inactivation
lcl|NC_011740.1_cds_WP_000704800.1_2083	24	peptide antibiotic	antibiotic target alteration	pmr phosphoethanolamine transferase	0	0	0	0	8.84077	0.696053	18.9834	2.17962	93.0178	0	2.2736	0	9.24086	67.0478	0	0	0	0	1.68855	0	0	0	7.80339	6.69244	0.592929	0	0	4.78696	0	0	0	0	0	6.16661	0.612477	0	1.5343	antibiotic target alteration
lcl|NC_011750.1_cds_YP_002406136.1_88	12	cephalosporin; penam; carbapenem; monobactam; cephamycin	antibiotic target alteration	Penicillin-binding protein mutations conferring resistance to beta-lactam antibiotics	0	4.39251	48.9704	0	0	0	108.276	40.323	5.12386	0	0	0	0	0	0	0	10050.9	0	0	0	0	0	0	0	0	0	192.04	0	107.671	0	0	0	0	0	0	3.14421	0	antibiotic target alteration
lcl|NC_011750.1_cds_YP_002406253.1_205	18	rifamycin antibiotic; tetracycline antibiotic; fluoroquinolone antibiotic; penam; glycylcycline; cephalosporin; triclosan; phenicol antibiotic	antibiotic target alteration; antibiotic efflux	resistance-nodulation-cell division (RND) antibiotic efflux pump	0.653387	0	16.0903	0	0	0	12.6556	1.08981	3.54729	0	0	0	0	0	9.226	0	10.6599	0	0	0	0	0	0	0	0	0	46.7789	0	50.6689	0	0	0	0	0	0	0	0	antibiotic target alteration
lcl|NC_011750.1_cds_YP_002406254.1_206	74	rifamycin antibiotic; fluoroquinolone antibiotic; penam; glycylcycline; tetracycline antibiotic; cephalosporin; triclosan; phenicol antibiotic	antibiotic efflux	resistance-nodulation-cell division (RND) antibiotic efflux pump	0	0	22.3865	0	0	0	9.84323	22.1595	0	0	0	0	0	0	1039.98	0	1358.46	0	0	0	0	0	0	0	0	0	105.868	0	538.357	0	0	0	0	0	0	18.8653	0	antibiotic efflux
lcl|NC_011750.1_cds_YP_002406679.1_631	49	aminoglycoside antibiotic	antibiotic efflux	kdpDE	0	0	3.49789	0	0	0	1.40618	0	0	0	0	0	0	0	4.613	0	0	0	0	0	0	0	0	0	0	0	19.6964	0	12.6672	0	0	0	0	0	0	3.14421	0	antibiotic efflux
lcl|NC_011750.1_cds_YP_002406846.1_798	57	benzalkonium chloride; tetracycline antibiotic; rhodamine	antibiotic efflux	major facilitator superfamily (MFS) antibiotic efflux pump	0	0	0.699577	0	0	0	0.703088	1.08981	4.33558	0	0	0	0	0	43.5672	0	42.6394	0	0	0	0	0	0	0	0	0	14.7723	0	4.2224	0	0	0	0	0	0	3.14421	0	antibiotic efflux
lcl|NC_011750.1_cds_YP_002406855.1_807	14	nitrofuran antibiotic	antibiotic target alteration	antibiotic resistant nfsA	0	0	1.39915	0	0	0	4.21853	0.363271	3.15315	0	0	0	0	0	0	0	0	0	0	0	0	0	0	0	0	0	59.0892	0	126.672	0	0	0	0	0	0	3.14421	0	antibiotic target alteration
lcl|NC_011750.1_cds_YP_002406960.1_912	63	aminocoumarin antibiotic	antibiotic efflux	resistance-nodulation-cell division (RND) antibiotic efflux pump	0.326694	0	4.19746	0	0	0	2.10926	1.08981	0.394143	0	0	0	0	0	27.1654	0	56.6305	0	0	0	0	0	0	0	0	0	22.1584	0	12.6672	0	0	0	0	0	0	0	0	antibiotic efflux
lcl|NC_011750.1_cds_YP_002406961.1_913	60	aminocoumarin antibiotic	antibiotic efflux	resistance-nodulation-cell division (RND) antibiotic efflux pump	0	1.46417	7.69535	0	0	0	2.81235	1.08981	0	0	0	0	0	0	31.7784	0	37.9757	0	0	0	0	0	0	0	0	2.06582	34.4687	0	33.7792	0	0	0	0	0	0	0	0	antibiotic efflux
lcl|NC_011750.1_cds_YP_002406962.1_914	59	aminocoumarin antibiotic	antibiotic efflux	resistance-nodulation-cell division (RND) antibiotic efflux pump	0	0	4.89704	0	0	0	10.5463	2.90616	0	0	0	0	0	0	21.0148	0	22.6522	0	0	0	0	0	0	0	0	0	51.703	0	59.1137	0	0	0	0	0	0	0	0	antibiotic efflux
lcl|NC_011750.1_cds_YP_002407012.1_964	15	peptide antibiotic	antibiotic target alteration	pmr phosphoethanolamine transferase	0	0	7.69535	0	0	0	11.2494	5.81233	16.9482	0	0	0	0	0	74.8331	0	255.17	0	0	0	21.2034	0	0	0	0	0	17.2343	0	278.679	0	0	0	0	0	0.612477	0	0	antibiotic target alteration
lcl|NC_011750.1_cds_YP_002407572.1_1521	72	cephamycin; fluoroquinolone antibiotic; macrolide antibiotic; penam; tetracycline antibiotic; cephalosporin	antibiotic efflux	resistance-nodulation-cell division (RND) antibiotic efflux pump; major facilitator superfamily (MFS) antibiotic efflux pump	0	0	45.4725	0	0	0	59.0594	115.52	0	0	0	0	0	0	3832.38	0	3838.21	0	0	0	0	0	0	0	0	0	507.182	0	1321.61	0	0	0	0	0	0	56.5959	0	antibiotic efflux
lcl|NC_011750.1_cds_YP_002407806.1_1753	19	rifamycin antibiotic; tetracycline antibiotic; fluoroquinolone antibiotic; penam; glycylcycline; cephalosporin; triclosan; phenicol antibiotic	antibiotic target alteration; antibiotic efflux	resistance-nodulation-cell division (RND) antibiotic efflux pump	0	0	4.19746	0	0	0	2.10926	2.54289	0	0	0	0	0	0	9.226	0	1237.88	0	0	0	0	0	0	0	0	0	391.466	0	2.1112	0	0	0	0	0	0	0	0	antibiotic target alteration
lcl|NC_011750.1_cds_YP_002407807.1_1754	4	fluoroquinolone antibiotic; phenicol antibiotic; penem; penam; glycylcycline; carbapenem; cephalosporin; triclosan; cephamycin; rifamycin antibiotic; tetracycline antibiotic; monobactam	reduced permeability to antibiotic; antibiotic efflux	resistance-nodulation-cell division (RND) antibiotic efflux pump; General Bacterial Porin with reduced permeability to beta-lactams	0	0	9.79408	0	0	0	26.0142	50.8579	0	0	0	0	0	0	812.401	0	0	0	0	0	0	0	0	0	0	0	0	0	553.135	0	0	0	0	0	0	12.5769	0	reduced permeability to antibiotic
lcl|NC_011750.1_cds_YP_002408061.1_2008	58	fluoroquinolone antibiotic	antibiotic efflux	major facilitator superfamily (MFS) antibiotic efflux pump	0	0	1.39915	0	0	0	1.40618	0.726541	7.09458	0	0	0	0	0	41.0044	0	64.6254	0	0	0	0	0	0	0	0	0	19.6964	0	6.33361	0	0	0	0	0	0	0	0	antibiotic efflux
lcl|NC_011750.1_cds_YP_002408074.1_2021	67	fosfomycin	antibiotic efflux	major facilitator superfamily (MFS) antibiotic efflux pump	0	0	11.8928	0	0	0	20.3895	1.45308	12.2184	0	0	0	0	0	38.9542	0	61.9604	0	0	0	0	0	0	0	0	0	125.565	0	114.005	0	0	0	0	0	0	0	0	antibiotic efflux
lcl|NC_011750.1_cds_YP_002408196.1_2143	69	nitroimidazole antibiotic	antibiotic efflux	ATP-binding cassette (ABC) antibiotic efflux pump	0	0	25.8844	0	0	0	7.03088	1.45308	13.795	0	0	0	0	0	93.7977	0	105.932	0	0	0	0	0	0	0	0	0	46.7789	0	88.6705	0	0	0	0	0	0	9.43264	0	antibiotic efflux
lcl|NC_011750.1_cds_YP_002408308.1_2255	62	peptide antibiotic	antibiotic efflux	ATP-binding cassette (ABC) antibiotic efflux pump	0	0	2.09873	0	0	0	1.40618	1.08981	1.18243	0	0	0	0	0	18.452	0	59.9617	0	0	0	0	0	0	0	0	0	12.3102	0	27.4456	0	0	0	0	0	0	0	0	antibiotic efflux
lcl|NC_011750.1_cds_YP_002408341.1_2288	20	fosfomycin	antibiotic target alteration	GlpT	0	0	7.69535	0	0	0.696053	1.40618	2.54289	0	0	0	0	0.770071	0	115.325	0	1199.23	0	0	0	0	0	0	0	0	0	68.9374	0	25.3344	0	0	0	0	0	0	0	0	antibiotic target alteration
lcl|NC_011750.1_cds_YP_002408464.1_2411	50	tetracycline antibiotic	antibiotic efflux	major facilitator superfamily (MFS) antibiotic efflux pump	0	0	0	0	0	0	3.51544	0.726541	6.30629	0	0	0	0	0	11.7888	0	9.99361	0	0	0	0	0	0	0	0	0	0	0	4.2224	0	0	0	0	0	0	0	0	antibiotic efflux
lcl|NC_011750.1_cds_YP_002408465.1_2412	51	tetracycline antibiotic	antibiotic efflux	major facilitator superfamily (MFS) antibiotic efflux pump	0	0	0.699577	0	0	0	2.81235	0.726541	3.94143	0	0	0	0	0	7.17578	0	13.3248	0	0	0	0	0	0	0	0	0	0	0	12.6672	0	0	0	0	0	0	0	0	antibiotic efflux
lcl|NC_011750.1_cds_YP_002408466.1_2413	47	fluoroquinolone antibiotic; macrolide antibiotic; penam; tetracycline antibiotic	antibiotic efflux	resistance-nodulation-cell division (RND) antibiotic efflux pump; major facilitator superfamily (MFS) antibiotic efflux pump	0	0	16.7899	0	0	0	63.981	9.44503	154.11	0	0	0	0	0	0	0	279.155	0	0	0	0	0	0	0	0	0	71.3994	0	101.338	0	0	0	0	0	0	0	0	antibiotic efflux
lcl|NC_011750.1_cds_YP_002408467.1_2414	66	fluoroquinolone antibiotic; macrolide antibiotic; penam; tetracycline antibiotic	antibiotic efflux	resistance-nodulation-cell division (RND) antibiotic efflux pump; major facilitator superfamily (MFS) antibiotic efflux pump	0	0	51.7687	1.27685	0	0	43.5914	6.53887	74.4931	0	1.1368	0	0	0	275.755	0	175.888	0	0	0	0	0	0	0	0	0	118.178	0	219.565	0	0	0	0	0	0	3.14421	0	antibiotic efflux
lcl|NC_011750.1_cds_YP_002408555.1_2502	68	aminoglycoside antibiotic	antibiotic efflux	resistance-nodulation-cell division (RND) antibiotic efflux pump	0	0	20.9873	0	0	0	10.5463	0.363271	5.12386	0	0	0	0	0	67.1448	0	78.6164	0	0	0	0	0	0	0	0	0	91.0958	0	50.6689	0	0	0	0	0	0	3.14421	0	antibiotic efflux
lcl|NC_011750.1_cds_YP_002408807.1_2753	70	fluoroquinolone antibiotic	antibiotic efflux	major facilitator superfamily (MFS) antibiotic efflux pump	0	0	6.99577	0	0	0	3.51544	20.3432	0	0	0	0	0	0	314.709	0	0	0	0	0	0	0	0	0	0	0	71.3994	0	278.679	0	0	0	0	0	0	3.14421	0	antibiotic efflux
lcl|NC_011750.1_cds_YP_002408809.1_2755	61	fluoroquinolone antibiotic	antibiotic efflux	major facilitator superfamily (MFS) antibiotic efflux pump	0	0	1.39915	0	0	0	2.81235	1.08981	0	0	0	0	0	0	36.3914	0	61.2942	0	0	0	0	0	0	0	0	0	41.8548	0	38.0016	0	0	0	0	0	0	0	0	antibiotic efflux
lcl|NC_011750.1_cds_YP_002408810.1_2756	64	fluoroquinolone antibiotic	antibiotic efflux	major facilitator superfamily (MFS) antibiotic efflux pump	0	0	3.49789	0	0	0	0	1.45308	0	0	0	0	0	0	38.9542	0	68.6228	0	0	0	0	0	0	0	0	0	17.2343	0	21.112	0	0	0	0	0	0	0	0	antibiotic efflux
lcl|NC_011750.1_cds_YP_002408912.1_2858	13	fosfomycin	antibiotic target alteration	cya adenylate cyclase	0	0	35.6784	0	0	0	42.8884	27.9718	0	0	0	0	0	0	872.37	0	1273.85	0	0	0	0	0	0	0.608404	0	0	260.977	0	198.453	0	0	0	0	0	0	3.14421	0	antibiotic target alteration
lcl|NC_011750.1_cds_YP_002409014.1_2960	65	aminocoumarin antibiotic; aminoglycoside antibiotic	antibiotic efflux	resistance-nodulation-cell division (RND) antibiotic efflux pump	0	0	4.19746	0	0	0	4.21853	3.99598	0	0	0	0	0	0	99.9483	0	1751.55	0	0	0	0	0	0	0	0	0	118.178	0	23.2232	0	0	0	0	0	0	9.43264	0	antibiotic efflux
lcl|NC_011750.1_cds_YP_002409438.1_3384	73	phenicol antibiotic; aminocoumarin antibiotic; fluoroquinolone antibiotic; penam; glycylcycline; tetracycline antibiotic; cephalosporin; triclosan; cephamycin; rifamycin antibiotic; macrolide antibiotic	antibiotic efflux	ATP-binding cassette (ABC) antibiotic efflux pump; resistance-nodulation-cell division (RND) antibiotic efflux pump; major facilitator superfamily (MFS) antibiotic efflux pump	0	0	25.8844	0	0	0	9.84323	17.8003	0	0	0	0	0	0	1087.13	0	2968.1	0	0	0	0	0	0	0	0	0	194.502	0	310.347	0	0	0	0	0	0	25.1537	0	antibiotic efflux
lcl|NC_011750.1_cds_YP_002409457.1_3403	21	peptide antibiotic	antibiotic target alteration	undecaprenyl pyrophosphate related proteins	0	0	2.79831	0	0	0	0.703088	1.45308	0	0	0	0	0	0	35.8789	0	63.9591	0	0	0	0	0	0	0	0	0	19.6964	0	35.8904	0	0	0	0	0	0	0	0	antibiotic target alteration
lcl|NC_011750.1_cds_YP_002409735.1_3681	71	fluoroquinolone antibiotic; penam; macrolide antibiotic	antibiotic efflux	resistance-nodulation-cell division (RND) antibiotic efflux pump	0	0	11.8928	0	0	0	33.7482	14.5308	0	0	0	0	0	0	577.138	0	0	0	0	0	0	0	0	0	0	0	0	0	289.235	0	0	0	0	0	0	6.28843	0	antibiotic efflux
lcl|NC_011750.1_cds_YP_002409907.1_3853	56	penam; fluoroquinolone antibiotic; macrolide antibiotic	antibiotic efflux	resistance-nodulation-cell division (RND) antibiotic efflux pump	0	0	3.49789	0	0	0	0.703088	0.726541	5.12386	0	0	0	0	0	13.839	0	32.6458	0	0	0	0	0	0	0	0	0	4.9241	0	12.6672	0	0	0	0	0	0	0	0	antibiotic efflux
lcl|NC_011750.1_cds_YP_002409908.1_3854	53	penam; fluoroquinolone antibiotic; macrolide antibiotic	antibiotic efflux	resistance-nodulation-cell division (RND) antibiotic efflux pump	0	0	3.49789	0	0	0	4.92161	2.54289	6.70044	0	0	0	0	0	98.9232	0	122.588	0	0	0	0	0	0	0	0	0	32.0066	0	25.3344	0	0	0	0	0	0	0	0	antibiotic efflux
lcl|NC_011750.1_cds_YP_002409909.1_3855	52	fluoroquinolone antibiotic; penam; macrolide antibiotic	antibiotic efflux	resistance-nodulation-cell division (RND) antibiotic efflux pump	0	0	1.39915	0	0	0	5.6247	0.363271	27.9842	0	0	0	0	0	17.9394	0	45.3044	0	0	0	0	0	0	0	0	0	19.6964	0	21.112	0	0	0	0	0	0	0	0	antibiotic efflux
lcl|NC_011750.1_cds_YP_002409910.1_3856	48	fluoroquinolone antibiotic; penam; macrolide antibiotic	antibiotic efflux	resistance-nodulation-cell division (RND) antibiotic efflux pump	0	0	6.2962	0	2.21019	0.696053	19.6865	6.53887	121.396	0	0	0	0	0	0	0	258.501	0	0	0	0	0	0	0	0	0	66.4753	0	105.56	0	0	0	0	0	0	0	0	antibiotic efflux
lcl|NC_011750.1_cds_YP_002410356.1_4302	46	phenicol antibiotic; fluoroquinolone antibiotic; penem; penam; glycylcycline; cephalosporin; carbapenem; triclosan; cephamycin; rifamycin antibiotic; tetracycline antibiotic; monobactam	antibiotic efflux; reduced permeability to antibiotic; antibiotic target alteration	ATP-binding cassette (ABC) antibiotic efflux pump; resistance-nodulation-cell division (RND) antibiotic efflux pump; General Bacterial Porin with reduced permeability to beta-lactams; major facilitator superfamily (MFS) antibiotic efflux pump	0	0	10.4937	0	0	0	19.6865	1.45308	35.0788	0	0	0	0	0	0	0	0	0	0	0	0	0	0	0	0	0	73.8615	0	29.5568	0	0	0	0	0	0	0	0	antibiotic efflux
lcl|NC_011750.1_cds_YP_002410357.1_4303	16	fluoroquinolone antibiotic; phenicol antibiotic; penam; glycylcycline; cephalosporin; tetracycline antibiotic; triclosan; rifamycin antibiotic	antibiotic target alteration; antibiotic efflux	ATP-binding cassette (ABC) antibiotic efflux pump; resistance-nodulation-cell division (RND) antibiotic efflux pump; major facilitator superfamily (MFS) antibiotic efflux pump	0	0	6.2962	0	0	0	9.14014	1.08981	42.1733	0	0	0	0	0	117.375	0	250.507	0	0	0	0	0	0	0	0	0	49.241	0	48.5577	0	0	0	0	0	0	0	0	antibiotic target alteration
lcl|NC_011750.1_cds_YP_002410376.1_4322	54	acridine dye; nucleoside antibiotic	antibiotic efflux	major facilitator superfamily (MFS) antibiotic efflux pump	0	0	1.39915	0	0	0	0	0.363271	1.97072	0	0	0	0	0	11.2762	0	47.3031	0	0	0	0	0	0	0	0	0	19.6964	0	2.1112	0	0	0	0	0	0	0	0	antibiotic efflux
lcl|NC_011750.1_cds_YP_002410377.1_4323	55	acridine dye; nucleoside antibiotic	antibiotic efflux	major facilitator superfamily (MFS) antibiotic efflux pump	0	0	4.19746	0	0	0	2.10926	1.08981	0	0	0	0	0	0	6.66322	0	33.9783	0	0	0	0	0	0	0	0	0	12.3102	0	2.1112	0	0	0	0	0	0	0	0	antibiotic efflux
lcl|NC_011750.1_cds_YP_002410407.1_4353	17	peptide antibiotic	antibiotic target alteration	pmr phosphoethanolamine transferase	0	0	3.49789	0	0	0	2.81235	0	8.27701	0	0	0	0	0	15.3767	0	28.6484	0	0	0	0	0	0	0	0	0	4.9241	0	12.6672	0	0	0	0	0	0	0	0	antibiotic target alteration
lcl|NC_011750.1_cds_YP_002410481.1_4427	24	cephalosporin; penam	antibiotic inactivation	ampC-type beta-lactamase	0	0	2.09873	0	0	0	2.10926	1.08981	0	0	0	0	0	0	6.66322	0	15.3235	0	0	0	0	0	0	0	0	0	19.6964	0	33.7792	0	0	0	0	0	0	0	0	antibiotic inactivation
lcl|NC_013132.1_cds_WP_012789641.1_1929	45	tetracycline antibiotic; fluoroquinolone antibiotic	antibiotic efflux	resistance-nodulation-cell division (RND) antibiotic efflux pump	0	0	0	0	0	0	0	0	0	0	0	0	0	0	0	0	0	0	0	139.592	0	83.5658	139.16	15.8185	0	316.07	0	0	0	0	0	0	0	0	0	0	0	antibiotic efflux
lcl|NC_013406.1_cds_WP_015734608.1_2265	34	lincosamide antibiotic	antibiotic target alteration	Llm 23S ribosomal RNA methyltransferase	5521.45	0	0	3.83055	2.21019	0.696053	0.703088	0	0	1.2582	1.1368	0	0	1.156	0	0	0	0	3.37709	9.62703	0	9.46028	136.559	1.21681	0.592929	1388.23	0	0	6.33361	0	0	0	0	0	0	0	0	antibiotic target alteration
lcl|NC_013406.1_cds_WP_015736705.1_4545	76	pleuromutilin antibiotic	antibiotic efflux	ATP-binding cassette (ABC) antibiotic efflux pump	10.7809	0	0	1.27685	0	1.39211	37.9667	0	0	10.0656	3.4104	0	0	1.156	16.9143	0	0	0.705427	0	0	0.62363	3.15343	0	1.21681	0	0	0	0	6.33361	0.829165	4.46063	4.59147	3.39222	0	0.612477	3.14421	16.8773	antibiotic efflux
lcl|NC_013410.1_cds_WP_014546741.1_2060	33	penam	antibiotic inactivation	EXO beta-lactamase	43.1236	0	30.0818	0	0	0	0	86.4584	30.349	9.43647	0	0	0	0	0	0	0	6.34884	0	9.62703	14.9671	9.46028	1.30056	0	0	0	44.3169	0	0	0	18.2886	0	0	0.880945	0	0	0	antibiotic inactivation
lcl|NC_013504.1_cds_WP_012845942.1_650	16	oxazolidinone antibiotic; tetracycline antibiotic; phenicol antibiotic	antibiotic target protection	ABC-F ATP-binding cassette ribosomal protection protein	0.326694	0	0	0	24.3121	0	0	11.2614	1.18243	2.51639	0	0	0	0	0	3.19452	1.99872	0.705427	0	0	0	4.73014	1.30056	1.21681	0	24.7898	0	0	0	0	9.36733	13.7744	0	4.40472	2.44991	0	23.0145	antibiotic target protection
lcl|NC_013853.1_cds_YP_003446812.1_1632	30	aminoglycoside antibiotic	antibiotic inactivation	ANT(6)	0	0	0	19.1527	0	12.5289	1.40618	0.363271	3.94143	1.2582	0	0	0	5.77999	0	0	0	0	1.68855	67.3892	0	0	15.6068	0	0	0	0	0	4.2224	5.80416	0	0	47.4911	0	0	6.28843	2.30145	antibiotic inactivation
lcl|NC_014393.1_cds_WP_005357924.1_3892	24	tetracycline antibiotic	antibiotic target protection	tetracycline-resistant ribosomal protection protein	0	0	0	0	0	0	0	0	0	0	0	0	0	0	0	0	0	0	0	0	0	0	0	0	0	0	0	0	0	0	0	0	0	0	0	0	0	antibiotic target protection
lcl|NC_015213.1_cds_WP_013641313.1_2045	22	lincosamide antibiotic; streptogramin antibiotic; macrolide antibiotic	antibiotic target alteration	Erm 23S ribosomal RNA methyltransferase	0	0	0	0	110.51	0	0	0	0	0	0	0	0	0	0	0	0	0	0	0	0	0	0	453.261	0	0	0	0	0	0	0	0	1913.21	0	0	0	0	antibiotic target alteration
lcl|NC_015214.1_cds_WP_013642473.1_1833	25	tetracycline antibiotic	antibiotic target protection	tetracycline-resistant ribosomal protection protein	0	0	0	0	0	0	0	0	0	0	0	0	0	0	0	0	0	0	0	0	0	0	0	0	0	0	0	0	0	0	0	0	0	0	0	0	0	antibiotic target protection
lcl|NC_015519.1_cds_WP_013777999.1_903	11	lincosamide antibiotic; pleuromutilin antibiotic	antibiotic target protection	ABC-F ATP-binding cassette ribosomal protection protein	0.326694	2.92834	0	2.5537	0	0	0.703088	5.44906	0	6.92008	48.8825	0	0.770071	31.2119	289.594	57.5014	0	9.17055	0	14.4405	0.311815	0	0	0.608404	0	0	0	0	2.1112	0	8.92126	0	81.4133	0.880945	0	179.22	0	antibiotic target protection
lcl|NC_015602.1_cds_WP_013853903.1_433	26	oxazolidinone antibiotic; tetracycline antibiotic; phenicol antibiotic	antibiotic target protection	ABC-F ATP-binding cassette ribosomal protection protein	0.326694	0	0.699577	53.6276	0	0	0	0	0.788287	0	0	0	0	0	5.12556	0	0	0	15.1969	0	0	0	0	0	0	28.9215	0	0	0	0	0	0	0	1.76189	0	0	7.6715	antibiotic target protection
lcl|NC_015698.1_cds_WP_001829870.1_2234	10	lincosamide antibiotic	antibiotic inactivation	lincosamide nucleotidyltransferase (LNU)	0	276.728	12.5924	44.6897	0	0	0	27.9718	0	0	0	0	7.70071	0	0	7.9863	0	0	0	0	0	59.9151	0	0	13.0444	1289.07	7.38615	0	0	0	3.34547	0	91.5899	0.880945	0	0	0	antibiotic inactivation
lcl|NC_015977.1_cds_WP_014078523.1_310	1	aminoglycoside antibiotic	antibiotic inactivation	ANT(6)	0	0	27.2835	338.365	240.911	27.1461	40.7791	718.186	176.182	0	125.048	1458.77	78.5473	972.194	3.58789	84.6548	630.264	143.907	72.6075	48.1352	8.41901	274.348	195.085	4.86723	1.18586	574.298	615.512	1.59565	1995.09	993.34	96.5727	13.7744	88.1977	1.76189	739.26	3417.76	26.8502	antibiotic inactivation
lcl|NC_016048.1_cds_WP_014116837.1_869	31	glycopeptide antibiotic	antibiotic target alteration	glycopeptide resistance gene cluster; van ligase	1.63347	4.39251	0	0	15.4713	0	1.40618	0	0	0	10.2312	0	0	0	0	33.5425	0	28.2171	0	0	0	0	2.60113	0	0	35.1189	2.46205	0	0	0	1.33819	0	0	2.64283	1.83743	0	0	antibiotic target alteration
lcl|NC_016077.1_cds_WP_002602099.1_644	2	tetracycline antibiotic	antibiotic target protection	tetracycline-resistant ribosomal protection protein	55.8646	61.4951	72.0565	97.0405	413.306	73.7816	62.5748	7.99195	0.394143	79.2663	104.586	94.5501	102.419	121.38	17.9394	105.419	63.2929	24.69	57.4106	86.6433	29.6224	34.6877	87.1378	79.0925	16.0091	107.423	98.482	94.1435	111.894	22.3875	18.9577	169.885	91.5899	45.8091	60.6353	56.5959	36.8232	antibiotic target protection
lcl|NC_016641.1_cds_WP_014281993.1_4393	30	lincosamide antibiotic	antibiotic target alteration	Llm 23S ribosomal RNA methyltransferase	0.326694	0	0	0	0	0.696053	0.703088	1.08981	1.97072	0	0	0	9.24086	0	0	0	0	0	11.8198	0	0	0	0	3.04202	1.77879	0	0	0	0	0	0	0	0	0.880945	0.612477	44.019	0	antibiotic target alteration
lcl|NC_016846.1_cds_YP_005229629.1_5470	21	streptogramin antibiotic; pleuromutilin antibiotic	antibiotic target protection	ABC-F ATP-binding cassette ribosomal protection protein	0	0	0	0	0	0	0	0	7.09458	4.40369	0	0	0	0	0	0	0	0	0	0	0	0	0	3.04202	0	0	0	0	0	12.4375	0	0	3.39222	0	0	0	0	antibiotic target protection
lcl|NC_017022.1_cds_1656	75	macrolide antibiotic	antibiotic efflux	major facilitator superfamily (MFS) antibiotic efflux pump	0	0	0	0	0	8.35263	0	0	0	0	0	0	24.6423	0	29.2157	0	0	0	0	0	0	0	0	0	0	0	0	0	16.8896	40.6291	4.9067	0	0	0	0	0	29.1517	antibiotic efflux
lcl|NC_017022.1_cds_WP_014387027.1_1653	35	lincosamide antibiotic; streptogramin antibiotic; macrolide antibiotic	antibiotic target alteration	Erm 23S ribosomal RNA methyltransferase	25.1554	79.0652	16.7899	201.742	123.771	0.696053	120.228	51.2211	29.5607	42.7787	45.4721	58.531	54.6751	91.3238	135.827	19.1671	38.642	47.2636	23.6397	134.778	46.1486	175.015	88.4384	15.8185	351.014	43.3822	29.5446	27.1261	217.454	21.5583	6.69095	27.5488	20.3533	317.14	35.5237	166.643	16.8773	antibiotic target alteration
lcl|NC_017174.1_cds_WP_003454325.1_427	5	aminoglycoside antibiotic	antibiotic inactivation	ANT(6)	10.4542	20.4984	12.5924	0	15.4713	0	52.7316	0.726541	0	0	17.052	13.5072	0	1156	5.12556	0	0	6.34884	10.1313	14.4405	4.98904	22.074	20.809	1.21681	6.52222	3445.79	4.9241	17.5522	29.5568	2.4875	6.02185	0	6.78444	3.52378	9.79964	47.1632	0	antibiotic inactivation
lcl|NC_017174.1_cds_WP_009300547.1_426	1	tetracycline antibiotic	antibiotic target protection	tetracycline-resistant ribosomal protection protein	13.3944	39.5326	47.5713	28.0907	0	3.48026	9.84323	201.252	1.18243	57.2479	227.36	171.091	254.894	160.684	1066.12	343.411	58.6292	52.907	27.0168	154.032	39.6005	116.677	24.7107	14.6017	21.9384	47.5138	98.482	79.7826	183.675	14.925	47.0597	0	23.7455	15.857	23.8866	767.188	27.6174	antibiotic target protection
lcl|NC_017743.1_cds_WP_041521240.1_265	9	lincosamide antibiotic	antibiotic efflux	ATP-binding cassette (ABC) antibiotic efflux pump	0	1.46417	0	254.093	2.21019	0	0	254.653	0.394143	0	0	58.531	0	0	104.561	1.59726	0	0	1.68855	9.62703	0.311815	0	2.60113	1.21681	7.70808	8.26327	22.1584	46.2739	2.1112	24.0458	2.23032	0	3.39222	15.857	4.89982	22.0095	167.239	antibiotic efflux
lcl|NC_021900.1_cds_WP_002837187.1_33	28	lincosamide antibiotic	antibiotic inactivation	lincosamide nucleotidyltransferase (LNU)	0	0	0	0	0	0	0	0	0	0	0	0	0	0	0	0	0	0	0	0	0	0	0	0	0	0	0	0	0	0	0	0	0	0	0	0	0	antibiotic inactivation
lcl|NC_022000.1_cds_WP_020946026.1_2062	27	cephalosporin; penam; carbapenem; monobactam; cephamycin	antibiotic target alteration	Penicillin-binding protein mutations conferring resistance to beta-lactam antibiotics	1.63347	5.85668	3.49789	30.6444	0	0	0	0	13.4009	15.7274	0	0	12.3211	0	0.512556	4.79178	0	0	0	0	0	0	3.90169	2.43361	0	2.06582	2.46205	1.59565	0	0	0	0	0	0	0	0	0	antibiotic target alteration
lcl|NC_022000.1_cds_WP_020946506.1_3022	26	aminocoumarin antibiotic; fluoroquinolone antibiotic	antibiotic target alteration	fluoroquinolone resistant gyrB	1.63347	29.2834	9.09451	60.0119	0	0	0	0	1.97072	15.7274	0	0	6.16057	0	0	3.19452	0	0	0	0	0	0	0	0	0	0	0	0	2.1112	0	0	0	0	0	0	0	0	antibiotic target alteration
lcl|NC_022000.1_cds_WP_041700977.1_288	21	tetracycline antibiotic; fluoroquinolone antibiotic	antibiotic efflux	resistance-nodulation-cell division (RND) antibiotic efflux pump	2.28686	17.57	9.09451	44.6897	0	0	0.703088	0	31.5315	41.5205	0	0	5.3905	0	0.512556	6.38904	0	0.705427	0	0	0.62363	0	6.50282	3.04202	0	6.19746	0	1.59565	2.1112	0	0	0	0	0	0	0	0	antibiotic efflux
lcl|NC_022909.1_cds_WP_023599468.1_706	23	oxazolidinone antibiotic; tetracycline antibiotic; phenicol antibiotic	antibiotic target protection	ABC-F ATP-binding cassette ribosomal protection protein	0	0	0	0	0	0	0	0	0	0	0	0	0	0	0	0	0	0	0	0	0	0	0	0	0	0	0	0	0	1.65833	0	0	0	0	0	0	0	antibiotic target protection
lcl|NZ_AP012331.1_cds_WP_033517314.1_1998	25	rifamycin antibiotic; peptide antibiotic	antibiotic target alteration; antibiotic target replacement	rifamycin-resistant beta-subunit of RNA polymerase (rpoB)	0	1.46417	0	0	0	0	0	0	4.33558	0	0	0	0	0	0	0	0	8.46513	43.9022	4.81352	0	3.15343	0	0	0.592929	0	0	1.59565	0	0	0.892126	0	0	10.5713	16.5369	0	21.4802	antibiotic target alteration
lcl|NZ_CP008805.1_cds_1425	14	fosfomycin	antibiotic efflux	major facilitator superfamily (MFS) antibiotic efflux pump	12.0877	5.85668	0	8.93794	30.9427	10.4408	0	0	0	61.6516	0	4.50239	19.2518	645.046	0	25.5562	0	0	5.06564	9.62703	0.62363	1.57671	2.60113	9.73446	0	8.26327	0	0	0	19.9	0	0	13.5689	0.880945	0	0	2.30145	antibiotic efflux
lcl|NZ_CP008805.1_cds_WP_000019358.1_5416	15	phenicol antibiotic; fluoroquinolone antibiotic; penem; penam; glycylcycline; cephalosporin; carbapenem; triclosan; cephamycin; rifamycin antibiotic; tetracycline antibiotic; monobactam	antibiotic efflux; reduced permeability to antibiotic; antibiotic target alteration	ATP-binding cassette (ABC) antibiotic efflux pump; resistance-nodulation-cell division (RND) antibiotic efflux pump; General Bacterial Porin with reduced permeability to beta-lactams; major facilitator superfamily (MFS) antibiotic efflux pump	27.4423	21.9625	0	12.7685	33.1529	56.3803	0	0	0	1647.61	4.54721	9.00477	10.781	173.4	0	27.1534	0	0	1.68855	0	0.311815	0	6.50282	8.51765	2.96465	4.13164	0	0	0	121.887	0	0	3.39222	0.880945	0	0	0	antibiotic efflux
lcl|NZ_CP008805.1_cds_WP_000024883.1_4747	42	penam; fluoroquinolone antibiotic; macrolide antibiotic	antibiotic efflux	resistance-nodulation-cell division (RND) antibiotic efflux pump	4.24702	1.46417	0	1.27685	2.21019	8.35263	0	0	0	16.9856	3.4104	15.7584	13.0912	41.6159	0	22.3616	0	0	3.37709	0	1.55908	0	1.30056	1.21681	0.592929	0	0	0	0	95.354	0	4.59147	3.39222	2.64283	0.612477	0	0	antibiotic efflux
lcl|NZ_CP008805.1_cds_WP_000091199.1_2149	1	fluoroquinolone antibiotic; phenicol antibiotic; penem; penam; glycylcycline; carbapenem; cephalosporin; triclosan; cephamycin; rifamycin antibiotic; tetracycline antibiotic; monobactam	reduced permeability to antibiotic; antibiotic efflux	resistance-nodulation-cell division (RND) antibiotic efflux pump; General Bacterial Porin with reduced permeability to beta-lactams	8.82073	7.32085	0	26.8138	26.5223	50.8118	0	0	0	0	51.1561	245.38	511.327	42.7719	0	0	0	4.93799	11.8198	0	1.24726	0	14.3062	30.4202	10.6727	88.8302	0	6.38261	0	33.1666	0	32.1403	101.767	0	0.612477	0	13.0415	reduced permeability to antibiotic
lcl|NZ_CP008805.1_cds_WP_000101737.1_540	5	rifamycin antibiotic; tetracycline antibiotic; fluoroquinolone antibiotic; penam; glycylcycline; cephalosporin; triclosan; phenicol antibiotic	antibiotic target alteration; antibiotic efflux	resistance-nodulation-cell division (RND) antibiotic efflux pump	8.49404	11.7134	0	8.93794	37.5733	2.78421	0	0	0	10.6947	2.2736	4.50239	20.0219	0	0	27.1534	0	0	0	0	0.311815	0	2.60113	9.12605	0.592929	14.4607	0	1.59565	0	156.712	0	0	0	1.76189	0	0	0.76715	antibiotic target alteration
lcl|NZ_CP008805.1_cds_WP_000137884.1_3019	39	aminocoumarin antibiotic; aminoglycoside antibiotic	antibiotic efflux	resistance-nodulation-cell division (RND) antibiotic efflux pump	1.63347	1.46417	0	0	8.84077	3.48026	0	0	0	13.8402	4.54721	4.50239	13.0912	58.9559	0	23.9589	0	0	3.37709	0	1.24726	0	2.60113	1.82521	0	8.26327	0	1.59565	0	81.2582	0	0	0	2.64283	0	0	0	antibiotic efflux
lcl|NZ_CP008805.1_cds_WP_000149999.1_4749	40	fluoroquinolone antibiotic; penam; macrolide antibiotic	antibiotic efflux	resistance-nodulation-cell division (RND) antibiotic efflux pump	0.653387	1.46417	0	2.5537	6.63058	0.696053	0	0	0	11.9529	2.2736	4.50239	17.7116	112.132	0	17.5699	0	0	0	0	0.311815	0	1.30056	3.65042	0	8.26327	0	0	0	19.0708	0	0	0	0	0	0	0	antibiotic efflux
lcl|NZ_CP008805.1_cds_WP_000160336.1_4470	27	cephamycin; penam; cephalosporin; fluoroquinolone antibiotic	antibiotic efflux	resistance-nodulation-cell division (RND) antibiotic efflux pump	0.326694	0	0	0	0	2.08816	0	0	0	1.88729	0	0	9.24086	3.46799	0	0	0	0	1.68855	0	0	1.57671	0	0	0.592929	0	0	0	0	3.31666	0	0	3.39222	0	0	0	0	antibiotic efflux
lcl|NZ_CP008805.1_cds_WP_000189187.1_990	10	nitrofuran antibiotic	antibiotic target alteration	antibiotic resistant nfsA	3.26694	2.92834	0	2.5537	15.4713	5.56842	0	0	0	19.502	3.4104	18.0095	23.1021	165.308	0	46.3206	0	0	3.37709	0	2.18271	0	1.30056	1.82521	0.592929	6.19746	0	0	0	313.425	0	4.59147	0	3.52378	0	0	0.76715	antibiotic target alteration
lcl|NZ_CP008805.1_cds_WP_000242755.1_4549	7	fluoroquinolone antibiotic; penam; macrolide antibiotic	antibiotic efflux	resistance-nodulation-cell division (RND) antibiotic efflux pump	31.3626	26.3551	0	17.8759	196.707	2596.28	0	0	0	191.875	5.68401	38.2703	187.127	951.386	0	292.299	0	1.41085	23.6397	0	6.2363	0	5.20226	34.0706	5.33636	22.724	0	6.38261	0	880.574	0	18.3659	54.2755	0	0.612477	0	9.2058	antibiotic efflux
lcl|NZ_CP008805.1_cds_WP_000378437.1_3845	3	fluoroquinolone antibiotic	antibiotic efflux	major facilitator superfamily (MFS) antibiotic efflux pump	9.14742	19.0342	0.699577	10.2148	44.2038	29.2342	0	0	0	89.3319	18.1888	72.0382	142.463	0	0	455.219	0	0.705427	3.37709	14.4405	6.54812	1.57671	1.30056	16.4269	3.55757	2.06582	0	11.1696	0	0	0	9.18295	16.9611	53.7376	0.612477	0	18.4116	antibiotic efflux
lcl|NZ_CP008805.1_cds_WP_000412428.1_5417	8	fluoroquinolone antibiotic; phenicol antibiotic; penam; glycylcycline; cephalosporin; tetracycline antibiotic; triclosan; rifamycin antibiotic	antibiotic target alteration; antibiotic efflux	ATP-binding cassette (ABC) antibiotic efflux pump; resistance-nodulation-cell division (RND) antibiotic efflux pump; major facilitator superfamily (MFS) antibiotic efflux pump	3.26694	1.46417	0	3.83055	4.42038	11.8329	0	0	0	30.8258	0	4.50239	30.8029	130.628	0	12.7781	0	0	6.75419	0	0.311815	0	9.10395	6.08404	1.18586	2.06582	0	0	0	53.0666	0	4.59147	3.39222	5.28567	0.612477	0	0.76715	antibiotic target alteration
lcl|NZ_CP008805.1_cds_WP_000422217.1_3282	25	peptide antibiotic	antibiotic efflux	ATP-binding cassette (ABC) antibiotic efflux pump	0.980081	7.32085	0	1.27685	2.21019	1.39211	0	0	0	9.43647	1.1368	0	3.08029	43.9279	0	23.9589	0	0	5.06564	0	1.24726	0	0	2.43361	0	4.13164	0	1.59565	0	46.4333	0.223032	0	0	2.64283	0	0	2.30145	antibiotic efflux
lcl|NZ_CP008805.1_cds_WP_000446391.1_5441	30	acridine dye; nucleoside antibiotic	antibiotic efflux	major facilitator superfamily (MFS) antibiotic efflux pump	0.980081	1.46417	0	0	4.42038	1.39211	0	0	0	6.29098	0	0	2.31021	6.93598	0	1.59726	0	0	0	0	0	0	0	1.21681	0	2.06582	0	0	0	7.46249	0	0	0	0	0	0	0	antibiotic efflux
lcl|NZ_CP008805.1_cds_WP_000461646.1_3326	3	peptide antibiotic	antibiotic target alteration	pmr phosphoethanolamine transferase	0.326694	1.46417	0	0	2.21019	2.08816	0	0	0	3.77459	0	2.25119	0	41.6159	0	0	0	0.705427	0	0	0	0	0	0.608404	0	0	0	0	0	11.6083	0	4.59147	0	1.76189	0	0	0.76715	antibiotic target alteration
lcl|NZ_CP008805.1_cds_WP_000477369.1_5520	12	cephalosporin; penam	antibiotic inactivation	ampC-type beta-lactamase	6.86057	1.46417	0	3.83055	2.21019	2.78421	0	0	0	20.1311	4.54721	2.25119	10.0109	55.4879	0	41.5288	0	0.705427	3.37709	0	2.49452	0	0	2.43361	0.592929	6.19746	0	0	0	48.0916	0	0	0	4.40472	0.612477	0	3.0686	antibiotic inactivation
lcl|NZ_CP008805.1_cds_WP_000551270.1_1061	18	nitroimidazole antibiotic	antibiotic efflux	ATP-binding cassette (ABC) antibiotic efflux pump	10.1275	2.92834	0	11.4916	15.4713	11.1368	0	0	0	56.6188	3.4104	9.00477	33.1131	0	0	166.115	0	0	3.37709	0	0.311815	1.57671	1.30056	6.69244	0	2.06582	0	4.78696	0	492.524	0	4.59147	0	13.2142	0.612477	0	6.90435	antibiotic efflux
lcl|NZ_CP008805.1_cds_WP_000580417.1_5228	17	aminocoumarin antibiotic; aminoglycoside antibiotic	antibiotic efflux	resistance-nodulation-cell division (RND) antibiotic efflux pump	5.55379	4.39251	0	3.83055	15.4713	17.4013	0	0	0	52.8442	3.4104	13.5072	34.6532	123.692	0	127.781	0	0.705427	5.06564	0	2.18271	0	1.30056	6.08404	2.37172	4.13164	0	4.78696	0	11619.1	0.223032	4.59147	0	12.3332	0.612477	0	3.83575	antibiotic efflux
lcl|NZ_CP008805.1_cds_WP_000610591.1_5439	32	acridine dye; nucleoside antibiotic	antibiotic efflux	major facilitator superfamily (MFS) antibiotic efflux pump	0.980081	0	0	0	2.21019	1.39211	0	0	0	1.2582	2.2736	6.75358	1.54014	12.716	0	4.79178	0	0	0	0	0	0	0	0	0	0	0	1.59565	0	5.80416	0	0	0	0	0	0	0	antibiotic efflux
lcl|NZ_CP008805.1_cds_WP_000642196.1_90	36	cephalosporin; penam; carbapenem; monobactam; cephamycin	antibiotic target alteration	Penicillin-binding protein mutations conferring resistance to beta-lactam antibiotics	63.7053	122.99	0	126.408	108.299	106.496	0	0	0	273.658	12.5048	274.646	283.386	603.43	0	330.633	0	0	23.6397	14.4405	4.36541	0	87.1378	24.3361	10.0798	5753.31	0	7.97826	0	2883.01	0.892126	82.6465	16.9611	7.9285	0.612477	0	8.43865	antibiotic target alteration
lcl|NZ_CP008805.1_cds_WP_000667528.1_3016	38	aminocoumarin antibiotic	antibiotic efflux	resistance-nodulation-cell division (RND) antibiotic efflux pump	3.92032	4.39251	0	3.83055	15.4713	11.1368	0	0	0	13.8402	4.54721	6.75358	4.62043	40.4599	0	6.38904	0	0	0	0	1.55908	1.57671	2.60113	3.04202	1.18586	4.13164	0	0	0	77.9415	0	0	0	0.880945	0	0	0.76715	antibiotic efflux
lcl|NZ_CP008805.1_cds_WP_000675144.1_3018	23	aminocoumarin antibiotic; aminoglycoside antibiotic	antibiotic efflux	resistance-nodulation-cell division (RND) antibiotic efflux pump	2.28686	1.46417	0	3.83055	0	4.17632	0	0	0	4.40369	0	4.50239	1.54014	8.09198	0	4.79178	0.666241	0	0	4.81352	0.311815	0	5.20226	1.82521	0	0	0	0	0	19.9	0	0	10.1767	3.52378	0	0	0.76715	antibiotic efflux
lcl|NZ_CP008805.1_cds_WP_000678969.1_3014	12	aminocoumarin antibiotic	antibiotic efflux	resistance-nodulation-cell division (RND) antibiotic efflux pump	8.49404	2.92834	0	1.27685	28.7325	4.87237	0	0	0	65.4262	4.54721	11.256	4.62043	262.411	0	14.3753	0	0	5.06564	0	0.311815	0	0	6.69244	0	97.0935	0	1.59565	0	59.6999	0	9.18295	0	4.40472	0	0	0	antibiotic efflux
lcl|NZ_CP008805.1_cds_WP_000704871.1_2962	7	peptide antibiotic	antibiotic target alteration	pmr phosphoethanolamine transferase	4.90041	5.85668	0	6.38424	28.7325	2.08816	0	0	0	35.2295	9.09441	29.2655	13.0912	158.372	0	364.175	0	0	8.44274	0	0	4.73014	2.60113	4.25882	0	6.19746	0	4.78696	0	215.583	0	4.59147	0	14.9761	0	0	9.2058	antibiotic target alteration
lcl|NZ_CP008805.1_cds_WP_000735274.1_4235	8	phenicol antibiotic; aminocoumarin antibiotic; fluoroquinolone antibiotic; penam; glycylcycline; tetracycline antibiotic; cephalosporin; triclosan; cephamycin; rifamycin antibiotic; macrolide antibiotic	antibiotic efflux	ATP-binding cassette (ABC) antibiotic efflux pump; resistance-nodulation-cell division (RND) antibiotic efflux pump; major facilitator superfamily (MFS) antibiotic efflux pump	21.8885	20.4984	0	15.3222	66.3058	27.1461	0	0	0	167.34	12.5048	33.7679	194.828	635.798	0	20.7644	0	1.41085	11.8198	4.81352	8.73082	0	5.20226	26.1614	1.77879	26.8556	0	20.7435	0	1383.05	0.223032	27.5488	47.4911	60.7852	0	0	29.1517	antibiotic efflux
lcl|NZ_CP008805.1_cds_WP_000843419.1_2148	6	rifamycin antibiotic; tetracycline antibiotic; fluoroquinolone antibiotic; penam; glycylcycline; cephalosporin; triclosan; phenicol antibiotic	antibiotic target alteration; antibiotic efflux	resistance-nodulation-cell division (RND) antibiotic efflux pump	2.28686	4.39251	0	6.38424	8.84077	4.17632	0	0	0	260.447	1.1368	6.75358	8.47078	1634.58	0	429.663	0	0	3.37709	0	7.48356	0	0	0.608404	0.592929	6.19746	0	1.59565	0	852.382	0	13.7744	3.39222	1.76189	1.83743	0	2.30145	antibiotic target alteration
lcl|NZ_CP008805.1_cds_WP_000896268.1_4472	29	cephamycin; penam; cephalosporin; fluoroquinolone antibiotic	antibiotic efflux	resistance-nodulation-cell division (RND) antibiotic efflux pump	0	0	0	0	4.42038	1.39211	2.81235	0	0	6.29098	2.2736	4.50239	3.85036	41.6159	0	4.79178	0	0	0	0	0	0	0	4.86723	1.18586	2.06582	0	1.59565	4.2224	9.94999	0	0	0	1.76189	0	0	0	antibiotic efflux
lcl|NZ_CP008805.1_cds_WP_000919792.1_5477	4	peptide antibiotic	antibiotic target alteration	pmr phosphoethanolamine transferase	0	0	0	1.27685	0	2.08816	0	0	0	13.2111	0	4.50239	8.47078	27.7439	0	4.79178	0	0	1.68855	0	0	0	0	1.21681	0	0	0	0	0	30.6791	0.223032	0	3.39222	0	0	0	0	antibiotic target alteration
lcl|NZ_CP008805.1_cds_WP_000948724.1_3310	9	fosfomycin	antibiotic target alteration	GlpT	2.28686	2.92834	0	6.38424	26.5223	6.96053	0	0	0	42.1496	3.4104	4.50239	30.0328	1633.42	0	138.962	0	1.41085	5.06564	0	1.24726	0	0	2.43361	0.592929	10.3291	0	0	0	128.521	0	4.59147	3.39222	9.69039	0	0	0	antibiotic target alteration
lcl|NZ_CP008805.1_cds_WP_000991370.1_3526	16	fluoroquinolone antibiotic; macrolide antibiotic; penam; tetracycline antibiotic	antibiotic efflux	resistance-nodulation-cell division (RND) antibiotic efflux pump; major facilitator superfamily (MFS) antibiotic efflux pump	11.4343	10.2492	0	7.66109	48.6242	4.87237	0	0	0	0	7.95761	67.5358	29.2627	0	0	75.0712	0	0	0	0	1.55908	1.57671	9.10395	12.7765	1.18586	51.6455	0	4.78696	0	122.716	0	4.59147	6.78444	10.5713	0	0	0.76715	antibiotic efflux
lcl|NZ_CP008805.1_cds_WP_001018694.1_3524	28	tetracycline antibiotic	antibiotic efflux	major facilitator superfamily (MFS) antibiotic efflux pump	0.980081	1.46417	0	5.10739	0	0	0	0	0	4.40369	1.1368	0	3.08029	30.0559	0	1.59726	0	0	0	0	0.311815	0	3.90169	2.43361	1.18586	0	0	0	0	4.97499	0	0	0	4.40472	0.612477	0	0	antibiotic efflux
lcl|NZ_CP008805.1_cds_WP_001082000.1_4746	35	penam; fluoroquinolone antibiotic; macrolide antibiotic	antibiotic efflux	resistance-nodulation-cell division (RND) antibiotic efflux pump	1.30677	0	0	1.27685	0	3.48026	0	0	0	3.77459	1.1368	0	1.54014	34.6799	0	14.3753	0	0	0	0	0.311815	0	0	1.21681	0	0	0	0	0	33.1666	0	0	0	0.880945	0.612477	0	0	antibiotic efflux
lcl|NZ_CP008805.1_cds_WP_001132452.1_538	5	rifamycin antibiotic; fluoroquinolone antibiotic; penam; glycylcycline; tetracycline antibiotic; cephalosporin; triclosan; phenicol antibiotic	antibiotic efflux	resistance-nodulation-cell division (RND) antibiotic efflux pump	32.6694	27.8192	2.79831	20.4296	57.465	48.0276	10.5463	37.7801	0	474.34	59.1137	67.5358	228.711	1374.48	0	1100.51	0	3.52714	16.8855	14.4405	9.66627	1.57671	2.60113	14.6017	5.92929	24.7898	0	27.1261	0	4004.04	0.223032	87.238	13.5689	88.0945	3.67486	22.0095	51.399	antibiotic efflux
lcl|NZ_CP008805.1_cds_WP_001136983.1_5697	22	fluoroquinolone antibiotic; phenicol antibiotic; acridine dye; lincosamide antibiotic; nucleoside antibiotic	antibiotic efflux	major facilitator superfamily (MFS) antibiotic efflux pump	13.3944	4.39251	0	1.27685	11.051	0	9.84323	0.363271	0	164.195	3.4104	81.043	8.47078	225.419	0	17.5699	1.99872	0	0	0	2.49452	1.57671	2.60113	3.04202	0.592929	4.13164	0	0	31.668	13.2666	0	0	0	5.28567	0	0	0	antibiotic efflux
lcl|NZ_CP008805.1_cds_WP_001180089.1_981	34	benzalkonium chloride; tetracycline antibiotic; rhodamine	antibiotic efflux	major facilitator superfamily (MFS) antibiotic efflux pump	0.326694	0	0	1.27685	2.21019	4.17632	0	0	0	15.7274	2.2736	6.75358	6.16057	39.3039	0	9.58356	0	0	0	0	0.311815	0	0	0	0	2.06582	0	3.19131	0	52.2374	0	0	0	0.880945	0	0	0.76715	antibiotic efflux
lcl|NZ_CP008805.1_cds_WP_001191074.1_4750	11	fluoroquinolone antibiotic; penam; macrolide antibiotic	antibiotic efflux	resistance-nodulation-cell division (RND) antibiotic efflux pump	5.2271	5.85668	0	5.10739	8.84077	4.17632	7.73397	0	0	54.1024	4.54721	65.2846	25.4124	630.018	0	39.9315	0	0	10.1313	0	0.62363	0	10.4045	10.9513	0.592929	400.769	0	3.19131	0	67.9916	0	0	20.3533	4.40472	0	0	0	antibiotic efflux
lcl|NZ_CP008805.1_cds_WP_001197900.1_3015	41	aminocoumarin antibiotic	antibiotic efflux	resistance-nodulation-cell division (RND) antibiotic efflux pump	9.14742	8.78502	0	6.38424	13.2612	16.7053	0	0	0	25.1639	4.54721	4.50239	11.5511	115.6	0	28.7507	0	0	0	0	1.55908	6.30685	0	1.21681	0.592929	4.13164	0	0	0	97.0124	0.223032	4.59147	3.39222	6.16661	0	0	1.5343	antibiotic efflux
lcl|NZ_CP008805.1_cds_WP_001263111.1_3613	13	aminoglycoside antibiotic	antibiotic efflux	resistance-nodulation-cell division (RND) antibiotic efflux pump	11.1076	10.2492	0	20.4296	46.414	9.04868	0	0	0	49.6987	4.54721	0	12.3211	172.244	0	70.2795	0	1.41085	5.06564	0	0.935445	0	2.60113	4.86723	4.1505	18.5924	0	3.19131	0	140.958	0	22.9574	16.9611	5.28567	0.612477	0	3.0686	antibiotic efflux
lcl|NZ_CP008805.1_cds_WP_001273201.1_4471	26	cephamycin; penam; cephalosporin; fluoroquinolone antibiotic	antibiotic efflux	resistance-nodulation-cell division (RND) antibiotic efflux pump	0.980081	0	0	0	2.21019	7.65658	1.40618	1.45308	0	7.54918	5.68401	2.25119	0.770071	27.7439	0	9.58356	0	0	5.06564	0	0.311815	0	1.30056	1.21681	0.592929	0	0	0	0	14.925	0	0	6.78444	1.76189	0	0	0	antibiotic efflux
lcl|NZ_CP008805.1_cds_WP_001281927.1_4254	2	peptide antibiotic	antibiotic target alteration	undecaprenyl pyrophosphate related proteins	0.326694	0	0	0	4.42038	6.26447	0	0	0	8.80737	0	6.75358	10.781	85.5438	0	28.7507	0	0	1.68855	0	0.311815	0	0	1.21681	0	2.06582	0	1.59565	0	279.429	0	0	6.78444	5.28567	0	0	3.0686	antibiotic target alteration
lcl|NZ_CP008805.1_cds_WP_001287378.1_1724	2	cephamycin; fluoroquinolone antibiotic; macrolide antibiotic; penam; tetracycline antibiotic; cephalosporin	antibiotic efflux	resistance-nodulation-cell division (RND) antibiotic efflux pump; major facilitator superfamily (MFS) antibiotic efflux pump	46.7172	33.6759	0	44.6897	360.261	141.299	0	0	0	753.03	172.794	531.282	1197.46	1832.26	0	1788.93	0	7.7597	55.7221	19.2541	37.106	3.15343	24.7107	91.8689	26.6818	72.3037	0	116.483	0	15206.9	0.446063	119.378	213.71	0	6.12477	0	79.7836	antibiotic efflux
lcl|NZ_CP008805.1_cds_WP_001295176.1_3847	36	fluoroquinolone antibiotic	antibiotic efflux	major facilitator superfamily (MFS) antibiotic efflux pump	5.55379	4.39251	0	0	4.42038	6.96053	0	0	0	10.6947	7.95761	2.25119	11.5511	110.976	0	38.3343	0	0.705427	0	4.81352	1.24726	0	0	1.82521	0.592929	0	0	3.19131	0	1897.96	0.223032	0	3.39222	1.76189	0.612477	0	2.30145	antibiotic efflux
lcl|NZ_CP008805.1_cds_WP_001295324.1_539	4	rifamycin antibiotic; fluoroquinolone antibiotic; penam; glycylcycline; tetracycline antibiotic; cephalosporin; triclosan; phenicol antibiotic	antibiotic efflux	resistance-nodulation-cell division (RND) antibiotic efflux pump	10.1275	10.2492	0	5.10739	35.3631	25.0579	0	0	0	0	20.4624	29.2655	149.394	0	0	456.816	0	3.52714	6.75419	0	9.35445	1.57671	11.7051	17.0353	2.37172	45.448	0	22.3391	0	0	0.446063	13.7744	30.53	49.3329	0.612477	0	26.8502	antibiotic efflux
lcl|NZ_CP008805.1_cds_WP_001301578.1_3527	6	fluoroquinolone antibiotic; macrolide antibiotic; penam; tetracycline antibiotic	antibiotic efflux	resistance-nodulation-cell division (RND) antibiotic efflux pump; major facilitator superfamily (MFS) antibiotic efflux pump	29.4024	30.7476	0	40.8592	154.713	5.56842	0.703088	0	0	169.227	9.09441	51.7775	28.4926	2367.48	0	108.614	0	0	21.9511	9.62703	1.87089	0	14.3062	19.4689	4.1505	20.6582	0	7.97826	0	90.379	0	0	6.78444	14.0951	0	0	0.76715	antibiotic efflux
lcl|NZ_CP008805.1_cds_WP_001301602.1_3525	31	tetracycline antibiotic	antibiotic efflux	major facilitator superfamily (MFS) antibiotic efflux pump	0.326694	0	0	0	4.42038	0	0	0	0	8.17827	1.1368	0	1.54014	23.1199	0	11.1808	0	0	0	0	0	0	1.30056	1.82521	0	0	0	0	0	4.97499	0	0	0	0	0	0	0	antibiotic efflux
lcl|NZ_CP008805.1_cds_WP_001302673.1_3846	37	fluoroquinolone antibiotic	antibiotic efflux	major facilitator superfamily (MFS) antibiotic efflux pump	1.63347	7.32085	0	2.5537	6.63058	6.26447	0	0	0	16.9856	4.54721	2.25119	26.1824	71.6718	0	110.211	0	0	8.44274	0	0.311815	1.57671	2.60113	2.43361	0	2.06582	0	4.78696	0	7.46249	0	0	0	6.16661	0.612477	0	2.30145	antibiotic efflux
lcl|NZ_CP008805.1_cds_WP_038430906.1_1437	24	fluoroquinolone antibiotic	antibiotic efflux	major facilitator superfamily (MFS) antibiotic efflux pump	6.20718	1.46417	0	1.27685	0	4.87237	0	0	0	6.29098	0	0	9.24086	46.2399	0	7.9863	0	0.705427	6.75419	0	0.62363	0	0	4.86723	0	0	0	1.59565	0	18.2416	0	0	0	1.76189	0	0	0	antibiotic efflux
lcl|NZ_CP008805.1_cds_WP_038431151.1_5440	33	acridine dye; nucleoside antibiotic	antibiotic efflux	major facilitator superfamily (MFS) antibiotic efflux pump	0.653387	0	0	0	4.42038	2.78421	0	0	0	5.03278	4.54721	4.50239	4.62043	10.404	0	1.59726	0	0	0	0	0	0	1.30056	0	0	0	0	0	0	9.12082	0	0	0	0	0	0	0	antibiotic efflux
lcl|NZ_CP008855.1_cds_WP_038535382.1_331	23	glycopeptide antibiotic	antibiotic target alteration	glycopeptide resistance gene cluster; vanR	0	1.46417	0	1.27685	0	0	11.9525	32.3311	0	0	0	4.50239	0.770071	0	0.512556	0	0	0.705427	1.68855	0	0.62363	4.73014	46.8203	0	5.33636	0	4.9241	0	0	6.63332	0	0	0	11.4523	0	0	0	antibiotic target alteration
lcl|NZ_CP009240.1_cds_WP_002578914.1_1452	1	tetracycline antibiotic	antibiotic efflux	major facilitator superfamily (MFS) antibiotic efflux pump	20.9084	84.9219	18.8886	630.763	1712.9	8.35263	0.703088	15.6206	5.12386	237.799	317.168	270.143	1080.41	433.499	228.6	59.0986	135.913	0	830.765	1213.01	212.346	450.94	0	896.787	15.4162	272.688	470.251	248.922	935.263	342.445	182.44	87.238	3354.9	583.186	350.95	578.536	130.415	antibiotic efflux
lcl|NZ_CP009302.1_cds_WP_082019811.1_1379	3	nucleoside antibiotic	reduced permeability to antibiotic	tunicamycin resistance protein	0	0	0	3.83055	0	0	0	0	0	0	0	0	0	0	0	0	0	0	0	0	0	0	0	0	100.798	64.0404	0	6.38261	4.2224	0	0	0	3.39222	22.9046	0	31.4421	0	reduced permeability to antibiotic
lcl|NZ_CP010449.1_cds_WP_074485858.1_1113	20	aminoglycoside antibiotic	antibiotic inactivation	ANT(6)	0	33.6759	0	0	0	0	0	15.9839	0	0.629098	1.1368	0	0	0	0	46.3206	0	0	0	0	0	0	0	0	0	0	0	0	59.1137	0	0	0	0	7.04756	18.3743	0	0	antibiotic inactivation
lcl|NZ_CP011307.1_cds_WP_002586627.1_2627	4	tetracycline antibiotic	antibiotic target protection	tetracycline-resistant ribosomal protection protein	0	3724.85	0	0	1034.37	0	816.285	0	0	878.85	0	0	0	3560.47	0	0	0	313.915	0	933.822	0	969.679	0	625.439	777.923	0	0	0	688.252	0	0	0	1716.46	479.234	1144.11	0	0	antibiotic target protection
lcl|NZ_CP011786.1_cds_WP_033503706.1_962	19	aminocoumarin antibiotic; macrolide antibiotic; tetracycline antibiotic; monobactam	antibiotic efflux	resistance-nodulation-cell division (RND) antibiotic efflux pump	0	0	0	0	0	0	0	0	4.33558	0	0	0	0	0	0	0	0	0	0	0	4.36541	0	0	0	0	0	0	0	0	0	0	0	16.9611	10.5713	5.5123	0	0	antibiotic efflux
lcl|NZ_CP012098.1_cds_WP_002292226.1_1838	1	lincosamide antibiotic; streptogramin antibiotic; macrolide antibiotic	antibiotic target alteration	Erm 23S ribosomal RNA methyltransferase	36.5897	0	541.473	0	0	9.04868	0	1390.6	0.788287	588.836	405.838	913.985	58.5254	1084.33	266.529	0	93.94	73.3644	81.0503	231.049	299.342	484.051	870.078	0	155.94	0	3587.21	277.644	6352.61	364.833	87.6514	73.4636	0	398.187	1042.44	1348.87	88.2222	antibiotic target alteration
lcl|NZ_CP012112.1_cds_WP_031611451.1_3246	6	aminoglycoside antibiotic	antibiotic inactivation	AAC(3)	4.24702	20.4984	9.09451	15.3222	30.9427	18.7934	0	0.363271	13.0067	70.459	2.2736	38.2703	231.021	0	5.63811	113.405	245.177	0	3.37709	0	0	0	0	6.69244	4.74343	0	2.46205	0	0	0.829165	0	0	0	0	1.22495	25.1537	2.30145	antibiotic inactivation
lcl|NZ_CP012559.1_cds_WP_041501002.1_155	31	streptogramin antibiotic	antibiotic inactivation	streptogramin vat acetyltransferase	0.326694	0	0	3.83055	4.42038	0	0	0	0	0	0	0	0	0	1.53767	0	4.66369	0	0	0	0	93.0261	3.90169	1.21681	0	0	2.46205	0	8.44481	0	0	0	1153.35	0	0	3.14421	0	antibiotic inactivation
lcl|NZ_CP012890.1_cds_WP_060472359.1_1970	27	oxazolidinone antibiotic; tetracycline antibiotic; phenicol antibiotic	antibiotic target protection	ABC-F ATP-binding cassette ribosomal protection protein	0.326694	0	2.09873	35.7518	0	0.696053	0	0	0	2.51639	1.1368	0	0	0	0.512556	0	0	0	3.37709	0	0	0	80.635	0	4.74343	33.0531	0	0	0	0	0	0	0	0.880945	0	0	1.5343	antibiotic target protection
lcl|NZ_CP013476.1_cds_726	8	aminoglycoside antibiotic	antibiotic inactivation	ANT(9)	2.61355	7.32085	0.699577	0	2.21019	0	7.03088	7.26541	3.54729	9.43647	0	0	0	0	0	0	0	1.41085	6.75419	4.81352	7.79538	0	0	6.69244	14.2303	14.4607	0	6.38261	0	12.4375	0.446063	18.3659	16.9611	4.40472	6.12477	3.14421	0	antibiotic inactivation
lcl|NZ_CP013476.1_cds_WP_002294505.1_728	4	aminoglycoside antibiotic	antibiotic inactivation	ANT(6)	723.627	285.513	7.69535	0	2.21019	0	363.496	1.81635	1.57657	56.6188	0	0	0	1.156	0	0	0	0	192.494	28.8811	38.9769	1.57671	0	111.946	157.719	0	0	513.8	0	0.829165	0	9.18295	0	147.999	0	59.7401	3.83575	antibiotic inactivation
lcl|NZ_CP013476.1_cds_WP_002294514.1_721	9	lincosamide antibiotic	antibiotic inactivation	lincosamide nucleotidyltransferase (LNU)	1.63347	21.9625	2.09873	3.83055	2.21019	0	4.21853	14.8941	11.8243	34.6004	13.6416	2.25119	0	2.31199	0	25.5562	0	0.705427	0	0	1.55908	3.15343	5.20226	1.82521	4.74343	2.06582	0	1.59565	0	7.46249	0.892126	22.9574	23.7455	9.69039	13.4745	3.14421	0.76715	antibiotic inactivation
lcl|NZ_CP013476.1_cds_WP_068759107.1_722	6	lincosamide antibiotic; pleuromutilin antibiotic	antibiotic target protection	ABC-F ATP-binding cassette ribosomal protection protein	2.94024	20.4984	4.19746	17.8759	8.84077	0	7.03088	37.7801	14.5833	54.1024	18.1888	0	4.62043	8.09198	1.02511	41.5288	333.787	0.705427	10.1313	14.4405	2.18271	4.73014	5.20226	6.08404	8.89394	14.4607	0	3.19131	0	16.5833	0.892126	45.9147	6.78444	7.9285	7.34973	28.2979	2.30145	antibiotic target protection
lcl|NZ_CP013476.1_cds_WP_068759601.1_2068	28	lincosamide antibiotic; streptogramin antibiotic; macrolide antibiotic	antibiotic target alteration	Erm 23S ribosomal RNA methyltransferase	0.326694	4.39251	1.39915	0	13.2612	0	1.40618	1.08981	4.72972	4.40369	2.2736	2.25119	0	0	0	0	6.66241	0.705427	1.68855	14.4405	0.311815	0	0	0	1.77879	0	0	3.19131	0	0	0.223032	4.59147	0	1.76189	0	3.14421	2.30145	antibiotic target alteration
lcl|NZ_CP013476.1_cds_WP_068759696.1_2261	7	tetracycline antibiotic	antibiotic target protection	tetracycline-resistant ribosomal protection protein	5.55379	30.7476	6.2962	91.9331	26.5223	4.17632	9.14014	53.4008	22.8603	58.5061	48.8825	4.50239	3.08029	1.156	5.63811	1.59726	1062.65	3.52714	77.6732	28.8811	11.5372	1.57671	6.50282	13.9933	40.9121	121.883	2.46205	22.3391	0	37.3124	4.9067	78.0551	220.494	10.5713	15.9244	28.2979	7.6715	antibiotic target protection
lcl|NZ_CP014170.1_cds_WP_017752839.1_852	2	nucleoside antibiotic	reduced permeability to antibiotic	tunicamycin resistance protein	18.9482	90.7785	116.13	38.3055	0	1.39211	0.703088	18.5268	0	164.195	303.526	0	0	113.288	0	166.115	0	4.93799	60.7877	0	7.79538	7.88357	0	0	0	0	0	3.19131	63.3361	0	0	0	0	0	4.28734	0	0	reduced permeability to antibiotic
lcl|NZ_CP015399.2_cds_WP_065551543.1_7063	9	oxazolidinone antibiotic; tetracycline antibiotic; phenicol antibiotic	antibiotic target protection	ABC-F ATP-binding cassette ribosomal protection protein	14.7012	17.57	28.6827	3.83055	15.4713	25.0579	0.703088	5.81233	24.0427	5.66188	11.368	2.25119	3.85036	1.156	1.53767	1.59726	8.66113	2.82171	3.37709	0	4.67723	4.73014	28.6124	13.3849	28.4606	6.19746	49.241	3.19131	0	1.65833	0.892126	0	0	0.880945	2.44991	9.43264	0	antibiotic target protection
lcl|NZ_CP015406.2_cds_WP_065534803.1_2019	37	glycopeptide antibiotic	antibiotic target alteration	glycopeptide resistance gene cluster; van ligase	25.8088	5.85668	0.699577	49.7971	17.6815	75.8697	4.92161	1.08981	44.1441	194.391	28.42	1920.27	20.0219	1367.54	4.613	89.4466	29.3146	0	5.06564	33.6946	7.17175	0	37.7164	25.5529	14.2303	6.19746	41.8548	12.7652	31.668	20.7291	10.9285	0	0	51.9758	9.18716	25.1537	156.499	antibiotic target alteration
lcl|NZ_CP016400.1_cds_WP_014566913.1_921	32	lincosamide antibiotic; streptogramin antibiotic; macrolide antibiotic	antibiotic target alteration	Erm 23S ribosomal RNA methyltransferase	0	1487.6	0	0	0	0	467.553	0	0	0	0	0	0	0	0	0	0	0	0	0	0	0	0	0	0	1237.43	0	0	0	0	0	0	0	0	0	0	0	antibiotic target alteration
lcl|NZ_CP016757.1_cds_WP_066747753.1_2792	2	lincosamide antibiotic	antibiotic inactivation	lincosamide nucleotidyltransferase (LNU)	813.467	0	13.9915	0	37.5733	0	864.798	21.433	0	0	38.6513	0	0	0	1944.64	642.099	0	0	0	187.727	672.897	3246.45	0	4.86723	2205.1	7224.17	0	0	23.2232	0	94.1193	0	37.3144	3578.4	0	12.5769	0	antibiotic inactivation
lcl|NZ_CP017110.1_cds_WP_001829870.1_1946	35	lincosamide antibiotic	antibiotic inactivation	lincosamide nucleotidyltransferase (LNU)	8.82073	0	0	0	33.1529	0	1.40618	0	1.97072	19.502	2.2736	0	0	2.31199	0	0	15.3235	14.814	422.137	4.81352	6.54812	0	179.478	26.7698	0	0	0	1319.6	2.1112	0	0	22.9574	0	0	75.3347	0	0	antibiotic inactivation
lcl|NZ_CP017305.1_cds_WP_069808545.1_149	8	oxazolidinone antibiotic; tetracycline antibiotic; phenicol antibiotic	antibiotic target protection	ABC-F ATP-binding cassette ribosomal protection protein	0	0	635.216	782.708	0	0	669.34	0	0	117.641	244.412	0	0	0	0.512556	0	0	0	0	0	52.0731	0	249.708	55.9731	0	0	0	0	0	0	0	0	0	0	0	0	105.867	antibiotic target protection
lcl|NZ_CP017748.1_cds_WP_071010492.1_2227	20	tetracycline antibiotic; fluoroquinolone antibiotic	antibiotic efflux	resistance-nodulation-cell division (RND) antibiotic efflux pump	0	0	0	0	0	0	0	0	0	0	48.8825	0	0	0	0	0	0	0	0	0	0	0	53.3231	34.679	0	0	0	3.19131	0	0	0	0	0	7.9285	13.4745	0	47.5633	antibiotic efflux
lcl|NZ_CP017754.1_cds_WP_071068449.1_220	43	tetracycline antibiotic; fluoroquinolone antibiotic	antibiotic efflux	resistance-nodulation-cell division (RND) antibiotic efflux pump	0	0	0	0	0	68.2132	15.4679	0	5.91215	3.77459	0	4.50239	0	0	16.9143	122.989	0	0	0	0	0	0	0	0	31.4252	103.291	0	0	0	0	28.9941	0	44.0989	0	0	3.14421	0	antibiotic efflux
lcl|NZ_CP018764.1_cds_WP_002328813.1_1999	11	streptogramin antibiotic	antibiotic inactivation	streptogramin vat acetyltransferase	0	768.689	5.59662	0	0	0	0	0	0	0	1.1368	0	19.2518	0	0	6.38904	0	16.2248	70.919	0	0	4.73014	0	0	0	208.648	0	0	0	0	0	0	0	48.452	0	0	0	antibiotic inactivation
lcl|NZ_CP020417.1_cds_WP_000027057.1_2604	29	penam; cephalosporin; monobactam; penem	antibiotic inactivation	TEM beta-lactamase	0	0	0	0	0	0	0	0	0	0	0	0	0	0	0	0	0	0	0	0	0	0	0	0	0	0	0	0	0	0	0	0	0	0	0	0	0	antibiotic inactivation
lcl|NZ_CP020859.1_cds_WP_001028144.1_2026	14	aminoglycoside antibiotic	antibiotic inactivation	APH(2''); AAC(6')	21.5618	2.92834	7.69535	14.0453	0	0	4.92161	0	0	0	2.2736	0	0	0	0	0	10.6599	7.7597	1.68855	9.62703	14.0317	1.57671	7.80339	3.65042	5.33636	4.13164	209.274	0	0	0	0.223032	0	0	0	0.612477	0	0	antibiotic inactivation
lcl|NZ_CP022413.2_cds_WP_000691758.1_305	15	tetracycline antibiotic	antibiotic target protection	tetracycline-resistant ribosomal protection protein	0	0	0	30.6444	15.4713	0	0	0	0	0	14.7784	0	0	0	0	0	129.917	0	0	0	18.0853	4.73014	0	0	0	0	0	0	0	19.0708	4.68366	55.0977	20.3533	0	0	12.5769	0	antibiotic target protection
lcl|NZ_CP022456.1_cds_WP_000027057.1_5189	27	penam; cephalosporin; monobactam; penem	antibiotic inactivation	TEM beta-lactamase	0	0	0	0	0	0	0	0	0	0	0	0	0	0	0	0	0.666241	0	0	0	0	0	0	0	0	12.3949	0	0	0	0	0	0	0	0	0	0	0	antibiotic inactivation
lcl|NZ_CP022464.2_cds_WP_002569200.1_5890	10	tetracycline antibiotic	antibiotic target protection	tetracycline-resistant ribosomal protection protein	11.1076	23.4267	6.2962	0	0	13.9211	7.03088	1.08981	41.7792	14.4693	0	0	80.8575	0	48.6928	0	0	11.9923	11.8198	28.8811	0	0	5.20226	13.9933	20.1596	16.5265	34.4687	0	0	0	0	0	0	10.5713	7.34973	0	9.2058	antibiotic target protection
lcl|NZ_LT635479.1_cds_WP_002586627.1_2367	5	tetracycline antibiotic	antibiotic target protection	tetracycline-resistant ribosomal protection protein	3.59363	0	0	0	0	1269.6	0	13199.8	2539.86	0	0	310.665	250.273	0	457.712	329.036	1239.87	0	322.513	0	5098.49	0	0	0	0	0	0	0	0	4149.97	883.651	509.654	0	0	0	339.575	0	antibiotic target protection
lcl|NZ_LT907848.1_cds_WP_015521635.1_2324	3	tetracycline antibiotic	antibiotic target protection	tetracycline-resistant ribosomal protection protein	71.2192	101.028	3523.77	178.759	172.395	64.0368	116.009	20.3432	100.112	53.4733	154.605	18.0095	126.292	191.896	41.517	210.838	3.3312	9.87598	173.92	57.7622	13.0962	3.15343	88.4384	92.4773	138.745	41.3164	211.736	19.1478	185.786	3.31666	14.4971	4.59147	13.5689	22.0236	59.4103	9.43264	18.4116	antibiotic target protection
SCJ62418.1	19	aminoglycoside antibiotic	antibiotic inactivation	APH(2'')	0	0	0	0	159.134	0	0	0	0	0	0	0	0	0	0	0	0	1.41085	6.75419	0	0	0	0	0	0	8.26327	0	9.57392	6.33361	4.14583	0	0	0	0	15.9244	12.5769	0	antibiotic inactivation
WP_002592615.1	3	aminoglycoside antibiotic	antibiotic inactivation	APH(2'')	55.5379	19.0342	20.9873	39.5823	41.9937	27.8421	31.639	37.0536	17.7364	61.0225	0	245.38	179.427	226.575	100.461	97.4329	217.194	8.46513	6.75419	0	5.30086	0	0	18.2521	0	14.4607	9.8482	6.38261	4.2224	0	2.00728	13.7744	6.78444	2.64283	7.96221	6.28843	9.2058	antibiotic inactivation
WP_004037507.1	12	tetracycline antibiotic; oxazolidinone antibiotic; phenicol antibiotic	antibiotic target protection	ABC-F ATP-binding cassette ribosomal protection protein	0.653387	1.46417	4.19746	0	0	0	4.21853	15.2574	0.788287	0.629098	0	2.25119	0.770071	114.444	12.3013	9.58356	0	0.705427	1.68855	0	0	1.57671	5.20226	0.608404	1.18586	2.06582	24.6205	4.78696	69.6697	12.4375	0.892126	0	0	3.52378	4.89982	103.759	0.76715	antibiotic target protection
WP_009252840.1	20	tetracycline antibiotic; oxazolidinone antibiotic; phenicol antibiotic	antibiotic target protection	ABC-F ATP-binding cassette ribosomal protection protein	2.61355	0	0	1.27685	6.63058	0	3.51544	0	2.759	0	0	0	0	2.31199	1.53767	0	0	0.705427	0	4.81352	2.49452	0	1.30056	0	0	0	0	0	0	1.65833	0	4.59147	0	0	0.612477	0	0	antibiotic target protection
WP_010708503.1	21	aminoglycoside antibiotic	antibiotic inactivation	APH(2'')	0	7.32085	5.59662	0	19.8917	0	0.703088	0	0	0	0	0	0	0	0	0	0	2.11628	0	0	0.62363	0	0	6.69244	0	2.06582	34.4687	3.19131	0	0	1.56122	0	0	6.16661	0	9.43264	0	antibiotic inactivation
WP_021401024.1	34	aminoglycoside antibiotic	antibiotic inactivation	APH(2'')	0	51.2459	0	0	249.752	0	0	31.2413	1.18243	20.7602	0	0	0	24.2759	0	35.1397	57.9629	0	28.7053	33.6946	14.6553	11.037	87.1378	0	0	0	307.756	25.5304	25.3344	1.65833	3.79154	18.3659	132.297	0	26.3365	3.14421	4.6029	antibiotic inactivation
WP_021749270.1	33	glycopeptide antibiotic	antibiotic target alteration	glycopeptide resistance gene cluster; van ligase	13.3944	13.1775	27.9831	10.2148	4.42038	11.8329	10.5463	0	0	0.629098	2.2736	9.00477	4.62043	0	0.512556	7.9863	1.33248	0	5.06564	0	0.311815	0	11.7051	1.21681	0.592929	41.3164	14.7723	0	2.1112	0	2.45335	0	0	3.52378	0	0	0	antibiotic target alteration
WP_023281079.1	7	penam	antibiotic inactivation	HERA beta-lactamase	1.96016	24.8909	5.59662	0	13.2612	15.3132	0	0	8.67115	5.03278	1.1368	0	20.0219	31.2119	3.58789	22.3616	47.9693	0	0	0	0	0	3.90169	3.04202	2.96465	0	0	0	0	0	0	0	0	0	0	0	0	antibiotic inactivation
WP_025544212.1	26	streptogramin antibiotic	antibiotic inactivation	streptogramin vat acetyltransferase	2.61355	0	0	0	0	1.39211	0	10.1716	2.36486	3.77459	0	0	1.54014	41.6159	3.07533	0	0	0.705427	0	0	0.311815	0	0	0	0	0	0	0	0	0	0	0	0	0	0.612477	0	0.76715	antibiotic inactivation
WP_031472906.1	15	cephalosporin; penam	antibiotic inactivation	OXA beta-lactamase	0	2.92834	6.99577	15.3222	0	12.5289	11.2494	1.81635	0	0	1.1368	2.25119	0	1.156	9.226	0	0	2.11628	3.37709	4.81352	1.55908	6.30685	3.90169	6.69244	5.33636	4.13164	0	0	2.1112	0	0.223032	0	0	0	0	0	0	antibiotic inactivation
WP_054325918.1	16	cephalosporin; penam	antibiotic inactivation	OXA beta-lactamase	133.944	1.46417	17.4894	17.8759	4.42038	1.39211	4.21853	0.726541	0	0	0	0	0	3.46799	0	4.79178	0	1.41085	10.1313	0	0.311815	14.1904	3.90169	0	5.92929	26.8556	0	0	0	0	0	0	0	0	1.22495	0	0	antibiotic inactivation
WP_070087585.1	17	tetracycline antibiotic	antibiotic target protection	tetracycline-resistant ribosomal protection protein	0.653387	8.78502	0	5.10739	2.21019	5.56842	0.703088	2.17962	0.788287	2.51639	3.4104	0	0	0	0.512556	0	5.99617	0.705427	0	4.81352	0.311815	0	1.30056	0.608404	1.18586	2.06582	7.38615	0	0	2.4875	1.11516	0	10.1767	2.64283	1.22495	3.14421	0.76715	antibiotic target protection
WP_072525885.1	29	glycopeptide antibiotic	antibiotic target alteration	glycopeptide resistance gene cluster; van ligase	0.326694	0	0	0	0	1.39211	0	0	0	1.2582	1.1368	0	5.3905	0	79.4461	0	106.599	0	0	0	0	0	1.30056	0	0	0	2.46205	7.97826	0	0	2.89941	0	0	2.64283	0	3.14421	0	antibiotic target alteration
WP_083335006.1	22	aminoglycoside antibiotic	antibiotic inactivation	APH(3')	4.90041	0	4.19746	0	0	2.08816	18.9834	0	0	15.7274	0	0	1.54014	1.156	0	1.59726	0	0	0	0	0.311815	0	0	3.65042	0	22.724	0	0	0	0	0	4.59147	0	0	0	0	0	antibiotic inactivation
WP_087151270.1	32	carbapenem; cephalosporin; monobactam	antibiotic inactivation	PDC beta-lactamase	23.1953	1.46417	62.2624	0	6.63058	11.1368	0	10.1716	6.70044	0	11.368	0	10.0109	0	9.226	31.9452	1.99872	0	0	0	3.42997	0	0	0	0	26.8556	0	0	0	0	4.01457	0	0	0	0	0	0	antibiotic inactivation
WP_087243267.1	17	carbapenem	antibiotic inactivation	SPG beta-lacatamase	0	0	0	0	6.63058	0	0	0	0	0	1.1368	2.25119	2.31021	16.184	4.613	7.9863	41.9732	2.11628	0	0	0	0	0	0	1.77879	8.26327	0	0	4.2224	0	0	0	0	0	1.22495	56.5959	0	antibiotic inactivation
WP_087304040.1	18	carbapenem	antibiotic inactivation	SPG beta-lacatamase	15.0279	2.92834	0	0	0	0	2.10926	0	0.394143	0	2.2736	0	3.08029	17.34	0.512556	0	19.9872	0.705427	0	0	0.311815	0	0	0	0	0	9.8482	0	29.5568	4.97499	0.223032	0	0	0	0.612477	22.0095	0	antibiotic inactivation
WP_087305698.1	11	glycopeptide antibiotic	antibiotic target alteration	glycopeptide resistance gene cluster; van ligase	0	0	2.09873	12.7685	2.21019	0	2.81235	0	0	0.629098	12.5048	0	0	0	0	0	0	4.93799	0	33.6946	1.55908	0	9.10395	17.6437	53.3636	0	0	3.19131	0	20.7291	4.01457	0	3.39222	3.52378	11.0246	0	3.83575	antibiotic target alteration
WP_087418772.1	13	tetracycline antibiotic; oxazolidinone antibiotic; phenicol antibiotic	antibiotic target protection	ABC-F ATP-binding cassette ribosomal protection protein	0.980081	2.92834	0.699577	3.83055	2.21019	11.1368	2.81235	1.81635	7.48872	0	0	6.75358	0	0	0	1.59726	14.6573	0.705427	0	9.62703	0.935445	0	1.30056	6.69244	9.48687	266.491	0	4.78696	0	0	1.56122	18.3659	40.7066	4.40472	3.67486	3.14421	0	antibiotic target protection
WP_089825186.1	10	tetracycline antibiotic	antibiotic efflux	major facilitator superfamily (MFS) antibiotic efflux pump	0	2.92834	0.699577	52.3508	53.0446	0	0	0	0	0	10.2312	2.25119	0	0	0	0	0	23.2791	27.0168	0	0	0	1.30056	0	41.505	45.448	29.5446	41.487	69.6697	19.9	0.446063	0	0	1.76189	0	0	0	antibiotic efflux
WP_092360856.1	19	tetracycline antibiotic; oxazolidinone antibiotic; phenicol antibiotic	antibiotic target protection	ABC-F ATP-binding cassette ribosomal protection protein	1.30677	0	3.49789	11.4916	0	0.696053	3.51544	0	16.554	0.629098	3.4104	0	0	0	7.17578	0	3.3312	0	0	0	0	0	0	3.04202	2.37172	0	12.3102	0	0	0	0.223032	0	0	0	2.44991	0	0	antibiotic target protection
