# Supplementary material for: Systematic profiling of the chicken gut microbiome reveals dietary supplementation with antibiotics alters expression of multiple microbial pathways with minimal impact on community structure
Source: Microbiome. 2022 Aug 15;10:127. doi: 10.1186/s40168-022-01319-7 (PMC9377095; doi:10.1186/s40168-022-01319-7)
Supplement: Supplementary file 28 — Additional file 27: Supplemental Table 14. Expression of transcripts (RPKM) associated with antimicrobial resistance mechanisms across jejunum samples. [file 40168_2022_1319_MOESM27_ESM.xlsx]

## Sheet: Supplemental Table 13
Supplemental Table 14 Expression of transcripts (RPKM) associated with antimicrobial resistance mechanisms across jejunum samples
					Day24_Jejunum_Corn				Day24_Jejunum_Corn_antibiotics				Day24_Jejunum_Wheat				Day24_Jejunum_Wheat_antibiotics				Day40_Jejunum_Corn					Day40_Jejunum_Corn_antibiotics					Day40_Jejunum_Wheat					Day40_Jejunum_Wheat_antibiotics
geneID	clusterOrder	DrugClass	ResistanceMechanism	AMRGeneFamily	Sample_45	Sample_48	Sample_49	Sample_52	Sample_39	Sample_47	Sample_50	Sample_51	Sample_40	Sample_41	Sample_44	Sample_46	Sample_38	Sample_42	Sample_43	Sample_53	Sample_61	Sample_62	Sample_67	Sample_70	Sample_72	Sample_58	Sample_59	Sample_65	Sample_69	Sample_71	Sample_54	Sample_55	Sample_60	Sample_66	Sample_68	Sample_56	Sample_57	Sample_63	Sample_64	Sample_73	condition
CCY23829.1	55	fluoroquinolone antibiotic; tetracycline antibiotic	antibiotic efflux	resistance-nodulation-cell division (RND) antibiotic efflux pump	0	0	0	0	0	0	0	0	0	0	0	0	0	0	0	0	0	0	0	0	0	0	0	0	0	0	0	0	0	0	0	0	0	0	0	0	antibiotic efflux
CDC48504.1	13	tetracycline antibiotic; oxazolidinone antibiotic; phenicol antibiotic	antibiotic target protection	ABC-F ATP-binding cassette ribosomal protection protein	0	0	0	0	0	0	0	0	0	0	0	0	0	0	0	0	0	0	0	0	0	0	0	0	0	0	0	0	0	0	0	0	0	0	0	0	antibiotic target protection
CDE10765.1	21	penam	antibiotic inactivation	AER beta-lactamase	0	0	0	0	0	0	0	0	0	0	0	0	0	0	0	0	0	0	0	0	0	0	0	0	0	0	0	0	0	0	0	0	0	0	0	0	antibiotic inactivation
EDS10894.1	23	macrolide antibiotic	antibiotic target protection	ABC-F ATP-binding cassette ribosomal protection protein	0	0	0	0	0	0	0	0	0	0	0	0	0	0	0	0	0	0	0	0	0	0	0	0	0	0	0	0	0	0	0	0	0	0	0	0	antibiotic target protection
lcl|NC_002696.2_cds_NP_420942.1_2122	25	carbapenem; penam	antibiotic inactivation	CAU beta-lactamase	0	0	0	0	0	0	0	0	0	0	0	0	0	0	0	0	0	0	0	0	0	0	0	0	0	0	0	0	0	0	0	0	0	0	0	0	antibiotic inactivation
lcl|NC_004668.1_cds_NP_816352.1_2537	5	lincosamide antibiotic; pleuromutilin antibiotic; streptogramin antibiotic	antibiotic target protection	ABC-F ATP-binding cassette ribosomal protection protein	0	0	0	0	0.44401	0	0	0	0	0	0	0	0	0	0	0	0	0	0	0	0	0.672498	0	0	24.4715	0	0	0	0	0	0	0	0	38.5068	0	0	antibiotic target protection
lcl|NC_010488.1_cds_WP_000027057.1_5149	12	penam; cephalosporin; monobactam; penem	antibiotic inactivation	TEM beta-lactamase	0	0	0	0	0	0	0	0	7.67964	0	0	0	0	0	0	0	0	0	0	0	0	0	0	0	0	0	0	0	0	0	0	0	0	0	0	0	antibiotic inactivation
lcl|NC_011740.1_cds_WP_000704800.1_2083	19	peptide antibiotic	antibiotic target alteration	pmr phosphoethanolamine transferase	0	0	0	0	0	0	0	0	0	0	0	0	0	0	0	0	0	0	0	0	0	0	0	0	0	0	0	0	0	0	0	0	0	0	0	0	antibiotic target alteration
lcl|NC_011750.1_cds_YP_002406136.1_88	34	cephalosporin; penam; carbapenem; monobactam; cephamycin	antibiotic target alteration	Penicillin-binding protein mutations conferring resistance to beta-lactam antibiotics	0	0	0	0	0	0	0	0	0	0	0	0	0	0	0	1.41875	0	0	0	0	0	0	0	0	0	0	0	0	0	0	0	0	0	0	0	0	antibiotic target alteration
lcl|NC_011750.1_cds_YP_002406253.1_205	15	rifamycin antibiotic; tetracycline antibiotic; fluoroquinolone antibiotic; penam; glycylcycline; cephalosporin; triclosan; phenicol antibiotic	antibiotic target alteration; antibiotic efflux	resistance-nodulation-cell division (RND) antibiotic efflux pump	0	0	0	0	0	0	0	0	0	0	0	0	0	0	0	0	0	0	0	0	0	0	0	0	0	0	0	0	0	0	0	0	0	0	0	0	antibiotic target alteration
lcl|NC_011750.1_cds_YP_002406254.1_206	36	rifamycin antibiotic; fluoroquinolone antibiotic; penam; glycylcycline; tetracycline antibiotic; cephalosporin; triclosan; phenicol antibiotic	antibiotic efflux	resistance-nodulation-cell division (RND) antibiotic efflux pump	0	0	0	0	0	0	0	0	0	0	0	0	0	0	0	1.41875	0	0	0	0	0	0	0	0	0	0	0	0	0	0	0	0	0	0	0	0	antibiotic efflux
lcl|NC_011750.1_cds_YP_002406679.1_631	65	aminoglycoside antibiotic	antibiotic efflux	kdpDE	0	0	0	0	0	0	0	0	0	0	0	0	0	0	0	0	0	0	0	0	0	0	0	0	0	0	0	0	0	0	0	0	0	0	0	0	antibiotic efflux
lcl|NC_011750.1_cds_YP_002406846.1_798	64	benzalkonium chloride; tetracycline antibiotic; rhodamine	antibiotic efflux	major facilitator superfamily (MFS) antibiotic efflux pump	0	0	0	0	0	0	0	0	0	0	0	0	0	0	0	0	0	0	0	0	0	0	0	0	0	0	0	0	0	0	0	0	0	0	0	0	antibiotic efflux
lcl|NC_011750.1_cds_YP_002406855.1_807	20	nitrofuran antibiotic	antibiotic target alteration	antibiotic resistant nfsA	0	0	0	0	0	0	0	0	0	0	0	0	0	0	0	0	0	0	0	0	0	0	0	0	0	0	0	0	0	0	0	0	0	0	0	0	antibiotic target alteration
lcl|NC_011750.1_cds_YP_002406960.1_912	70	aminocoumarin antibiotic	antibiotic efflux	resistance-nodulation-cell division (RND) antibiotic efflux pump	0	0	0	0	0	0	0	0	0	0	0	0	0	0	0	0	0	0	0	0	0	0	0	0	0	0	0	0	0	0	0	0	0	0	0	0	antibiotic efflux
lcl|NC_011750.1_cds_YP_002406961.1_913	69	aminocoumarin antibiotic	antibiotic efflux	resistance-nodulation-cell division (RND) antibiotic efflux pump	0	0	0	0	0	0	0	0	0	0	0	0	0	0	0	0	0	0	0	0	0	0	0	0	0	0	0	0	0	0	0	0	0	0	0	0	antibiotic efflux
lcl|NC_011750.1_cds_YP_002406962.1_914	68	aminocoumarin antibiotic	antibiotic efflux	resistance-nodulation-cell division (RND) antibiotic efflux pump	0	0	0	0	0	0	0	0	0	0	0	0	0	0	0	0	0	0	0	0	0	0	0	0	0	0	0	0	0	0	0	0	0	0	0	0	antibiotic efflux
lcl|NC_011750.1_cds_YP_002407012.1_964	18	peptide antibiotic	antibiotic target alteration	pmr phosphoethanolamine transferase	0	0	0	0	0	0	0	0	0	0	0	0	0	0	0	0	0	0	0	0	0	0	0	0	0	0	0	0	0	0	0	0	0	0	0	0	antibiotic target alteration
lcl|NC_011750.1_cds_YP_002407572.1_1521	63	cephamycin; fluoroquinolone antibiotic; macrolide antibiotic; penam; tetracycline antibiotic; cephalosporin	antibiotic efflux	resistance-nodulation-cell division (RND) antibiotic efflux pump; major facilitator superfamily (MFS) antibiotic efflux pump	0	0	0	0	0	0	0	0	0	0	0	0	0	0	0	0	0	0	0	0	0	0	0	0	0	0	0	0	0	0	0	0	0	0	0	0	antibiotic efflux
lcl|NC_011750.1_cds_YP_002407806.1_1753	14	rifamycin antibiotic; tetracycline antibiotic; fluoroquinolone antibiotic; penam; glycylcycline; cephalosporin; triclosan; phenicol antibiotic	antibiotic target alteration; antibiotic efflux	resistance-nodulation-cell division (RND) antibiotic efflux pump	0	0	0	0	0	0	0	0	0	0	0	0	0	0	0	0	0	0	0	0	0	0	0	0	0	0	0	0	0	0	0	0	0	0	0	0	antibiotic target alteration
lcl|NC_011750.1_cds_YP_002407807.1_1754	4	fluoroquinolone antibiotic; phenicol antibiotic; penem; penam; glycylcycline; carbapenem; cephalosporin; triclosan; cephamycin; rifamycin antibiotic; tetracycline antibiotic; monobactam	reduced permeability to antibiotic; antibiotic efflux	resistance-nodulation-cell division (RND) antibiotic efflux pump; General Bacterial Porin with reduced permeability to beta-lactams	0	0	0	0	0	0	0	0	0	0	0	0	0	0	0	0	0	0	0	0	0	0	0	0	0	0	0	0	0	0	0	0	0	0	0	0	reduced permeability to antibiotic
lcl|NC_011750.1_cds_YP_002408061.1_2008	62	fluoroquinolone antibiotic	antibiotic efflux	major facilitator superfamily (MFS) antibiotic efflux pump	0	0	0	0	0	0	0	0	0	0	0	0	0	0	0	0	0	0	0	0	0	0	0	0	0	0	0	0	0	0	0	0	0	0	0	0	antibiotic efflux
lcl|NC_011750.1_cds_YP_002408074.1_2021	54	fosfomycin	antibiotic efflux	major facilitator superfamily (MFS) antibiotic efflux pump	0	0	0	0	0	0	0	0	0	0	0	0	0	0	0	0	0	0	0	0	0	0	0	0	0	0	0	0	0	0	0	0	0	0	0	0	antibiotic efflux
lcl|NC_011750.1_cds_YP_002408196.1_2143	51	nitroimidazole antibiotic	antibiotic efflux	ATP-binding cassette (ABC) antibiotic efflux pump	0	0	0	0	0	0	0	0	0	0	0	0	0	0	0	0	0	0	0	0	0	0	0	0	0	0	0	0	0	0	0	0	0	0	0	0	antibiotic efflux
lcl|NC_011750.1_cds_YP_002408308.1_2255	37	peptide antibiotic	antibiotic efflux	ATP-binding cassette (ABC) antibiotic efflux pump	0	0	0	0	0	0	0	0	0	0	0	0	0	0	0	1.41875	0	0	0	0	0	0	0	0	0	0	0	0	0	0	0	0	0	0	0	0	antibiotic efflux
lcl|NC_011750.1_cds_YP_002408341.1_2288	31	fosfomycin	antibiotic target alteration	GlpT	0	0	0	0	0	0	0	0	0	0	0	0	0	0	0	0	0	0	0	0	0	0	0	0	0	0	0	0	0	0	0	0	0	0	0	0	antibiotic target alteration
lcl|NC_011750.1_cds_YP_002408464.1_2411	48	tetracycline antibiotic	antibiotic efflux	major facilitator superfamily (MFS) antibiotic efflux pump	0	0	0	0	0	0	0	0	0	0	0	0	0	0	0	0	0	0	0	0	0	0	0	0	0	0	0	0	0	0	0	0	0	0	0	0	antibiotic efflux
lcl|NC_011750.1_cds_YP_002408465.1_2412	47	tetracycline antibiotic	antibiotic efflux	major facilitator superfamily (MFS) antibiotic efflux pump	0	0	0	0	0	0	0	0	0	0	0	0	0	0	0	0	0	0	0	0	0	0	0	0	0	0	0	0	0	0	0	0	0	0	0	0	antibiotic efflux
lcl|NC_011750.1_cds_YP_002408466.1_2413	59	fluoroquinolone antibiotic; macrolide antibiotic; penam; tetracycline antibiotic	antibiotic efflux	resistance-nodulation-cell division (RND) antibiotic efflux pump; major facilitator superfamily (MFS) antibiotic efflux pump	0	0	0	0	0	0	0	0	0	0	0	0	0	0	0	0	0	0	0	0	0	0	0	0	0	0	0	0	0	0	0	0	0	0	0	0	antibiotic efflux
lcl|NC_011750.1_cds_YP_002408467.1_2414	38	fluoroquinolone antibiotic; macrolide antibiotic; penam; tetracycline antibiotic	antibiotic efflux	resistance-nodulation-cell division (RND) antibiotic efflux pump; major facilitator superfamily (MFS) antibiotic efflux pump	0	0	0	0	0	0	0	0	0	0	0	0	0	0	0	1.41875	0	0	0	0	0	0	0	0	0	0	0	0	0	0	0	0	0	0	0	0	antibiotic efflux
lcl|NC_011750.1_cds_YP_002408555.1_2502	33	aminoglycoside antibiotic	antibiotic efflux	resistance-nodulation-cell division (RND) antibiotic efflux pump	0	0	0	0	0	0	0	0	0	0	0	0	0	0	0	2.8375	0	0	0	0	0	0	0	0	0	0	0	0	0	0	0	0	0	0	0	0	antibiotic efflux
lcl|NC_011750.1_cds_YP_002408807.1_2753	61	fluoroquinolone antibiotic	antibiotic efflux	major facilitator superfamily (MFS) antibiotic efflux pump	0	0	0	0	0	0	0	0	0	0	0	0	0	0	0	0	0	0	0	0	0	0	0	0	0	0	0	0	0	0	0	0	0	0	0	0	antibiotic efflux
lcl|NC_011750.1_cds_YP_002408809.1_2755	60	fluoroquinolone antibiotic	antibiotic efflux	major facilitator superfamily (MFS) antibiotic efflux pump	0	0	0	0	0	0	0	0	0	0	0	0	0	0	0	0	0	0	0	0	0	0	0	0	0	0	0	0	0	0	0	0	0	0	0	0	antibiotic efflux
lcl|NC_011750.1_cds_YP_002408810.1_2756	32	fluoroquinolone antibiotic	antibiotic efflux	major facilitator superfamily (MFS) antibiotic efflux pump	0	0	0	0	0	0	0	0	0	0	0	0	0	0	0	0	0	0	0	0	0	0	0	0	0	0	0	0	0	0	0	0	0	0	4.28916	0	antibiotic efflux
lcl|NC_011750.1_cds_YP_002408912.1_2858	30	fosfomycin	antibiotic target alteration	cya adenylate cyclase	0	0	0	0	0	0	0	0	0	0	0	0	0	0	0	0	0	0	0	0	0	0	0	0	0	0	0	0	0	0	0	0	0	0	0	0	antibiotic target alteration
lcl|NC_011750.1_cds_YP_002409014.1_2960	67	aminocoumarin antibiotic; aminoglycoside antibiotic	antibiotic efflux	resistance-nodulation-cell division (RND) antibiotic efflux pump	0	0	0	0	0	0	0	0	0	0	0	0	0	0	0	0	0	0	0	0	0	0	0	0	0	0	0	0	0	0	0	0	0	0	0	0	antibiotic efflux
lcl|NC_011750.1_cds_YP_002409438.1_3384	50	phenicol antibiotic; aminocoumarin antibiotic; fluoroquinolone antibiotic; penam; glycylcycline; tetracycline antibiotic; cephalosporin; triclosan; cephamycin; rifamycin antibiotic; macrolide antibiotic	antibiotic efflux	ATP-binding cassette (ABC) antibiotic efflux pump; resistance-nodulation-cell division (RND) antibiotic efflux pump; major facilitator superfamily (MFS) antibiotic efflux pump	0	0	0	0	0	0	0	0	0	0	0	0	0	0	0	0	0	0	0	0	0	0	0	0	0	0	0	0	0	0	0	0	0	0	0	0	antibiotic efflux
lcl|NC_011750.1_cds_YP_002409457.1_3403	35	peptide antibiotic	antibiotic target alteration	undecaprenyl pyrophosphate related proteins	0	0	0	0	0	0	0	0	0	0	0	0	0	0	0	1.41875	0	0	0	0	0	0	0	0	0	0	0	0	0	0	0	0	0	0	0	0	antibiotic target alteration
lcl|NC_011750.1_cds_YP_002409735.1_3681	58	fluoroquinolone antibiotic; penam; macrolide antibiotic	antibiotic efflux	resistance-nodulation-cell division (RND) antibiotic efflux pump	0	0	0	0	0	0	0	0	0	0	0	0	0	0	0	0	0	0	0	0	0	0	0	0	0	0	0	0	0	0	0	0	0	0	0	0	antibiotic efflux
lcl|NC_011750.1_cds_YP_002409907.1_3853	29	penam; fluoroquinolone antibiotic; macrolide antibiotic	antibiotic efflux	resistance-nodulation-cell division (RND) antibiotic efflux pump	0	0	0	0	0	0	0	0	0	0	0	0	0	0	0	0	0	0	0	0	0	0	0	0	0	0	0	0	0	0	0	0	16.8843	0	0	0	antibiotic efflux
lcl|NC_011750.1_cds_YP_002409908.1_3854	30	penam; fluoroquinolone antibiotic; macrolide antibiotic	antibiotic efflux	resistance-nodulation-cell division (RND) antibiotic efflux pump	0	0	0	0	0	0	0	0	0	0	0	0	0	0	0	0	0	0	0	0	0	0	0	0	0	0	0	0	0	0	0	0	25.3265	0	0	0	antibiotic efflux
lcl|NC_011750.1_cds_YP_002409909.1_3855	39	fluoroquinolone antibiotic; penam; macrolide antibiotic	antibiotic efflux	resistance-nodulation-cell division (RND) antibiotic efflux pump	0	0	0	0	0	0	0	0	0	0	0	0	0	0	0	1.41875	0	0	0	0	0	0	0	0	0	0	0	0	0	0	0	0	0	0	0	0	antibiotic efflux
lcl|NC_011750.1_cds_YP_002409910.1_3856	57	fluoroquinolone antibiotic; penam; macrolide antibiotic	antibiotic efflux	resistance-nodulation-cell division (RND) antibiotic efflux pump	0	0	0	0	0	0	0	0	0	0	0	0	0	0	0	0	0	0	0	0	0	0	0	0	0	0	0	0	0	0	0	0	0	0	0	0	antibiotic efflux
lcl|NC_011750.1_cds_YP_002410356.1_4302	41	phenicol antibiotic; fluoroquinolone antibiotic; penem; penam; glycylcycline; cephalosporin; carbapenem; triclosan; cephamycin; rifamycin antibiotic; tetracycline antibiotic; monobactam	antibiotic efflux; reduced permeability to antibiotic; antibiotic target alteration	ATP-binding cassette (ABC) antibiotic efflux pump; resistance-nodulation-cell division (RND) antibiotic efflux pump; General Bacterial Porin with reduced permeability to beta-lactams; major facilitator superfamily (MFS) antibiotic efflux pump	0	0	0	0	0	0	0	0	0	0	0	0	0	0	0	0	0	0	0	0	0	0	0	0	0	0	0	0	0	0	0	0	0	0	0	0	antibiotic efflux
lcl|NC_011750.1_cds_YP_002410357.1_4303	16	fluoroquinolone antibiotic; phenicol antibiotic; penam; glycylcycline; cephalosporin; tetracycline antibiotic; triclosan; rifamycin antibiotic	antibiotic target alteration; antibiotic efflux	ATP-binding cassette (ABC) antibiotic efflux pump; resistance-nodulation-cell division (RND) antibiotic efflux pump; major facilitator superfamily (MFS) antibiotic efflux pump	0	0	0	0	0	0	0	0	0	0	0	0	0	0	0	0	0	0	0	0	0	0	0	0	0	0	0	0	0	0	0	0	0	0	0	0	antibiotic target alteration
lcl|NC_011750.1_cds_YP_002410376.1_4322	71	acridine dye; nucleoside antibiotic	antibiotic efflux	major facilitator superfamily (MFS) antibiotic efflux pump	0	0	0	0	0	0	0	0	0	0	0	0	0	0	0	0	0	0	0	0	0	0	0	0	0	0	0	0	0	0	0	0	0	0	0	0	antibiotic efflux
lcl|NC_011750.1_cds_YP_002410377.1_4323	72	acridine dye; nucleoside antibiotic	antibiotic efflux	major facilitator superfamily (MFS) antibiotic efflux pump	0	0	0	0	0	0	0	0	0	0	0	0	0	0	0	0	0	0	0	0	0	0	0	0	0	0	0	0	0	0	0	0	0	0	0	0	antibiotic efflux
lcl|NC_011750.1_cds_YP_002410407.1_4353	17	peptide antibiotic	antibiotic target alteration	pmr phosphoethanolamine transferase	0	0	0	0	0	0	0	0	0	0	0	0	0	0	0	0	0	0	0	0	0	0	0	0	0	0	0	0	0	0	0	0	0	0	0	0	antibiotic target alteration
lcl|NC_011750.1_cds_YP_002410481.1_4427	24	cephalosporin; penam	antibiotic inactivation	ampC-type beta-lactamase	0	0	0	0	0	0	0	0	0	0	0	0	0	0	0	0	0	0	0	0	0	0	0	0	0	0	0	0	0	0	0	0	0	0	0	0	antibiotic inactivation
lcl|NC_013132.1_cds_WP_012789641.1_1929	45	tetracycline antibiotic; fluoroquinolone antibiotic	antibiotic efflux	resistance-nodulation-cell division (RND) antibiotic efflux pump	0	0	0	0	0	0	0	0	0	0	0	0	0	0	0	0	0	0	0	0	0	0	0	0	0	0	0	0	0	0	0	0	0	0	0	0	antibiotic efflux
lcl|NC_013406.1_cds_WP_015734608.1_2265	23	lincosamide antibiotic	antibiotic target alteration	Llm 23S ribosomal RNA methyltransferase	0	0	0	0	0	0	0	0	0	0	0	0	0	0	0	0	0	0	0	0	0	0	0	0	0	0	0	0	0	0	0	0	0	0	0	0	antibiotic target alteration
lcl|NC_013406.1_cds_WP_015736705.1_4545	49	pleuromutilin antibiotic	antibiotic efflux	ATP-binding cassette (ABC) antibiotic efflux pump	0	0	0	0	0	0	0	0	0	0	0	0	0	0	0	0	0	0	0	0	0	0	0	0	0	0	0	0	0	0	0	0	0	0	0	0	antibiotic efflux
lcl|NC_013410.1_cds_WP_014546741.1_2060	20	penam	antibiotic inactivation	EXO beta-lactamase	0	0	0	0	0	0	0	0	0	0	0	0	0	0	0	0	0	0	0	0	0	0	0	0	0	0	0	0	0	0	0	0	0	0	0	0	antibiotic inactivation
lcl|NC_013504.1_cds_WP_012845942.1_650	8	oxazolidinone antibiotic; tetracycline antibiotic; phenicol antibiotic	antibiotic target protection	ABC-F ATP-binding cassette ribosomal protection protein	3.19607	0	0	0	0	6.65371	0	0	1.91991	0	0.564726	0	0	0	0	0	0	0	0	0	0	0	0	0	0	0	0	0	0	0.374362	0	0.571642	0	0	0	0	antibiotic target protection
lcl|NC_013853.1_cds_YP_003446812.1_1632	34	aminoglycoside antibiotic	antibiotic inactivation	ANT(6)	0	0	0	0	0	0	0	0	0	0	0	0	0	0	0	0	0	0	0	0	0	0	0	0	0	0	0	0	0	0	0	0	0	0	0	0	antibiotic inactivation
lcl|NC_014393.1_cds_WP_005357924.1_3892	7	tetracycline antibiotic	antibiotic target protection	tetracycline-resistant ribosomal protection protein	0	0	0	0	0	0	0	0	0	0	0	0	0	0	0	0	0	0	1.83536	0.912651	0	0.672498	22.0243	0	0	0	0	0	0	0	0	0.800299	0	0	0	0	antibiotic target protection
lcl|NC_015213.1_cds_WP_013641313.1_2045	1	lincosamide antibiotic; streptogramin antibiotic; macrolide antibiotic	antibiotic target alteration	Erm 23S ribosomal RNA methyltransferase	0	0	2.66339	0	16.4284	109.786	0	0	0	32.5404	0	0	12.9714	180.247	27.9964	0	0	0	0	0	5.01751	0.784581	2.44715	0	31.4051	0	0	1.64236	0	0	0.920166	77.0573	0	11.5521	0	13.7076	antibiotic target alteration
lcl|NC_015214.1_cds_WP_013642473.1_1833	1	tetracycline antibiotic	antibiotic target protection	tetracycline-resistant ribosomal protection protein	0	0	13.317	0	6.66015	0	0	0	0	10.3177	5.08254	0	0	0	1.47349	0	0.699185	0	3.24718	9.53213	0	0	0	0	2.855	0	0	1.23177	0	0	0	12.3475	0	0	0	0	antibiotic target protection
lcl|NC_015519.1_cds_WP_013777999.1_903	22	lincosamide antibiotic; pleuromutilin antibiotic	antibiotic target protection	ABC-F ATP-binding cassette ribosomal protection protein	0	0	0	0	0	0	0	0	0	0	0	0	0	0	0	0	0	0	0	0	0	0	0	0	0	0	0	0	0	0	0	0	0	0	0	0	antibiotic target protection
lcl|NC_015602.1_cds_WP_013853903.1_433	4	oxazolidinone antibiotic; tetracycline antibiotic; phenicol antibiotic	antibiotic target protection	ABC-F ATP-binding cassette ribosomal protection protein	0	0	18.6437	1.62143	5.77213	0	0	0	0	0	1.12945	0	0	0	2.4936	0	0	0	9.60035	0	0	0	0	0	0	0	0	0	0	0	0	0	0	0	0	0	antibiotic target protection
lcl|NC_015698.1_cds_WP_001829870.1_2234	10	lincosamide antibiotic	antibiotic inactivation	lincosamide nucleotidyltransferase (LNU)	0	0	0	0	3.55208	0.332685	0	0	0	0	0	0	3.70613	3.28897	0.113346	0	0	0	0	0	0	6.83707	12.2357	0	0	0	0	0	0	0	0	0	0	0	0	0	antibiotic inactivation
lcl|NC_015977.1_cds_WP_014078523.1_310	17	aminoglycoside antibiotic	antibiotic inactivation	ANT(6)	0	0	0	0	0	0	0	0	0	0	0	0	0	0	0	0	0	0	0	0	0	0	0	2.02998	0	0	0	0	0	0	0	0	0	0	0	0	antibiotic inactivation
lcl|NC_016048.1_cds_WP_014116837.1_869	29	glycopeptide antibiotic	antibiotic target alteration	glycopeptide resistance gene cluster; van ligase	0	0	0	0	0	0	0	0	0	0	0	0	0	0	0	0	0	0	0	0	0	0	0	0	0	0	0	0	0	0	0	0	0	0	0	0	antibiotic target alteration
lcl|NC_016077.1_cds_WP_002602099.1_644	18	tetracycline antibiotic	antibiotic target protection	tetracycline-resistant ribosomal protection protein	0	0	0	0	0	0	0	0	0	0	0	0	0	0	0	0	0	0	0	0	0	0	0	0	0	0	0	0	0	0	0	0	0	0	0	0	antibiotic target protection
lcl|NC_016641.1_cds_WP_014281993.1_4393	22	lincosamide antibiotic	antibiotic target alteration	Llm 23S ribosomal RNA methyltransferase	0	0	0	0	0	0	0	0	0	0	0	0	0	0	0	0	0	0	0	0	0	0	0	0	0	0	0	0	0	0	0	0	0	0	0	0	antibiotic target alteration
lcl|NC_016846.1_cds_YP_005229629.1_5470	19	streptogramin antibiotic; pleuromutilin antibiotic	antibiotic target protection	ABC-F ATP-binding cassette ribosomal protection protein	0	0	0	0	0	0	0	0	0	0	0	0	0	0	0	0	0	0	0	0	0	0	0	0	0	0	0	0	0	0	0	0	0	0	0	0	antibiotic target protection
lcl|NC_017022.1_cds_1656	52	macrolide antibiotic	antibiotic efflux	major facilitator superfamily (MFS) antibiotic efflux pump	0	0	0	0	0	0	0	0	0	0	0	0	0	0	0	0	0	0	0	0	0	0	0	0	0	0	0	0	0	0	0	0	0	0	0	0	antibiotic efflux
lcl|NC_017022.1_cds_WP_014387027.1_1653	6	lincosamide antibiotic; streptogramin antibiotic; macrolide antibiotic	antibiotic target alteration	Erm 23S ribosomal RNA methyltransferase	0	0	0	0	0	0	0	3.40007	1.91991	11.5082	0	0	0	0	0	0	0	0.297845	0.141182	0.101406	0	0.112083	19.5772	0	0	0	0	0	0	0	0	0.114328	0	2.88801	0	0	antibiotic target alteration
lcl|NC_017174.1_cds_WP_003454325.1_427	13	aminoglycoside antibiotic	antibiotic inactivation	ANT(6)	0	0	0	0	0	0	6.60892	0	0	0	0	0	0	0	0.113346	0	0	0	0	0.405623	0	0	0	0	0	0	0	0	0	0	0	0	0	0	0	0	antibiotic inactivation
lcl|NC_017174.1_cds_WP_009300547.1_426	17	tetracycline antibiotic	antibiotic target protection	tetracycline-resistant ribosomal protection protein	0	0	0	0	0	0	0	0	0	0	0	0	0	0	0	0	0	0	0.141182	0.101406	0	0	0	0	0	0	0	0	0	0	0	0	0	0	0	0	antibiotic target protection
lcl|NC_017743.1_cds_WP_041521240.1_265	53	lincosamide antibiotic	antibiotic efflux	ATP-binding cassette (ABC) antibiotic efflux pump	0	0	0	0	0	0	0	0	0	0	0	0	0	0	0	0	0	0	0	0	0	0	0	0	0	0	0	0	0	0	0	0	0	0	0	0	antibiotic efflux
lcl|NC_021900.1_cds_WP_002837187.1_33	8	lincosamide antibiotic	antibiotic inactivation	lincosamide nucleotidyltransferase (LNU)	0	0	0	0	0	0	0	0	0	10.3177	0	0	0	0	9.97441	0	0	0	0	0	0	1.68125	0	0	0	0	0	0	0	0	1.84033	0	0	24.0668	0	0	antibiotic inactivation
lcl|NC_022000.1_cds_WP_020946026.1_2062	33	cephalosporin; penam; carbapenem; monobactam; cephamycin	antibiotic target alteration	Penicillin-binding protein mutations conferring resistance to beta-lactam antibiotics	0	0	0	0	0	0	0	0	0	0	0	0	0	0	0	0	0	0	0	0	0	0	0	0	0	0	0	0	0	0	0	0	0	0	0	0	antibiotic target alteration
lcl|NC_022000.1_cds_WP_020946506.1_3022	32	aminocoumarin antibiotic; fluoroquinolone antibiotic	antibiotic target alteration	fluoroquinolone resistant gyrB	0	0	0	0	0	0	0	0	0	0	0	0	0	0	0	0	0	0	0	0	0	0	0	0	0	0	0	0	0	0	0	0	0	0	0	0	antibiotic target alteration
lcl|NC_022000.1_cds_WP_041700977.1_288	44	tetracycline antibiotic; fluoroquinolone antibiotic	antibiotic efflux	resistance-nodulation-cell division (RND) antibiotic efflux pump	0	0	0	0	0	0	0	0	0	0	0	0	0	0	0	0	0	0	0	0	0	0	0	0	0	0	0	0	0	0	0	0	0	0	0	0	antibiotic efflux
lcl|NC_022909.1_cds_WP_023599468.1_706	6	oxazolidinone antibiotic; tetracycline antibiotic; phenicol antibiotic	antibiotic target protection	ABC-F ATP-binding cassette ribosomal protection protein	0	0	0	0	11.5443	0	0	0	0	2.38101	0	0	0	0	0	0	0	0	0	0	0	0.896664	0	0	0.407858	0	0	0	0	0	0	0	0	0	0	19.1907	antibiotic target protection
lcl|NZ_AP012331.1_cds_WP_033517314.1_1998	12	rifamycin antibiotic; peptide antibiotic	antibiotic target alteration; antibiotic target replacement	rifamycin-resistant beta-subunit of RNA polymerase (rpoB)	0	0	0	0	0	0	0	0	0	0	0	0	0	0	0	0	0	0	0	0	0	0	0	0	0	0	0	0	0	0	0	0	0	0	0	0	antibiotic target alteration
lcl|NZ_CP008805.1_cds_1425	18	fosfomycin	antibiotic efflux	major facilitator superfamily (MFS) antibiotic efflux pump	0	0	0	0	0	0	6.60892	0.971449	0	0	1.69418	0	0.926532	0.117463	0.113346	0	1.04878	0	0.282363	0.101406	0	0.448332	2.44715	0	0.407858	10.2516	0	0.82118	3.0146	0.374362	0	0.114328	0	0	0	5.48305	antibiotic efflux
lcl|NZ_CP008805.1_cds_WP_000019358.1_5416	34	phenicol antibiotic; fluoroquinolone antibiotic; penem; penam; glycylcycline; cephalosporin; carbapenem; triclosan; cephamycin; rifamycin antibiotic; tetracycline antibiotic; monobactam	antibiotic efflux; reduced permeability to antibiotic; antibiotic target alteration	ATP-binding cassette (ABC) antibiotic efflux pump; resistance-nodulation-cell division (RND) antibiotic efflux pump; General Bacterial Porin with reduced permeability to beta-lactams; major facilitator superfamily (MFS) antibiotic efflux pump	0	0	0	0	0	0	0	0	0	0	0	0	0	0.234926	0	0	0	0	0	0	0	0	0	2.02998	0.203929	0	0	0	0	0	0	0	0	0	0	0	antibiotic efflux
lcl|NZ_CP008805.1_cds_WP_000024883.1_4747	76	penam; fluoroquinolone antibiotic; macrolide antibiotic	antibiotic efflux	resistance-nodulation-cell division (RND) antibiotic efflux pump	0	0	2.66339	1.62143	0	0	13.2178	3.40007	0	1.58734	3.95308	0	0	1.58575	0.340037	0	3.14633	1.48922	0.423545	0.912651	7.52626	3.25041	2.44715	0	1.22357	10.2516	0	4.51649	9.04379	0.748723	0	1.37194	0	0.962671	0	8.22457	antibiotic efflux
lcl|NZ_CP008805.1_cds_WP_000091199.1_2149	2	fluoroquinolone antibiotic; phenicol antibiotic; penem; penam; glycylcycline; carbapenem; cephalosporin; triclosan; cephamycin; rifamycin antibiotic; tetracycline antibiotic; monobactam	reduced permeability to antibiotic; antibiotic efflux	resistance-nodulation-cell division (RND) antibiotic efflux pump; General Bacterial Porin with reduced permeability to beta-lactams	0	0	0	0	0	0	0	0	0	0.793669	1.12945	0	0.926532	0	0.226691	0	0	1.48922	0.282363	0	0	0.224166	0	0	0.611787	0	0	0	0	0	0	0	0	0	0	0	reduced permeability to antibiotic
lcl|NZ_CP008805.1_cds_WP_000101737.1_540	11	rifamycin antibiotic; tetracycline antibiotic; fluoroquinolone antibiotic; penam; glycylcycline; cephalosporin; triclosan; phenicol antibiotic	antibiotic target alteration; antibiotic efflux	resistance-nodulation-cell division (RND) antibiotic efflux pump	0	3.57079	0	0	0	0	0	0.971449	0	0	0.564726	0	2.7796	0	0	0	0	0	0.564726	0.101406	0	1.56916	0	0	0	0	0	1.23177	3.0146	0	0	0.114328	0	0	0	0	antibiotic target alteration
lcl|NZ_CP008805.1_cds_WP_000137884.1_3019	28	aminocoumarin antibiotic; aminoglycoside antibiotic	antibiotic efflux	resistance-nodulation-cell division (RND) antibiotic efflux pump	0	0	0	0	0	0	19.8268	0	0	0.396835	0	0	0	0.293658	0	0	0.349592	0.893535	0.282363	0.405623	0	0.672498	0	0	0	0	0	0	0	0	0	0.114328	0	2.88801	0	0	antibiotic efflux
lcl|NZ_CP008805.1_cds_WP_000149999.1_4749	26	fluoroquinolone antibiotic; penam; macrolide antibiotic	antibiotic efflux	resistance-nodulation-cell division (RND) antibiotic efflux pump	0	10.7124	5.32678	0	0	0	0	0.485725	0	0	0	0	0.926532	0.176195	0	0	0	0.297845	0.141182	0.101406	0	0.448332	2.44715	0	0.611787	0	0	0	0	0	0	0.457314	0	0.962671	0	0	antibiotic efflux
lcl|NZ_CP008805.1_cds_WP_000160336.1_4470	22	cephamycin; penam; cephalosporin; fluoroquinolone antibiotic	antibiotic efflux	resistance-nodulation-cell division (RND) antibiotic efflux pump	0	0	0	0	0	0	0	1.9429	0	0	0	0	0	0.293658	0	0	0	1.48922	0	0.202811	0	0	0	0	0.203929	0	0	0.82118	3.0146	0	0	0	0	1.92534	21.4458	2.74152	antibiotic efflux
lcl|NZ_CP008805.1_cds_WP_000189187.1_990	36	nitrofuran antibiotic	antibiotic target alteration	antibiotic resistant nfsA	0	0	0	0	0	0.332685	6.60892	0	0	0	0.564726	0	0	1.23336	0	0	0	0	0	0	0	0.448332	0	2.02998	0.611787	0	0	0	0	0	0	0.114328	0	0.962671	0	0	antibiotic target alteration
lcl|NZ_CP008805.1_cds_WP_000242755.1_4549	15	fluoroquinolone antibiotic; penam; macrolide antibiotic	antibiotic efflux	resistance-nodulation-cell division (RND) antibiotic efflux pump	0	3.57079	0	0	0	0	19.8268	0.485725	0	0	0.564726	0	3.70613	0	0.226691	0	0.349592	0.297845	0	0	0	3.02624	0	0	0.815716	0	0	3.28472	0	0.374362	0	0.114328	0	0.962671	0	0	antibiotic efflux
lcl|NZ_CP008805.1_cds_WP_000378437.1_3845	27	fluoroquinolone antibiotic	antibiotic efflux	major facilitator superfamily (MFS) antibiotic efflux pump	3.19607	0	0	0	0	0.332685	0	1.45717	0	0	1.12945	0	0	0.117463	0.113346	0	0	0.59569	0	0	0	3.02624	0	0	0	0	0	1.64236	3.0146	1.12308	0	0	0	0	0	0	antibiotic efflux
lcl|NZ_CP008805.1_cds_WP_000412428.1_5417	37	fluoroquinolone antibiotic; phenicol antibiotic; penam; glycylcycline; cephalosporin; tetracycline antibiotic; triclosan; rifamycin antibiotic	antibiotic target alteration; antibiotic efflux	ATP-binding cassette (ABC) antibiotic efflux pump; resistance-nodulation-cell division (RND) antibiotic efflux pump; major facilitator superfamily (MFS) antibiotic efflux pump	0	0	0	0	0	0	6.60892	0	0	0	0	0	0	0.234926	0	0	0	1.19138	0	0	0	0	0	0	0	0	0	0	0	0	0	0	0	0	0	0	antibiotic target alteration
lcl|NZ_CP008805.1_cds_WP_000422217.1_3282	23	peptide antibiotic	antibiotic efflux	ATP-binding cassette (ABC) antibiotic efflux pump	3.19607	0	0	0	0	0	0	1.9429	0	0	2.82363	0	0	0.469852	0.113346	0	1.04878	0.59569	0	0	0	1.45708	0	4.05997	1.01964	0	0	0	0	0	0	0.457314	0	0	0	2.74152	antibiotic efflux
lcl|NZ_CP008805.1_cds_WP_000446391.1_5441	7	acridine dye; nucleoside antibiotic	antibiotic efflux	major facilitator superfamily (MFS) antibiotic efflux pump	0	0	0	0	0	0	33.0446	0	0	1.58734	1.69418	0	0	1.35083	0.113346	0	0.349592	1.19138	0	0.507028	0	0.560415	0	2.02998	0	0	9.78859	0	0	0	0	0.68597	0	4.81336	4.28916	0	antibiotic efflux
lcl|NZ_CP008805.1_cds_WP_000461646.1_3326	10	peptide antibiotic	antibiotic target alteration	pmr phosphoethanolamine transferase	0	0	0	0	0.44401	0.998056	0	0	0	0.396835	0.564726	60.6466	0	0.822241	0	0	0	1.48922	0	0.405623	0	1.45708	0	0	0	0	0	0	0	0.374362	0	0.800299	0	0	0	0	antibiotic target alteration
lcl|NZ_CP008805.1_cds_WP_000477369.1_5520	15	cephalosporin; penam	antibiotic inactivation	ampC-type beta-lactamase	0	0	0	0	0	0.998056	0	0.485725	0	0	0	0	0.926532	0.234926	0.453382	0	0.699185	0	0.423545	0.101406	0	0.224166	0	0	0.203929	0	0	0.82118	0	0.374362	0	1.02896	0	0	0	2.74152	antibiotic inactivation
lcl|NZ_CP008805.1_cds_WP_000551270.1_1061	4	nitroimidazole antibiotic	antibiotic efflux	ATP-binding cassette (ABC) antibiotic efflux pump	3.19607	0	0	1.62143	0	0.998056	13.2178	0.971449	0	1.1905	1.12945	20.2155	0	1.17463	0.113346	0	1.04878	0.59569	0.423545	0.202811	0	5.04374	0	0	1.22357	20.5033	4.89429	4.1059	0	0.748723	0	0.228657	0	0.962671	0	0	antibiotic efflux
lcl|NZ_CP008805.1_cds_WP_000580417.1_5228	5	aminocoumarin antibiotic; aminoglycoside antibiotic	antibiotic efflux	resistance-nodulation-cell division (RND) antibiotic efflux pump	3.19607	0	0	0	0	0	6.60892	1.45717	0	0	0	0	0	1.35083	0.340037	0	0	0	0.564726	0	0	1.23291	0	0	1.01964	10.2516	14.6829	5.74826	0	1.12308	0	0	0	1.92534	0	0	antibiotic efflux
lcl|NZ_CP008805.1_cds_WP_000610591.1_5439	24	acridine dye; nucleoside antibiotic	antibiotic efflux	major facilitator superfamily (MFS) antibiotic efflux pump	3.19607	0	0	0	0	0	0	0	0	0	1.69418	0	0	0.880973	0	0	0.349592	0.297845	0.282363	0	0	0.560415	0	4.05997	0	0	4.89429	1.23177	0	0.374362	0	1.14328	0	0.962671	4.28916	2.74152	antibiotic efflux
lcl|NZ_CP008805.1_cds_WP_000642196.1_90	4	cephalosporin; penam; carbapenem; monobactam; cephamycin	antibiotic target alteration	Penicillin-binding protein mutations conferring resistance to beta-lactam antibiotics	0	0	0	0	0	0	6.60892	3.40007	0	1.1905	1.69418	0	0	0.76351	0.113346	0	0	0.59569	0	0	0	3.81082	2.44715	2.02998	1.63143	0	0	0	6.02919	1.87181	0	1.02896	0	0	0	2.74152	antibiotic target alteration
lcl|NZ_CP008805.1_cds_WP_000667528.1_3016	3	aminocoumarin antibiotic	antibiotic efflux	resistance-nodulation-cell division (RND) antibiotic efflux pump	3.19607	3.57079	2.66339	0	0	1.33074	39.6535	0	0	1.58734	2.2589	0	0	1.17463	0.113346	0	1.04878	0.59569	0	0.101406	0	2.35374	2.44715	0	0.203929	0	19.5772	0.82118	0	1.49745	0	1.71493	0	0	34.3133	0	antibiotic efflux
lcl|NZ_CP008805.1_cds_WP_000675144.1_3018	11	aminocoumarin antibiotic; aminoglycoside antibiotic	antibiotic efflux	resistance-nodulation-cell division (RND) antibiotic efflux pump	0	0	2.66339	0	0	0	0	2.42862	0	0	0	20.2155	0	0.998436	0.226691	0	0.699185	1.19138	0.423545	0	0	1.345	0	0	0.611787	0	4.89429	2.05295	0	0.374362	0	0.571642	0	0	0	2.74152	antibiotic efflux
lcl|NZ_CP008805.1_cds_WP_000678969.1_3014	16	aminocoumarin antibiotic	antibiotic efflux	resistance-nodulation-cell division (RND) antibiotic efflux pump	0	3.57079	0	0	0	0	6.60892	3.8858	0	0	0	0	0.926532	0.646047	0	0	1.04878	1.48922	0	0.202811	0	0	0	0	0.611787	0	0	1.23177	0	0.374362	0	1.14328	0	0.962671	4.28916	2.74152	antibiotic efflux
lcl|NZ_CP008805.1_cds_WP_000704871.1_2962	3	peptide antibiotic	antibiotic target alteration	pmr phosphoethanolamine transferase	0	7.14158	0	0	0	0.998056	0	4.37152	0	0	0	20.2155	0	0	0	0	0.699185	0.297845	0.282363	0.405623	0	1.345	0	2.02998	0	0	0	1.23177	3.0146	0.374362	0	0.228657	0	3.85068	0	8.22457	antibiotic target alteration
lcl|NZ_CP008805.1_cds_WP_000735274.1_4235	13	phenicol antibiotic; aminocoumarin antibiotic; fluoroquinolone antibiotic; penam; glycylcycline; tetracycline antibiotic; cephalosporin; triclosan; cephamycin; rifamycin antibiotic; macrolide antibiotic	antibiotic efflux	ATP-binding cassette (ABC) antibiotic efflux pump; resistance-nodulation-cell division (RND) antibiotic efflux pump; major facilitator superfamily (MFS) antibiotic efflux pump	0	0	0	0	0	0	26.4357	0	0	0.396835	0.564726	0	2.7796	0.646047	0.566728	0	0.349592	0.59569	0.564726	0	2.50875	4.93165	0	2.02998	0.203929	0	0	4.92708	0	0.748723	0	0.342985	0	0	0	2.74152	antibiotic efflux
lcl|NZ_CP008805.1_cds_WP_000843419.1_2148	13	rifamycin antibiotic; tetracycline antibiotic; fluoroquinolone antibiotic; penam; glycylcycline; cephalosporin; triclosan; phenicol antibiotic	antibiotic target alteration; antibiotic efflux	resistance-nodulation-cell division (RND) antibiotic efflux pump	0	0	0	0	0	0	0	0	0	0	0	0	0	0	0	0	0	0	0.423545	0	0	0.224166	0	0	0	0	0	0	0	0	0	0	0	0	0	0	antibiotic target alteration
lcl|NZ_CP008805.1_cds_WP_000896268.1_4472	8	cephamycin; penam; cephalosporin; fluoroquinolone antibiotic	antibiotic efflux	resistance-nodulation-cell division (RND) antibiotic efflux pump	0	0	0	0	0	0.665371	6.60892	0.485725	0	0.793669	0.564726	20.2155	0	0.0587315	0	0	1.04878	1.48922	0.282363	0	0	0	0	2.02998	0	0	4.89429	1.64236	3.0146	2.99489	0	0.571642	0	1.92534	4.28916	0	antibiotic efflux
lcl|NZ_CP008805.1_cds_WP_000919792.1_5477	9	peptide antibiotic	antibiotic target alteration	pmr phosphoethanolamine transferase	0	0	0	0	0.44401	0	0	3.8858	0	0.396835	0	0	2.7796	0.528584	0.113346	0	1.74796	1.48922	0.423545	0	0	0.672498	2.44715	0	1.4275	0	0	2.05295	0	1.12308	0	0.571642	0	0	0	0	antibiotic target alteration
lcl|NZ_CP008805.1_cds_WP_000948724.1_3310	5	fosfomycin	antibiotic target alteration	GlpT	3.19607	0	0	0	0	0	6.60892	0	0	0.396835	0	0	3.70613	0.646047	0	0	0.349592	0.59569	0.141182	0.101406	0	0.672498	2.44715	2.02998	1.01964	0	4.89429	2.87413	0	1.12308	0	0.228657	0	1.92534	0	0	antibiotic target alteration
lcl|NZ_CP008805.1_cds_WP_000991370.1_3526	10	fluoroquinolone antibiotic; macrolide antibiotic; penam; tetracycline antibiotic	antibiotic efflux	resistance-nodulation-cell division (RND) antibiotic efflux pump; major facilitator superfamily (MFS) antibiotic efflux pump	3.19607	0	0	0	0	0	0	0.485725	0	0	0	40.431	0	0	0.340037	0	0	0	0.141182	0.101406	5.01751	1.12083	0	0	0	0	0	1.64236	0	0	0	0	0	0	0	10.9661	antibiotic efflux
lcl|NZ_CP008805.1_cds_WP_001018694.1_3524	12	tetracycline antibiotic	antibiotic efflux	major facilitator superfamily (MFS) antibiotic efflux pump	0	0	0	0	0	0.665371	6.60892	1.9429	0	1.58734	0	20.2155	0	1.35083	0.113346	0	0.699185	0	0.282363	0	0	1.56916	0	0	0.611787	0	0	0.41059	3.0146	0	0	0.342985	0	0.962671	0	8.22457	antibiotic efflux
lcl|NZ_CP008805.1_cds_WP_001082000.1_4746	31	penam; fluoroquinolone antibiotic; macrolide antibiotic	antibiotic efflux	resistance-nodulation-cell division (RND) antibiotic efflux pump	3.19607	0	0	0	0	0.332685	0	0	0	0.396835	0	0	0	0.352389	0.113346	0	0.349592	0.59569	0.282363	0	0	0.448332	0	0	0.407858	0	0	0	0	0	0	0	0	2.88801	0	0	antibiotic efflux
lcl|NZ_CP008805.1_cds_WP_001132452.1_538	1	rifamycin antibiotic; fluoroquinolone antibiotic; penam; glycylcycline; tetracycline antibiotic; cephalosporin; triclosan; phenicol antibiotic	antibiotic efflux	resistance-nodulation-cell division (RND) antibiotic efflux pump	0	7.14158	0	0	0.44401	0.998056	19.8268	2.42862	0	0.793669	1.69418	0	6.48572	0.293658	0.793419	0	0.349592	1.78707	0.847089	0.101406	0	17.3729	2.44715	0	0.407858	0	14.6829	4.92708	6.02919	2.24617	0	0.800299	0	5.77603	0	2.74152	antibiotic efflux
lcl|NZ_CP008805.1_cds_WP_001136983.1_5697	56	fluoroquinolone antibiotic; phenicol antibiotic; acridine dye; lincosamide antibiotic; nucleoside antibiotic	antibiotic efflux	major facilitator superfamily (MFS) antibiotic efflux pump	0	0	0	0	0	0	0	0	0	0	0	0	0	0	0	0	0	0	0	0	0	0	0	0	0	0	0	0	0	0	0	0.228657	0	0	0	0	antibiotic efflux
lcl|NZ_CP008805.1_cds_WP_001180089.1_981	74	benzalkonium chloride; tetracycline antibiotic; rhodamine	antibiotic efflux	major facilitator superfamily (MFS) antibiotic efflux pump	3.19607	3.57079	0	0	0	0.665371	13.2178	0	0	0.396835	1.12945	20.2155	0.926532	0.293658	0.113346	0	1.74796	0.297845	0.141182	0.101406	2.50875	0.560415	0	4.05997	0.203929	10.2516	0	2.46354	0	1.12308	0	0	0	0.962671	12.8675	2.74152	antibiotic efflux
lcl|NZ_CP008805.1_cds_WP_001191074.1_4750	35	fluoroquinolone antibiotic; penam; macrolide antibiotic	antibiotic efflux	resistance-nodulation-cell division (RND) antibiotic efflux pump	0	0	0	1.62143	0	0	0	0	0	0	0.564726	0	0	0	0	0	0	0.297845	0	0	0	1.12083	0	0	0	0	0	0.82118	0	0	0	0	0	0	0	0	antibiotic efflux
lcl|NZ_CP008805.1_cds_WP_001197900.1_3015	75	aminocoumarin antibiotic	antibiotic efflux	resistance-nodulation-cell division (RND) antibiotic efflux pump	3.19607	0	0	3.24286	0	0	6.60892	2.42862	0	1.98417	2.2589	0	0	0.704778	0.340037	0	0.349592	4.46767	0.847089	0.507028	2.50875	1.45708	0	0	0.815716	20.5033	9.78859	3.28472	0	3.36925	0	0.457314	0	0	4.28916	10.9661	antibiotic efflux
lcl|NZ_CP008805.1_cds_WP_001263111.1_3613	73	aminoglycoside antibiotic	antibiotic efflux	resistance-nodulation-cell division (RND) antibiotic efflux pump	0	0	0	0	0.44401	0.998056	13.2178	0.971449	0	2.77784	0.564726	40.431	0.926532	1.35083	0	0	0.349592	2.97845	0.988271	0.507028	0	1.68125	0	2.02998	0.407858	10.2516	4.89429	1.64236	3.0146	1.49745	0	0.342985	0	2.88801	0	8.22457	antibiotic efflux
lcl|NZ_CP008805.1_cds_WP_001273201.1_4471	6	cephamycin; penam; cephalosporin; fluoroquinolone antibiotic	antibiotic efflux	resistance-nodulation-cell division (RND) antibiotic efflux pump	0	0	0	0	0.44401	0.332685	13.2178	0.485725	0	0.396835	2.2589	0	0.926532	0.76351	0.226691	0	2.09755	1.48922	0.564726	0.507028	0	0.448332	0	4.05997	1.22357	30.7549	9.78859	4.1059	0	0.748723	0	1.37194	0	0.962671	0	0	antibiotic efflux
lcl|NZ_CP008805.1_cds_WP_001281927.1_4254	7	peptide antibiotic	antibiotic target alteration	undecaprenyl pyrophosphate related proteins	0	0	0	0	0	0.665371	6.60892	0.971449	0	0.793669	0	0	0	0.293658	0.340037	0	0	0	0	0.202811	0	1.23291	2.44715	0	0	20.5033	0	1.64236	0	0	0	0.800299	0	0.962671	8.57832	0	antibiotic target alteration
lcl|NZ_CP008805.1_cds_WP_001287378.1_1724	14	cephamycin; fluoroquinolone antibiotic; macrolide antibiotic; penam; tetracycline antibiotic; cephalosporin	antibiotic efflux	resistance-nodulation-cell division (RND) antibiotic efflux pump; major facilitator superfamily (MFS) antibiotic efflux pump	0	0	0	0	0	0	13.2178	0	0	0	0	0	1.85306	0	1.47349	0	0	0.59569	0	0.202811	0	13.3379	0	0	0.203929	0	0	4.1059	0	0.374362	0	0.342985	0	0	0	0	antibiotic efflux
lcl|NZ_CP008805.1_cds_WP_001295176.1_3847	9	fluoroquinolone antibiotic	antibiotic efflux	major facilitator superfamily (MFS) antibiotic efflux pump	0	0	0	0	0	0	0	2.42862	0	3.17468	0	0	0	1.70321	0.340037	0	0	1.78707	0.282363	0.304217	0	1.56916	0	0	2.03929	10.2516	0	1.23177	0	0	0	0.571642	0	4.81336	8.57832	2.74152	antibiotic efflux
lcl|NZ_CP008805.1_cds_WP_001295324.1_539	21	rifamycin antibiotic; fluoroquinolone antibiotic; penam; glycylcycline; tetracycline antibiotic; cephalosporin; triclosan; phenicol antibiotic	antibiotic efflux	resistance-nodulation-cell division (RND) antibiotic efflux pump	0	0	2.66339	0	0	0	0	0	0	0.793669	0	0	0	0	0	0	0	2.08491	0.423545	0.811246	0	5.37999	2.44715	0	0.203929	10.2516	0	2.05295	0	0.374362	0	0.342985	0	0.962671	0	0	antibiotic efflux
lcl|NZ_CP008805.1_cds_WP_001301578.1_3527	2	fluoroquinolone antibiotic; macrolide antibiotic; penam; tetracycline antibiotic	antibiotic efflux	resistance-nodulation-cell division (RND) antibiotic efflux pump; major facilitator superfamily (MFS) antibiotic efflux pump	0	17.854	0	0	0.44401	0.332685	6.60892	0.485725	0	1.1905	1.12945	0	2.7796	0.176195	0.453382	0	2.09755	3.57414	0.282363	0	0	5.49207	4.89429	0	2.65108	20.5033	0	2.05295	0	1.49745	0	1.6006	0	2.88801	0	0	antibiotic efflux
lcl|NZ_CP008805.1_cds_WP_001301602.1_3525	20	tetracycline antibiotic	antibiotic efflux	major facilitator superfamily (MFS) antibiotic efflux pump	0	7.14158	0	0	0	0.332685	0	0.485725	0	0.793669	0.564726	0	2.7796	0.293658	0	0	0.349592	0	0.141182	0	0	1.56916	2.44715	0	0	0	0	1.23177	0	2.24617	0	0	0	0	0	5.48305	antibiotic efflux
lcl|NZ_CP008805.1_cds_WP_001302673.1_3846	17	fluoroquinolone antibiotic	antibiotic efflux	major facilitator superfamily (MFS) antibiotic efflux pump	0	10.7124	0	0	0	0.332685	33.0446	2.42862	0	0	1.12945	0	1.85306	1.40956	0	0	0.699185	0.893535	0	0	0	2.57791	0	0	0.815716	0	0	0.41059	0	0.374362	0	0.68597	0	0	0	2.74152	antibiotic efflux
lcl|NZ_CP008805.1_cds_WP_038430906.1_1437	25	fluoroquinolone antibiotic	antibiotic efflux	major facilitator superfamily (MFS) antibiotic efflux pump	3.19607	0	0	0	0.88802	0	0	0	0	1.98417	1.12945	0	0	0.76351	0	0	1.39837	0	0.423545	0.101406	0	0.784581	0	4.05997	0	0	0	1.64236	0	1.49745	0	0	0	0	4.28916	2.74152	antibiotic efflux
lcl|NZ_CP008805.1_cds_WP_038431151.1_5440	19	acridine dye; nucleoside antibiotic	antibiotic efflux	major facilitator superfamily (MFS) antibiotic efflux pump	0	0	0	0	0	0	0	0.971449	0	0.793669	0	20.2155	2.7796	0.76351	0.226691	0	0	2.08491	0.988271	0.101406	0	1.45708	2.44715	0	1.83536	0	0	1.23177	0	0.748723	0	0	0	0	0	5.48305	antibiotic efflux
lcl|NZ_CP008855.1_cds_WP_038535382.1_331	28	glycopeptide antibiotic	antibiotic target alteration	glycopeptide resistance gene cluster; vanR	0	0	0	0	0	0	0	0	0	0	0	0	0	0	0	0	0	0	0	0	0	0	0	0	0	0	0	0	0	0	0	0	0	0	0	0	antibiotic target alteration
lcl|NZ_CP009240.1_cds_WP_002578914.1_1452	40	tetracycline antibiotic	antibiotic efflux	major facilitator superfamily (MFS) antibiotic efflux pump	0	0	0	0	0	0.332685	0	0	0	0	0	0	0.926532	0	0.113346	0	0	0	0	1.21687	0	0	0	0	0	0	0	0	0	0	0	0	0	0	0	0	antibiotic efflux
lcl|NZ_CP009302.1_cds_WP_082019811.1_1379	3	nucleoside antibiotic	reduced permeability to antibiotic	tunicamycin resistance protein	0	0	0	0	0	0	0	0	0	0	0	0	0	0	0	0	0	0	0	0	0	0	0	0	0	0	0	0	0	0	0	0	0	0	0	0	reduced permeability to antibiotic
lcl|NZ_CP010449.1_cds_WP_074485858.1_1113	35	aminoglycoside antibiotic	antibiotic inactivation	ANT(6)	0	0	0	0	0	0	0	0	0	0	0	0	0	0	0	0	0	0	0	0	0	0	0	0	0	0	0	0	0	0	0	0	0	0	0	0	antibiotic inactivation
lcl|NZ_CP011307.1_cds_WP_002586627.1_2627	16	tetracycline antibiotic	antibiotic target protection	tetracycline-resistant ribosomal protection protein	0	0	0	0	0	0	0	0	0	0	0	0	0	0	0	0	0	0	0	0	0	0	0	0	0	0	0	0	0	0	0	0	0	0	0	0	antibiotic target protection
lcl|NZ_CP011786.1_cds_WP_033503706.1_962	66	aminocoumarin antibiotic; macrolide antibiotic; tetracycline antibiotic; monobactam	antibiotic efflux	resistance-nodulation-cell division (RND) antibiotic efflux pump	0	0	0	0	0	0	0	0	0	0	0	0	0	0	0	0	0	0	0	0	0	0	0	0	0	0	0	0	0	0	0	0	0	0	0	0	antibiotic efflux
lcl|NZ_CP012098.1_cds_WP_002292226.1_1838	21	lincosamide antibiotic; streptogramin antibiotic; macrolide antibiotic	antibiotic target alteration	Erm 23S ribosomal RNA methyltransferase	0	0	0	0	0	0	0	0	0	0	0	0	0	0	0	0	0	0	0	0	0	0	0	0	0	0	0	0	0	0	0	0	0	0	0	0	antibiotic target alteration
lcl|NZ_CP012112.1_cds_WP_031611451.1_3246	16	aminoglycoside antibiotic	antibiotic inactivation	AAC(3)	0	0	0	0	0	0	0	0	0	0	0	0	0	0	0	0	0	0	0	0	0	2.68999	0	0	0	0	0	0	0	0	0	0	0	0	0	0	antibiotic inactivation
lcl|NZ_CP012559.1_cds_WP_041501002.1_155	9	streptogramin antibiotic	antibiotic inactivation	streptogramin vat acetyltransferase	0	0	0	0	0	2.3288	0	0	0	0	0	0	2.7796	0	2.26691	0	0	0.297845	0	0	0	0	0	0	3.46679	0	0	0	0	0	0	5.71642	0	2.88801	4.28916	0	antibiotic inactivation
lcl|NZ_CP012890.1_cds_WP_060472359.1_1970	2	oxazolidinone antibiotic; tetracycline antibiotic; phenicol antibiotic	antibiotic target protection	ABC-F ATP-binding cassette ribosomal protection protein	0	3.57079	7.99017	0	0	0	0	0	0	0	3.95308	0	0	0	0	0	0.699185	0	0	0	0	0.336249	2.44715	0	0	0	9.78859	0	0	4.49234	0	0	0	0	0	0	antibiotic target protection
lcl|NZ_CP013476.1_cds_726	2	aminoglycoside antibiotic	antibiotic inactivation	ANT(9)	3.19607	32.1371	0	1.62143	0.44401	0	0	10.2002	0	0	0	0	0	0	0	0	2.79674	21.4448	9.1768	5.67872	0	0	80.7558	10.1499	4.07858	0	0	0.41059	3.0146	0	0	0.800299	4.22108	124.185	0	0	antibiotic inactivation
lcl|NZ_CP013476.1_cds_WP_002294505.1_728	3	aminoglycoside antibiotic	antibiotic inactivation	ANT(6)	6.39214	46.4203	0	6.48572	0	0	0	5.8287	0	0	0	0	0	0	0	0	5.24389	41.9961	10.3063	8.61948	2.50875	1.56916	203.113	4.05997	3.46679	0	0	0	3.0146	0	0	2.62955	0	234.892	0	0	antibiotic inactivation
lcl|NZ_CP013476.1_cds_WP_002294514.1_721	1	lincosamide antibiotic	antibiotic inactivation	lincosamide nucleotidyltransferase (LNU)	15.9803	35.7079	0	4.86429	0	0	0	20.8862	0	0.396835	0	0	0	0	0	0	16.0813	0	27.9539	20.4839	20.07	3.92291	0	2.02998	11.8279	0	4.89429	0	6.02919	0	0	8.34597	4.22108	0	12.8675	0	antibiotic inactivation
lcl|NZ_CP013476.1_cds_WP_068759107.1_722	26	lincosamide antibiotic; pleuromutilin antibiotic	antibiotic target protection	ABC-F ATP-binding cassette ribosomal protection protein	12.7843	107.124	2.66339	14.5929	3.10807	0	0	21.3719	0	0.793669	0	0	0	0.117463	0	0	19.5772	334.778	57.7433	29.002	17.5613	2.46583	1292.09	18.2699	36.9111	0	4.89429	2.05295	9.04379	0.374362	0	38.3	4.22108	1617.29	4.28916	0	antibiotic target protection
lcl|NZ_CP013476.1_cds_WP_068759601.1_2068	2	lincosamide antibiotic; streptogramin antibiotic; macrolide antibiotic	antibiotic target alteration	Erm 23S ribosomal RNA methyltransferase	3.19607	21.4248	5.32678	4.86429	0	10.6459	0	3.40007	0	1.58734	0	0	0	0	0	0	1.04878	34.55	2.54127	46.241	2.50875	0	39.1543	2.02998	1.22357	0	0	0	0	0.374362	0	0.571642	0	10.5894	0	0	antibiotic target alteration
lcl|NZ_CP013476.1_cds_WP_068759696.1_2261	27	tetracycline antibiotic	antibiotic target protection	tetracycline-resistant ribosomal protection protein	12.7843	182.11	0	6.48572	2.66406	74.5215	0	24.772	0	25.3974	1.69418	0	0	0	0	0	14.3333	96.7996	19.3419	43.7059	17.5613	3.81082	420.909	40.5997	19.7811	10.2516	0	0	15.073	168.837	1.84033	4.34448	0	279.175	4.28916	0	antibiotic target protection
lcl|NZ_CP014170.1_cds_WP_017752839.1_852	1	nucleoside antibiotic	reduced permeability to antibiotic	tunicamycin resistance protein	0	0	0	0	0	0	0	0	0	0	0	0	0	0	0	0	0	0	0	0	0	0	0	2.02998	0	0	0	0	0	0	0	0	0	0	0	0	reduced permeability to antibiotic
lcl|NZ_CP015399.2_cds_WP_065551543.1_7063	21	oxazolidinone antibiotic; tetracycline antibiotic; phenicol antibiotic	antibiotic target protection	ABC-F ATP-binding cassette ribosomal protection protein	0	0	0	0	0	0	0	0	0	0	0	0	0	0	0	0	0	0	0	0	0	0	0	0	0	0	0	0	0	0	0	0	0	0	0	0	antibiotic target protection
lcl|NZ_CP015406.2_cds_WP_065534803.1_2019	27	glycopeptide antibiotic	antibiotic target alteration	glycopeptide resistance gene cluster; van ligase	0	0	0	0	0	0	0	0	0	0	0	0	0	0	0	0	0	0	0	0	0	0	0	0	0	0	0	0	0	0	0	0	0	0	0	0	antibiotic target alteration
lcl|NZ_CP016400.1_cds_WP_014566913.1_921	8	lincosamide antibiotic; streptogramin antibiotic; macrolide antibiotic	antibiotic target alteration	Erm 23S ribosomal RNA methyltransferase	3.19607	0	5.32678	0	0	0	0	0	0	0	0	0	0	0	0	0	0	0	0.141182	0	0	0	0	0	0	0	0	0	0	0	0	0	0	0	25.735	0	antibiotic target alteration
lcl|NZ_CP016757.1_cds_WP_066747753.1_2792	5	lincosamide antibiotic	antibiotic inactivation	lincosamide nucleotidyltransferase (LNU)	0	0	34.6241	8.10715	2.66406	0	0	1.45717	5.75973	0	0.564726	20.2155	0	0	0	5.67501	2.79674	0	0	0	0	0	0	4.05997	6.52572	0	0	0.41059	0	0.374362	0	0	25.3265	0	4.28916	2.74152	antibiotic inactivation
lcl|NZ_CP017110.1_cds_WP_001829870.1_1946	6	lincosamide antibiotic	antibiotic inactivation	lincosamide nucleotidyltransferase (LNU)	0	0	0	0	0	0	0	0	13.4394	4.76202	0	0	0	0	0	0	1.74796	3.87198	50.8254	1.92671	0	0	0	0	7.95323	0	34.2601	1.23177	3.0146	0	0	2.28657	0	3.85068	0	0	antibiotic inactivation
lcl|NZ_CP017305.1_cds_WP_069808545.1_149	20	oxazolidinone antibiotic; tetracycline antibiotic; phenicol antibiotic	antibiotic target protection	ABC-F ATP-binding cassette ribosomal protection protein	0	0	0	0	0	0	0	0	0	0	0	0	0	0	0	0	0	0	0	0	0	0	0	0	0	0	0	0	0	0	0	0	0	0	0	0	antibiotic target protection
lcl|NZ_CP017748.1_cds_WP_071010492.1_2227	43	tetracycline antibiotic; fluoroquinolone antibiotic	antibiotic efflux	resistance-nodulation-cell division (RND) antibiotic efflux pump	0	0	0	0	0	0	0	0	0	0	0	0	0	0	0	0	0	0	0	0	0	0	0	0	0	0	0	0	0	0	0	0	0	0	0	0	antibiotic efflux
lcl|NZ_CP017754.1_cds_WP_071068449.1_220	42	tetracycline antibiotic; fluoroquinolone antibiotic	antibiotic efflux	resistance-nodulation-cell division (RND) antibiotic efflux pump	0	0	0	0	0	0	0	0	0	0	0	0	0	0	0	0	0	0	0.141182	0	0	0	0	0	0	0	0	0	0	0	0	0	0	0	0	0	antibiotic efflux
lcl|NZ_CP018764.1_cds_WP_002328813.1_1999	11	streptogramin antibiotic	antibiotic inactivation	streptogramin vat acetyltransferase	0	0	0	0	0.44401	0	0	0	0	0	0	0	0	12.04	0	0	0	0	0	0	0	0	0	0	0	0	0	0	0	0	0	0	0	0	0	0	antibiotic inactivation
lcl|NZ_CP020417.1_cds_WP_000027057.1_2604	7	penam; cephalosporin; monobactam; penem	antibiotic inactivation	TEM beta-lactamase	6.39214	0	10.6536	0	0	0	0	0	0	0	0	0	0	0	0	0	0	0	0	0.304217	0	0.672498	0	0	0	0	19.5772	0	0	0	4.60083	7.66	0	0	0	43.8644	antibiotic inactivation
lcl|NZ_CP020859.1_cds_WP_001028144.1_2026	33	aminoglycoside antibiotic	antibiotic inactivation	APH(2''); AAC(6')	0	0	0	0	0	0	0	0	0	0	0	0	0	0	0	0	0	0	0.988271	0	0	0	0	0	0	0	0	0	0	0	0	0	0	0	0	0	antibiotic inactivation
lcl|NZ_CP022413.2_cds_WP_000691758.1_305	3	tetracycline antibiotic	antibiotic target protection	tetracycline-resistant ribosomal protection protein	0	0	0	0	0	0	0	0	0	0	0	0	0	0	0	5.67501	2.09755	16.3815	0	0	0	0	0	0	0	0	0	0	0	0	1.84033	0	0	22.1414	0	0	antibiotic target protection
lcl|NZ_CP022456.1_cds_WP_000027057.1_5189	4	penam; cephalosporin; monobactam; penem	antibiotic inactivation	TEM beta-lactamase	0	0	0	0	0	4.65759	59.4803	15.0575	0	0	9.60035	0	0	3.81755	1.2468	0	3.84552	7.14828	2.82363	0	10.035	0	0	0	4.28251	30.7549	0	0	0	7.86159	0	0	109.748	19.2534	0	0	antibiotic inactivation
lcl|NZ_CP022464.2_cds_WP_002569200.1_5890	24	tetracycline antibiotic	antibiotic target protection	tetracycline-resistant ribosomal protection protein	0	0	0	0	0	0	0	0	9.59955	0	0	0	0	0	0	0	0	0	0	0	0	0	0	0	0	0	0	0	0	0	0	0	0	0	0	0	antibiotic target protection
lcl|NZ_LT635479.1_cds_WP_002586627.1_2367	25	tetracycline antibiotic	antibiotic target protection	tetracycline-resistant ribosomal protection protein	0	0	0	0	0	0	0	0.971449	7.67964	0	0	0	0	0	0	0	0	1.78707	0	0	0	0	0	0	0	0	0	0	0	0	0	0	0	0	0	0	antibiotic target protection
lcl|NZ_LT907848.1_cds_WP_015521635.1_2324	15	tetracycline antibiotic	antibiotic target protection	tetracycline-resistant ribosomal protection protein	0	0	0	0	0	0	0	0	0	0	0	0	0	0	0	0	0	0	0	0	0	0	0	0	0	0	0	0	0	0	0	0	0	0	0	0	antibiotic target protection
SCJ62418.1	32	aminoglycoside antibiotic	antibiotic inactivation	APH(2'')	0	0	0	0	0	0	0	0	0	0	0	0	0	0	0	0	0	0	0	0	0	0	0	0	0	0	0	0	0	0	0	0	0	0	0	0	antibiotic inactivation
WP_002592615.1	31	aminoglycoside antibiotic	antibiotic inactivation	APH(2'')	0	0	0	0	0	0	0	0	0	0	0	0	0	0.0587315	0	0	0	0	0	0	0	0	0	0	0	0	0	0	0	0	0	0	0	0	0	0	antibiotic inactivation
WP_004037507.1	12	tetracycline antibiotic; oxazolidinone antibiotic; phenicol antibiotic	antibiotic target protection	ABC-F ATP-binding cassette ribosomal protection protein	0	0	0	0	0	0	0	0	0	0	0	0	0	0	0	0	0	0	0	0	0	0	0	0	0	0	0	0	0	0	0	0	0	0	0	0	antibiotic target protection
WP_009252840.1	11	tetracycline antibiotic; oxazolidinone antibiotic; phenicol antibiotic	antibiotic target protection	ABC-F ATP-binding cassette ribosomal protection protein	0	0	0	0	0	0	0	0	0	0	0	0	0	0	0	0	0	0	0	0	0	0	0	0	0	0	0	0	0	0	0	0	0	0	0	0	antibiotic target protection
WP_010708503.1	30	aminoglycoside antibiotic	antibiotic inactivation	APH(2'')	0	0	0	0	0	0	0	0	0	0	0	0	0	0	0	0	0	0	0	0	0	0	0	0	0	0	0	0	0	0	0	0	0	0	0	0	antibiotic inactivation
WP_021401024.1	14	aminoglycoside antibiotic	antibiotic inactivation	APH(2'')	3.19607	0	0	0	0	0	0	0	0	0	0	0	0.926532	0	0	0	0	0	0	0	0	0	0	0	0	0	0	0	0	0	0	0	0	0	0	0	antibiotic inactivation
WP_021749270.1	26	glycopeptide antibiotic	antibiotic target alteration	glycopeptide resistance gene cluster; van ligase	0	0	0	0	0	0	0	0	0	0	0	0	0	0	0	0	0	0	0	0	0	0	0	0	0	0	0	0	0	0	0	0	0	0	0	0	antibiotic target alteration
WP_023281079.1	18	penam	antibiotic inactivation	HERA beta-lactamase	0	0	0	0	0	0	0	0	0	0	0	0	0	0	0	0	0	0	0	0	0	1.345	0	0	0	0	0	0	0	0	0	0	0	0	0	0	antibiotic inactivation
WP_025544212.1	19	streptogramin antibiotic	antibiotic inactivation	streptogramin vat acetyltransferase	0	0	0	0	0	0	0	0	0	0	0	0	0	0	0	0	0	0	0	0	0	0	0	0	0	0	0	0	0	0	0	0	0	0	0	0	antibiotic inactivation
WP_031472906.1	23	cephalosporin; penam	antibiotic inactivation	OXA beta-lactamase	0	0	0	0	0	0	0	0	0	0	0	0	0	0	0	0	0	0	0	0	0	0	0	0	0	0	0	0	0	0	0	0	0	0	0	0	antibiotic inactivation
WP_054325918.1	22	cephalosporin; penam	antibiotic inactivation	OXA beta-lactamase	0	0	0	0	0	0	0	0	0	0	0	0	0	0	0	0	0	0	0	0	0	0	0	0	0	0	0	0	0	0	0	0	0	0	0	0	antibiotic inactivation
WP_070087585.1	14	tetracycline antibiotic	antibiotic target protection	tetracycline-resistant ribosomal protection protein	0	0	0	0	0	0	0	0	0	0	0	0	0	0	0	0	0	0	0	0	0	0	0	0	0	0	0	0	0	0	0	0	0	0	0	0	antibiotic target protection
WP_072525885.1	25	glycopeptide antibiotic	antibiotic target alteration	glycopeptide resistance gene cluster; van ligase	0	0	0	0	0	0	0	0	0	0	0	0	0	0	0	0	0	0	0	0	0	0	0	0	0	0	0	0	0	0	0	0	0	0	0	0	antibiotic target alteration
WP_083335006.1	29	aminoglycoside antibiotic	antibiotic inactivation	APH(3')	0	0	0	0	0	0	0	0	0	0	0	0	0	0	0	0	0	0.59569	0	0	0	0	0	0	0	0	0	0	0	0	0	0	0	0	0	0	antibiotic inactivation
WP_087151270.1	26	carbapenem; cephalosporin; monobactam	antibiotic inactivation	PDC beta-lactamase	0	0	0	0	0	0	0	0	0	0	0	0	0	0	0	0	0	0	0	0	0	0	0	0	0	0	0	0	0	0	0	0	0	0	0	0	antibiotic inactivation
WP_087243267.1	28	carbapenem	antibiotic inactivation	SPG beta-lacatamase	0	0	0	0	0	0	0	0	0	0	0	0	0	0	0	0	0	0	0	0	0	0	0	0	0	0	0	0	0	0	0	0	0	0	0	0	antibiotic inactivation
WP_087304040.1	27	carbapenem	antibiotic inactivation	SPG beta-lacatamase	0	0	0	0	0	0	0	0	0	0	0	0	0	0	0	0	0	0	0	0	0	0	0	0	0	0	0	0	0	0	0	0	0	0	0	0	antibiotic inactivation
WP_087305698.1	24	glycopeptide antibiotic	antibiotic target alteration	glycopeptide resistance gene cluster; van ligase	0	0	0	0	0	0	0	0	0	0	0	0	0	0	0	0	0	0	0	0	0	0	0	0	0.815716	0	0	0	0	0	0	0	0	0	0	0	antibiotic target alteration
WP_087418772.1	10	tetracycline antibiotic; oxazolidinone antibiotic; phenicol antibiotic	antibiotic target protection	ABC-F ATP-binding cassette ribosomal protection protein	0	0	0	0	0	0	0	0	0	0	0	0	0	0	0	0	0	0	0	0	0	0	0	0	0	0	0	0	0	0	0	0	0	0	0	0	antibiotic target protection
WP_089825186.1	46	tetracycline antibiotic	antibiotic efflux	major facilitator superfamily (MFS) antibiotic efflux pump	0	0	0	0	0	0	0	0	0	0	0	0	0	0	0	0	0	0	0	0	0	0	0	0	0	0	0	0	0	0	0	0	0	0	0	0	antibiotic efflux
WP_092360856.1	9	tetracycline antibiotic; oxazolidinone antibiotic; phenicol antibiotic	antibiotic target protection	ABC-F ATP-binding cassette ribosomal protection protein	0	0	0	0	0	0	0	0	0	0	0	0	0	0	0	0	0	0	0	0	0	0	0	0	0	0	0	0	0	0	0	0	0	0	0	0	antibiotic target protection
